# Supplementary material for: Hydrogenated Cs2AgBiBr6 for significantly improved efficiency of lead-free inorganic double perovskite solar cell
Source: Nat Commun. 2022 Jun 13;13:3397. doi: 10.1038/s41467-022-31016-w (PMC9192601; doi:10.1038/s41467-022-31016-w)
Supplement: Supplementary file 4 — Source data [file 41467_2022_31016_MOESM4_ESM.zip]

Archive with 16 entries (16 files):
- Fig. 1.xlsx
- Fig.2.xlsx
- Fig.3.xlsx
- Fig.4.xlsx
- Fig.5.xlsx
- Supplementary Fig.1.xlsx
- Supplementary Fig.10.xlsx
- Supplementary Fig.14.xlsx
- Supplementary Fig.19.xlsx
- Supplementary Fig.2.xlsx
- Supplementary Fig.3.xlsx
- Supplementary Fig.4.xlsx
- Supplementary Fig.5.xlsx
- Supplementary Fig.6.xlsx
- Supplementary Fig.8.xlsx
- Supplementary Fig.9.xlsx
