# Supplementary material for: Hydrogenated Cs2AgBiBr6 for significantly improved efficiency of lead-free inorganic double perovskite solar cell
Source: Nat Commun. 2022 Jun 13;13:3397. doi: 10.1038/s41467-022-31016-w (PMC9192601; doi:10.1038/s41467-022-31016-w)
Supplement: Supplementary file 4 — Source data [file 41467_2022_31016_MOESM4_ESM.zip › Fig. 1.xlsx]

## Sheet: Fig.1b
Pristine		600 s Hydrogenation		1200 s Hydrogenation
2-Theta (Degree)	Intensity (a.u.)	2-Theta (Degree)	Intensity (a.u.)	2-Theta (Degree)	Intensity (a.u.)
13.0118	1045.75	13.0118	1975.85	13.0118	83.0719
13.0314	1058.23	13.0314	1977.94	13.0314	68.0066
13.0511	1060.83	13.0511	1980.08	13.0511	62.8308
13.0708	1050.11	13.0708	1980.7	13.0708	61.8364
13.0905	1036.06	13.0905	1985.06	13.0905	48.3197
13.1102	1037.61	13.1102	1983.75	13.1102	33.2945
13.1299	1035.64	13.1299	1986.91	13.1299	38.2564
13.1496	1018.75	13.1496	1988.14	13.1496	46.651
13.1692	1017.93	13.1692	1989.11	13.1692	31.0537
13.1889	1022.47	13.1889	1983.9	13.1889	31.874
13.2086	1022.14	13.2086	1979.83	13.2086	36.1574
13.2283	1026.66	13.2283	1977.55	13.2283	22.2053
13.248	1028.61	13.248	1976.17	13.248	30.5292
13.2677	1032.3	13.2677	1979.4	13.2677	31.6633
13.2873	1034.8	13.2873	1985.58	13.2873	40.4398
13.307	1047.45	13.307	1983.7	13.307	39.71
13.3267	1052.81	13.3267	1984.03	13.3267	52.3648
13.3464	1039.54	13.3464	1983.72	13.3464	54.8239
13.3661	1044.83	13.3661	1981.19	13.3661	43.8387
13.3858	1054.88	13.3858	1977.37	13.3858	57.3621
13.4055	1038.33	13.4055	1974.14	13.4055	62.0795
13.4251	1040.54	13.4251	1971.7	13.4251	57.1138
13.4448	1042.52	13.4448	1971.19	13.4448	50.5432
13.4645	1043.46	13.4645	1972.51	13.4645	50.892
13.4842	1055.05	13.4842	1980.5	13.4842	50.4076
13.5039	1056.37	13.5039	1978	13.5039	45.0544
13.5236	1046.46	13.5236	1980.85	13.5236	48.897
13.5432	1034.56	13.5432	1985.3	13.5432	47.6832
13.5629	1056.32	13.5629	1992.88	13.5629	58.6358
13.5826	1078.18	13.5826	1998.97	13.5826	74.3457
13.6023	1073.74	13.6023	2000.83	13.6023	82.7695
13.622	1099.74	13.622	2016.13	13.622	112.488
13.6417	1118.61	13.6417	2037.94	13.6417	128.343
13.6614	1141.69	13.6614	2053.04	13.6614	147.075
13.681	1150.28	13.681	2064.84	13.681	160.632
13.7007	1149.91	13.7007	2069.33	13.7007	157.916
13.7204	1131.89	13.7204	2062.82	13.7204	153.771
13.7401	1108.57	13.7401	2049.37	13.7401	127.638
13.7598	1082.01	13.7598	2031.69	13.7598	92.6487
13.7795	1057.08	13.7795	2006.35	13.7795	65.9375
13.7991	1029.92	13.7991	1983.22	13.7991	54.4978
13.8188	1024.52	13.8188	1980.91	13.8188	63.514
13.8385	1023.58	13.8385	1982.38	13.8385	65.3738
13.8582	1030.41	13.8582	1979.96	13.8582	74.9392
13.8779	1034.3	13.8779	1982.44	13.8779	75.7324
13.8976	1046.18	13.8976	1982.48	13.8976	79.934
13.9173	1043.6	13.9173	1977.66	13.9173	88.087
13.9369	1043.72	13.9369	1977.48	13.9369	68.7051
13.9566	1043.49	13.9566	1976.55	13.9566	40.6118
13.9763	1041.33	13.9763	1974.67	13.9763	40.2916
13.996	1034.02	13.996	1970.95	13.996	39.6096
14.0157	1041.8	14.0157	1976.15	14.0157	47.379
14.0354	1035.94	14.0354	1976.91	14.0354	48.5567
14.055	1034.46	14.055	1975.26	14.055	53.5769
14.0747	1039.2	14.0747	1978	14.0747	40.7437
14.0944	1044.8	14.0944	1977.82	14.0944	52.0282
14.1141	1034.62	14.1141	1977.89	14.1141	53.5092
14.1338	1034.97	14.1338	1980.48	14.1338	37.4876
14.1535	1042.8	14.1535	1978.79	14.1535	33.0065
14.1732	1030.31	14.1732	1979.13	14.1732	41.9464
14.1928	1027.47	14.1928	1981.51	14.1928	41.2839
14.2125	1034.95	14.2125	1984.58	14.2125	56.7535
14.2322	1034.24	14.2322	1982.23	14.2322	58.6339
14.2519	1036.83	14.2519	1985.72	14.2519	48.3661
14.2716	1033.68	14.2716	1990.82	14.2716	40.1886
14.2913	1036.25	14.2913	1989.68	14.2913	47.426
14.3109	1036.48	14.3109	1983.08	14.3109	43.1482
14.3306	1039.24	14.3306	1985.87	14.3306	36.2195
14.3503	1043.21	14.3503	1984.4	14.3503	37.581
14.37	1042.21	14.37	1984.79	14.37	41.0249
14.3897	1054.57	14.3897	1983.35	14.3897	49.6308
14.4094	1061.29	14.4094	1985.32	14.4094	56.7396
14.4291	1055.43	14.4291	1987.02	14.4291	47.8958
14.4487	1043.77	14.4487	1991.92	14.4487	36.0663
14.4684	1032.37	14.4684	1994.43	14.4684	38.9992
14.4881	1037.12	14.4881	1987.52	14.4881	47.7572
14.5078	1038.77	14.5078	1981.79	14.5078	38.4872
14.5275	1031.95	14.5275	1982.83	14.5275	28.916
14.5472	1023.65	14.5472	1980.27	14.5472	35.9047
14.5669	1036.87	14.5669	1975.56	14.5669	48.9204
14.5865	1042.56	14.5865	1975.3	14.5865	52.9243
14.6062	1037.09	14.6062	1977.3	14.6062	47.2567
14.6259	1032.19	14.6259	1977.19	14.6259	46.045
14.6456	1036.28	14.6456	1974.97	14.6456	47.1151
14.6653	1048.9	14.6653	1979.47	14.6653	51.3296
14.685	1053.23	14.685	1980.02	14.685	62.4399
14.7046	1050.21	14.7046	1981.48	14.7046	53.5921
14.7243	1050.49	14.7243	1985.52	14.7243	44.9008
14.744	1043.14	14.744	1990.49	14.744	59.0606
14.7637	1043.29	14.7637	1989.41	14.7637	64.8292
14.7834	1044.83	14.7834	1989.55	14.7834	58.2115
14.8031	1043.87	14.8031	1983.86	14.8031	71.4843
14.8228	1040.59	14.8228	1981.95	14.8228	77.3985
14.8424	1035.52	14.8424	1978.88	14.8424	64.1864
14.8621	1043.96	14.8621	1978.45	14.8621	54.6516
14.8818	1038.37	14.8818	1976.87	14.8818	54.0427
14.9015	1044.3	14.9015	1974.76	14.9015	37.8808
14.9212	1043.89	14.9212	1978.78	14.9212	32.9308
14.9409	1037.89	14.9409	1980.92	14.9409	44.1362
14.9605	1035.22	14.9605	1978.75	14.9605	48.1114
14.9802	1042.43	14.9802	1978.11	14.9802	48.9709
14.9999	1037.8	14.9999	1978.63	14.9999	66.0127
15.0196	1024.01	15.0196	1979.83	15.0196	70.158
15.0393	1022.36	15.0393	1982.37	15.0393	53.6882
15.059	1030.4	15.059	1983.74	15.059	50.4136
15.0787	1030.42	15.0787	1984.55	15.0787	50.0653
15.0983	1035.53	15.0983	1980.58	15.0983	49.702
15.118	1033.9	15.118	1981.09	15.118	55.526
15.1377	1035.84	15.1377	1982.14	15.1377	53.3176
15.1574	1034.25	15.1574	1979.68	15.1574	45.2752
15.1771	1037.21	15.1771	1976.01	15.1771	33.5049
15.1968	1045.14	15.1968	1979.08	15.1968	37.4991
15.2164	1043.36	15.2164	1981.88	15.2164	41.9693
15.2361	1046.49	15.2361	1983.05	15.2361	37.7963
15.2558	1046.94	15.2558	1986.49	15.2558	46.2734
15.2755	1044.22	15.2755	1987.36	15.2755	49.2996
15.2952	1040.84	15.2952	1983.93	15.2952	54.2722
15.3149	1029.01	15.3149	1983.7	15.3149	57.5906
15.3346	1023.44	15.3346	1984.65	15.3346	49.4477
15.3542	1030	15.3542	1981.17	15.3542	43.3567
15.3739	1042.32	15.3739	1982.74	15.3739	37.9961
15.3936	1041.9	15.3936	1988.75	15.3936	44.1117
15.4133	1039.88	15.4133	1988.9	15.4133	52.4491
15.433	1046.55	15.433	1985.1	15.433	65.3662
15.4527	1052.57	15.4527	1987.89	15.4527	76.4654
15.4723	1045.04	15.4723	1990.26	15.4723	84.3011
15.492	1044.83	15.492	1989.53	15.492	82.488
15.5117	1040.43	15.5117	1987.76	15.5117	77.6143
15.5314	1048.66	15.5314	1987.97	15.5314	79.1603
15.5511	1060.39	15.5511	1993.7	15.5511	73.2996
15.5708	1065.16	15.5708	2003.6	15.5708	57.6296
15.5905	1053.38	15.5905	2004.19	15.5905	57.2195
15.6101	1072.69	15.6101	2000.81	15.6101	60.2102
15.6298	1097.37	15.6298	2004.13	15.6298	78.5465
15.6495	1115.4	15.6495	2018.11	15.6495	97.9793
15.6692	1141.63	15.6692	2031.45	15.6692	118.056
15.6889	1181.65	15.6889	2048.22	15.6889	132.495
15.7086	1210.18	15.7086	2073.43	15.7086	161.63
15.7282	1246.27	15.7282	2120.39	15.7282	215.795
15.7479	1262.99	15.7479	2175.85	15.7479	262.212
15.7676	1262.88	15.7676	2217.03	15.7676	272.758
15.7873	1249.65	15.7873	2231.06	15.7873	276.131
15.807	1236.69	15.807	2225.13	15.807	261.712
15.8267	1204.21	15.8267	2201.53	15.8267	241.956
15.8464	1164.44	15.8464	2165.95	15.8464	195.127
15.866	1137.39	15.866	2111.48	15.866	144.568
15.8857	1117.2	15.8857	2057.88	15.8857	100.772
15.9054	1084.07	15.9054	2019.48	15.9054	59.6568
15.9251	1067.61	15.9251	2000.06	15.9251	54.1563
15.9448	1054.24	15.9448	1996.09	15.9448	65.8518
15.9645	1049.91	15.9645	1994.73	15.9645	54.3135
15.9841	1048.24	15.9841	1990.5	15.9841	53.5056
16.0038	1045.67	16.0038	1992.03	16.0038	63.2865
16.0235	1037.18	16.0235	1991.25	16.0235	66.1197
16.0432	1035.1	16.0432	1989.68	16.0432	61.6363
16.0629	1041.68	16.0629	1987.75	16.0629	54.8951
16.0826	1050.01	16.0826	1986.43	16.0826	51.695
16.1023	1042.58	16.1023	1984.61	16.1023	47.5576
16.1219	1033.34	16.1219	1980.53	16.1219	43.698
16.1416	1039.24	16.1416	1985.46	16.1416	33.4728
16.1613	1055.45	16.1613	1986.16	16.1613	33.111
16.181	1051.2	16.181	1985.59	16.181	42.0836
16.2007	1042.23	16.2007	1985.91	16.2007	50.532
16.2204	1036.85	16.2204	1981.53	16.2204	52.8249
16.24	1032.89	16.24	1981.75	16.24	46.1397
16.2597	1026.08	16.2597	1986.06	16.2597	35.4047
16.2794	1023.96	16.2794	1984.05	16.2794	47.9288
16.2991	1016.35	16.2991	1978.4	16.2991	54.7083
16.3188	1016	16.3188	1978.68	16.3188	36.8992
16.3385	1023.09	16.3385	1980.94	16.3385	26.7373
16.3582	1027.14	16.3582	1978.86	16.3582	44.902
16.3778	1024.2	16.3778	1978.95	16.3778	53.9149
16.3975	1033.42	16.3975	1977.16	16.3975	46.9325
16.4172	1042.52	16.4172	1983.43	16.4172	39.8016
16.4369	1042.33	16.4369	1988.08	16.4369	37.1129
16.4566	1036.44	16.4566	1988.8	16.4566	44.1721
16.4763	1048.71	16.4763	1986.75	16.4763	54.629
16.496	1050.49	16.496	1986.49	16.496	47.3339
16.5156	1044.96	16.5156	1988.39	16.5156	45.0889
16.5353	1031.4	16.5353	1983.28	16.5353	52.3029
16.555	1036.78	16.555	1977.78	16.555	56.6863
16.5747	1048.63	16.5747	1975.42	16.5747	42.5411
16.5944	1051.67	16.5944	1976.84	16.5944	28.9865
16.6141	1043.29	16.6141	1979.41	16.6141	33.1969
16.6337	1035.14	16.6337	1979	16.6337	43.2305
16.6534	1033.61	16.6534	1980.17	16.6534	43.799
16.6731	1040.29	16.6731	1978.46	16.6731	37.8308
16.6928	1039.85	16.6928	1981.54	16.6928	45.8921
16.7125	1035.08	16.7125	1986.14	16.7125	48.4592
16.7322	1038.58	16.7322	1987.56	16.7322	45.4985
16.7519	1041.91	16.7519	1987.27	16.7519	40.111
16.7715	1045.94	16.7715	1986.36	16.7715	50.6242
16.7912	1034.69	16.7912	1988.2	16.7912	59.6827
16.8109	1029.25	16.8109	1987.42	16.8109	59.3989
16.8306	1022.53	16.8306	1988.25	16.8306	59.5806
16.8503	1019.07	16.8503	1982.64	16.8503	57.8693
16.87	1022.7	16.87	1982.48	16.87	51.3538
16.8896	1029.54	16.8896	1985.1	16.8896	46.1631
16.9093	1036.29	16.9093	1984.44	16.9093	35.2399
16.929	1034.65	16.929	1984.47	16.929	36.8929
16.9487	1028.43	16.9487	1983.21	16.9487	37.3908
16.9684	1034.44	16.9684	1985.38	16.9684	46.9174
16.9881	1036.46	16.9881	1990.92	16.9881	43.5751
17.0078	1041.4	17.0078	1993.25	17.0078	35.4885
17.0274	1034.5	17.0274	1990.37	17.0274	41.3757
17.0471	1031.63	17.0471	1989.99	17.0471	46.8713
17.0668	1031.97	17.0668	1994.53	17.0668	32.7161
17.0865	1023.99	17.0865	1987.79	17.0865	23.1039
17.1062	1023.17	17.1062	1980.82	17.1062	39.5375
17.1259	1023.36	17.1259	1982.11	17.1259	56.1744
17.1455	1029.15	17.1455	1984.23	17.1455	54.8109
17.1652	1025.96	17.1652	1983.91	17.1652	54.0706
17.1849	1028.48	17.1849	1982.7	17.1849	55.7578
17.2046	1028.56	17.2046	1988.84	17.2046	58.0016
17.2243	1027.56	17.2243	1991.41	17.2243	64.8327
17.244	1027.44	17.244	1991.69	17.244	62.4081
17.2637	1026.53	17.2637	1990.56	17.2637	47.1
17.2833	1028.38	17.2833	1987.73	17.2833	41.8821
17.303	1043.62	17.303	1985.77	17.303	51.8375
17.3227	1052.26	17.3227	1982.68	17.3227	52.112
17.3424	1055.22	17.3424	1979.41	17.3424	40.2046
17.3621	1054.73	17.3621	1980.86	17.3621	38.7273
17.3818	1051	17.3818	1980.7	17.3818	40.0377
17.4014	1038.31	17.4014	1988.44	17.4014	51.9552
17.4211	1035	17.4211	1989.42	17.4211	62.1203
17.4408	1026.41	17.4408	1987.31	17.4408	62.3255
17.4605	1019.14	17.4605	1991.01	17.4605	54.7167
17.4802	1017.62	17.4802	1991.79	17.4802	48.2757
17.4999	1026.87	17.4999	1984.56	17.4999	50.5773
17.5196	1027.29	17.5196	1978.3	17.5196	52.3005
17.5392	1033.57	17.5392	1984.03	17.5392	49.7389
17.5589	1050.74	17.5589	1991.87	17.5589	45.9406
17.5786	1053.48	17.5786	1988.3	17.5786	37.8021
17.5983	1047.53	17.5983	1989.65	17.5983	43.9398
17.618	1048.85	17.618	1993.28	17.618	48.5049
17.6377	1047.29	17.6377	1993.56	17.6377	46.215
17.6573	1039.01	17.6573	1992.24	17.6573	42.0439
17.677	1034.68	17.677	1986.65	17.677	42.5487
17.6967	1033.14	17.6967	1977.93	17.6967	52.8722
17.7164	1026.42	17.7164	1974.66	17.7164	62.266
17.7361	1027.28	17.7361	1977.53	17.7361	67.6697
17.7558	1034.63	17.7558	1978.35	17.7558	68.3347
17.7755	1036.68	17.7755	1978.94	17.7755	59.5241
17.7951	1036.12	17.7951	1984.6	17.7951	54.5327
17.8148	1031.92	17.8148	1987.2	17.8148	52.318
17.8345	1033.7	17.8345	1986.97	17.8345	57.4952
17.8542	1027.29	17.8542	1988.44	17.8542	57.1456
17.8739	1032.66	17.8739	1988.93	17.8739	53.2579
17.8936	1038.98	17.8936	1985.11	17.8936	56.2194
17.9132	1035.13	17.9132	1986.64	17.9132	50.403
17.9329	1037.2	17.9329	1986.15	17.9329	40.279
17.9526	1041.82	17.9526	1987.28	17.9526	37.709
17.9723	1046.83	17.9723	1989.27	17.9723	45.4462
17.992	1046.74	17.992	1987.8	17.992	43.2162
18.0117	1037.03	18.0117	1982.98	18.0117	43.9596
18.0314	1038.66	18.0314	1985.12	18.0314	55.1025
18.051	1041.36	18.051	1989.06	18.051	53.7698
18.0707	1043.71	18.0707	1991.25	18.0707	54.7801
18.0904	1045.36	18.0904	1989.15	18.0904	64.0174
18.1101	1041.56	18.1101	1990.25	18.1101	50.0168
18.1298	1043.33	18.1298	1991.75	18.1298	33.0687
18.1495	1037.48	18.1495	1994.41	18.1495	41.0804
18.1692	1039.21	18.1692	1996.69	18.1692	54.1589
18.1888	1038.09	18.1888	1992.9	18.1888	47.022
18.2085	1031.9	18.2085	1985.83	18.2085	33.0131
18.2282	1031.02	18.2282	1985.81	18.2282	32.4314
18.2479	1030.86	18.2479	1988.34	18.2479	41.9916
18.2676	1025.76	18.2676	1987.99	18.2676	42.3253
18.2873	1030.08	18.2873	1984.42	18.2873	44.4492
18.3069	1031.97	18.3069	1982.45	18.3069	37.8803
18.3266	1026.28	18.3266	1983.35	18.3266	39.4126
18.3463	1018.49	18.3463	1985.61	18.3463	57.837
18.366	1026.64	18.366	1987.62	18.366	64.5386
18.3857	1021.78	18.3857	1981.34	18.3857	66.4183
18.4054	1028.58	18.4054	1976.69	18.4054	55.016
18.4251	1036.89	18.4251	1980.31	18.4251	56.2238
18.4447	1042.68	18.4447	1985.34	18.4447	62.0219
18.4644	1043.44	18.4644	1990.14	18.4644	49.9256
18.4841	1050.6	18.4841	1990	18.4841	47.7983
18.5038	1051.67	18.5038	1989.46	18.5038	45.9874
18.5235	1046.66	18.5235	1986.11	18.5235	44.879
18.5432	1035.8	18.5432	1983.3	18.5432	60.4894
18.5628	1040.59	18.5628	1983.35	18.5628	60.7564
18.5825	1032.38	18.5825	1978.75	18.5825	59.0234
18.6022	1039.05	18.6022	1978.24	18.6022	54.1953
18.6219	1041.22	18.6219	1981.66	18.6219	53.4799
18.6416	1031.46	18.6416	1982.84	18.6416	58.078
18.6613	1027.16	18.6613	1984.23	18.6613	55.304
18.681	1024.67	18.681	1984.22	18.681	48.2896
18.7006	1022.97	18.7006	1981.74	18.7006	45.8359
18.7203	1026.13	18.7203	1981.7	18.7203	42.9703
18.74	1017.31	18.74	1980.76	18.74	45.5402
18.7597	1031.86	18.7597	1984.76	18.7597	39.1028
18.7794	1035.76	18.7794	1986.38	18.7794	38.0093
18.7991	1050.47	18.7991	1987.18	18.7991	43.7393
18.8187	1057.32	18.8187	1987.98	18.8187	60.192
18.8384	1051.15	18.8384	1988.25	18.8384	68.7474
18.8581	1059.21	18.8581	1986.28	18.8581	64.2377
18.8778	1059.33	18.8778	1988.45	18.8778	53.948
18.8975	1058.1	18.8975	1989.58	18.8975	55.5405
18.9172	1057.66	18.9172	1991.29	18.9172	56.5871
18.9369	1048.88	18.9369	1989.45	18.9369	52.7539
18.9565	1051.16	18.9565	1986.43	18.9565	51.0468
18.9762	1045.43	18.9762	1982.35	18.9762	56.6668
18.9959	1038.41	18.9959	1978.34	18.9959	65.4441
19.0156	1031.48	19.0156	1976.7	19.0156	75.1834
19.0353	1024.05	19.0353	1978.94	19.0353	63.9198
19.055	1031.76	19.055	1983.46	19.055	52.1603
19.0746	1035.01	19.0746	1990.13	19.0746	45.3065
19.0943	1040.19	19.0943	1993.56	19.0943	46.3809
19.114	1042.32	19.114	1991.05	19.114	46.3275
19.1337	1045.3	19.1337	1986.91	19.1337	54.8356
19.1534	1048.12	19.1534	1982.2	19.1534	68.1408
19.1731	1039.54	19.1731	1977.9	19.1731	77.9028
19.1928	1025.57	19.1928	1977.46	19.1928	81.7014
19.2124	1029.69	19.2124	1980.98	19.2124	82.3431
19.2321	1032.62	19.2321	1987.94	19.2321	68.8991
19.2518	1040.91	19.2518	1990.26	19.2518	58.4599
19.2715	1033.77	19.2715	1987.85	19.2715	61.0371
19.2912	1032.98	19.2912	1984.62	19.2912	60.5802
19.3109	1031.18	19.3109	1985.27	19.3109	47.8749
19.3305	1033.48	19.3305	1982.04	19.3305	43.1752
19.3502	1036.33	19.3502	1979.25	19.3502	49.54
19.3699	1036.14	19.3699	1978.74	19.3699	55.5356
19.3896	1032.27	19.3896	1982.6	19.3896	51.4768
19.4093	1038.18	19.4093	1985.93	19.4093	40.6643
19.429	1044.11	19.429	1988.73	19.429	35.7364
19.4487	1054.98	19.4487	1985.46	19.4487	40.0773
19.4683	1046.01	19.4683	1983.83	19.4683	51.5888
19.488	1048.47	19.488	1984.1	19.488	54.2549
19.5077	1050.64	19.5077	1985.69	19.5077	42.1509
19.5274	1045.22	19.5274	1979.96	19.5274	47.5362
19.5471	1038.21	19.5471	1978.59	19.5471	67.833
19.5668	1037.11	19.5668	1980.17	19.5668	71.802
19.5864	1038.51	19.5864	1983.59	19.5864	58.0998
19.6061	1033.99	19.6061	1983.73	19.6061	45.2541
19.6258	1021.72	19.6258	1986.66	19.6258	44.9549
19.6455	1023.96	19.6455	1986.25	19.6455	55.171
19.6652	1025.66	19.6652	1984.29	19.6652	61.0425
19.6849	1045.7	19.6849	1984.03	19.6849	59.5095
19.7046	1051.36	19.7046	1984.86	19.7046	48.1332
19.7242	1051.73	19.7242	1983.73	19.7242	58.4388
19.7439	1054.73	19.7439	1983.22	19.7439	67.6533
19.7636	1060.41	19.7636	1980.8	19.7636	60.0362
19.7833	1063.53	19.7833	1985.15	19.7833	50.9163
19.803	1051.79	19.803	1988.59	19.803	46.9109
19.8227	1033.75	19.8227	1990.58	19.8227	44.7071
19.8424	1030.09	19.8424	1985.83	19.8424	60.4488
19.862	1025.71	19.862	1984	19.862	63.3643
19.8817	1029.13	19.8817	1985.18	19.8817	58.4602
19.9014	1028.1	19.9014	1986.79	19.9014	61.3381
19.9211	1025.5	19.9211	1982.48	19.9211	70.277
19.9408	1021.45	19.9408	1979.72	19.9408	78.1025
19.9605	1015.34	19.9605	1977.21	19.9605	68.8104
19.9801	1019.91	19.9801	1980.39	19.9801	66.0795
19.9998	1036.97	19.9998	1984.68	19.9998	61.5607
20.0195	1041.07	20.0195	1982.67	20.0195	55.2039
20.0392	1044.91	20.0392	1981.55	20.0392	61.9274
20.0589	1033.21	20.0589	1981.68	20.0589	65.7233
20.0786	1038.44	20.0786	1983.24	20.0786	59.225
20.0983	1048.1	20.0983	1980.26	20.0983	56.1224
20.1179	1039.21	20.1179	1976.71	20.1179	51.0302
20.1376	1024.69	20.1376	1977.51	20.1376	48.8912
20.1573	1027.16	20.1573	1974.87	20.1573	38.7934
20.177	1040.76	20.177	1975.2	20.177	44.9292
20.1967	1052.88	20.1967	1976.94	20.1967	46.1031
20.2164	1046.9	20.2164	1981.22	20.2164	53.5259
20.236	1043.3	20.236	1986.68	20.236	57.6557
20.2557	1039.53	20.2557	1986.04	20.2557	63.8977
20.2754	1052.38	20.2754	1989.41	20.2754	60.0659
20.2951	1058.67	20.2951	1987.66	20.2951	54.9849
20.3148	1047.08	20.3148	1989.44	20.3148	54.6156
20.3345	1041.94	20.3345	1987.01	20.3345	43.6068
20.3542	1048.72	20.3542	1983.92	20.3542	27.2725
20.3738	1053.83	20.3738	1981.02	20.3738	27.4001
20.3935	1053.89	20.3935	1982.82	20.3935	39.0609
20.4132	1049.18	20.4132	1985.79	20.4132	56.5937
20.4329	1048.67	20.4329	1983.81	20.4329	60.3608
20.4526	1044.5	20.4526	1981.39	20.4526	79.821
20.4723	1043.35	20.4723	1984.55	20.4723	91.3099
20.4919	1043.68	20.4919	1984.86	20.4919	92.1495
20.5116	1042.18	20.5116	1987.15	20.5116	81.3515
20.5313	1038.74	20.5313	1986.22	20.5313	60.1071
20.551	1035.07	20.551	1986.23	20.551	53.3522
20.5707	1041.52	20.5707	1984.77	20.5707	50.5552
20.5904	1049.22	20.5904	1988.37	20.5904	61.8609
20.6101	1044.19	20.6101	1985.7	20.6101	70.5117
20.6297	1040.47	20.6297	1985.57	20.6297	64.2483
20.6494	1028.13	20.6494	1986.07	20.6494	61.9141
20.6691	1034.48	20.6691	1982.49	20.6691	51.8442
20.6888	1040.52	20.6888	1979.62	20.6888	50.2103
20.7085	1049.02	20.7085	1980.59	20.7085	56.9915
20.7282	1039.46	20.7282	1978.91	20.7282	60.671
20.7478	1037.12	20.7478	1977.52	20.7478	65.237
20.7675	1044.46	20.7675	1978.08	20.7675	65.447
20.7872	1049.01	20.7872	1983.73	20.7872	66.4331
20.8069	1053.92	20.8069	1986.45	20.8069	60.5042
20.8266	1049.9	20.8266	1989.23	20.8266	41.3875
20.8463	1043.89	20.8463	1987.81	20.8463	35.6037
20.866	1049.14	20.866	1984.15	20.866	43.1963
20.8856	1047.55	20.8856	1986.66	20.8856	58.6157
20.9053	1053.06	20.9053	1989.57	20.9053	71.4347
20.925	1047.51	20.925	1983.6	20.925	68.2089
20.9447	1042.3	20.9447	1979.48	20.9447	68.7535
20.9644	1039.23	20.9644	1977.82	20.9644	68.5652
20.9841	1038.67	20.9841	1978.12	20.9841	67.4974
21.0037	1042.06	21.0037	1976.2	21.0037	65.0385
21.0234	1037.34	21.0234	1974.74	21.0234	54.1081
21.0431	1040.2	21.0431	1974.92	21.0431	57.8311
21.0628	1044.18	21.0628	1980.08	21.0628	63.3332
21.0825	1047.22	21.0825	1985.81	21.0825	54.2613
21.1022	1054.29	21.1022	1989.26	21.1022	55.6657
21.1219	1055.35	21.1219	1987.9	21.1219	58.2998
21.1415	1045.49	21.1415	1991.18	21.1415	59.4848
21.1612	1044.65	21.1612	1989.04	21.1612	55.7741
21.1809	1041.55	21.1809	1988.28	21.1809	64.1298
21.2006	1040.46	21.2006	1982.93	21.2006	65.8663
21.2203	1049.07	21.2203	1985.47	21.2203	62.0369
21.24	1048.74	21.24	1984.93	21.24	64.4097
21.2596	1038.08	21.2596	1989.26	21.2596	72.0821
21.2793	1034.1	21.2793	1990.88	21.2793	67.2859
21.299	1041.73	21.299	1990.27	21.299	64.0168
21.3187	1047	21.3187	1988.93	21.3187	65.464
21.3384	1043.68	21.3384	1988.37	21.3384	67.1435
21.3581	1044.78	21.3581	1980.52	21.3581	66.7749
21.3778	1039.1	21.3778	1977.9	21.3778	66.0516
21.3974	1047.67	21.3974	1974.44	21.3974	57.6933
21.4171	1055.93	21.4171	1982.29	21.4171	68.1084
21.4368	1051.54	21.4368	1983.79	21.4368	70.0942
21.4565	1042.8	21.4565	1991.55	21.4565	77.1451
21.4762	1047.95	21.4762	1992.13	21.4762	68.6896
21.4959	1070.67	21.4959	1989.91	21.4959	57.9405
21.5155	1086.83	21.5155	1986.86	21.5155	71.2092
21.5352	1088.54	21.5352	1988.22	21.5352	73.8031
21.5549	1081.47	21.5549	1987.97	21.5549	70.1138
21.5746	1072.26	21.5746	1993.1	21.5746	61.4554
21.5943	1060.69	21.5943	1994.98	21.5943	65.803
21.614	1047.75	21.614	1999.61	21.614	78.5425
21.6337	1039.38	21.6337	1998.55	21.6337	83.6949
21.6533	1033.53	21.6533	1996.58	21.6533	79.4176
21.673	1030.64	21.673	1989.39	21.673	68.2195
21.6927	1043.01	21.6927	1988.52	21.6927	69.9789
21.7124	1048.83	21.7124	1984.18	21.7124	82.9665
21.7321	1053.6	21.7321	1984.29	21.7321	81.63
21.7518	1047.74	21.7518	1984.87	21.7518	79.2799
21.7715	1039.28	21.7715	1990.55	21.7715	78.0434
21.7911	1039.84	21.7911	1989.77	21.7911	92.4091
21.8108	1044.07	21.8108	1989.43	21.8108	99.1843
21.8305	1057.8	21.8305	1985.06	21.8305	98.2357
21.8502	1061.76	21.8502	1990.23	21.8502	86.6462
21.8699	1071.99	21.8699	1996.36	21.8699	77.6144
21.8896	1075.31	21.8896	2002.37	21.8896	88.3544
21.9092	1079.2	21.9092	1999.57	21.9092	89.7209
21.9289	1073.19	21.9289	2001.3	21.9289	87.4609
21.9486	1059.08	21.9486	2003.7	21.9486	79.3196
21.9683	1049.19	21.9683	2009.13	21.9683	71.8645
21.988	1049.8	21.988	2004.93	21.988	76.0441
22.0077	1050.17	22.0077	2002.7	22.0077	77.4271
22.0274	1049.31	22.0274	1994.67	22.0274	72.3086
22.047	1055.3	22.047	1993.59	22.047	73.5126
22.0667	1067.18	22.0667	1994.62	22.0667	78.1159
22.0864	1076.89	22.0864	1997.91	22.0864	91.9052
22.1061	1085.48	22.1061	1996.92	22.1061	90.9931
22.1258	1075.52	22.1258	1998.75	22.1258	95.488
22.1455	1080.93	22.1455	1999.2	22.1455	92.9245
22.1651	1080.47	22.1651	2007.34	22.1651	97.6459
22.1848	1092.22	22.1848	2015.05	22.1848	113.747
22.2045	1108.07	22.2045	2024.61	22.2045	119.066
22.2242	1117.62	22.2242	2025.07	22.2242	122.802
22.2439	1130.85	22.2439	2026.13	22.2439	136.811
22.2636	1152.7	22.2636	2034.5	22.2636	167.988
22.2833	1173.46	22.2833	2048.7	22.2833	204.724
22.3029	1198.46	22.3029	2062.26	22.3029	248.877
22.3226	1205.37	22.3226	2078.57	22.3226	301.648
22.3423	1217.68	22.3423	2093.47	22.3423	326.017
22.362	1220	22.362	2108.51	22.362	337.818
22.3817	1226.3	22.3817	2115.98	22.3817	320.598
22.4014	1207.81	22.4014	2111.67	22.4014	284.521
22.421	1178.81	22.421	2095.88	22.421	223.23
22.4407	1132.24	22.4407	2066.26	22.4407	171.204
22.4604	1103.56	22.4604	2038.28	22.4604	129.621
22.4801	1072.92	22.4801	2018.9	22.4801	102.343
22.4998	1070.41	22.4998	2009.62	22.4998	91.2513
22.5195	1050.45	22.5195	2002.52	22.5195	97.1204
22.5392	1049.99	22.5392	1996.14	22.5392	92.4611
22.5588	1051.99	22.5588	1995.83	22.5588	93.398
22.5785	1062.74	22.5785	1995.92	22.5785	89.9662
22.5982	1064.36	22.5982	2000.39	22.5982	89.1171
22.6179	1057.72	22.6179	2001.92	22.6179	71.8856
22.6376	1042.33	22.6376	1998.08	22.6376	60.5563
22.6573	1033.39	22.6573	1993.52	22.6573	60.9705
22.6769	1034.8	22.6769	1993.16	22.6769	56.4547
22.6966	1037.71	22.6966	1993.39	22.6966	48.7784
22.7163	1035.01	22.7163	1989.63	22.7163	51.3341
22.736	1032.79	22.736	1984.86	22.736	51.2727
22.7557	1039.73	22.7557	1981.55	22.7557	61.1696
22.7754	1049.57	22.7754	1978.58	22.7754	62.1656
22.7951	1065.29	22.7951	1982.15	22.7951	67.2768
22.8147	1057.37	22.8147	1986.81	22.8147	66.5351
22.8344	1061.29	22.8344	1986.94	22.8344	65.1753
22.8541	1054.09	22.8541	1982.7	22.8541	71.4231
22.8738	1055.6	22.8738	1981.88	22.8738	76.9486
22.8935	1040.7	22.8935	1986.17	22.8935	80.1407
22.9132	1032.67	22.9132	1990.08	22.9132	85.4316
22.9328	1022.7	22.9328	1994.4	22.9328	80.7025
22.9525	1034.24	22.9525	1994.09	22.9525	81.3188
22.9722	1043.14	22.9722	1993.96	22.9722	63.9496
22.9919	1060.01	22.9919	1996.36	22.9919	54.1944
23.0116	1057.47	23.0116	1998.98	23.0116	44.7524
23.0313	1064.52	23.0313	1993.41	23.0313	45.6612
23.051	1058.73	23.051	1987.18	23.051	43.622
23.0706	1060.81	23.0706	1982.73	23.0706	45.1334
23.0903	1054.12	23.0903	1981.76	23.0903	44.0894
23.11	1052.04	23.11	1982.17	23.11	61.7062
23.1297	1044.13	23.1297	1983.46	23.1297	69.8769
23.1494	1040.99	23.1494	1984.52	23.1494	72.2777
23.1691	1042.87	23.1691	1983.8	23.1691	66.7289
23.1887	1051.13	23.1887	1985.35	23.1887	71.561
23.2084	1051.28	23.2084	1984.59	23.2084	68.8378
23.2281	1044.81	23.2281	1986.8	23.2281	68.3798
23.2478	1038.18	23.2478	1992.96	23.2478	62.5057
23.2675	1043.53	23.2675	1996.4	23.2675	58.0567
23.2872	1043.67	23.2872	1993.9	23.2872	59.1237
23.3069	1049.9	23.3069	1989.97	23.3069	68.7502
23.3265	1045.15	23.3265	1985.46	23.3265	67.114
23.3462	1036.66	23.3462	1986.75	23.3462	63.5762
23.3659	1035.73	23.3659	1987.45	23.3659	57.4468
23.3856	1043.62	23.3856	1989.5	23.3856	56.1953
23.4053	1053.1	23.4053	1987.76	23.4053	34.3728
23.425	1049.48	23.425	1991.99	23.425	30.885
23.4447	1044.08	23.4447	1994.16	23.4447	42.5912
23.4643	1041.94	23.4643	1995.23	23.4643	63.6238
23.484	1036.94	23.484	1989.86	23.484	78.2499
23.5037	1047.71	23.5037	1984.54	23.5037	77.5602
23.5234	1054.11	23.5234	1981.72	23.5234	77.3714
23.5431	1055.73	23.5431	1983.79	23.5431	73.9124
23.5628	1056.56	23.5628	1985.71	23.5628	76.721
23.5824	1063.23	23.5824	1988.41	23.5824	77.6141
23.6021	1065.69	23.6021	1986.65	23.6021	62.9545
23.6218	1051.51	23.6218	1985.35	23.6218	59.659
23.6415	1037.01	23.6415	1985.72	23.6415	63.2424
23.6612	1020.08	23.6612	1993.4	23.6612	69.5375
23.6809	1017.06	23.6809	1996.86	23.6809	75.4923
23.7006	1011.35	23.7006	1997.01	23.7006	71.8395
23.7202	1015.85	23.7202	1992.68	23.7202	62.2266
23.7399	1020.42	23.7399	1988.78	23.7399	48.5453
23.7596	1032.27	23.7596	1988.92	23.7596	42.1424
23.7793	1045.91	23.7793	1990.61	23.7793	54.6625
23.799	1042.22	23.799	1988.24	23.799	65.0696
23.8187	1041.13	23.8187	1986.23	23.8187	74.6931
23.8383	1045.72	23.8383	1991.43	23.8383	75.9589
23.858	1053.24	23.858	1998.8	23.858	83.2575
23.8777	1058.65	23.8777	1998.75	23.8777	94.0402
23.8974	1046.68	23.8974	1989.15	23.8974	88.2505
23.9171	1037.82	23.9171	1985.15	23.9171	64.4681
23.9368	1034.92	23.9368	1984.16	23.9368	40.4708
23.9565	1035.6	23.9565	1989.85	23.9565	25.4664
23.9761	1038.63	23.9761	1990.74	23.9761	38.8616
23.9958	1020.36	23.9958	1990.75	23.9958	41.7793
24.0155	1013.47	24.0155	1988.12	24.0155	40.2617
24.0352	1009.41	24.0352	1988.91	24.0352	41.3563
24.0549	1021.5	24.0549	1990.57	24.0549	49.4672
24.0746	1027.91	24.0746	1988.43	24.0746	57.5779
24.0942	1032.47	24.0942	1983.25	24.0942	50.657
24.1139	1037.42	24.1139	1983.58	24.1139	50.6287
24.1336	1043.7	24.1336	1984.2	24.1336	44.5214
24.1533	1037.98	24.1533	1984.66	24.1533	42.9281
24.173	1037.38	24.173	1986.71	24.173	46.4312
24.1927	1033.04	24.1927	1988.67	24.1927	41.9767
24.2124	1035.07	24.2124	1991.01	24.2124	42.9572
24.232	1039.21	24.232	1993.89	24.232	60.7929
24.2517	1048	24.2517	1997.54	24.2517	61.6161
24.2714	1045.83	24.2714	1993.34	24.2714	66.1616
24.2911	1045.99	24.2911	1989.24	24.2911	61.6134
24.3108	1052.88	24.3108	1986.06	24.3108	63.2175
24.3305	1048.29	24.3305	1990.79	24.3305	58.4319
24.3501	1040.13	24.3501	1990.12	24.3501	48.725
24.3698	1033.61	24.3698	1996.51	24.3698	49.05
24.3895	1038.04	24.3895	1997.05	24.3895	43.0674
24.4092	1045.25	24.4092	1998.66	24.4092	49.6193
24.4289	1041.32	24.4289	1991.54	24.4289	58.1083
24.4486	1036.24	24.4486	1984.65	24.4486	51.701
24.4683	1026.66	24.4683	1974.78	24.4683	45.8566
24.4879	1028.78	24.4879	1975.9	24.4879	35.291
24.5076	1028.92	24.5076	1976.25	24.5076	45.4546
24.5273	1029.71	24.5273	1981.53	24.5273	59.5257
24.547	1031.34	24.547	1982.42	24.547	66.2091
24.5667	1037.26	24.5667	1988.03	24.5667	67.0445
24.5864	1047.92	24.5864	1988.68	24.5864	62.4077
24.606	1058.19	24.606	1990.22	24.606	67.145
24.6257	1050.56	24.6257	1984.23	24.6257	65.4593
24.6454	1047.35	24.6454	1982.9	24.6454	62.9265
24.6651	1033.2	24.6651	1979.9	24.6651	46.7181
24.6848	1026.98	24.6848	1980.68	24.6848	38.4522
24.7045	1017.05	24.7045	1977.04	24.7045	46.0878
24.7242	1022.5	24.7242	1980.56	24.7242	59.9523
24.7438	1031.69	24.7438	1985.39	24.7438	61.9597
24.7635	1047.52	24.7635	1986.72	24.7635	52.8229
24.7832	1050.36	24.7832	1990.22	24.7832	45.2837
24.8029	1055.29	24.8029	1990.17	24.8029	50.597
24.8226	1055.8	24.8226	1988.68	24.8226	49.6198
24.8423	1051.45	24.8423	1989.27	24.8423	51.259
24.8619	1049.27	24.8619	1982.89	24.8619	47.9128
24.8816	1042.54	24.8816	1978.65	24.8816	45.4091
24.9013	1041.27	24.9013	1974.03	24.9013	38.1494
24.921	1046.98	24.921	1979.99	24.921	54.9835
24.9407	1047.58	24.9407	1980.32	24.9407	60.8358
24.9604	1037.82	24.9604	1983.11	24.9604	71.6646
24.9801	1029.83	24.9801	1988.17	24.9801	70.2098
24.9997	1019.17	24.9997	1990.81	24.9997	71.501
25.0194	1011.95	25.0194	1994.12	25.0194	55.6093
25.0391	1018.25	25.0391	1994.79	25.0391	53.1029
25.0588	1027.66	25.0588	1988.45	25.0588	43.0472
25.0785	1032.39	25.0785	1988.2	25.0785	41.4357
25.0982	1043.59	25.0982	1987.18	25.0982	34.9064
25.1178	1049.89	25.1178	1987.6	25.1178	43.9571
25.1375	1049.72	25.1375	1983.31	25.1375	30.3588
25.1572	1039.52	25.1572	1983.87	25.1572	33.1693
25.1769	1039.32	25.1769	1983.32	25.1769	26.8017
25.1966	1029.59	25.1966	1985.79	25.1966	33.9658
25.2163	1036.59	25.2163	1984.57	25.2163	30.9877
25.236	1042.83	25.236	1985.22	25.236	55.6235
25.2556	1040.8	25.2556	1980.15	25.2556	58.8719
25.2753	1034.77	25.2753	1982.16	25.2753	66.5192
25.295	1033.13	25.295	1981.27	25.295	61.6856
25.3147	1033.49	25.3147	1980.71	25.3147	55.3519
25.3344	1034.75	25.3344	1978.32	25.3344	40.5463
25.3541	1033.1	25.3541	1974.84	25.3541	40.7908
25.3738	1033.56	25.3738	1973.71	25.3738	39.2461
25.3934	1039.88	25.3934	1979.5	25.3934	51.6613
25.4131	1052.92	25.4131	1980.81	25.4131	55.7726
25.4328	1043.39	25.4328	1984.76	25.4328	68.0822
25.4525	1033.53	25.4525	1983.42	25.4525	55.9423
25.4722	1015.61	25.4722	1986.68	25.4722	44.8802
25.4919	1008.87	25.4919	1986.01	25.4919	44.8263
25.5115	1015.39	25.5115	1986.64	25.5115	48.0982
25.5312	1029.25	25.5312	1983.86	25.5312	52.677
25.5509	1037.16	25.5509	1981.79	25.5509	52.051
25.5706	1038.03	25.5706	1977.42	25.5706	42.0491
25.5903	1049.24	25.5903	1979.52	25.5903	37.7402
25.61	1050.15	25.61	1978.06	25.61	29.885
25.6297	1053.39	25.6297	1979.74	25.6297	32.64
25.6493	1049.5	25.6493	1980.23	25.6493	33.204
25.669	1038.23	25.669	1983.18	25.669	42.8667
25.6887	1024.98	25.6887	1982.43	25.6887	64.0881
25.7084	1022.48	25.7084	1983.81	25.7084	68.1834
25.7281	1021.62	25.7281	1982.18	25.7281	63.4931
25.7478	1018.98	25.7478	1980.32	25.7478	55.0479
25.7674	1020.33	25.7674	1977.94	25.7674	34.4621
25.7871	1022.53	25.7871	1982.94	25.7871	34.7084
25.8068	1014.01	25.8068	1983.88	25.8068	33.047
25.8265	1024.29	25.8265	1984.15	25.8265	45.6787
25.8462	1024.69	25.8462	1982.11	25.8462	50.9496
25.8659	1033.24	25.8659	1984.64	25.8659	71.2627
25.8856	1036.49	25.8856	1984.92	25.8856	83.3457
25.9052	1029.95	25.9052	1988.99	25.9052	81.8377
25.9249	1029.58	25.9249	1980.1	25.9249	75.35
25.9446	1029.62	25.9446	1975.49	25.9446	59.7713
25.9643	1026.77	25.9643	1976.24	25.9643	43.1979
25.984	1022.11	25.984	1980.24	25.984	41.1483
26.0037	1025.81	26.0037	1980.57	26.0037	33.7606
26.0233	1025.94	26.0233	1980.74	26.0233	39.6978
26.043	1033.81	26.043	1977.42	26.043	43.0903
26.0627	1042.98	26.0627	1978.17	26.0627	59.0869
26.0824	1048.56	26.0824	1977.34	26.0824	73.2954
26.1021	1046.7	26.1021	1980.6	26.1021	85.7839
26.1218	1047.85	26.1218	1978.47	26.1218	87.2011
26.1415	1044.29	26.1415	1981.91	26.1415	79.0042
26.1611	1039.25	26.1611	1985.2	26.1611	72.876
26.1808	1032.93	26.1808	1988.84	26.1808	68.3296
26.2005	1032.86	26.2005	1987.89	26.2005	62.0667
26.2202	1031.56	26.2202	1986.84	26.2202	69.0593
26.2399	1040.82	26.2399	1988.02	26.2399	66.6537
26.2596	1037.58	26.2596	1992.13	26.2596	71.7036
26.2792	1040.87	26.2792	1997.86	26.2792	76.8536
26.2989	1039.87	26.2989	2002.72	26.2989	77.5007
26.3186	1045.24	26.3186	2000.42	26.3186	73.5177
26.3383	1050.64	26.3383	2001.71	26.3383	76.7592
26.358	1054.11	26.358	1994.33	26.358	82.7591
26.3777	1049.58	26.3777	1987.92	26.3777	74.0937
26.3974	1041.58	26.3974	1979	26.3974	74.2476
26.417	1041.7	26.417	1976.59	26.417	77.1128
26.4367	1032.72	26.4367	1980.55	26.4367	78.5687
26.4564	1023.8	26.4564	1979.71	26.4564	76.6303
26.4761	1014.83	26.4761	1980.87	26.4761	68.0786
26.4958	1014.91	26.4958	1980.76	26.4958	60.9187
26.5155	1025.33	26.5155	1978.64	26.5155	59.6041
26.5351	1033.06	26.5351	1986	26.5351	67.9746
26.5548	1035.47	26.5548	1986.21	26.5548	68.7673
26.5745	1041.15	26.5745	1985.91	26.5745	62.1314
26.5942	1036.26	26.5942	1983.13	26.5942	63.3635
26.6139	1031.31	26.6139	1983.25	26.6139	63.3633
26.6336	1024.1	26.6336	1984.9	26.6336	66.9441
26.6533	1026.9	26.6533	1983.28	26.6533	59.8513
26.6729	1021.75	26.6729	1983.21	26.6729	51.4419
26.6926	1027.34	26.6926	1983.7	26.6926	45.8516
26.7123	1032.48	26.7123	1987.39	26.7123	54.3377
26.732	1038.35	26.732	1990.38	26.732	56.0051
26.7517	1045.51	26.7517	1994.68	26.7517	62.522
26.7714	1055.05	26.7714	1991.44	26.7714	65.154
26.791	1057.02	26.791	1987.66	26.791	56.8698
26.8107	1048.03	26.8107	1983.4	26.8107	63.916
26.8304	1036.15	26.8304	1981.63	26.8304	52.7907
26.8501	1032	26.8501	1980.4	26.8501	53.9931
26.8698	1019.25	26.8698	1978.17	26.8698	51.5294
26.8895	1013.97	26.8895	1975.47	26.8895	48.236
26.9092	1019.39	26.9092	1980.77	26.9092	55.4891
26.9288	1021.22	26.9288	1980.45	26.9288	55.2388
26.9485	1031.68	26.9485	1987.43	26.9485	69.4313
26.9682	1036.13	26.9682	1992.04	26.9682	72.6996
26.9879	1045.79	26.9879	1991.92	26.9879	67.9257
27.0076	1057.65	27.0076	1990.46	27.0076	84.8279
27.0273	1059.39	27.0273	1987.74	27.0273	70.8688
27.047	1067.4	27.047	1983.6	27.047	82.3934
27.0666	1067.14	27.0666	1981.91	27.0666	72.1691
27.0863	1067.41	27.0863	1982.51	27.0863	63.3963
27.106	1068.85	27.106	1985.54	27.106	66.071
27.1257	1057.46	27.1257	1984.67	27.1257	63.6599
27.1454	1043.14	27.1454	1990.34	27.1454	79.3356
27.1651	1045.51	27.1651	1998.2	27.1651	91.5172
27.1847	1051.92	27.1847	2002.65	27.1847	103.978
27.2044	1071.22	27.2044	2006.32	27.2044	115.992
27.2241	1072.78	27.2241	2009.49	27.2241	104.998
27.2438	1080.19	27.2438	2012.41	27.2438	106.611
27.2635	1089.02	27.2635	2013.21	27.2635	98.2598
27.2832	1080.15	27.2832	2016.18	27.2832	95.9123
27.3029	1083.56	27.3029	2016.61	27.3029	98.5875
27.3225	1092.79	27.3225	2023.27	27.3225	112.131
27.3422	1108.06	27.3422	2029.96	27.3422	134.206
27.3619	1191.26	27.3619	2053.93	27.3619	187.423
27.3816	1294.61	27.3816	2085.3	27.3816	279.725
27.4013	1420.35	27.4013	2143.3	27.4013	422.37
27.421	1539.45	27.421	2258	27.421	567.892
27.4406	1655.89	27.4406	2404.8	27.4406	667.143
27.4603	1735.3	27.4603	2540.09	27.4603	711.219
27.48	1744.62	27.48	2623.58	27.48	709.301
27.4997	1718.16	27.4997	2638.02	27.4997	630.488
27.5194	1616.79	27.5194	2586.43	27.5194	506.913
27.5391	1474.7	27.5391	2477.13	27.5391	349.203
27.5588	1347.49	27.5588	2337.78	27.5588	208.136
27.5784	1230.93	27.5784	2183.32	27.5784	119.281
27.5981	1142.47	27.5981	2064.77	27.5981	93.491
27.6178	1078.54	27.6178	2008.25	27.6178	92.7221
27.6375	1057.57	27.6375	1997.39	27.6375	89.089
27.6572	1051.9	27.6572	2006.56	27.6572	91.7293
27.6769	1059.88	27.6769	2007.36	27.6769	106.543
27.6965	1066.58	27.6965	2006.54	27.6965	86.4017
27.7162	1062.15	27.7162	2001.12	27.7162	80.9428
27.7359	1053.21	27.7359	2002.67	27.7359	61.441
27.7556	1046.96	27.7556	2001.25	27.7556	48.6356
27.7753	1051.74	27.7753	1997.67	27.7753	41.8887
27.795	1055.01	27.795	1994.83	27.795	29.0538
27.8147	1050.5	27.8147	1984.97	27.8147	42.3009
27.8343	1055.66	27.8343	1984.01	27.8343	52.1809
27.854	1049.1	27.854	1984.2	27.854	64.224
27.8737	1043.25	27.8737	1981.35	27.8737	66.9889
27.8934	1031.2	27.8934	1980.03	27.8934	56.6603
27.9131	1033.02	27.9131	1979.18	27.9131	57.6845
27.9328	1028.43	27.9328	1984.29	27.9328	55.5528
27.9524	1026.33	27.9524	1987.8	27.9524	69.6847
27.9721	1021.32	27.9721	1989.25	27.9721	67.598
27.9918	1022.64	27.9918	1990.78	27.9918	53.6099
28.0115	1018.03	28.0115	1986.23	28.0115	53.0227
28.0312	1023.76	28.0312	1985.86	28.0312	50.3678
28.0509	1026.27	28.0509	1984.19	28.0509	58.349
28.0706	1035.61	28.0706	1981.19	28.0706	61.7072
28.0902	1043.67	28.0902	1983.65	28.0902	66.1749
28.1099	1041.73	28.1099	1984.07	28.1099	79.839
28.1296	1042.82	28.1296	1982.32	28.1296	91.3582
28.1493	1037.13	28.1493	1981.91	28.1493	94.0741
28.169	1030.21	28.169	1980.61	28.169	92.6577
28.1887	1027.76	28.1887	1981.92	28.1887	84.4594
28.2083	1023.36	28.2083	1980.41	28.2083	72.1507
28.228	1028.73	28.228	1980.11	28.228	62.088
28.2477	1032.33	28.2477	1983.18	28.2477	56.0012
28.2674	1048.76	28.2674	1983.96	28.2674	55.0999
28.2871	1043.57	28.2871	1986.9	28.2871	54.8457
28.3068	1032.95	28.3068	1983.96	28.3068	59.9869
28.3265	1028.89	28.3265	1980.11	28.3265	58.368
28.3461	1027.67	28.3461	1979.07	28.3461	53.5813
28.3658	1023.43	28.3658	1980	28.3658	49.029
28.3855	1015.97	28.3855	1983.02	28.3855	37.8783
28.4052	1017.56	28.4052	1981.66	28.4052	26.2852
28.4249	1020.77	28.4249	1980.36	28.4249	25.8328
28.4446	1020.25	28.4446	1980.27	28.4446	33.8694
28.4642	1029.93	28.4642	1978.76	28.4642	40.9432
28.4839	1034.75	28.4839	1979.2	28.4839	55.2327
28.5036	1049.31	28.5036	1979.91	28.5036	69.4244
28.5233	1053.24	28.5233	1978.76	28.5233	74.4371
28.543	1061.46	28.543	1978.58	28.543	73.5159
28.5627	1041.89	28.5627	1980.33	28.5627	60.1776
28.5824	1024.71	28.5824	1982.26	28.5824	43.489
28.602	1008.77	28.602	1979.76	28.602	38.5992
28.6217	1005.16	28.6217	1978.45	28.6217	34.7031
28.6414	1007.66	28.6414	1980.87	28.6414	37.8015
28.6611	1007.97	28.6611	1981.04	28.6611	36.9965
28.6808	1028.8	28.6808	1984.7	28.6808	35.4929
28.7005	1036.09	28.7005	1985.4	28.7005	32.1371
28.7201	1036.52	28.7201	1982.63	28.7201	36.0428
28.7398	1048.4	28.7398	1979.66	28.7398	54.329
28.7595	1032.36	28.7595	1978.37	28.7595	57.3826
28.7792	1027.85	28.7792	1978.26	28.7792	60.424
28.7989	1023.26	28.7989	1977.59	28.7989	61.3906
28.8186	1031.46	28.8186	1978.79	28.8186	52.9098
28.8383	1045.99	28.8383	1981.14	28.8383	44.6421
28.8579	1042.88	28.8579	1983.78	28.8579	35.3118
28.8776	1044.66	28.8776	1989.95	28.8776	25.4127
28.8973	1030	28.8973	1992.79	28.8973	37.4706
28.917	1025.12	28.917	1992.18	28.917	53.9714
28.9367	1031.26	28.9367	1990.59	28.9367	74.3094
28.9564	1024.96	28.9564	1985.15	28.9564	75.7211
28.9761	1024.51	28.9761	1979.71	28.9761	59.6685
28.9957	1022.01	28.9957	1979.59	28.9957	47.3876
29.0154	1017.53	29.0154	1976.91	29.0154	31.6617
29.0351	1029.94	29.0351	1978.08	29.0351	16.971
29.0548	1039.2	29.0548	1980.13	29.0548	22.3372
29.0745	1056.26	29.0745	1983.05	29.0745	32.8565
29.0942	1068.37	29.0942	1984.63	29.0942	51.4541
29.1138	1071.47	29.1138	1983.8	29.1138	58.7675
29.1335	1072.38	29.1335	1982.29	29.1335	63.4255
29.1532	1063.45	29.1532	1980.49	29.1532	58.4979
29.1729	1049.27	29.1729	1977.62	29.1729	50.1467
29.1926	1036.41	29.1926	1977.52	29.1926	50.0868
29.2123	1026.55	29.2123	1975.95	29.2123	52.6664
29.232	1036.69	29.232	1980.14	29.232	49.4736
29.2516	1052.67	29.2516	1983.09	29.2516	57.3362
29.2713	1074.58	29.2713	1985.01	29.2713	56.1065
29.291	1082.58	29.291	1988.22	29.291	48.5412
29.3107	1076.43	29.3107	1989.65	29.3107	54.8009
29.3304	1069.17	29.3304	1988.28	29.3304	48.2481
29.3501	1056.98	29.3501	1986.07	29.3501	50.4954
29.3697	1048.43	29.3697	1981.23	29.3697	64.5631
29.3894	1046.63	29.3894	1976.79	29.3894	62.3037
29.4091	1055.9	29.4091	1978.23	29.4091	86.3917
29.4288	1071.45	29.4288	1979.01	29.4288	81.238
29.4485	1080.55	29.4485	1984.99	29.4485	77.3285
29.4682	1086.16	29.4682	1984.71	29.4682	75.6151
29.4879	1085.3	29.4879	1985.09	29.4879	69.0316
29.5075	1072.03	29.5075	1984.79	29.5075	81.0923
29.5272	1058.87	29.5272	1982.52	29.5272	82.554
29.5469	1041.36	29.5469	1983.56	29.5469	75.7581
29.5666	1038.01	29.5666	1987.15	29.5666	77.8008
29.5863	1034.4	29.5863	1989.32	29.5863	72.7137
29.606	1041.35	29.606	1991.18	29.606	79.5902
29.6256	1048.54	29.6256	1989	29.6256	70.0201
29.6453	1055.59	29.6453	1988.55	29.6453	63.6278
29.665	1059.7	29.665	1987.02	29.665	47.5214
29.6847	1066.48	29.6847	1984.81	29.6847	44.4264
29.7044	1056.94	29.7044	1986.4	29.7044	45.9831
29.7241	1046.26	29.7241	1986.4	29.7241	46.7448
29.7438	1040.57	29.7438	1988.27	29.7438	44.6825
29.7634	1042.09	29.7634	1992.31	29.7634	56.0686
29.7831	1044.24	29.7831	1990.97	29.7831	61.4195
29.8028	1046.85	29.8028	1988.78	29.8028	62.6067
29.8225	1054.88	29.8225	1983.97	29.8225	67.7726
29.8422	1056.89	29.8422	1978.54	29.8422	64.157
29.8619	1049.15	29.8619	1983.67	29.8619	44.5828
29.8815	1046.76	29.8815	1983.01	29.8815	51.9551
29.9012	1045.16	29.9012	1983.68	29.9012	55.0379
29.9209	1039.17	29.9209	1984.36	29.9209	61.5013
29.9406	1035.63	29.9406	1984.99	29.9406	63.7757
29.9603	1032.37	29.9603	1990.34	29.9603	58.9863
29.98	1030.21	29.98	1987.97	29.98	43.7062
29.9997	1034.55	29.9997	1984.83	29.9997	38.5719
30.0193	1038.94	30.0193	1979.75	30.0193	38.3699
30.039	1034.37	30.039	1975.73	30.039	29.2478
30.0587	1029.94	30.0587	1976.97	30.0587	31.7376
30.0784	1029.01	30.0784	1974.94	30.0784	39.4295
30.0981	1023.4	30.0981	1977.58	30.0981	53.3078
30.1178	1019.6	30.1178	1984.35	30.1178	60.0118
30.1374	1017.57	30.1374	1987.05	30.1374	53.417
30.1571	1017.38	30.1571	1989.88	30.1571	48.8527
30.1768	1012.27	30.1768	1987.17	30.1768	33.061
30.1965	1023.25	30.1965	1984.1	30.1965	29.9531
30.2162	1029.73	30.2162	1979.82	30.2162	29.4057
30.2359	1032.26	30.2359	1978.1	30.2359	15.5193
30.2556	1035.57	30.2556	1976.63	30.2556	31.2859
30.2752	1035.89	30.2752	1978.32	30.2752	23.4186
30.2949	1029.06	30.2949	1980.46	30.2949	28.9164
30.3146	1034.35	30.3146	1983.88	30.3146	39.4124
30.3343	1038.46	30.3343	1980.82	30.3343	40.2467
30.354	1029.82	30.354	1981.72	30.354	52.5495
30.3737	1028.24	30.3737	1986.72	30.3737	49.3693
30.3933	1027.03	30.3933	1992.42	30.3933	45.5909
30.413	1032.67	30.413	1997.01	30.413	43.3297
30.4327	1036.45	30.4327	1997.21	30.4327	37.3141
30.4524	1035.88	30.4524	1995.89	30.4524	36.5112
30.4721	1037.35	30.4721	1991.06	30.4721	27.1034
30.4918	1033.78	30.4918	1982.64	30.4918	24.5302
30.5115	1034.95	30.5115	1977.79	30.5115	27.9091
30.5311	1031	30.5311	1969.72	30.5311	35.7515
30.5508	1023	30.5508	1973.31	30.5508	47.6715
30.5705	1032.06	30.5705	1981.15	30.5705	56.4831
30.5902	1031.24	30.5902	1987.72	30.5902	58.4047
30.6099	1044.19	30.6099	1993.57	30.6099	58.2573
30.6296	1049.62	30.6296	1992.26	30.6296	63.7692
30.6493	1036.11	30.6493	1990.24	30.6493	58.9624
30.6689	1038.48	30.6689	1985.47	30.6689	45.4811
30.6886	1029.24	30.6886	1982.35	30.6886	36.2644
30.7083	1026.77	30.7083	1983.93	30.7083	18.8015
30.728	1027.15	30.728	1982.66	30.728	27.0833
30.7477	1025.12	30.7477	1985.22	30.7477	46.7377
30.7674	1036.74	30.7674	1987.02	30.7674	71.7556
30.787	1041.39	30.787	1986.93	30.787	79.3215
30.8067	1050.91	30.8067	1989.6	30.8067	81.7643
30.8264	1051.05	30.8264	1992.91	30.8264	76.7215
30.8461	1041.7	30.8461	1993.35	30.8461	60.5157
30.8658	1050.08	30.8658	1998.07	30.8658	38.2313
30.8855	1047.88	30.8855	1999.75	30.8855	27.7759
30.9052	1051.56	30.9052	2001.72	30.9052	31.3183
30.9248	1065.89	30.9248	1999.28	30.9248	62.2619
30.9445	1070.25	30.9445	1996.55	30.9445	99.7843
30.9642	1089.06	30.9642	1996.43	30.9642	125.244
30.9839	1100.94	30.9839	2000.36	30.9839	129.453
31.0036	1097.72	31.0036	2010.57	31.0036	119.519
31.0233	1094.73	31.0233	2023.96	31.0233	94.6563
31.0429	1081.53	31.0429	2034.23	31.0429	64.9944
31.0626	1074.25	31.0626	2040.85	31.0626	44.3026
31.0823	1071.79	31.0823	2033.68	31.0823	32.4622
31.102	1065.56	31.102	2021.93	31.102	43.8375
31.1217	1060.44	31.1217	2009.71	31.1217	54.1686
31.1414	1054.65	31.1414	1993.99	31.1414	58.7409
31.1611	1050.53	31.1611	1987.5	31.1611	61.8828
31.1807	1038.77	31.1807	1983.95	31.1807	46.4948
31.2004	1024.76	31.2004	1985.8	31.2004	39.5605
31.2201	1029.55	31.2201	1992.17	31.2201	34.0867
31.2398	1026.58	31.2398	1996.08	31.2398	34.2365
31.2595	1032.55	31.2595	1997.96	31.2595	46.2331
31.2792	1047.02	31.2792	1996.41	31.2792	51.7872
31.2988	1041.33	31.2988	1994.09	31.2988	61.8827
31.3185	1037.6	31.3185	1993.3	31.3185	68.5084
31.3382	1038.96	31.3382	1986.73	31.3382	64.6451
31.3579	1045.16	31.3579	1990.05	31.3579	57.1558
31.3776	1048.54	31.3776	1990.16	31.3776	37.7903
31.3973	1058.57	31.3973	1995.13	31.3973	42.1539
31.417	1068.87	31.417	2005.72	31.417	46.1996
31.4366	1070.79	31.4366	2013.28	31.4366	53.7553
31.4563	1074.77	31.4563	2017.49	31.4563	72.6568
31.476	1088.16	31.476	2023.13	31.476	78.5439
31.4957	1088.27	31.4957	2026.52	31.4957	90.147
31.5154	1099.12	31.5154	2031.06	31.5154	110.006
31.5351	1112.55	31.5351	2036.98	31.5351	118.356
31.5547	1124.01	31.5547	2042.92	31.5547	128.193
31.5744	1128.41	31.5744	2048.59	31.5744	130.637
31.5941	1137.46	31.5941	2058.8	31.5941	134.894
31.6138	1134.04	31.6138	2068.86	31.6138	134.621
31.6335	1162.35	31.6335	2082.91	31.6335	156.226
31.6532	1208.95	31.6532	2104.91	31.6532	204.728
31.6729	1285.49	31.6729	2140.64	31.6729	270.732
31.6925	1391.25	31.6925	2200.25	31.6925	402.273
31.7122	1532.14	31.7122	2290.86	31.7122	578.551
31.7319	1667.5	31.7319	2421.85	31.7319	756.277
31.7516	1792.92	31.7516	2592.35	31.7516	906.067
31.7713	1893.28	31.7713	2772.56	31.7713	991.843
31.791	1936.84	31.791	2908.45	31.791	999.921
31.8106	1927.05	31.8106	2959.51	31.8106	935.977
31.8303	1860.45	31.8303	2934.16	31.8303	817.151
31.85	1748.51	31.85	2830.15	31.85	637.063
31.8697	1611.03	31.8697	2659.03	31.8697	450.162
31.8894	1470.62	31.8894	2472.45	31.8894	306.325
31.9091	1357.39	31.9091	2288.79	31.9091	193.166
31.9288	1247.64	31.9288	2150.75	31.9288	130.61
31.9484	1170.5	31.9484	2082.29	31.9484	88.4364
31.9681	1120.46	31.9681	2050.83	31.9681	87.3538
31.9878	1082.74	31.9878	2035.13	31.9878	96.7939
32.0075	1079	32.0075	2025.45	32.0075	103.468
32.0272	1066.13	32.0272	2020.93	32.0272	117.54
32.0469	1070.08	32.0469	2018.03	32.0469	98.3332
32.0665	1073.88	32.0665	2016.21	32.0665	83.9451
32.0862	1061.36	32.0862	2015.82	32.0862	70.0115
32.1059	1068.14	32.1059	2005.22	32.1059	48.7291
32.1256	1058.47	32.1256	1996.31	32.1256	52.5634
32.1453	1044.09	32.1453	1989.64	32.1453	57.2004
32.165	1041.54	32.165	1983.38	32.165	74.4801
32.1847	1033.67	32.1847	1983.28	32.1847	75.9228
32.2043	1047.06	32.2043	1985.43	32.2043	63.1615
32.224	1047.14	32.224	1987.3	32.224	56.308
32.2437	1046.73	32.2437	1991.21	32.2437	29.5996
32.2634	1058.8	32.2634	1997.91	32.2634	21.2949
32.2831	1047.79	32.2831	1993.77	32.2831	20.4188
32.3028	1052.53	32.3028	1989.42	32.3028	15.9974
32.3224	1053.31	32.3224	1985.87	32.3224	33.1514
32.3421	1048.81	32.3421	1981.24	32.3421	45.7739
32.3618	1053.85	32.3618	1981.51	32.3618	56.3432
32.3815	1051.55	32.3815	1980.23	32.3815	62.7914
32.4012	1055.88	32.4012	1979.2	32.4012	58.6848
32.4209	1046.68	32.4209	1984.25	32.4209	46.1448
32.4406	1049.99	32.4406	1984.33	32.4406	36.0789
32.4602	1053.47	32.4602	1991.15	32.4602	35.161
32.4799	1046.3	32.4799	1990.71	32.4799	34.7963
32.4996	1049.21	32.4996	1990.32	32.4996	38.895
32.5193	1048.02	32.5193	1991.66	32.5193	41.2495
32.539	1045.69	32.539	1990.47	32.539	41.2305
32.5587	1048.18	32.5587	1990.15	32.5587	38.822
32.5784	1049.62	32.5784	1991.04	32.5784	43.4454
32.598	1049.54	32.598	1990.56	32.598	42.952
32.6177	1047.83	32.6177	1991.38	32.6177	34.1146
32.6374	1052.05	32.6374	1987.52	32.6374	37.73
32.6571	1049.61	32.6571	1987.15	32.6571	36.0846
32.6768	1055.31	32.6768	1982.88	32.6768	28.1669
32.6965	1055.68	32.6965	1981.76	32.6965	31.8638
32.7161	1052.58	32.7161	1979.13	32.7161	30.5718
32.7358	1051.13	32.7358	1978.88	32.7358	25.9538
32.7555	1043.93	32.7555	1981.5	32.7555	28.0282
32.7752	1044.64	32.7752	1985.27	32.7752	34.8822
32.7949	1036.76	32.7949	1990.88	32.7949	37.8343
32.8146	1033.94	32.8146	1991.23	32.8146	40.3088
32.8343	1037.67	32.8343	1992.11	32.8343	46.4481
32.8539	1041.41	32.8539	1992.97	32.8539	47.0776
32.8736	1043.94	32.8736	1989.55	32.8736	53.6489
32.8933	1037.1	32.8933	1989.71	32.8933	57.8039
32.913	1031.4	32.913	1984.47	32.913	61.4905
32.9327	1027.62	32.9327	1984.55	32.9327	55.4013
32.9524	1025.31	32.9524	1984.33	32.9524	66.5512
32.972	1036.77	32.972	1983.01	32.972	62.9017
32.9917	1037.39	32.9917	1983.05	32.9917	65.5767
33.0114	1053.98	33.0114	1978.9	33.0114	61.395
33.0311	1061.71	33.0311	1979.48	33.0311	49.8064
33.0508	1073.45	33.0508	1979.6	33.0508	43.2677
33.0705	1066.59	33.0705	1978.72	33.0705	47.828
33.0902	1054.08	33.0902	1980.82	33.0902	35.8416
33.1098	1045.47	33.1098	1981.15	33.1098	35.1593
33.1295	1030.82	33.1295	1984.92	33.1295	38.1882
33.1492	1027.52	33.1492	1988.61	33.1492	38.0813
33.1689	1028.67	33.1689	1991.88	33.1689	29.5013
33.1886	1028.19	33.1886	1990.86	33.1886	37.6086
33.2083	1036.2	33.2083	1990.53	33.2083	35.8571
33.2279	1041.83	33.2279	1989.33	33.2279	35.3863
33.2476	1051.47	33.2476	1986.72	33.2476	40.5572
33.2673	1049.31	33.2673	1985.05	33.2673	54.3601
33.287	1055.61	33.287	1985.78	33.287	50.231
33.3067	1059.65	33.3067	1987.51	33.3067	58.0611
33.3264	1049.57	33.3264	1991.06	33.3264	53.7325
33.3461	1044.18	33.3461	1992.3	33.3461	47.1516
33.3657	1032.51	33.3657	1994.3	33.3657	41.7099
33.3854	1026.37	33.3854	1989.62	33.3854	39.6425
33.4051	1023.57	33.4051	1987.51	33.4051	36.6273
33.4248	1024.57	33.4248	1987.27	33.4248	40.9344
33.4445	1037.2	33.4445	1986.91	33.4445	46.7177
33.4642	1049.12	33.4642	1988.64	33.4642	51.3099
33.4838	1063.99	33.4838	1992.49	33.4838	54.7946
33.5035	1071.58	33.5035	1992.82	33.5035	52.5972
33.5232	1066.12	33.5232	1993.77	33.5232	52.0425
33.5429	1057.55	33.5429	1987.43	33.5429	56.9153
33.5626	1048.93	33.5626	1985.02	33.5626	50.2883
33.5823	1044.06	33.5823	1981	33.5823	51.8313
33.602	1034.99	33.602	1980.17	33.602	53.1528
33.6216	1034.25	33.6216	1983.67	33.6216	48.1432
33.6413	1042.18	33.6413	1986.38	33.6413	48.3109
33.661	1045.93	33.661	1986.78	33.661	50.5345
33.6807	1046.93	33.6807	1989.07	33.6807	54.3604
33.7004	1039.46	33.7004	1986.5	33.7004	57.3015
33.7201	1026.54	33.7201	1983.99	33.7201	68.035
33.7397	1021.96	33.7397	1978.69	33.7397	63.272
33.7594	1022.95	33.7594	1977.95	33.7594	59.8679
33.7791	1032.45	33.7791	1979.94	33.7791	58.5051
33.7988	1041.03	33.7988	1981.59	33.7988	51.6233
33.8185	1048.51	33.8185	1989.32	33.8185	42.3974
33.8382	1049.52	33.8382	1991.31	33.8382	42.3893
33.8579	1054.89	33.8579	1990.62	33.8579	47.7281
33.8775	1053.33	33.8775	1990.69	33.8775	46.5722
33.8972	1048.13	33.8972	1989.88	33.8972	54.2044
33.9169	1040.99	33.9169	1986.24	33.9169	65.259
33.9366	1041.61	33.9366	1981.82	33.9366	51.0093
33.9563	1044.16	33.9563	1979.88	33.9563	50.1543
33.976	1049.58	33.976	1979.64	33.976	47.1341
33.9956	1049.28	33.9956	1979.26	33.9956	43.2904
34.0153	1039.77	34.0153	1987.83	34.0153	45.5866
34.035	1032.2	34.035	1988.91	34.035	46.3671
34.0547	1034.03	34.0547	1992.46	34.0547	48.3079
34.0744	1040.64	34.0744	1994.03	34.0744	51.5876
34.0941	1045.95	34.0941	1998.49	34.0941	54.8924
34.1138	1043.31	34.1138	1998.24	34.1138	65.4841
34.1334	1049.72	34.1334	1995.43	34.1334	56.3563
34.1531	1042.96	34.1531	1991	34.1531	60.5118
34.1728	1039.1	34.1728	1982.92	34.1728	58.0213
34.1925	1035.82	34.1925	1976.86	34.1925	48.3438
34.2122	1034.8	34.2122	1977.67	34.2122	39.3892
34.2319	1033.6	34.2319	1975.94	34.2319	31.9683
34.2516	1045.93	34.2516	1975.15	34.2516	32.9651
34.2712	1049.22	34.2712	1978.62	34.2712	40.3388
34.2909	1040.84	34.2909	1982.89	34.2909	46.4089
34.3106	1038	34.3106	1986.13	34.3106	46.9543
34.3303	1037.41	34.3303	1986.27	34.3303	48.0219
34.35	1016	34.35	1981.7	34.35	51.9266
34.3697	1012.44	34.3697	1979.22	34.3697	53.2422
34.3893	1014.92	34.3893	1978.95	34.3893	48.7958
34.409	1021.41	34.409	1979.43	34.409	42.4675
34.4287	1029.54	34.4287	1983.5	34.4287	41.3642
34.4484	1042.66	34.4484	1987.8	34.4484	43.3831
34.4681	1043.51	34.4681	1994.73	34.4681	43.1151
34.4878	1039.07	34.4878	1997.82	34.4878	45.4384
34.5075	1042.93	34.5075	1996.49	34.5075	38.6296
34.5271	1037.8	34.5271	1996.89	34.5271	44.4153
34.5468	1025.96	34.5468	1992.73	34.5468	53.0744
34.5665	1022.96	34.5665	1988.59	34.5665	56.4653
34.5862	1021.39	34.5862	1986.71	34.5862	48.4232
34.6059	1018.87	34.6059	1983.42	34.6059	48.1211
34.6256	1024.53	34.6256	1984.46	34.6256	45.8389
34.6452	1029.54	34.6452	1985.81	34.6452	48.9892
34.6649	1036.48	34.6649	1986.07	34.6649	46.9283
34.6846	1041.51	34.6846	1986.43	34.6846	50.9837
34.7043	1043.2	34.7043	1983.14	34.7043	51.6615
34.724	1043.42	34.724	1987.52	34.724	53.2313
34.7437	1036.75	34.7437	1987.6	34.7437	54.9461
34.7634	1027.9	34.7634	1987.17	34.7634	52.5462
34.783	1018.07	34.783	1989.32	34.783	42.995
34.8027	1017.82	34.8027	1989.92	34.8027	50.0038
34.8224	1020.42	34.8224	1990.35	34.8224	48.5251
34.8421	1028.68	34.8421	1991.46	34.8421	50.5169
34.8618	1036.59	34.8618	1993.44	34.8618	44.8807
34.8815	1044	34.8815	1990.37	34.8815	40.0817
34.9011	1040.16	34.9011	1987.43	34.9011	38.9803
34.9208	1040.29	34.9208	1987.69	34.9208	33.0753
34.9405	1034.38	34.9405	1985.48	34.9405	29.5282
34.9602	1024.59	34.9602	1983.46	34.9602	34.4942
34.9799	1017.13	34.9799	1983.87	34.9799	33.5787
34.9996	1021.75	34.9996	1984.16	34.9996	40.372
35.0193	1020.21	35.0193	1984.22	35.0193	36.7116
35.0389	1030.55	35.0389	1983.76	35.0389	39.4188
35.0586	1036.97	35.0586	1983.7	35.0586	36.29
35.0783	1041.08	35.0783	1978.4	35.0783	34.4556
35.098	1037.58	35.098	1979.06	35.098	40.7261
35.1177	1041.41	35.1177	1981.81	35.1177	37.7576
35.1374	1034.36	35.1374	1980.92	35.1374	37.6455
35.157	1023.47	35.157	1981.53	35.157	44.937
35.1767	1022.68	35.1767	1983.61	35.1767	38.0919
35.1964	1022.83	35.1964	1984.98	35.1964	37.2788
35.2161	1024.25	35.2161	1985.63	35.2161	36.79
35.2358	1033.5	35.2358	1986.87	35.2358	40.0445
35.2555	1038.24	35.2555	1989.09	35.2555	45.5441
35.2752	1039.27	35.2752	1988.49	35.2752	50.4385
35.2948	1039.44	35.2948	1987.18	35.2948	54.8984
35.3145	1038.08	35.3145	1986.77	35.3145	51.9094
35.3342	1025.78	35.3342	1980.84	35.3342	46.2671
35.3539	1024	35.3539	1975.47	35.3539	44.2298
35.3736	1023.91	35.3736	1974.03	35.3736	42.1703
35.3933	1022.59	35.3933	1976.39	35.3933	42.639
35.4129	1029.52	35.4129	1982.96	35.4129	47.5436
35.4326	1038.85	35.4326	1993.43	35.4326	52.2591
35.4523	1038.82	35.4523	2001.06	35.4523	65.3437
35.472	1042.8	35.472	2003.12	35.472	65.591
35.4917	1039.78	35.4917	2001.6	35.4917	66.7807
35.5114	1035.04	35.5114	1995.89	35.5114	65.0234
35.5311	1033.83	35.5311	1989.34	35.5311	61.0017
35.5507	1042.64	35.5507	1981.96	35.5507	65.5812
35.5704	1040.13	35.5704	1980.16	35.5704	72.9156
35.5901	1047.75	35.5901	1984.51	35.5901	75.2719
35.6098	1054.16	35.6098	1995.53	35.6098	80.9196
35.6295	1058.01	35.6295	2004.7	35.6295	86.7253
35.6492	1058.97	35.6492	2009.95	35.6492	84.2728
35.6688	1063.87	35.6688	2012.71	35.6688	71.5717
35.6885	1056.25	35.6885	2007.62	35.6885	71.8896
35.7082	1057.79	35.7082	2001.82	35.7082	67.0639
35.7279	1060.61	35.7279	1999.07	35.7279	54.8783
35.7476	1060.92	35.7476	1990.9	35.7476	51.3324
35.7673	1048.98	35.7673	1986.18	35.7673	47.537
35.787	1043.59	35.787	1986.02	35.787	38.6723
35.8066	1025.8	35.8066	1991.27	35.8066	39.2073
35.8263	1017.02	35.8263	1991.67	35.8263	43.7812
35.846	1019.41	35.846	1992.67	35.846	42.7352
35.8657	1026.35	35.8657	1993.17	35.8657	51.9637
35.8854	1030.43	35.8854	1987.71	35.8854	65.5983
35.9051	1040.39	35.9051	1989.08	35.9051	70.8052
35.9247	1045.48	35.9247	1989.71	35.9247	70.1774
35.9444	1043	35.9444	1986.02	35.9444	74.6505
35.9641	1035.45	35.9641	1986.39	35.9641	67.4989
35.9838	1032.72	35.9838	1985.02	35.9838	47.8951
36.0035	1019.47	36.0035	1983.41	36.0035	34.827
36.0232	1019.52	36.0232	1983.37	36.0232	26.7425
36.0429	1026.9	36.0429	1982.01	36.0429	28.4352
36.0625	1031.83	36.0625	1981.01	36.0625	36.6919
36.0822	1031.57	36.0822	1980.86	36.0822	43.9287
36.1019	1039.15	36.1019	1984.74	36.1019	52.1035
36.1216	1037.31	36.1216	1988.15	36.1216	58.4371
36.1413	1022.71	36.1413	1989.59	36.1413	64.6161
36.161	1021.39	36.161	1988.79	36.161	69.1541
36.1807	1023.85	36.1807	1988.82	36.1807	62.7803
36.2003	1022.96	36.2003	1984.27	36.2003	58.9786
36.22	1032.03	36.22	1987.51	36.22	61.3682
36.2397	1043.4	36.2397	1986.29	36.2397	63.3705
36.2594	1043.87	36.2594	1987.99	36.2594	57.611
36.2791	1043.96	36.2791	1989.67	36.2791	57.8265
36.2988	1048.6	36.2988	1991.1	36.2988	48.3842
36.3184	1040.06	36.3184	1987.36	36.3184	42.0601
36.3381	1026.64	36.3381	1987.22	36.3381	43.412
36.3578	1023.78	36.3578	1983.29	36.3578	53.3871
36.3775	1021.92	36.3775	1985.37	36.3775	52.4487
36.3972	1025.37	36.3972	1983.52	36.3972	59.0943
36.4169	1034.34	36.4169	1984.54	36.4169	61.833
36.4366	1040.71	36.4366	1987.23	36.4366	56.9373
36.4562	1038.31	36.4562	1989.31	36.4562	51.6613
36.4759	1036.05	36.4759	1987.5	36.4759	47.857
36.4956	1031.82	36.4956	1987.48	36.4956	45.0139
36.5153	1026.52	36.5153	1984.96	36.5153	34.4111
36.535	1020.59	36.535	1988.53	36.535	33.4587
36.5547	1020.66	36.5547	1986.17	36.5547	38.6587
36.5743	1026.41	36.5743	1986.17	36.5743	43.4045
36.594	1031.91	36.594	1984.97	36.594	48.784
36.6137	1045.12	36.6137	1986.75	36.6137	60.8131
36.6334	1048.45	36.6334	1989.29	36.6334	68.2525
36.6531	1048.43	36.6531	1992.76	36.6531	70.6672
36.6728	1039.21	36.6728	1991.72	36.6728	64.5004
36.6925	1031.77	36.6925	1991.27	36.6925	58.1536
36.7121	1028.66	36.7121	1992.72	36.7121	32.3101
36.7318	1023.03	36.7318	1993.62	36.7318	28.3194
36.7515	1027.33	36.7515	1989.72	36.7515	25.44
36.7712	1035.16	36.7712	1988.19	36.7712	29.1813
36.7909	1037.86	36.7909	1987.61	36.7909	44.018
36.8106	1047.73	36.8106	1985.97	36.8106	68.0908
36.8302	1049.1	36.8302	1981.97	36.8302	74.0986
36.8499	1042.22	36.8499	1981.7	36.8499	81.3615
36.8696	1034.45	36.8696	1978.84	36.8696	79.568
36.8893	1034.75	36.8893	1976.45	36.8893	67.8142
36.909	1033.28	36.909	1979.65	36.909	51.2736
36.9287	1028.95	36.9287	1985.25	36.9287	48.1995
36.9484	1035.5	36.9484	1989.62	36.9484	29.3954
36.968	1047.42	36.968	1991.65	36.968	25.4356
36.9877	1046.64	36.9877	1993.28	36.9877	32.4828
37.0074	1044.46	37.0074	1988.26	37.0074	36.0739
37.0271	1042.93	37.0271	1982.24	37.0271	39.0715
37.0468	1034.24	37.0468	1980.61	37.0468	51.586
37.0665	1028.46	37.0665	1977.75	37.0665	63.0738
37.0861	1025.45	37.0861	1972.71	37.0861	67.649
37.1058	1019.43	37.1058	1978.09	37.1058	64.4298
37.1255	1018.58	37.1255	1985.3	37.1255	54.8135
37.1452	1021.28	37.1452	1989.16	37.1452	37.948
37.1649	1031.11	37.1649	1994.2	37.1649	32.18
37.1846	1032.82	37.1846	1999.59	37.1846	26.8422
37.2043	1033.19	37.2043	1994.38	37.2043	30.7402
37.2239	1033.01	37.2239	1990.7	37.2239	39.1732
37.2436	1035.84	37.2436	1988.59	37.2436	47.3121
37.2633	1035.74	37.2633	1979.25	37.2633	62.7455
37.283	1035.11	37.283	1970.62	37.283	65.2048
37.3027	1038.14	37.3027	1972.64	37.3027	59.3317
37.3224	1043.09	37.3224	1973.81	37.3224	47.0993
37.342	1044.41	37.342	1978.6	37.342	39.9712
37.3617	1046.23	37.3617	1987.1	37.3617	36.8964
37.3814	1041.65	37.3814	1993.23	37.3814	37.0221
37.4011	1032.22	37.4011	1993.31	37.4011	39.7544
37.4208	1021.02	37.4208	1997.34	37.4208	46.522
37.4405	1018.77	37.4405	1997.08	37.4405	46.5258
37.4602	1013.76	37.4602	1994.5	37.4602	57.4712
37.4798	1017.97	37.4798	1990.64	37.4798	50.7822
37.4995	1031.03	37.4995	1988.97	37.4995	43.4465
37.5192	1042.95	37.5192	1985.78	37.5192	35.0847
37.5389	1052.63	37.5389	1983.84	37.5389	40.9199
37.5586	1058.93	37.5586	1980.76	37.5586	39.8818
37.5783	1055.4	37.5783	1981.88	37.5783	45.9797
37.5979	1046.36	37.5979	1980.57	37.5979	50.6068
37.6176	1038.82	37.6176	1982.25	37.6176	56.0522
37.6373	1035.34	37.6373	1983.1	37.6373	53.1799
37.657	1030.89	37.657	1986.08	37.657	65.0839
37.6767	1037.4	37.6767	1984.05	37.6767	62.8004
37.6964	1043.2	37.6964	1984.25	37.6964	59.6587
37.7161	1045.18	37.7161	1984.88	37.7161	60.5459
37.7357	1050.73	37.7357	1984.67	37.7357	64.2281
37.7554	1049.41	37.7554	1981.72	37.7554	54.5577
37.7751	1042.13	37.7751	1987.47	37.7751	52.1252
37.7948	1033.69	37.7948	1987.47	37.7948	53.8237
37.8145	1035.27	37.8145	1989.71	37.8145	42.7034
37.8342	1034.62	37.8342	1988.93	37.8342	35.5508
37.8539	1029.03	37.8539	1987.54	37.8539	50.0404
37.8735	1029.6	37.8735	1983.53	37.8735	59.6011
37.8932	1035.41	37.8932	1985.88	37.8932	61.893
37.9129	1034.63	37.9129	1985.02	37.9129	64.0674
37.9326	1046.61	37.9326	1985.02	37.9326	64.3758
37.9523	1052.86	37.9523	1983.59	37.9523	54.8822
37.972	1057.27	37.972	1986.14	37.972	41.3522
37.9916	1056.59	37.9916	1985.83	37.9916	42.5118
38.0113	1062.67	38.0113	1989.07	38.0113	32.099
38.031	1051.93	38.031	1984.41	38.031	36.786
38.0507	1043.68	38.0507	1981.6	38.0507	46.6484
38.0704	1037.87	38.0704	1980.12	38.0704	58.2992
38.0901	1032.51	38.0901	1979.82	38.0901	57.4344
38.1098	1020.88	38.1098	1974.33	38.1098	62.7705
38.1294	1023.9	38.1294	1976.35	38.1294	61.5736
38.1491	1025.48	38.1491	1977.52	38.1491	47.9237
38.1688	1028.49	38.1688	1978.51	38.1688	32.3151
38.1885	1035.23	38.1885	1983.85	38.1885	32.1838
38.2082	1047.08	38.2082	1988.78	38.2082	27.7258
38.2279	1049.08	38.2279	1985.36	38.2279	36.3425
38.2475	1061.44	38.2475	1984.6	38.2475	39.7557
38.2672	1066.12	38.2672	1981.14	38.2672	53.1355
38.2869	1062.37	38.2869	1976.02	38.2869	56.9231
38.3066	1052.81	38.3066	1972.15	38.3066	62.4224
38.3263	1041.47	38.3263	1972.9	38.3263	53.6945
38.346	1037.3	38.346	1976.97	38.346	41.7526
38.3657	1038.34	38.3657	1980.11	38.3657	30.7081
38.3853	1042.63	38.3853	1988.57	38.3853	23.0376
38.405	1046.76	38.405	1991.47	38.405	22.4143
38.4247	1049.95	38.4247	1989.98	38.4247	33.8689
38.4444	1055.63	38.4444	1986.06	38.4444	42.0606
38.4641	1051.13	38.4641	1981.79	38.4641	49.8644
38.4838	1048.27	38.4838	1972.23	38.4838	54.4233
38.5034	1033.98	38.5034	1969.18	38.5034	52.8891
38.5231	1020.71	38.5231	1970.3	38.5231	51.152
38.5428	1017.8	38.5428	1974.23	38.5428	42.9637
38.5625	1024.47	38.5625	1976.37	38.5625	35.5822
38.5822	1027.7	38.5822	1985.27	38.5822	26.8314
38.6019	1037.25	38.6019	1987.15	38.6019	27.734
38.6216	1050.04	38.6216	1987.94	38.6216	29.9435
38.6412	1059.26	38.6412	1986.24	38.6412	33.5045
38.6609	1062.19	38.6609	1984.55	38.6609	32.0245
38.6806	1063.06	38.6806	1974.39	38.6806	39.2541
38.7003	1052.62	38.7003	1973.84	38.7003	41.7182
38.72	1037.28	38.72	1976.79	38.72	52.5281
38.7397	1024.84	38.7397	1974.36	38.7397	47.1512
38.7593	1024.95	38.7593	1974.27	38.7593	51.2518
38.779	1022.59	38.779	1980.67	38.779	50.0851
38.7987	1025.6	38.7987	1982.53	38.7987	48.4012
38.8184	1036.45	38.8184	1984.5	38.8184	44.9793
38.8381	1045.26	38.8381	1987.5	38.8381	42.2574
38.8578	1048.54	38.8578	1988.33	38.8578	35.059
38.8775	1042.35	38.8775	1985.32	38.8775	35.9041
38.8971	1034.99	38.8971	1985.88	38.8971	32.0164
38.9168	1023.6	38.9168	1985.43	38.9168	36.5023
38.9365	1019.69	38.9365	1980.38	38.9365	37.6239
38.9562	1017.65	38.9562	1977.27	38.9562	47.0744
38.9759	1020.61	38.9759	1978.2	38.9759	47.7724
38.9956	1029.95	38.9956	1978.04	38.9956	55.5015
39.0152	1045.64	39.0152	1977.55	39.0152	51.1125
39.0349	1059.94	39.0349	1981.45	39.0349	58.3606
39.0546	1064.08	39.0546	1988.47	39.0546	62.7441
39.0743	1073.36	39.0743	1992.48	39.0743	75.9637
39.094	1076.79	39.094	1997.76	39.094	93.361
39.1137	1076.67	39.1137	2003.41	39.1137	111.998
39.1334	1074.42	39.1334	2009.48	39.1334	123.497
39.153	1068.34	39.153	2013.56	39.153	123.73
39.1727	1069.48	39.1727	2020.15	39.1727	118.373
39.1924	1078.91	39.1924	2024.04	39.1924	111.422
39.2121	1080.98	39.2121	2020.95	39.2121	96.0553
39.2318	1078.65	39.2318	2018.05	39.2318	91.1223
39.2515	1076.6	39.2515	2014.52	39.2515	82.2138
39.2711	1078.74	39.2711	2001.87	39.2711	82.854
39.2908	1064.34	39.2908	1990.02	39.2908	87.1413
39.3105	1053.03	39.3105	1984.79	39.3105	86.6457
39.3302	1046.35	39.3302	1979.22	39.3302	76.1734
39.3499	1033.03	39.3499	1975.64	39.3499	65.3213
39.3696	1027.59	39.3696	1981.04	39.3696	53.5777
39.3893	1028.75	39.3893	1986.01	39.3893	45.6648
39.4089	1023.23	39.4089	1987.71	39.4089	42.3148
39.4286	1024.15	39.4286	1989.63	39.4286	40.6089
39.4483	1030.81	39.4483	1990.8	39.4483	37.8749
39.468	1034.3	39.468	1986.12	39.468	40.5475
39.4877	1037.7	39.4877	1983.12	39.4877	43.4257
39.5074	1046.21	39.5074	1981.72	39.5074	46.5489
39.5271	1050.29	39.5271	1976.83	39.5271	43.7375
39.5467	1046.12	39.5467	1973.91	39.5467	40.7082
39.5664	1042.66	39.5664	1975.87	39.5664	36.7353
39.5861	1034.07	39.5861	1976.1	39.5861	36.1615
39.6058	1024.02	39.6058	1978.84	39.6058	31.8699
39.6255	1015.94	39.6255	1981.09	39.6255	37.2572
39.6452	1019.65	39.6452	1985.07	39.6452	41.9308
39.6648	1026.71	39.6648	1985.01	39.6648	47.4176
39.6845	1033.99	39.6845	1984.53	39.6845	51.485
39.7042	1039.87	39.7042	1982.59	39.7042	52.5247
39.7239	1051.64	39.7239	1982.75	39.7239	51.8353
39.7436	1048.93	39.7436	1979.03	39.7436	44.3209
39.7633	1045.11	39.7633	1977.09	39.7633	33.6822
39.783	1037.23	39.783	1977.66	39.783	32.6315
39.8026	1029.63	39.8026	1981.05	39.8026	28.3152
39.8223	1014.1	39.8223	1981.89	39.8223	31.2346
39.842	1022.38	39.842	1983.79	39.842	39.915
39.8617	1022.84	39.8617	1986.27	39.8617	45.9692
39.8814	1024.46	39.8814	1985.78	39.8814	50.5825
39.9011	1033.23	39.9011	1986.46	39.9011	48.7218
39.9207	1046.66	39.9207	1989.69	39.9207	54.3899
39.9404	1039.56	39.9404	1987.06	39.9404	52.0251
39.9601	1047.08	39.9601	1984.28	39.9601	49.4794
39.9798	1048	39.9798	1983.21	39.9798	51.2095
39.9995	1045.21	39.9995	1979.54	39.9995	45.523
40.0192	1036.5	40.0192	1979.23	40.0192	42.0118
40.0389	1037.46	40.0389	1978.82	40.0389	46.5557
40.0585	1030.6	40.0585	1984.26	40.0585	41.1636
40.0782	1024.4	40.0782	1985.46	40.0782	38.6129
40.0979	1024.54	40.0979	1988.56	40.0979	38.8616
40.1176	1023.68	40.1176	1992.89	40.1176	44.2294
40.1373	1020.74	40.1373	1993.17	40.1373	43.4962
40.157	1025.69	40.157	1989.13	40.157	40.9762
40.1766	1027.56	40.1766	1986.98	40.1766	35.8833
40.1963	1034.82	40.1963	1982.6	40.1963	32.7231
40.216	1040	40.216	1984.13	40.216	29.5152
40.2357	1043.05	40.2357	1982.34	40.2357	26.4616
40.2554	1042.27	40.2554	1986.21	40.2554	25.8648
40.2751	1041.84	40.2751	1986.15	40.2751	40.0553
40.2948	1040.19	40.2948	1986.72	40.2948	55.5025
40.3144	1038.29	40.3144	1986.05	40.3144	65.9393
40.3341	1033.54	40.3341	1982.57	40.3341	73.8744
40.3538	1030.91	40.3538	1977.5	40.3538	73.1169
40.3735	1026.65	40.3735	1975.04	40.3735	68.6502
40.3932	1026.47	40.3932	1973.79	40.3932	61.3432
40.4129	1033.03	40.4129	1975.51	40.4129	47.2701
40.4325	1043.5	40.4325	1977.9	40.4325	35.4153
40.4522	1055.97	40.4522	1981.84	40.4522	35.7914
40.4719	1061.08	40.4719	1983.78	40.4719	42.6364
40.4916	1061.18	40.4916	1985.34	40.4916	45.0989
40.5113	1058.67	40.5113	1981.48	40.5113	48.3282
40.531	1049.14	40.531	1979.19	40.531	54.6915
40.5507	1040.11	40.5507	1976.61	40.5507	54.7976
40.5703	1026.83	40.5703	1975.81	40.5703	56.2568
40.59	1013.98	40.59	1977.56	40.59	54.308
40.6097	1018.77	40.6097	1981.67	40.6097	55.6015
40.6294	1028.65	40.6294	1984.81	40.6294	61.7172
40.6491	1036.15	40.6491	1986.75	40.6491	68.5432
40.6688	1037.7	40.6688	1988.04	40.6688	76.0685
40.6884	1049.47	40.6884	1987.8	40.6884	79.4587
40.7081	1051.06	40.7081	1981.41	40.7081	77.4838
40.7278	1052.1	40.7278	1979.94	40.7278	64.2263
40.7475	1044.36	40.7475	1972.94	40.7475	50.2234
40.7672	1047.13	40.7672	1973.01	40.7672	32.678
40.7869	1038.5	40.7869	1973.42	40.7869	20.7788
40.8066	1034.61	40.8066	1977.52	40.8066	23.3989
40.8262	1032.78	40.8262	1979	40.8262	31.9656
40.8459	1027.38	40.8459	1983.29	40.8459	47.3456
40.8656	1026.27	40.8656	1983.72	40.8656	59.6625
40.8853	1029.72	40.8853	1983.95	40.8853	72.6442
40.905	1030.4	40.905	1981.45	40.905	76.2016
40.9247	1037.9	40.9247	1982.68	40.9247	69.6954
40.9443	1044.87	40.9443	1977.3	40.9443	58.2858
40.964	1059.81	40.964	1977.6	40.964	41.7006
40.9837	1061.53	40.9837	1978.06	40.9837	38.1842
41.0034	1062.35	41.0034	1980.08	41.0034	31.2059
41.0231	1056.91	41.0231	1981.06	41.0231	27.2365
41.0428	1041.55	41.0428	1984.44	41.0428	35.6591
41.0625	1026.62	41.0625	1985.01	41.0625	34.1786
41.0821	1012.97	41.0821	1985.92	41.0821	36.4298
41.1018	1008.05	41.1018	1985.28	41.1018	40.3799
41.1215	1011.75	41.1215	1984.67	41.1215	45.6647
41.1412	1024.47	41.1412	1978.97	41.1412	46.2757
41.1609	1027.18	41.1609	1975.45	41.1609	45.2186
41.1806	1038.32	41.1806	1974.32	41.1806	54.1777
41.2002	1050.3	41.2002	1974.63	41.2002	47.0841
41.2199	1050.11	41.2199	1976.35	41.2199	42.2467
41.2396	1043.49	41.2396	1976.56	41.2396	42.8464
41.2593	1041.31	41.2593	1980.91	41.2593	38.7552
41.279	1030.5	41.279	1983.09	41.279	38.9428
41.2987	1033.43	41.2987	1981.17	41.2987	42.9349
41.3184	1033.02	41.3184	1982.65	41.3184	51.9987
41.338	1043.97	41.338	1980.8	41.338	53.2865
41.3577	1038.95	41.3577	1980.13	41.3577	57.3309
41.3774	1046.61	41.3774	1979.19	41.3774	67.6192
41.3971	1048.07	41.3971	1978.42	41.3971	63.0883
41.4168	1040.84	41.4168	1978.19	41.4168	58.7838
41.4365	1029.65	41.4365	1977.46	41.4365	53.1629
41.4562	1023.98	41.4562	1980.94	41.4562	54.4671
41.4758	1016.97	41.4758	1982.15	41.4758	55.9754
41.4955	1020.48	41.4955	1982.13	41.4955	49.0728
41.5152	1015.62	41.5152	1985.14	41.5152	42.9677
41.5349	1022.62	41.5349	1982.97	41.5349	39.29
41.5546	1027.76	41.5546	1981.93	41.5546	41.2377
41.5743	1039.02	41.5743	1980.23	41.5743	42.5312
41.5939	1039.43	41.5939	1980.82	41.5939	44.6902
41.6136	1042.23	41.6136	1982.47	41.6136	50.258
41.6333	1050.33	41.6333	1987.5	41.6333	62.0337
41.653	1063.37	41.653	1991.95	41.653	73.1058
41.6727	1070.93	41.6727	1996.33	41.6727	81.1909
41.6924	1072.27	41.6924	1997.17	41.6924	77.2745
41.7121	1064.28	41.7121	1995.77	41.7121	70.0848
41.7317	1057.68	41.7317	1990.21	41.7317	67.0719
41.7514	1051.98	41.7514	1986.43	41.7514	57.6689
41.7711	1043.49	41.7711	1983.42	41.7711	47.2571
41.7908	1030.95	41.7908	1982.4	41.7908	36.7621
41.8105	1026.48	41.8105	1981.49	41.8105	36.3354
41.8302	1031.81	41.8302	1984.44	41.8302	40.6548
41.8498	1027.85	41.8498	1984.78	41.8498	40.7859
41.8695	1025.22	41.8695	1985.09	41.8695	47.1063
41.8892	1029.06	41.8892	1983.06	41.8892	42.9715
41.9089	1026.01	41.9089	1979.82	41.9089	41.4198
41.9286	1030.24	41.9286	1976.92	41.9286	42.4267
41.9483	1032.22	41.9483	1973.41	41.9483	41.6614
41.968	1035.2	41.968	1973.41	41.968	42.2594
41.9876	1033.87	41.9876	1976.63	41.9876	41.8689
42.0073	1029.51	42.0073	1977.84	42.0073	50.2418
42.027	1027.28	42.027	1982.19	42.027	51.227
42.0467	1019.29	42.0467	1984.46	42.0467	44.1919
42.0664	1015.91	42.0664	1988.59	42.0664	40.739
42.0861	1021.71	42.0861	1987.96	42.0861	34.3731
42.1057	1028.45	42.1057	1984.3	42.1057	35.1456
42.1254	1037.51	42.1254	1983.57	42.1254	36.1955
42.1451	1041.45	42.1451	1977.25	42.1451	41.2734
42.1648	1048.84	42.1648	1973.6	42.1648	49.4526
42.1845	1048.94	42.1845	1974	42.1845	57.1093
42.2042	1040.08	42.2042	1975.79	42.2042	58.5424
42.2239	1027.28	42.2239	1982.22	42.2239	53.282
42.2435	1023.11	42.2435	1988.35	42.2435	39.6931
42.2632	1016	42.2632	1994.51	42.2632	32.4885
42.2829	1022.02	42.2829	1996.1	42.2829	26.7285
42.3026	1028.89	42.3026	1995.37	42.3026	25.9697
42.3223	1034.51	42.3223	1993.16	42.3223	32.9873
42.342	1037.56	42.342	1985.1	42.342	35.7349
42.3616	1050.03	42.3616	1977.79	42.3616	46.2293
42.3813	1052.62	42.3813	1974.9	42.3813	53.1027
42.401	1043.97	42.401	1977.3	42.401	52.3076
42.4207	1034.47	42.4207	1979.37	42.4207	50.9721
42.4404	1037	42.4404	1982.26	42.4404	42.7289
42.4601	1031.89	42.4601	1986.89	42.4601	37.0651
42.4798	1030.44	42.4798	1991.37	42.4798	26.4788
42.4994	1030.24	42.4994	1992.75	42.4994	24.369
42.5191	1032.07	42.5191	1989.58	42.5191	30.6248
42.5388	1030.38	42.5388	1984.96	42.5388	27.8936
42.5585	1035.31	42.5585	1981.46	42.5585	41.5042
42.5782	1034.84	42.5782	1978.75	42.5782	43.7099
42.5979	1032.88	42.5979	1975.86	42.5979	55.609
42.6175	1037.74	42.6175	1974.23	42.6175	55.1748
42.6372	1036.79	42.6372	1974.1	42.6372	53.6446
42.6569	1036.6	42.6569	1977.14	42.6569	48.0402
42.6766	1034.65	42.6766	1982.01	42.6766	44.4555
42.6963	1035.69	42.6963	1985.49	42.6963	45.6642
42.716	1036.72	42.716	1987.76	42.716	48.4655
42.7357	1038.06	42.7357	1988.75	42.7357	44.8869
42.7553	1041.41	42.7553	1991.11	42.7553	47.9785
42.775	1035.33	42.775	1990.53	42.775	43.2251
42.7947	1036.12	42.7947	1984.69	42.7947	43.656
42.8144	1035.34	42.8144	1981.62	42.8144	36.1388
42.8341	1031.55	42.8341	1979.06	42.8341	35.4321
42.8538	1029.12	42.8538	1976.61	42.8538	35.4013
42.8734	1027.3	42.8734	1977.65	42.8734	43.1891
42.8931	1025.08	42.8931	1981.64	42.8931	43.7837
42.9128	1028.32	42.9128	1986.62	42.9128	53.7594
42.9325	1031.19	42.9325	1990.55	42.9325	50.8024
42.9522	1031.96	42.9522	1993.82	42.9522	50.407
42.9719	1022.27	42.9719	1994.41	42.9719	39.7093
42.9916	1025.82	42.9916	1990.78	42.9916	28.8822
43.0112	1026.08	43.0112	1988.78	43.0112	27.6355
43.0309	1033.19	43.0309	1985.15	43.0309	23.6072
43.0506	1028.97	43.0506	1980.91	43.0506	28.3569
43.0703	1035.65	43.0703	1978.3	43.0703	36.9893
43.09	1037.09	43.09	1979.79	43.09	51.0317
43.1097	1038.32	43.1097	1980.66	43.1097	60.2106
43.1294	1036.11	43.1294	1979.73	43.1294	54.4608
43.149	1031.79	43.149	1979.08	43.149	55.1302
43.1687	1027.27	43.1687	1980.37	43.1687	41.1892
43.1884	1023.7	43.1884	1977.86	43.1884	32.7253
43.2081	1018.55	43.2081	1978.49	43.2081	31.6016
43.2278	1025.7	43.2278	1981.8	43.2278	26.1339
43.2475	1024.11	43.2475	1985.22	43.2475	37.8542
43.2671	1033.33	43.2671	1985.24	43.2671	50.4268
43.2868	1035.96	43.2868	1988.63	43.2868	58.8484
43.3065	1036.69	43.3065	1991.99	43.3065	57.5921
43.3262	1043.48	43.3262	1990.4	43.3262	55.2928
43.3459	1044.33	43.3459	1988.62	43.3459	56.763
43.3656	1040.82	43.3656	1986.41	43.3656	40.2897
43.3853	1035.47	43.3853	1982.05	43.3853	34.2972
43.4049	1037.97	43.4049	1979.52	43.4049	33.6597
43.4246	1039.83	43.4246	1979.72	43.4246	29.4805
43.4443	1032.32	43.4443	1978.96	43.4443	37.2479
43.464	1028.31	43.464	1979.66	43.464	38.4343
43.4837	1023.67	43.4837	1982.41	43.4837	41.8695
43.5034	1022.66	43.5034	1986.64	43.5034	51.4309
43.523	1022.9	43.523	1989.78	43.523	53.9847
43.5427	1019.05	43.5427	1990.19	43.5427	57.3212
43.5624	1026.26	43.5624	1990.5	43.5624	49.5653
43.5821	1035.21	43.5821	1989.68	43.5821	49.523
43.6018	1043.35	43.6018	1985.91	43.6018	49.3672
43.6215	1044.05	43.6215	1982.74	43.6215	46.371
43.6412	1047.81	43.6412	1982.36	43.6412	39.3661
43.6608	1047.14	43.6608	1983.17	43.6608	35.8699
43.6805	1038.75	43.6805	1983.87	43.6805	33.8322
43.7002	1030.31	43.7002	1987.24	43.7002	35.6474
43.7199	1024.73	43.7199	1993.22	43.7199	35.9574
43.7396	1026.15	43.7396	1993.59	43.7396	37.9189
43.7593	1031.34	43.7593	1994.26	43.7593	37.9391
43.7789	1031.07	43.7789	1992.05	43.7789	44.4566
43.7986	1028.2	43.7986	1988.24	43.7986	50.9107
43.8183	1032	43.8183	1985.34	43.8183	57.8392
43.838	1032.65	43.838	1980.09	43.838	54.9422
43.8577	1032.2	43.8577	1975.83	43.8577	57.6566
43.8774	1023.18	43.8774	1974.5	43.8774	49.4632
43.8971	1025.55	43.8971	1975.73	43.8971	47.8761
43.9167	1030.75	43.9167	1979.07	43.9167	44.3511
43.9364	1032.78	43.9364	1982.57	43.9364	35.6004
43.9561	1033.5	43.9561	1985.69	43.9561	36.2274
43.9758	1035.31	43.9758	1988.25	43.9758	38.2346
43.9955	1037.75	43.9955	1989.83	43.9955	41.7058
44.0152	1038.73	44.0152	1986.98	44.0152	47.4477
44.0348	1038.46	44.0348	1981.9	44.0348	50.5886
44.0545	1042.29	44.0545	1978.44	44.0545	57.3639
44.0742	1042.46	44.0742	1977.15	44.0742	52.3552
44.0939	1041.48	44.0939	1977.08	44.0939	49.0148
44.1136	1040.7	44.1136	1979.95	44.1136	46.6164
44.1333	1038.33	44.1333	1984.71	44.1333	40.7709
44.153	1037.15	44.153	1987.89	44.153	36.6936
44.1726	1038.28	44.1726	1991.01	44.1726	27.0363
44.1923	1036.46	44.1923	1988.88	44.1923	26.6787
44.212	1043.38	44.212	1984.22	44.212	26.2257
44.2317	1050.1	44.2317	1980.84	44.2317	30.7715
44.2514	1049.76	44.2514	1977.63	44.2514	41.1633
44.2711	1053.37	44.2711	1976.31	44.2711	41.1404
44.2907	1047.56	44.2907	1976.4	44.2907	46.8622
44.3104	1049.31	44.3104	1979.85	44.3104	61.0039
44.3301	1047.43	44.3301	1984.45	44.3301	64.0656
44.3498	1040.78	44.3498	1989.75	44.3498	56.1503
44.3695	1033.63	44.3695	1993.49	44.3695	50.9085
44.3892	1022.26	44.3892	1996.29	44.3892	50.8093
44.4089	1026.03	44.4089	1997.26	44.4089	51.0518
44.4285	1025.32	44.4285	1996.87	44.4285	50.4268
44.4482	1024.19	44.4482	1994.48	44.4482	50.4616
44.4679	1032.89	44.4679	1989.88	44.4679	50.3765
44.4876	1035.17	44.4876	1986	44.4876	53.1519
44.5073	1044.86	44.5073	1984.26	44.5073	60.6595
44.527	1045.63	44.527	1985.34	44.527	56.6605
44.5466	1039.13	44.5466	1984.04	44.5466	49.3
44.5663	1035.33	44.5663	1985.97	44.5663	52.6177
44.586	1025.03	44.586	1987.79	44.586	49.7972
44.6057	1021.89	44.6057	1990.94	44.6057	49.8953
44.6254	1018.15	44.6254	1990.54	44.6254	50.7964
44.6451	1017.69	44.6451	1988.67	44.6451	50.5785
44.6648	1022.61	44.6648	1985.68	44.6648	50.4882
44.6844	1025.27	44.6844	1982.95	44.6844	40.4444
44.7041	1041.98	44.7041	1983.4	44.7041	34.9084
44.7238	1045.03	44.7238	1981.83	44.7238	30.3403
44.7435	1044.1	44.7435	1982.25	44.7435	26.2525
44.7632	1046.48	44.7632	1984.09	44.7632	30.1213
44.7829	1039.33	44.7829	1986.12	44.7829	30.8475
44.8025	1036.98	44.8025	1987.47	44.8025	38.3351
44.8222	1024.93	44.8222	1985.72	44.8222	47.5804
44.8419	1020.73	44.8419	1988.95	44.8419	54.4955
44.8616	1018.14	44.8616	1989.31	44.8616	53.3668
44.8813	1021.91	44.8813	1987.61	44.8813	42.2855
44.901	1038.32	44.901	1987.87	44.901	34.2102
44.9207	1042.13	44.9207	1987.21	44.9207	34.6717
44.9403	1044.26	44.9403	1987.76	44.9403	32.4678
44.96	1046.24	44.96	1981.93	44.96	35.5559
44.9797	1049.85	44.9797	1978.82	44.9797	36.4491
44.9994	1045.56	44.9994	1976.75	44.9994	46.278
45.0191	1034.66	45.0191	1976.87	45.0191	56.6213
45.0388	1031.33	45.0388	1980.48	45.0388	65.2055
45.0585	1025.68	45.0585	1982.48	45.0585	63.98
45.0781	1023.36	45.0781	1987.28	45.0781	55.0522
45.0978	1025.24	45.0978	1992.55	45.0978	56.0957
45.1175	1024.23	45.1175	1994.7	45.1175	52.8461
45.1372	1027.4	45.1372	1991.5	45.1372	49.6922
45.1569	1035.45	45.1569	1986.35	45.1569	49.0309
45.1766	1047.37	45.1766	1985.52	45.1766	52.8099
45.1962	1051.87	45.1962	1985.07	45.1962	61.0692
45.2159	1050.81	45.2159	1981.95	45.2159	63.7938
45.2356	1048.9	45.2356	1982.56	45.2356	58.6671
45.2553	1044.88	45.2553	1987.57	45.2553	50.963
45.275	1036.87	45.275	1989.21	45.275	42.0899
45.2947	1028.77	45.2947	1986.77	45.2947	41.2507
45.3144	1022.13	45.3144	1986.41	45.3144	36.5012
45.334	1029.31	45.334	1986.58	45.334	36.7674
45.3537	1032.52	45.3537	1986.44	45.3537	35.3972
45.3734	1039.7	45.3734	1986.08	45.3734	48.0108
45.3931	1048.42	45.3931	1989.11	45.3931	54.4605
45.4128	1055.37	45.4128	1991.96	45.4128	71.9066
45.4325	1068.22	45.4325	2000.93	45.4325	81.5001
45.4521	1081.64	45.4521	2008.96	45.4521	110.079
45.4718	1091.13	45.4718	2012.55	45.4718	142.148
45.4915	1102.63	45.4915	2020.52	45.4915	165.501
45.5112	1115.2	45.5112	2031.01	45.5112	180.093
45.5309	1125.8	45.5309	2038.23	45.5309	177.193
45.5506	1117.66	45.5506	2041.93	45.5506	165.38
45.5703	1109.45	45.5703	2041.34	45.5703	140.921
45.5899	1096.04	45.5899	2041.59	45.5899	108.633
45.6096	1081.26	45.6096	2034.84	45.6096	83.5684
45.6293	1067.76	45.6293	2026.43	45.6293	58.1235
45.649	1055.34	45.649	2015.31	45.649	56.0253
45.6687	1044.29	45.6687	2002.78	45.6687	45.959
45.6884	1043.72	45.6884	1997.89	45.6884	43.5329
45.708	1044.53	45.708	1989.3	45.708	44.1754
45.7277	1036.76	45.7277	1983.29	45.7277	48.1241
45.7474	1032.35	45.7474	1981.64	45.7474	50.8719
45.7671	1024.93	45.7671	1979.16	45.7671	39.7333
45.7868	1026.21	45.7868	1980.79	45.7868	42.7863
45.8065	1025.53	45.8065	1980.91	45.8065	49.4537
45.8262	1029.89	45.8262	1982.39	45.8262	54.2223
45.8458	1036.13	45.8458	1986.02	45.8458	53.8004
45.8655	1039.13	45.8655	1984.15	45.8655	47.2696
45.8852	1051.77	45.8852	1988.17	45.8852	53.9975
45.9049	1056.23	45.9049	1986.7	45.9049	50.9557
45.9246	1056.68	45.9246	1983.25	45.9246	45.7655
45.9443	1053.62	45.9443	1982	45.9443	38.4263
45.9639	1047.19	45.9639	1979.77	45.9639	33.0077
45.9836	1040.71	45.9836	1981.65	45.9836	35.4685
46.0033	1027.86	46.0033	1979.1	46.0033	40.0092
46.023	1018.94	46.023	1980.45	46.023	48.0183
46.0427	1021.21	46.0427	1984.2	46.0427	57.9823
46.0624	1019.14	46.0624	1984	46.0624	65.2544
46.0821	1023.1	46.0821	1986.07	46.0821	77.6098
46.1017	1031.72	46.1017	1986.65	46.1017	73.6587
46.1214	1041.9	46.1214	1984.8	46.1214	65.1017
46.1411	1048.62	46.1411	1985.29	46.1411	59.1333
46.1608	1050.39	46.1608	1983	46.1608	48.7001
46.1805	1046.94	46.1805	1985	46.1805	41.1912
46.2002	1047.15	46.2002	1981.26	46.2002	32.739
46.2198	1041.43	46.2198	1982.18	46.2198	35.1877
46.2395	1045.02	46.2395	1983.63	46.2395	43.9006
46.2592	1034.52	46.2592	1981.96	46.2592	49.9114
46.2789	1030.09	46.2789	1982.06	46.2789	57.4062
46.2986	1029.26	46.2986	1980.54	46.2986	49.9513
46.3183	1026.19	46.3183	1981.31	46.3183	48.5389
46.338	1030.14	46.338	1982.81	46.338	42.8959
46.3576	1030.33	46.3576	1983.76	46.3576	31.7616
46.3773	1038.53	46.3773	1986.88	46.3773	27.9365
46.397	1044.12	46.397	1986.26	46.397	18.1124
46.4167	1041.06	46.4167	1987.48	46.4167	25.6627
46.4364	1043.28	46.4364	1987.36	46.4364	30.747
46.4561	1032.7	46.4561	1985.67	46.4561	35.6396
46.4757	1024.83	46.4757	1984	46.4757	43.0864
46.4954	1016.58	46.4954	1981.38	46.4954	48.8067
46.5151	1017.2	46.5151	1979.99	46.5151	56.6049
46.5348	1024.11	46.5348	1980.86	46.5348	53.9505
46.5545	1028.94	46.5545	1980.79	46.5545	56.7245
46.5742	1040.31	46.5742	1979.81	46.5742	52.8615
46.5939	1040.92	46.5939	1981.65	46.5939	45.0079
46.6135	1042.09	46.6135	1979.62	46.6135	37.4655
46.6332	1043.94	46.6332	1980.16	46.6332	26.1758
46.6529	1038.84	46.6529	1978.72	46.6529	17.5951
46.6726	1028.09	46.6726	1978.55	46.6726	16.6765
46.6923	1022.11	46.6923	1976.04	46.6923	14.2922
46.712	1022.43	46.712	1975.32	46.712	18.7849
46.7317	1028.32	46.7317	1978.55	46.7317	25.9719
46.7513	1031.27	46.7513	1981.01	46.7513	40.6484
46.771	1033.16	46.771	1984.47	46.771	46.2339
46.7907	1030.53	46.7907	1986.56	46.7907	58.7282
46.8104	1034.48	46.8104	1987.22	46.8104	58.3084
46.8301	1033.99	46.8301	1989.78	46.8301	62.396
46.8498	1033	46.8498	1990.57	46.8498	60.3365
46.8694	1028.22	46.8694	1989.23	46.8694	55.9207
46.8891	1023	46.8891	1986.72	46.8891	52.005
46.9088	1023.78	46.9088	1984.67	46.9088	46.5017
46.9285	1031.07	46.9285	1984.64	46.9285	38.4697
46.9482	1034.3	46.9482	1984.36	46.9482	34.8792
46.9679	1031.75	46.9679	1980.43	46.9679	35.3942
46.9876	1032.25	46.9876	1979.19	46.9876	38.2537
47.0072	1036.27	47.0072	1979.01	47.0072	33.8404
47.0269	1029.9	47.0269	1978.9	47.0269	33.2548
47.0466	1025.55	47.0466	1979.07	47.0466	36.6477
47.0663	1026.91	47.0663	1980.78	47.0663	40.8657
47.086	1020.95	47.086	1984.08	47.086	43.855
47.1057	1023.06	47.1057	1981.41	47.1057	41.6081
47.1253	1023.77	47.1253	1983.35	47.1253	38.4404
47.145	1032.81	47.145	1983.67	47.145	40.333
47.1647	1039.04	47.1647	1981.64	47.1647	41.9014
47.1844	1042	47.1844	1983.37	47.1844	40.3894
47.2041	1048.98	47.2041	1978.85	47.2041	40.5657
47.2238	1048.17	47.2238	1980.42	47.2238	38.9959
47.2435	1044.97	47.2435	1977.76	47.2435	44.4877
47.2631	1040.85	47.2631	1981.41	47.2631	41.6881
47.2828	1030.18	47.2828	1982.42	47.2828	35.6547
47.3025	1022.32	47.3025	1981.64	47.3025	35.2907
47.3222	1020.28	47.3222	1984.63	47.3222	31.1177
47.3419	1022.91	47.3419	1983.17	47.3419	30.8084
47.3616	1023.34	47.3616	1984.79	47.3616	36.0737
47.3812	1022.73	47.3812	1984.65	47.3812	40.754
47.4009	1031	47.4009	1983.02	47.4009	45.3417
47.4206	1040.38	47.4206	1985.12	47.4206	44.6453
47.4403	1039.92	47.4403	1981.62	47.4403	47.2638
47.46	1041.33	47.46	1983.46	47.46	39.8494
47.4797	1037.51	47.4797	1981.33	47.4797	33.9184
47.4994	1032.28	47.4994	1982.47	47.4994	25.2955
47.519	1029.7	47.519	1983.82	47.519	20.9773
47.5387	1023.34	47.5387	1982.78	47.5387	25.4241
47.5584	1020.64	47.5584	1983.34	47.5584	33.519
47.5781	1019.27	47.5781	1984.08	47.5781	45.0036
47.5978	1023.87	47.5978	1987.14	47.5978	52.4545
47.6175	1030.22	47.6175	1987.57	47.6175	57.4747
47.6371	1035.64	47.6371	1986.94	47.6371	60.2559
47.6568	1041.61	47.6568	1987.13	47.6568	56.3906
47.6765	1041.27	47.6765	1985.19	47.6765	49.1308
47.6962	1044.71	47.6962	1986.57	47.6962	42.3255
47.7159	1040.38	47.7159	1985.86	47.7159	35.5868
47.7356	1037.58	47.7356	1985.17	47.7356	36.7419
47.7553	1036.62	47.7553	1980.03	47.7553	26.6545
47.7749	1032.62	47.7749	1980.46	47.7749	31.289
47.7946	1033.32	47.7946	1981.95	47.7946	27.0682
47.8143	1027.93	47.8143	1978.81	47.8143	35.065
47.834	1027.22	47.834	1979.93	47.834	34.632
47.8537	1023.93	47.8537	1980.44	47.8537	41.0413
47.8734	1026.94	47.8734	1982.57	47.8734	46.7256
47.893	1031.67	47.893	1984.33	47.893	57.22
47.9127	1030.3	47.9127	1984.31	47.9127	54.2016
47.9324	1035.32	47.9324	1987.79	47.9324	57.3084
47.9521	1045.02	47.9521	1986.36	47.9521	42.4604
47.9718	1050.14	47.9718	1989.94	47.9718	43.7557
47.9915	1049.33	47.9915	1990.42	47.9915	30.9416
48.0112	1041.31	48.0112	1988.68	48.0112	30.0376
48.0308	1035.06	48.0308	1989.38	48.0308	26.0768
48.0505	1027.54	48.0505	1986.31	48.0505	28.8047
48.0702	1022.54	48.0702	1982.51	48.0702	31.5163
48.0899	1021.18	48.0899	1977.68	48.0899	36.8544
48.1096	1027.38	48.1096	1973.1	48.1096	37.5429
48.1293	1032.23	48.1293	1972.53	48.1293	40.8994
48.1489	1038.68	48.1489	1970.69	48.1489	40.7049
48.1686	1039.97	48.1686	1974.12	48.1686	50.0434
48.1883	1038.6	48.1883	1978.61	48.1883	44.0732
48.208	1033.8	48.208	1981.6	48.208	48.9192
48.2277	1033.29	48.2277	1986.5	48.2277	47.6602
48.2474	1035.38	48.2474	1989.73	48.2474	44.9925
48.2671	1035.5	48.2671	1992.41	48.2671	46.2121
48.2867	1045.73	48.2867	1994.95	48.2867	44.8962
48.3064	1054.37	48.3064	1994.11	48.3064	45.2172
48.3261	1058.31	48.3261	1990.89	48.3261	40.3936
48.3458	1055.94	48.3458	1988.77	48.3458	43.7571
48.3655	1049.11	48.3655	1988.45	48.3655	47.8374
48.3852	1048.25	48.3852	1986.53	48.3852	49.1355
48.4048	1040.57	48.4048	1982.27	48.4048	55.0475
48.4245	1045.72	48.4245	1984.55	48.4245	47.9943
48.4442	1042.55	48.4442	1987.48	48.4442	50.7655
48.4639	1040.75	48.4639	1992.8	48.4639	46.3374
48.4836	1043.49	48.4836	1996.92	48.4836	43.8021
48.5033	1043.6	48.5033	1999.16	48.5033	41.5181
48.523	1047.51	48.523	1998.97	48.523	35.8548
48.5426	1050	48.5426	1999.89	48.5426	36.987
48.5623	1050.12	48.5623	1999.16	48.5623	41.1937
48.582	1051.97	48.582	1993.58	48.582	51.0265
48.6017	1046.25	48.6017	1989.58	48.6017	51.7866
48.6214	1046.78	48.6214	1985.69	48.6214	50.4275
48.6411	1044.64	48.6411	1982.6	48.6411	49.1511
48.6608	1039.08	48.6608	1982.53	48.6608	44.8377
48.6804	1031.6	48.6804	1982.22	48.6804	48.4695
48.7001	1034.33	48.7001	1983.85	48.7001	47.1553
48.7198	1035.51	48.7198	1986.65	48.7198	41.2952
48.7395	1035.5	48.7395	1989.28	48.7395	37.327
48.7592	1029.11	48.7592	1990.42	48.7592	42.9951
48.7789	1027.44	48.7789	1988.45	48.7789	43.621
48.7985	1031.13	48.7985	1986.17	48.7985	39.9518
48.8182	1035.77	48.8182	1983.69	48.8182	40.4582
48.8379	1045.72	48.8379	1979.41	48.8379	38.7427
48.8576	1047.43	48.8576	1977.37	48.8576	43.0951
48.8773	1048.67	48.8773	1976.44	48.8773	42.1001
48.897	1052.16	48.897	1977.73	48.897	39.9067
48.9167	1043.37	48.9167	1980.47	48.9167	37.4806
48.9363	1030.94	48.9363	1983.04	48.9363	36.1907
48.956	1023.21	48.956	1982.57	48.956	39.1353
48.9757	1015.54	48.9757	1983.96	48.9757	39.1729
48.9954	1019.97	48.9954	1984.05	48.9954	44.699
49.0151	1022.53	49.0151	1984.95	49.0151	49.1169
49.0348	1024.15	49.0348	1981.45	49.0348	48.8235
49.0544	1031.93	49.0544	1982.03	49.0544	54.9178
49.0741	1035.65	49.0741	1981.49	49.0741	52.8415
49.0938	1040.5	49.0938	1980	49.0938	48.4573
49.1135	1039.61	49.1135	1978.34	49.1135	43.5437
49.1332	1042.93	49.1332	1979.33	49.1332	36.7051
49.1529	1048.83	49.1529	1977.37	49.1529	35.798
49.1726	1046.14	49.1726	1976.35	49.1726	33.5843
49.1922	1044.17	49.1922	1978.18	49.1922	38.6612
49.2119	1040.09	49.2119	1980.94	49.2119	40.6704
49.2316	1028.96	49.2316	1983.14	49.2316	45.3252
49.2513	1029.77	49.2513	1985.86	49.2513	56.5073
49.271	1024.86	49.271	1985.74	49.271	60.8079
49.2907	1015.4	49.2907	1984.79	49.2907	55.1893
49.3103	1013.76	49.3103	1983.97	49.3103	54.9384
49.33	1018.99	49.33	1986.84	49.33	51.8423
49.3497	1024.76	49.3497	1985.29	49.3497	51.8837
49.3694	1029.4	49.3694	1985.41	49.3694	41.1345
49.3891	1028.06	49.3891	1987.75	49.3891	48.6414
49.4088	1036.98	49.4088	1989.73	49.4088	48.0902
49.4285	1041.16	49.4285	1990.12	49.4285	51.1513
49.4481	1047.09	49.4481	1985.82	49.4481	54.8912
49.4678	1047.65	49.4678	1983.33	49.4678	53.2465
49.4875	1036.79	49.4875	1978.81	49.4875	48.8583
49.5072	1035.95	49.5072	1976.84	49.5072	48.0558
49.5269	1031.88	49.5269	1976.81	49.5269	44.4021
49.5466	1025.33	49.5466	1975.32	49.5466	41.9372
49.5662	1019.03	49.5662	1980.04	49.5662	33.3822
49.5859	1019.07	49.5859	1980.73	49.5859	37.2297
49.6056	1026.04	49.6056	1983.78	49.6056	35.7159
49.6253	1027.92	49.6253	1986.03	49.6253	35.5071
49.645	1031.94	49.645	1983.89	49.645	35.7897
49.6647	1034.74	49.6647	1986.57	49.6647	30.3027
49.6844	1034.89	49.6844	1986.44	49.6844	29.4971
49.704	1039.85	49.704	1985.43	49.704	29.9432
49.7237	1044.28	49.7237	1983.01	49.7237	31.0676
49.7434	1036.6	49.7434	1980.86	49.7434	29.5532
49.7631	1037.85	49.7631	1983.2	49.7631	32.2027
49.7828	1041.83	49.7828	1981.99	49.7828	34.7741
49.8025	1042.12	49.8025	1980.8	49.8025	42.148
49.8221	1039.61	49.8221	1979.71	49.8221	45.6131
49.8418	1034.58	49.8418	1980.94	49.8418	46.9994
49.8615	1026.56	49.8615	1984.61	49.8615	49.9686
49.8812	1027.02	49.8812	1983.06	49.8812	54.5747
49.9009	1024.35	49.9009	1979.86	49.9009	54.3239
49.9206	1024.1	49.9206	1979.7	49.9206	55.2282
49.9403	1019.94	49.9403	1979.76	49.9403	46.0105
49.9599	1028	49.9599	1980.54	49.9599	43.3551
49.9796	1031.21	49.9796	1980.8	49.9796	38.0742
49.9993	1042.13	49.9993	1982.04	49.9993	32.1238
50.019	1045.03	50.019	1982.92	50.019	29.4429
50.0387	1044.55	50.0387	1986.27	50.0387	28.1299
50.0584	1044.6	50.0584	1988.05	50.0584	29.3451
50.078	1049.96	50.078	1985.35	50.078	32.3643
50.0977	1043.76	50.0977	1984.78	50.0977	32.994
50.1174	1040.14	50.1174	1985.23	50.1174	42.6935
50.1371	1032.32	50.1371	1983.02	50.1371	38.8926
50.1568	1031.73	50.1568	1979.55	50.1568	39.0581
50.1765	1031.33	50.1765	1976.34	50.1765	38.5835
50.1962	1033.89	50.1962	1976.01	50.1962	38.823
50.2158	1027.02	50.2158	1977.71	50.2158	41.6009
50.2355	1026.92	50.2355	1979.26	50.2355	47.5636
50.2552	1026.71	50.2552	1979.5	50.2552	49.6318
50.2749	1031.67	50.2749	1983.15	50.2749	48.872
50.2946	1035.26	50.2946	1984.25	50.2946	50.5944
50.3143	1037.35	50.3143	1986.38	50.3143	55.7514
50.334	1038.86	50.334	1987.47	50.334	51.5392
50.3536	1043.97	50.3536	1984.93	50.3536	46.9352
50.3733	1047.65	50.3733	1981.28	50.3733	41.5831
50.393	1052.38	50.393	1981.7	50.393	48.1868
50.4127	1044.21	50.4127	1981.26	50.4127	47.3027
50.4324	1035.45	50.4324	1980.78	50.4324	53.5736
50.4521	1029.05	50.4521	1979.84	50.4521	50.1344
50.4717	1028.28	50.4717	1983.82	50.4717	48.8864
50.4914	1028.12	50.4914	1983.98	50.4914	51.4316
50.5111	1020.64	50.5111	1984.93	50.5111	51.975
50.5308	1018.86	50.5308	1985.3	50.5308	49.9373
50.5505	1023.46	50.5505	1985.78	50.5505	47.2762
50.5702	1031.17	50.5702	1986.46	50.5702	42.837
50.5899	1036.2	50.5899	1984.64	50.5899	46.9909
50.6095	1028.56	50.6095	1981.94	50.6095	35.8204
50.6292	1026.82	50.6292	1981.75	50.6292	40.1732
50.6489	1030.6	50.6489	1983.68	50.6489	40.0943
50.6686	1035.62	50.6686	1985.98	50.6686	42.6842
50.6883	1033.6	50.6883	1987.13	50.6883	43.412
50.708	1024.33	50.708	1984.74	50.708	46.3893
50.7276	1022.79	50.7276	1985.5	50.7276	54.3642
50.7473	1031.4	50.7473	1983.84	50.7473	58.3951
50.767	1035.71	50.767	1983.89	50.767	50.7765
50.7867	1037.6	50.7867	1976.95	50.7867	46.446
50.8064	1039.28	50.8064	1974.32	50.8064	39.6455
50.8261	1041.38	50.8261	1975.79	50.8261	47.8131
50.8458	1046.67	50.8458	1978.73	50.8458	40.5809
50.8654	1046.94	50.8654	1981.17	50.8654	36.9002
50.8851	1037.5	50.8851	1982.42	50.8851	35.1062
50.9048	1026.12	50.9048	1983.1	50.9048	37.2306
50.9245	1022.8	50.9245	1984.25	50.9245	40.9383
50.9442	1021.26	50.9442	1981.77	50.9442	41.4747
50.9639	1024.47	50.9639	1980.46	50.9639	34.3883
50.9835	1026.93	50.9835	1977.06	50.9835	31.4012
51.0032	1030.59	51.0032	1978.75	51.0032	35.5568
51.0229	1036.98	51.0229	1983.86	51.0229	38.5452
51.0426	1042.45	51.0426	1982.94	51.0426	37.7758
51.0623	1044.15	51.0623	1985.4	51.0623	44.4031
51.082	1044.17	51.082	1984.61	51.082	52.1668
51.1017	1043.38	51.1017	1983.95	51.1017	55.1758
51.1213	1041.63	51.1213	1982.49	51.1213	62.5052
51.141	1037.88	51.141	1980.34	51.141	64.7808
51.1607	1036.11	51.1607	1978.84	51.1607	66.8948
51.1804	1036.31	51.1804	1983.42	51.1804	63.6367
51.2001	1040.82	51.2001	1987.57	51.2001	66.0953
51.2198	1046.88	51.2198	1993.3	51.2198	67.8419
51.2394	1045.3	51.2394	1997.04	51.2394	72.5497
51.2591	1050.74	51.2591	2002.4	51.2591	68.3617
51.2788	1059.41	51.2788	2002.51	51.2788	70.4944
51.2985	1062.89	51.2985	2001.05	51.2985	64.2382
51.3182	1058.36	51.3182	1995.21	51.3182	72.9221
51.3379	1050.56	51.3379	1989.71	51.3379	71.0745
51.3576	1038.73	51.3576	1986.78	51.3576	67.1659
51.3772	1035.84	51.3772	1983.07	51.3772	60.8125
51.3969	1033.8	51.3969	1976.56	51.3969	63.2165
51.4166	1029.56	51.4166	1976.78	51.4166	58.9676
51.4363	1024.24	51.4363	1979.5	51.4363	61.1969
51.456	1024.87	51.456	1984.34	51.456	51.4732
51.4757	1031.18	51.4757	1986.61	51.4757	47.5282
51.4953	1034.26	51.4953	1987.46	51.4953	45.7599
51.515	1030.64	51.515	1986.97	51.515	52.75
51.5347	1026.78	51.5347	1989.68	51.5347	42.7149
51.5544	1028.68	51.5544	1990.79	51.5544	34.5637
51.5741	1033.16	51.5741	1988.52	51.5741	30.4976
51.5938	1038.26	51.5938	1981.74	51.5938	34.0727
51.6135	1038.97	51.6135	1981.66	51.6135	23.4731
51.6331	1039.92	51.6331	1979.98	51.6331	28.8463
51.6528	1036.83	51.6528	1977.51	51.6528	27.3564
51.6725	1037.48	51.6725	1974.8	51.6725	35.0784
51.6922	1038.14	51.6922	1973.49	51.6922	49.2791
51.7119	1037.63	51.7119	1972.96	51.7119	57.5019
51.7316	1036.5	51.7316	1976.05	51.7316	61.7455
51.7512	1040.56	51.7512	1978.68	51.7512	70.0709
51.7709	1040.36	51.7709	1982.12	51.7709	68.8443
51.7906	1041.08	51.7906	1986.52	51.7906	68.0042
51.8103	1041.74	51.8103	1990.63	51.8103	61.0587
51.83	1039.74	51.83	1990.08	51.83	52.4009
51.8497	1033.92	51.8497	1988.81	51.8497	44.1101
51.8694	1032.39	51.8694	1989.87	51.8694	40.3578
51.889	1032.25	51.889	1987.97	51.889	37.2696
51.9087	1035.83	51.9087	1983.48	51.9087	28.693
51.9284	1033.05	51.9284	1978.91	51.9284	29.9683
51.9481	1029.33	51.9481	1976.58	51.9481	31.71
51.9678	1036.19	51.9678	1979.33	51.9678	29.0362
51.9875	1039.4	51.9875	1982.64	51.9875	34.5097
52.0071	1045.43	52.0071	1983.58	52.0071	36.5195
52.0268	1042.84	52.0268	1984.51	52.0268	34.7951
52.0465	1038.02	52.0465	1986.89	52.0465	41.1056
52.0662	1037.36	52.0662	1989.41	52.0662	45.0863
52.0859	1043.09	52.0859	1988.16	52.0859	44.6712
52.1056	1044.75	52.1056	1983.61	52.1056	45.6571
52.1253	1041.21	52.1253	1978.92	52.1253	44.3663
52.1449	1035.12	52.1449	1975.99	52.1449	44.9162
52.1646	1042.29	52.1646	1975.88	52.1646	39.602
52.1843	1036.84	52.1843	1973.48	52.1843	39.1217
52.204	1036.74	52.204	1973.07	52.204	30.683
52.2237	1031.23	52.2237	1975.09	52.2237	28.3895
52.2434	1025.31	52.2434	1977.15	52.2434	30.7097
52.2631	1025.91	52.2631	1980.39	52.2631	35.0228
52.2827	1033.85	52.2827	1982.33	52.2827	31.7826
52.3024	1034.22	52.3024	1983.69	52.3024	37.8374
52.3221	1035.08	52.3221	1986.15	52.3221	36.1756
[truncated: 391 more rows]

## Sheet: Fig.1d
Pristine		600 s Hydrogenation		1200 s Hydrogenation
Wavelength (nm)	Absorbance (arb.units.)	Wavelength (nm)	Absorbance (arb.units.)	Wavelength (nm)	Absorbance (arb.units.)
850	0	850	0	850	0
849.5	-0.001	849.5	-0.001	849.5	-0.001
849	-0.001	849	-0.003	849	-0.001
848.5	-0.001	848.5	-0.002	848.5	0
848	0	848	-0.003	848	0
847.5	0.001	847.5	-0.002	847.5	0.002
847	0.001	847	-0.002	847	0.003
846.5	0.001	846.5	-0.002	846.5	0.004
846	0	846	-0.002	846	0.004
845.5	-0.002	845.5	-0.003	845.5	0.003
845	-0.002	845	-0.001	845	0.003
844.5	-0.002	844.5	-0.001	844.5	0.003
844	-0.001	844	-0.001	844	0.002
843.5	0.001	843.5	0	843.5	0.001
843	0.003	843	0.002	843	0.002
842.5	0.003	842.5	0.002	842.5	0.002
842	0.004	842	0.002	842	0.002
841.5	0.003	841.5	0.002	841.5	0.004
841	0.002	841	0.002	841	0.004
840.5	0	840.5	0.001	840.5	0.004
840	-0.001	840	0.001	840	0.004
839.5	0	839.5	0.001	839.5	0.004
839	0.001	839	0.001	839	0.004
838.5	0.002	838.5	0.002	838.5	0.004
838	0.002	838	0.003	838	0.004
837.5	0.002	837.5	0.003	837.5	0.004
837	0.001	837	0.003	837	0.004
836.5	0.001	836.5	0.004	836.5	0.005
836	0.001	836	0.004	836	0.006
835.5	0.001	835.5	0.004	835.5	0.007
835	0.001	835	0.004	835	0.006
834.5	0	834.5	0.004	834.5	0.006
834	0	834	0.004	834	0.006
833.5	-0.001	833.5	0.004	833.5	0.005
833	-0.001	833	0.004	833	0.005
832.5	-0.001	832.5	0.004	832.5	0.004
832	0	832	0.004	832	0.005
831.5	0.002	831.5	0.006	831.5	0.007
831	0.003	831	0.005	831	0.007
830.5	0.003	830.5	0.004	830.5	0.006
830	0.002	830	0.003	830	0.006
829.5	0.001	829.5	0.004	829.5	0.005
829	0	829	0.004	829	0.004
828.5	0.001	828.5	0.005	828.5	0.005
828	0.001	828	0.006	828	0.006
827.5	0.001	827.5	0.006	827.5	0.007
827	0.002	827	0.006	827	0.009
826.5	0.003	826.5	0.006	826.5	0.01
826	0.004	826	0.006	826	0.01
825.5	0.005	825.5	0.005	825.5	0.009
825	0.006	825	0.005	825	0.01
824.5	0.005	824.5	0.005	824.5	0.01
824	0.005	824	0.006	824	0.009
823.5	0.005	823.5	0.005	823.5	0.009
823	0.005	823	0.005	823	0.008
822.5	0.004	822.5	0.006	822.5	0.009
822	0.004	822	0.006	822	0.009
821.5	0.004	821.5	0.007	821.5	0.008
821	0.005	821	0.008	821	0.01
820.5	0.005	820.5	0.009	820.5	0.011
820	0.005	820	0.009	820	0.012
819.5	0.004	819.5	0.008	819.5	0.012
819	0.005	819	0.008	819	0.013
818.5	0.004	818.5	0.008	818.5	0.012
818	0.005	818	0.008	818	0.013
817.5	0.004	817.5	0.008	817.5	0.012
817	0.004	817	0.008	817	0.011
816.5	0.004	816.5	0.008	816.5	0.011
816	0.003	816	0.008	816	0.01
815.5	0.003	815.5	0.008	815.5	0.011
815	0.003	815	0.008	815	0.012
814.5	0.003	814.5	0.009	814.5	0.012
814	0.004	814	0.01	814	0.013
813.5	0.005	813.5	0.01	813.5	0.014
813	0.006	813	0.01	813	0.014
812.5	0.007	812.5	0.01	812.5	0.013
812	0.007	812	0.01	812	0.012
811.5	0.006	811.5	0.009	811.5	0.012
811	0.005	811	0.009	811	0.012
810.5	0.006	810.5	0.01	810.5	0.013
810	0.006	810	0.011	810	0.014
809.5	0.007	809.5	0.011	809.5	0.015
809	0.007	809	0.012	809	0.016
808.5	0.007	808.5	0.011	808.5	0.016
808	0.007	808	0.011	808	0.016
807.5	0.006	807.5	0.011	807.5	0.016
807	0.006	807	0.011	807	0.015
806.5	0.006	806.5	0.012	806.5	0.017
806	0.007	806	0.012	806	0.018
805.5	0.008	805.5	0.012	805.5	0.018
805	0.007	805	0.012	805	0.018
804.5	0.007	804.5	0.011	804.5	0.019
804	0.006	804	0.011	804	0.018
803.5	0.005	803.5	0.011	803.5	0.018
803	0.006	803	0.012	803	0.017
802.5	0.006	802.5	0.013	802.5	0.018
802	0.007	802	0.014	802	0.018
801.5	0.008	801.5	0.014	801.5	0.018
801	0.009	801	0.014	801	0.019
800.5	0.008	800.5	0.013	800.5	0.018
800	0.008	800	0.013	800	0.018
799.5	0.008	799.5	0.013	799.5	0.019
799	0.008	799	0.013	799	0.019
798.5	0.008	798.5	0.013	798.5	0.019
798	0.008	798	0.013	798	0.019
797.5	0.01	797.5	0.014	797.5	0.02
797	0.011	797	0.016	797	0.02
796.5	0.011	796.5	0.015	796.5	0.02
796	0.01	796	0.015	796	0.021
795.5	0.01	795.5	0.016	795.5	0.02
795	0.009	795	0.016	795	0.02
794.5	0.008	794.5	0.016	794.5	0.02
794	0.008	794	0.016	794	0.021
793.5	0.007	793.5	0.015	793.5	0.021
793	0.006	793	0.015	793	0.021
792.5	0.006	792.5	0.015	792.5	0.021
792	0.006	792	0.015	792	0.022
791.5	0.006	791.5	0.015	791.5	0.022
791	0.007	791	0.015	791	0.022
790.5	0.009	790.5	0.016	790.5	0.022
790	0.011	790	0.016	790	0.023
789.5	0.012	789.5	0.017	789.5	0.023
789	0.011	789	0.017	789	0.023
788.5	0.01	788.5	0.016	788.5	0.022
788	0.009	788	0.016	788	0.022
787.5	0.008	787.5	0.016	787.5	0.023
787	0.007	787	0.016	787	0.023
786.5	0.008	786.5	0.017	786.5	0.024
786	0.008	786	0.017	786	0.024
785.5	0.008	785.5	0.017	785.5	0.023
785	0.008	785	0.016	785	0.022
784.5	0.009	784.5	0.017	784.5	0.022
784	0.01	784	0.018	784	0.022
783.5	0.009	783.5	0.018	783.5	0.022
783	0.01	783	0.018	783	0.023
782.5	0.01	782.5	0.018	782.5	0.023
782	0.01	782	0.019	782	0.024
781.5	0.011	781.5	0.019	781.5	0.025
781	0.01	781	0.018	781	0.025
780.5	0.011	780.5	0.019	780.5	0.026
780	0.011	780	0.019	780	0.025
779.5	0.011	779.5	0.019	779.5	0.026
779	0.011	779	0.02	779	0.027
778.5	0.011	778.5	0.02	778.5	0.027
778	0.011	778	0.021	778	0.027
777.5	0.011	777.5	0.02	777.5	0.026
777	0.011	777	0.02	777	0.025
776.5	0.011	776.5	0.02	776.5	0.026
776	0.011	776	0.021	776	0.026
775.5	0.011	775.5	0.021	775.5	0.026
775	0.011	775	0.021	775	0.027
774.5	0.011	774.5	0.021	774.5	0.027
774	0.012	774	0.021	774	0.027
773.5	0.012	773.5	0.022	773.5	0.028
773	0.013	773	0.022	773	0.028
772.5	0.012	772.5	0.022	772.5	0.028
772	0.012	772	0.022	772	0.028
771.5	0.011	771.5	0.022	771.5	0.027
771	0.01	771	0.022	771	0.027
770.5	0.01	770.5	0.021	770.5	0.026
770	0.009	770	0.021	770	0.026
769.5	0.009	769.5	0.021	769.5	0.026
769	0.01	769	0.021	769	0.027
768.5	0.011	768.5	0.022	768.5	0.028
768	0.011	768	0.022	768	0.029
767.5	0.012	767.5	0.022	767.5	0.029
767	0.013	767	0.024	767	0.029
766.5	0.014	766.5	0.024	766.5	0.03
766	0.013	766	0.025	766	0.03
765.5	0.013	765.5	0.025	765.5	0.03
765	0.013	765	0.025	765	0.031
764.5	0.013	764.5	0.025	764.5	0.031
764	0.013	764	0.024	764	0.031
763.5	0.012	763.5	0.023	763.5	0.031
763	0.013	763	0.023	763	0.031
762.5	0.013	762.5	0.023	762.5	0.031
762	0.012	762	0.024	762	0.032
761.5	0.012	761.5	0.024	761.5	0.032
761	0.012	761	0.025	761	0.033
760.5	0.012	760.5	0.025	760.5	0.033
760	0.012	760	0.026	760	0.034
759.5	0.013	759.5	0.026	759.5	0.033
759	0.013	759	0.027	759	0.033
758.5	0.013	758.5	0.027	758.5	0.033
758	0.013	758	0.027	758	0.033
757.5	0.013	757.5	0.027	757.5	0.033
757	0.012	757	0.027	757	0.034
756.5	0.012	756.5	0.026	756.5	0.033
756	0.013	756	0.027	756	0.034
755.5	0.013	755.5	0.027	755.5	0.034
755	0.014	755	0.028	755	0.035
754.5	0.014	754.5	0.028	754.5	0.035
754	0.014	754	0.029	754	0.035
753.5	0.014	753.5	0.028	753.5	0.036
753	0.014	753	0.028	753	0.037
752.5	0.013	752.5	0.027	752.5	0.036
752	0.013	752	0.027	752	0.035
751.5	0.013	751.5	0.026	751.5	0.035
751	0.013	751	0.026	751	0.036
750.5	0.014	750.5	0.027	750.5	0.036
750	0.014	750	0.028	750	0.038
749.5	0.014	749.5	0.028	749.5	0.038
749	0.015	749	0.029	749	0.038
748.5	0.015	748.5	0.029	748.5	0.039
748	0.015	748	0.029	748	0.039
747.5	0.015	747.5	0.029	747.5	0.038
747	0.015	747	0.029	747	0.038
746.5	0.015	746.5	0.029	746.5	0.038
746	0.014	746	0.029	746	0.038
745.5	0.015	745.5	0.029	745.5	0.039
745	0.014	745	0.03	745	0.039
744.5	0.014	744.5	0.03	744.5	0.039
744	0.015	744	0.03	744	0.039
743.5	0.015	743.5	0.03	743.5	0.039
743	0.016	743	0.03	743	0.04
742.5	0.015	742.5	0.031	742.5	0.04
742	0.016	742	0.031	742	0.041
741.5	0.016	741.5	0.031	741.5	0.041
741	0.016	741	0.03	741	0.041
740.5	0.016	740.5	0.031	740.5	0.041
740	0.016	740	0.031	740	0.041
739.5	0.016	739.5	0.031	739.5	0.041
739	0.016	739	0.032	739	0.041
738.5	0.016	738.5	0.032	738.5	0.042
738	0.016	738	0.033	738	0.042
737.5	0.016	737.5	0.033	737.5	0.042
737	0.016	737	0.033	737	0.043
736.5	0.015	736.5	0.032	736.5	0.043
736	0.016	736	0.033	736	0.043
735.5	0.015	735.5	0.032	735.5	0.043
735	0.016	735	0.033	735	0.044
734.5	0.016	734.5	0.033	734.5	0.044
734	0.016	734	0.034	734	0.044
733.5	0.017	733.5	0.035	733.5	0.045
733	0.017	733	0.035	733	0.044
732.5	0.016	732.5	0.035	732.5	0.044
732	0.016	732	0.035	732	0.043
731.5	0.015	731.5	0.035	731.5	0.043
731	0.015	731	0.035	731	0.043
730.5	0.015	730.5	0.034	730.5	0.044
730	0.015	730	0.035	730	0.044
729.5	0.015	729.5	0.035	729.5	0.045
729	0.016	729	0.036	729	0.045
728.5	0.017	728.5	0.036	728.5	0.046
728	0.018	728	0.037	728	0.047
727.5	0.017	727.5	0.036	727.5	0.046
727	0.017	727	0.036	727	0.046
726.5	0.017	726.5	0.037	726.5	0.047
726	0.017	726	0.036	726	0.047
725.5	0.017	725.5	0.036	725.5	0.046
725	0.017	725	0.036	725	0.046
724.5	0.017	724.5	0.036	724.5	0.047
724	0.017	724	0.037	724	0.047
723.5	0.017	723.5	0.036	723.5	0.048
723	0.017	723	0.036	723	0.048
722.5	0.017	722.5	0.036	722.5	0.048
722	0.017	722	0.036	722	0.048
721.5	0.017	721.5	0.037	721.5	0.048
721	0.017	721	0.038	721	0.048
720.5	0.017	720.5	0.038	720.5	0.048
720	0.017	720	0.038	720	0.048
719.5	0.018	719.5	0.039	719.5	0.049
719	0.018	719	0.039	719	0.05
718.5	0.019	718.5	0.04	718.5	0.05
718	0.019	718	0.04	718	0.05
717.5	0.018	717.5	0.039	717.5	0.05
717	0.019	717	0.04	717	0.051
716.5	0.019	716.5	0.04	716.5	0.051
716	0.019	716	0.041	716	0.052
715.5	0.019	715.5	0.041	715.5	0.053
715	0.019	715	0.041	715	0.053
714.5	0.019	714.5	0.041	714.5	0.053
714	0.019	714	0.04	714	0.052
713.5	0.018	713.5	0.04	713.5	0.052
713	0.018	713	0.04	713	0.052
712.5	0.018	712.5	0.04	712.5	0.052
712	0.018	712	0.04	712	0.052
711.5	0.018	711.5	0.041	711.5	0.053
711	0.018	711	0.041	711	0.053
710.5	0.018	710.5	0.041	710.5	0.054
710	0.019	710	0.042	710	0.054
709.5	0.019	709.5	0.041	709.5	0.053
709	0.019	709	0.042	709	0.054
708.5	0.019	708.5	0.042	708.5	0.053
708	0.019	708	0.042	708	0.053
707.5	0.019	707.5	0.043	707.5	0.053
707	0.019	707	0.043	707	0.054
706.5	0.019	706.5	0.044	706.5	0.054
706	0.02	706	0.045	706	0.055
705.5	0.02	705.5	0.045	705.5	0.055
705	0.02	705	0.045	705	0.056
704.5	0.021	704.5	0.045	704.5	0.057
704	0.021	704	0.046	704	0.057
703.5	0.02	703.5	0.045	703.5	0.057
703	0.02	703	0.044	703	0.057
702.5	0.02	702.5	0.044	702.5	0.056
702	0.02	702	0.045	702	0.056
701.5	0.02	701.5	0.045	701.5	0.056
701	0.02	701	0.045	701	0.057
700.5	0.021	700.5	0.045	700.5	0.057
700	0.021	700	0.045	700	0.058
699.5	0.021	699.5	0.046	699.5	0.058
699	0.021	699	0.046	699	0.059
698.5	0.021	698.5	0.046	698.5	0.059
698	0.022	698	0.046	698	0.059
697.5	0.021	697.5	0.046	697.5	0.059
697	0.022	697	0.047	697	0.059
696.5	0.021	696.5	0.047	696.5	0.059
696	0.021	696	0.047	696	0.059
695.5	0.021	695.5	0.047	695.5	0.06
695	0.021	695	0.047	695	0.06
694.5	0.021	694.5	0.048	694.5	0.06
694	0.021	694	0.048	694	0.06
693.5	0.021	693.5	0.048	693.5	0.06
693	0.021	693	0.048	693	0.061
692.5	0.022	692.5	0.048	692.5	0.061
692	0.022	692	0.048	692	0.061
691.5	0.022	691.5	0.048	691.5	0.062
691	0.022	691	0.048	691	0.062
690.5	0.022	690.5	0.049	690.5	0.063
690	0.022	690	0.049	690	0.063
689.5	0.022	689.5	0.05	689.5	0.063
689	0.022	689	0.05	689	0.063
688.5	0.022	688.5	0.05	688.5	0.064
688	0.023	688	0.05	688	0.064
687.5	0.023	687.5	0.051	687.5	0.064
687	0.023	687	0.05	687	0.064
686.5	0.023	686.5	0.05	686.5	0.064
686	0.022	686	0.05	686	0.064
685.5	0.022	685.5	0.05	685.5	0.064
685	0.022	685	0.05	685	0.064
684.5	0.022	684.5	0.051	684.5	0.064
684	0.022	684	0.051	684	0.065
683.5	0.023	683.5	0.052	683.5	0.066
683	0.023	683	0.052	683	0.067
682.5	0.024	682.5	0.053	682.5	0.067
682	0.023	682	0.053	682	0.067
681.5	0.023	681.5	0.053	681.5	0.067
681	0.024	681	0.053	681	0.068
680.5	0.024	680.5	0.053	680.5	0.068
680	0.024	680	0.053	680	0.068
679.5	0.023	679.5	0.053	679.5	0.068
679	0.023	679	0.053	679	0.069
678.5	0.023	678.5	0.053	678.5	0.069
678	0.023	678	0.053	678	0.069
677.5	0.024	677.5	0.054	677.5	0.069
677	0.024	677	0.054	677	0.069
676.5	0.023	676.5	0.054	676.5	0.069
676	0.023	676	0.054	676	0.07
675.5	0.023	675.5	0.054	675.5	0.07
675	0.023	675	0.054	675	0.07
674.5	0.023	674.5	0.055	674.5	0.07
674	0.023	674	0.055	674	0.07
673.5	0.024	673.5	0.056	673.5	0.071
673	0.024	673	0.056	673	0.071
672.5	0.024	672.5	0.056	672.5	0.071
672	0.024	672	0.056	672	0.072
671.5	0.024	671.5	0.056	671.5	0.072
671	0.025	671	0.057	671	0.072
670.5	0.025	670.5	0.057	670.5	0.073
670	0.025	670	0.057	670	0.073
669.5	0.025	669.5	0.057	669.5	0.073
669	0.025	669	0.057	669	0.073
668.5	0.025	668.5	0.057	668.5	0.073
668	0.025	668	0.057	668	0.074
667.5	0.025	667.5	0.057	667.5	0.074
667	0.025	667	0.057	667	0.075
666.5	0.026	666.5	0.057	666.5	0.076
666	0.026	666	0.058	666	0.076
665.5	0.026	665.5	0.058	665.5	0.076
665	0.026	665	0.059	665	0.076
664.5	0.026	664.5	0.059	664.5	0.076
664	0.025	664	0.059	664	0.076
663.5	0.025	663.5	0.059	663.5	0.076
663	0.026	663	0.059	663	0.076
662.5	0.026	662.5	0.059	662.5	0.076
662	0.026	662	0.059	662	0.076
661.5	0.026	661.5	0.06	661.5	0.077
661	0.027	661	0.06	661	0.078
660.5	0.027	660.5	0.061	660.5	0.078
660	0.027	660	0.061	660	0.078
659.5	0.027	659.5	0.061	659.5	0.079
659	0.027	659	0.062	659	0.079
658.5	0.027	658.5	0.062	658.5	0.08
658	0.027	658	0.062	658	0.08
657.5	0.027	657.5	0.063	657.5	0.08
657	0.027	657	0.063	657	0.08
656.5	0.028	656.5	0.063	656.5	0.08
656	0.028	656	0.063	656	0.081
655.5	0.028	655.5	0.063	655.5	0.081
655	0.028	655	0.064	655	0.081
654.5	0.028	654.5	0.063	654.5	0.081
654	0.028	654	0.063	654	0.082
653.5	0.028	653.5	0.063	653.5	0.082
653	0.029	653	0.063	653	0.083
652.5	0.029	652.5	0.063	652.5	0.083
652	0.029	652	0.064	652	0.083
651.5	0.029	651.5	0.065	651.5	0.083
651	0.028	651	0.065	651	0.083
650.5	0.028	650.5	0.066	650.5	0.084
650	0.028	650	0.066	650	0.084
649.5	0.028	649.5	0.066	649.5	0.084
649	0.029	649	0.067	649	0.084
648.5	0.029	648.5	0.067	648.5	0.085
648	0.029	648	0.067	648	0.085
647.5	0.029	647.5	0.067	647.5	0.085
647	0.029	647	0.067	647	0.086
646.5	0.029	646.5	0.068	646.5	0.086
646	0.03	646	0.069	646	0.087
645.5	0.03	645.5	0.069	645.5	0.087
645	0.03	645	0.069	645	0.088
644.5	0.03	644.5	0.069	644.5	0.088
644	0.03	644	0.069	644	0.088
643.5	0.03	643.5	0.069	643.5	0.088
643	0.03	643	0.07	643	0.088
642.5	0.03	642.5	0.07	642.5	0.089
642	0.03	642	0.07	642	0.089
641.5	0.03	641.5	0.07	641.5	0.09
641	0.031	641	0.07	641	0.09
640.5	0.031	640.5	0.07	640.5	0.091
640	0.031	640	0.07	640	0.091
639.5	0.031	639.5	0.07	639.5	0.091
639	0.031	639	0.071	639	0.091
638.5	0.031	638.5	0.072	638.5	0.091
638	0.031	638	0.072	638	0.091
637.5	0.032	637.5	0.072	637.5	0.091
637	0.032	637	0.073	637	0.092
636.5	0.032	636.5	0.073	636.5	0.093
636	0.032	636	0.074	636	0.093
635.5	0.032	635.5	0.075	635.5	0.094
635	0.033	635	0.075	635	0.094
634.5	0.033	634.5	0.075	634.5	0.094
634	0.033	634	0.075	634	0.094
633.5	0.032	633.5	0.074	633.5	0.094
633	0.033	633	0.074	633	0.094
632.5	0.032	632.5	0.074	632.5	0.095
632	0.032	632	0.074	632	0.095
631.5	0.032	631.5	0.075	631.5	0.096
631	0.032	631	0.075	631	0.096
630.5	0.032	630.5	0.075	630.5	0.096
630	0.033	630	0.076	630	0.097
629.5	0.033	629.5	0.076	629.5	0.097
629	0.034	629	0.077	629	0.098
628.5	0.034	628.5	0.077	628.5	0.098
628	0.034	628	0.077	628	0.098
627.5	0.034	627.5	0.077	627.5	0.099
627	0.034	627	0.077	627	0.099
626.5	0.034	626.5	0.078	626.5	0.099
626	0.034	626	0.078	626	0.099
625.5	0.034	625.5	0.078	625.5	0.099
625	0.035	625	0.079	625	0.1
624.5	0.035	624.5	0.079	624.5	0.1
624	0.035	624	0.079	624	0.101
623.5	0.035	623.5	0.08	623.5	0.101
623	0.035	623	0.08	623	0.101
622.5	0.035	622.5	0.08	622.5	0.101
622	0.035	622	0.08	622	0.101
621.5	0.035	621.5	0.081	621.5	0.102
621	0.036	621	0.081	621	0.103
620.5	0.036	620.5	0.082	620.5	0.103
620	0.035	620	0.081	620	0.103
619.5	0.035	619.5	0.081	619.5	0.103
619	0.035	619	0.081	619	0.104
618.5	0.036	618.5	0.082	618.5	0.104
618	0.036	618	0.082	618	0.104
617.5	0.036	617.5	0.082	617.5	0.105
617	0.036	617	0.083	617	0.105
616.5	0.037	616.5	0.083	616.5	0.106
616	0.037	616	0.084	616	0.106
615.5	0.037	615.5	0.084	615.5	0.107
615	0.037	615	0.084	615	0.107
614.5	0.037	614.5	0.084	614.5	0.107
614	0.038	614	0.085	614	0.108
613.5	0.038	613.5	0.086	613.5	0.108
613	0.038	613	0.086	613	0.109
612.5	0.038	612.5	0.086	612.5	0.109
612	0.038	612	0.087	612	0.11
611.5	0.038	611.5	0.087	611.5	0.11
611	0.038	611	0.087	611	0.111
610.5	0.038	610.5	0.087	610.5	0.111
610	0.038	610	0.088	610	0.111
609.5	0.039	609.5	0.088	609.5	0.111
609	0.039	609	0.088	609	0.111
608.5	0.039	608.5	0.088	608.5	0.112
608	0.039	608	0.089	608	0.112
607.5	0.038	607.5	0.089	607.5	0.112
607	0.039	607	0.089	607	0.113
606.5	0.039	606.5	0.09	606.5	0.113
606	0.039	606	0.09	606	0.114
605.5	0.039	605.5	0.091	605.5	0.114
605	0.04	605	0.091	605	0.114
604.5	0.04	604.5	0.091	604.5	0.114
604	0.04	604	0.091	604	0.115
603.5	0.04	603.5	0.091	603.5	0.114
603	0.04	603	0.091	603	0.114
602.5	0.04	602.5	0.091	602.5	0.115
602	0.04	602	0.092	602	0.116
601.5	0.04	601.5	0.092	601.5	0.116
601	0.04	601	0.093	601	0.117
600.5	0.041	600.5	0.093	600.5	0.118
600	0.041	600	0.093	600	0.118
599.5	0.041	599.5	0.093	599.5	0.118
599	0.041	599	0.094	599	0.118
598.5	0.041	598.5	0.094	598.5	0.119
598	0.041	598	0.094	598	0.119
597.5	0.041	597.5	0.095	597.5	0.12
597	0.041	597	0.095	597	0.12
596.5	0.041	596.5	0.095	596.5	0.12
596	0.041	596	0.095	596	0.121
595.5	0.042	595.5	0.096	595.5	0.121
595	0.042	595	0.096	595	0.121
594.5	0.042	594.5	0.097	594.5	0.122
594	0.042	594	0.098	594	0.122
593.5	0.043	593.5	0.098	593.5	0.123
593	0.043	593	0.099	593	0.123
592.5	0.043	592.5	0.099	592.5	0.124
592	0.044	592	0.1	592	0.124
591.5	0.044	591.5	0.099	591.5	0.125
591	0.044	591	0.099	591	0.125
590.5	0.044	590.5	0.1	590.5	0.125
590	0.044	590	0.099	590	0.126
589.5	0.044	589.5	0.1	589.5	0.125
589	0.045	589	0.1	589	0.126
588.5	0.045	588.5	0.101	588.5	0.126
588	0.045	588	0.101	588	0.127
587.5	0.045	587.5	0.102	587.5	0.127
587	0.045	587	0.102	587	0.128
586.5	0.045	586.5	0.102	586.5	0.129
586	0.045	586	0.103	586	0.129
585.5	0.046	585.5	0.103	585.5	0.13
585	0.046	585	0.104	585	0.13
584.5	0.046	584.5	0.104	584.5	0.131
584	0.046	584	0.104	584	0.131
583.5	0.046	583.5	0.104	583.5	0.131
583	0.046	583	0.105	583	0.131
582.5	0.046	582.5	0.105	582.5	0.131
582	0.047	582	0.105	582	0.131
581.5	0.047	581.5	0.105	581.5	0.132
581	0.047	581	0.106	581	0.133
580.5	0.047	580.5	0.107	580.5	0.134
580	0.048	580	0.107	580	0.134
579.5	0.047	579.5	0.107	579.5	0.135
579	0.048	579	0.108	579	0.135
578.5	0.048	578.5	0.108	578.5	0.135
578	0.048	578	0.109	578	0.136
577.5	0.048	577.5	0.109	577.5	0.136
577	0.049	577	0.109	577	0.136
576.5	0.049	576.5	0.11	576.5	0.137
576	0.049	576	0.111	576	0.137
575.5	0.049	575.5	0.111	575.5	0.138
575	0.05	575	0.112	575	0.138
574.5	0.049	574.5	0.112	574.5	0.139
574	0.05	574	0.112	574	0.139
573.5	0.05	573.5	0.112	573.5	0.139
573	0.05	573	0.112	573	0.139
572.5	0.05	572.5	0.112	572.5	0.139
572	0.051	572	0.113	572	0.14
571.5	0.051	571.5	0.113	571.5	0.141
571	0.051	571	0.114	571	0.141
570.5	0.051	570.5	0.114	570.5	0.142
570	0.051	570	0.114	570	0.142
569.5	0.052	569.5	0.115	569.5	0.143
569	0.051	569	0.116	569	0.143
568.5	0.051	568.5	0.116	568.5	0.143
568	0.052	568	0.116	568	0.143
567.5	0.052	567.5	0.117	567.5	0.144
567	0.053	567	0.118	567	0.145
566.5	0.054	566.5	0.118	566.5	0.145
566	0.054	566	0.118	566	0.146
565.5	0.055	565.5	0.118	565.5	0.146
565	0.054	565	0.119	565	0.147
564.5	0.054	564.5	0.119	564.5	0.147
564	0.054	564	0.12	564	0.147
563.5	0.054	563.5	0.121	563.5	0.148
563	0.055	563	0.121	563	0.149
562.5	0.055	562.5	0.121	562.5	0.149
562	0.055	562	0.122	562	0.149
561.5	0.056	561.5	0.122	561.5	0.15
561	0.056	561	0.123	561	0.15
560.5	0.056	560.5	0.123	560.5	0.15
560	0.056	560	0.123	560	0.151
559.5	0.056	559.5	0.123	559.5	0.151
559	0.056	559	0.123	559	0.151
558.5	0.057	558.5	0.124	558.5	0.151
558	0.057	558	0.124	558	0.152
557.5	0.058	557.5	0.124	557.5	0.153
557	0.058	557	0.125	557	0.153
556.5	0.058	556.5	0.126	556.5	0.154
556	0.059	556	0.127	556	0.155
555.5	0.059	555.5	0.127	555.5	0.155
555	0.059	555	0.127	555	0.156
554.5	0.059	554.5	0.128	554.5	0.156
554	0.06	554	0.128	554	0.156
553.5	0.06	553.5	0.128	553.5	0.157
553	0.06	553	0.129	553	0.157
552.5	0.061	552.5	0.13	552.5	0.158
552	0.061	552	0.13	552	0.158
551.5	0.061	551.5	0.131	551.5	0.159
551	0.062	551	0.131	551	0.159
550.5	0.062	550.5	0.132	550.5	0.16
550	0.062	550	0.132	550	0.16
549.5	0.062	549.5	0.132	549.5	0.16
549	0.063	549	0.133	549	0.161
548.5	0.063	548.5	0.134	548.5	0.161
548	0.064	548	0.134	548	0.162
547.5	0.065	547.5	0.135	547.5	0.162
547	0.065	547	0.135	547	0.163
546.5	0.065	546.5	0.135	546.5	0.163
546	0.066	546	0.136	546	0.164
545.5	0.066	545.5	0.136	545.5	0.164
545	0.066	545	0.137	545	0.165
544.5	0.066	544.5	0.137	544.5	0.166
544	0.067	544	0.138	544	0.166
543.5	0.068	543.5	0.139	543.5	0.167
543	0.069	543	0.14	543	0.168
542.5	0.069	542.5	0.14	542.5	0.168
542	0.069	542	0.141	542	0.169
541.5	0.07	541.5	0.141	541.5	0.169
541	0.07	541	0.142	541	0.17
540.5	0.07	540.5	0.142	540.5	0.17
540	0.071	540	0.143	540	0.17
539.5	0.071	539.5	0.143	539.5	0.171
539	0.072	539	0.144	539	0.171
538.5	0.072	538.5	0.144	538.5	0.171
538	0.073	538	0.145	538	0.172
537.5	0.073	537.5	0.146	537.5	0.172
537	0.074	537	0.146	537	0.173
536.5	0.075	536.5	0.147	536.5	0.173
536	0.076	536	0.148	536	0.174
535.5	0.077	535.5	0.148	535.5	0.175
535	0.078	535	0.149	535	0.176
534.5	0.078	534.5	0.15	534.5	0.177
534	0.078	534	0.15	534	0.177
533.5	0.079	533.5	0.15	533.5	0.177
533	0.079	533	0.151	533	0.177
532.5	0.08	532.5	0.151	532.5	0.178
532	0.081	532	0.152	532	0.178
531.5	0.081	531.5	0.152	531.5	0.179
531	0.083	531	0.153	531	0.18
530.5	0.083	530.5	0.154	530.5	0.18
530	0.085	530	0.155	530	0.18
529.5	0.086	529.5	0.156	529.5	0.181
529	0.087	529	0.156	529	0.181
528.5	0.088	528.5	0.157	528.5	0.182
528	0.089	528	0.158	528	0.182
527.5	0.09	527.5	0.159	527.5	0.183
527	0.091	527	0.159	527	0.184
526.5	0.092	526.5	0.16	526.5	0.184
526	0.093	526	0.161	526	0.185
525.5	0.094	525.5	0.162	525.5	0.186
525	0.096	525	0.163	525	0.186
524.5	0.097	524.5	0.163	524.5	0.187
524	0.098	524	0.164	524	0.188
523.5	0.1	523.5	0.166	523.5	0.188
523	0.101	523	0.167	523	0.189
522.5	0.102	522.5	0.167	522.5	0.19
522	0.103	522	0.168	522	0.19
521.5	0.105	521.5	0.169	521.5	0.191
521	0.106	521	0.169	521	0.191
520.5	0.108	520.5	0.17	520.5	0.192
520	0.11	520	0.171	520	0.193
519.5	0.111	519.5	0.172	519.5	0.193
519	0.114	519	0.174	519	0.194
518.5	0.115	518.5	0.175	518.5	0.195
518	0.117	518	0.176	518	0.196
517.5	0.119	517.5	0.178	517.5	0.197
517	0.12	517	0.179	517	0.198
516.5	0.122	516.5	0.18	516.5	0.198
516	0.124	516	0.181	516	0.199
515.5	0.126	515.5	0.182	515.5	0.2
515	0.129	515	0.183	515	0.201
514.5	0.131	514.5	0.184	514.5	0.201
514	0.133	514	0.186	514	0.202
513.5	0.136	513.5	0.187	513.5	0.203
513	0.138	513	0.188	513	0.204
512.5	0.14	512.5	0.19	512.5	0.205
512	0.142	512	0.191	512	0.206
511.5	0.144	511.5	0.192	511.5	0.207
511	0.147	511	0.193	511	0.207
510.5	0.149	510.5	0.195	510.5	0.208
510	0.151	510	0.196	510	0.209
509.5	0.154	509.5	0.198	509.5	0.21
509	0.156	509	0.199	509	0.21
508.5	0.159	508.5	0.2	508.5	0.211
508	0.161	508	0.201	508	0.212
507.5	0.164	507.5	0.203	507.5	0.213
507	0.166	507	0.204	507	0.214
506.5	0.169	506.5	0.206	506.5	0.215
506	0.172	506	0.208	506	0.216
505.5	0.175	505.5	0.21	505.5	0.217
505	0.179	505	0.212	505	0.219
504.5	0.182	504.5	0.214	504.5	0.22
504	0.185	504	0.215	504	0.221
503.5	0.187	503.5	0.217	503.5	0.221
503	0.19	503	0.218	503	0.222
502.5	0.193	502.5	0.22	502.5	0.223
502	0.196	502	0.221	502	0.223
501.5	0.199	501.5	0.223	501.5	0.224
501	0.202	501	0.225	501	0.225
500.5	0.205	500.5	0.227	500.5	0.226
500	0.209	500	0.229	500	0.227
499.5	0.212	499.5	0.231	499.5	0.228
499	0.215	499	0.233	499	0.229
498.5	0.219	498.5	0.236	498.5	0.23
498	0.222	498	0.238	498	0.232
497.5	0.225	497.5	0.24	497.5	0.234
497	0.229	497	0.242	497	0.235
496.5	0.232	496.5	0.244	496.5	0.236
496	0.235	496	0.246	496	0.237
495.5	0.238	495.5	0.247	495.5	0.238
495	0.242	495	0.249	495	0.239
494.5	0.246	494.5	0.251	494.5	0.239
494	0.249	494	0.253	494	0.24
493.5	0.253	493.5	0.255	493.5	0.241
493	0.256	493	0.257	493	0.243
492.5	0.26	492.5	0.26	492.5	0.244
492	0.263	492	0.263	492	0.245
491.5	0.266	491.5	0.265	491.5	0.246
491	0.27	491	0.267	491	0.247
490.5	0.274	490.5	0.269	490.5	0.249
490	0.278	490	0.272	490	0.25
489.5	0.282	489.5	0.274	489.5	0.251
489	0.286	489	0.276	489	0.253
488.5	0.29	488.5	0.278	488.5	0.254
488	0.294	488	0.281	488	0.256
487.5	0.298	487.5	0.283	487.5	0.257
487	0.302	487	0.285	487	0.258
486.5	0.305	486.5	0.288	486.5	0.259
486	0.309	486	0.29	486	0.26
485.5	0.312	485.5	0.292	485.5	0.261
485	0.315	485	0.295	485	0.262
484.5	0.32	484.5	0.298	484.5	0.264
484	0.324	484	0.3	484	0.265
483.5	0.328	483.5	0.302	483.5	0.267
483	0.332	483	0.304	483	0.268
482.5	0.336	482.5	0.306	482.5	0.269
482	0.339	482	0.308	482	0.271
481.5	0.343	481.5	0.311	481.5	0.272
481	0.347	481	0.313	481	0.273
480.5	0.351	480.5	0.315	480.5	0.274
480	0.355	480	0.318	480	0.275
479.5	0.359	479.5	0.32	479.5	0.276
479	0.363	479	0.323	479	0.277
478.5	0.366	478.5	0.325	478.5	0.278
478	0.37	478	0.328	478	0.279
477.5	0.375	477.5	0.33	477.5	0.281
477	0.378	477	0.332	477	0.282
476.5	0.382	476.5	0.335	476.5	0.284
476	0.387	476	0.337	476	0.285
475.5	0.391	475.5	0.341	475.5	0.286
475	0.396	475	0.343	475	0.287
474.5	0.4	474.5	0.346	474.5	0.289
474	0.404	474	0.349	474	0.29
473.5	0.409	473.5	0.351	473.5	0.292
473	0.413	473	0.353	473	0.293
472.5	0.417	472.5	0.356	472.5	0.294
472	0.421	472	0.358	472	0.295
471.5	0.425	471.5	0.361	471.5	0.296
471	0.43	471	0.364	471	0.298
470.5	0.435	470.5	0.367	470.5	0.299
470	0.44	470	0.37	470	0.301
469.5	0.444	469.5	0.373	469.5	0.302
469	0.449	469	0.376	469	0.303
468.5	0.454	468.5	0.378	468.5	0.304
468	0.458	468	0.381	468	0.305
467.5	0.463	467.5	0.384	467.5	0.307
467	0.468	467	0.387	467	0.308
466.5	0.473	466.5	0.39	466.5	0.31
466	0.479	466	0.394	466	0.312
465.5	0.485	465.5	0.397	465.5	0.314
465	0.49	465	0.4	465	0.315
464.5	0.495	464.5	0.403	464.5	0.316
464	0.5	464	0.406	464	0.318
463.5	0.506	463.5	0.41	463.5	0.319
463	0.512	463	0.413	463	0.32
462.5	0.518	462.5	0.416	462.5	0.322
462	0.524	462	0.42	462	0.324
461.5	0.53	461.5	0.424	461.5	0.327
461	0.536	461	0.427	461	0.328
460.5	0.542	460.5	0.43	460.5	0.33
460	0.549	460	0.434	460	0.332
459.5	0.555	459.5	0.438	459.5	0.333
459	0.561	459	0.442	459	0.334
458.5	0.568	458.5	0.446	458.5	0.335
458	0.575	458	0.45	458	0.338
457.5	0.583	457.5	0.454	457.5	0.34
457	0.59	457	0.459	457	0.342
456.5	0.598	456.5	0.463	456.5	0.344
456	0.605	456	0.466	456	0.345
455.5	0.612	455.5	0.47	455.5	0.347
455	0.619	455	0.475	455	0.349
454.5	0.627	454.5	0.48	454.5	0.351
454	0.636	454	0.485	454	0.353
453.5	0.643	453.5	0.49	453.5	0.355
453	0.652	453	0.495	453	0.357
452.5	0.66	452.5	0.5	452.5	0.36
452	0.667	452	0.505	452	0.362
451.5	0.675	451.5	0.509	451.5	0.364
451	0.682	451	0.513	451	0.366
450.5	0.69	450.5	0.518	450.5	0.368
450	0.698	450	0.523	450	0.37
449.5	0.706	449.5	0.528	449.5	0.371
449	0.714	449	0.533	449	0.373
448.5	0.721	448.5	0.538	448.5	0.375
448	0.727	448	0.542	448	0.377
447.5	0.733	447.5	0.547	447.5	0.379
447	0.739	447	0.551	447	0.381
446.5	0.744	446.5	0.555	446.5	0.383
446	0.749	446	0.559	446	0.385
445.5	0.754	445.5	0.563	445.5	0.387
445	0.759	445	0.567	445	0.389
444.5	0.764	444.5	0.57	444.5	0.39
444	0.768	444	0.574	444	0.392
443.5	0.771	443.5	0.577	443.5	0.394
443	0.774	443	0.58	443	0.395
442.5	0.776	442.5	0.582	442.5	0.396
442	0.777	442	0.584	442	0.398
441.5	0.777	441.5	0.586	441.5	0.399
441	0.778	441	0.588	441	0.4
440.5	0.778	440.5	0.589	440.5	0.4
440	0.778	440	0.59	440	0.399
439.5	0.777	439.5	0.591	439.5	0.4
439	0.776	439	0.59	439	0.4
438.5	0.774	438.5	0.59	438.5	0.401
438	0.772	438	0.589	438	0.401
437.5	0.769	437.5	0.588	437.5	0.401
437	0.765	437	0.586	437	0.401
436.5	0.762	436.5	0.585	436.5	0.401
436	0.757	436	0.583	436	0.4
435.5	0.752	435.5	0.581	435.5	0.399
435	0.747	435	0.578	435	0.398
434.5	0.741	434.5	0.574	434.5	0.397
434	0.735	434	0.571	434	0.396
433.5	0.727	433.5	0.567	433.5	0.394
433	0.721	433	0.563	433	0.392
432.5	0.713	432.5	0.559	432.5	0.39
432	0.705	432	0.555	432	0.387
431.5	0.697	431.5	0.55	431.5	0.385
431	0.689	431	0.544	431	0.383
430.5	0.681	430.5	0.539	430.5	0.381
430	0.671	430	0.533	430	0.379
429.5	0.662	429.5	0.528	429.5	0.377
429	0.653	429	0.523	429	0.375
428.5	0.643	428.5	0.517	428.5	0.372
428	0.633	428	0.512	428	0.368
427.5	0.623	427.5	0.506	427.5	0.365
427	0.612	427	0.5	427	0.362
426.5	0.602	426.5	0.493	426.5	0.36
426	0.592	426	0.486	426	0.357
425.5	0.581	425.5	0.479	425.5	0.353
425	0.571	425	0.473	425	0.35
424.5	0.561	424.5	0.467	424.5	0.347
424	0.552	424	0.461	424	0.344
423.5	0.543	423.5	0.456	423.5	0.341
423	0.534	423	0.45	423	0.338
422.5	0.526	422.5	0.445	422.5	0.335
422	0.518	422	0.44	422	0.333
421.5	0.51	421.5	0.436	421.5	0.332
421	0.502	421	0.431	421	0.329
420.5	0.495	420.5	0.426	420.5	0.327
420	0.489	420	0.422	420	0.325
419.5	0.483	419.5	0.417	419.5	0.323
419	0.477	419	0.413	419	0.321
418.5	0.472	418.5	0.409	418.5	0.318
418	0.466	418	0.404	418	0.316
417.5	0.461	417.5	0.401	417.5	0.314
417	0.456	417	0.398	417	0.312
416.5	0.451	416.5	0.396	416.5	0.311
416	0.447	416	0.393	416	0.309
415.5	0.445	415.5	0.391	415.5	0.308
415	0.443	415	0.389	415	0.307
414.5	0.44	414.5	0.388	414.5	0.307
414	0.438	414	0.387	414	0.306
413.5	0.436	413.5	0.385	413.5	0.305
413	0.435	413	0.383	413	0.305
412.5	0.433	412.5	0.382	412.5	0.304
412	0.432	412	0.38	412	0.304
411.5	0.432	411.5	0.379	411.5	0.303
411	0.433	411	0.379	411	0.303
410.5	0.433	410.5	0.379	410.5	0.303
410	0.433	410	0.378	410	0.303
409.5	0.433	409.5	0.378	409.5	0.303
409	0.433	409	0.379	409	0.302
408.5	0.435	408.5	0.379	408.5	0.302
408	0.437	408	0.38	408	0.302
407.5	0.438	407.5	0.381	407.5	0.302
407	0.439	407	0.382	407	0.302
406.5	0.441	406.5	0.383	406.5	0.302
406	0.443	406	0.384	406	0.302
405.5	0.445	405.5	0.385	405.5	0.303
405	0.448	405	0.386	405	0.304
404.5	0.45	404.5	0.387	404.5	0.304
404	0.453	404	0.388	404	0.305
403.5	0.457	403.5	0.39	403.5	0.306
403	0.46	403	0.391	403	0.307
402.5	0.463	402.5	0.394	402.5	0.308
402	0.467	402	0.396	402	0.31
401.5	0.471	401.5	0.399	401.5	0.312
401	0.475	401	0.402	401	0.314
400.5	0.48	400.5	0.405	400.5	0.316
400	0.485	400	0.407	400	0.318
399.5	0.489	399.5	0.41	399.5	0.32
399	0.494	399	0.412	399	0.321
398.5	0.498	398.5	0.415	398.5	0.322
398	0.503	398	0.418	398	0.324
397.5	0.507	397.5	0.421	397.5	0.326
397	0.512	397	0.424	397	0.327
396.5	0.516	396.5	0.427	396.5	0.328
396	0.521	396	0.43	396	0.331
395.5	0.526	395.5	0.434	395.5	0.333
395	0.532	395	0.437	395	0.335
394.5	0.537	394.5	0.441	394.5	0.337
394	0.543	394	0.445	394	0.339
393.5	0.549	393.5	0.448	393.5	0.342
393	0.555	393	0.451	393	0.345
392.5	0.561	392.5	0.454	392.5	0.347
392	0.567	392	0.457	392	0.349
391.5	0.573	391.5	0.46	391.5	0.351
391	0.578	391	0.463	391	0.353
390.5	0.584	390.5	0.467	390.5	0.355
390	0.589	390	0.471	390	0.357
389.5	0.595	389.5	0.474	389.5	0.358
389	0.601	389	0.478	389	0.36
388.5	0.606	388.5	0.481	388.5	0.362
388	0.613	388	0.485	388	0.364
387.5	0.618	387.5	0.487	387.5	0.365
387	0.624	387	0.491	387	0.366
386.5	0.631	386.5	0.495	386.5	0.368
386	0.637	386	0.499	386	0.369
385.5	0.644	385.5	0.502	385.5	0.371
385	0.65	385	0.505	385	0.372
384.5	0.657	384.5	0.508	384.5	0.373
384	0.664	384	0.51	384	0.375
383.5	0.67	383.5	0.512	383.5	0.377
383	0.675	383	0.513	383	0.379
382.5	0.679	382.5	0.516	382.5	0.379
382	0.683	382	0.519	382	0.379
381.5	0.687	381.5	0.522	381.5	0.38
381	0.693	381	0.525	381	0.381
380.5	0.698	380.5	0.527	380.5	0.381
380	0.705	380	0.53	380	0.381
379.5	0.71	379.5	0.533	379.5	0.382
379	0.717	379	0.534	379	0.383
378.5	0.722	378.5	0.535	378.5	0.383
378	0.727	378	0.536	378	0.382
377.5	0.731	377.5	0.538	377.5	0.382
377	0.736	377	0.539	377	0.381
376.5	0.741	376.5	0.541	376.5	0.381
376	0.746	376	0.543	376	0.382
375.5	0.751	375.5	0.544	375.5	0.38
375	0.755	375	0.546	375	0.38
374.5	0.759	374.5	0.548	374.5	0.38
374	0.764	374	0.549	374	0.379
373.5	0.768	373.5	0.55	373.5	0.378
373	0.772	373	0.551	373	0.376
372.5	0.775	372.5	0.551	372.5	0.375
372	0.78	372	0.553	372	0.375
371.5	0.784	371.5	0.554	371.5	0.374
371	0.787	371	0.553	371	0.371
370.5	0.789	370.5	0.554	370.5	0.37
370	0.792	370	0.557	370	0.369
369.5	0.795	369.5	0.558	369.5	0.368
369	0.799	369	0.561	369	0.368
368.5	0.802	368.5	0.561	368.5	0.367
368	0.806	368	0.561	368	0.368
367.5	0.81	367.5	0.561	367.5	0.369
367	0.814	367	0.562	367	0.369
366.5	0.817	366.5	0.563	366.5	0.37
366	0.82	366	0.565	366	0.369
365.5	0.821	365.5	0.567	365.5	0.369
365	0.824	365	0.569	365	0.368
364.5	0.828	364.5	0.571	364.5	0.369
364	0.832	364	0.571	364	0.368
363.5	0.834	363.5	0.573	363.5	0.367
363	0.838	363	0.574	363	0.368
362.5	0.839	362.5	0.574	362.5	0.367
362	0.843	362	0.576	362	0.367
361.5	0.845	361.5	0.576	361.5	0.367
361	0.847	361	0.577	361	0.368
360.5	0.849	360.5	0.578	360.5	0.369
360	0.851	360	0.579	360	0.37
359.5	0.854	359.5	0.579	359.5	0.371
359	0.858	359	0.581	359	0.372
358.5	0.86	358.5	0.583	358.5	0.373
358	0.862	358	0.585	358	0.372
357.5	0.864	357.5	0.585	357.5	0.373
357	0.868	357	0.585	357	0.374
356.5	0.87	356.5	0.586	356.5	0.374
356	0.874	356	0.586	356	0.374
355.5	0.876	355.5	0.586	355.5	0.375
355	0.878	355	0.588	355	0.375
354.5	0.881	354.5	0.591	354.5	0.375
354	0.883	354	0.593	354	0.374
353.5	0.885	353.5	0.594	353.5	0.375
353	0.886	353	0.594	353	0.377
352.5	0.887	352.5	0.593	352.5	0.378
352	0.89	352	0.593	352	0.38
351.5	0.894	351.5	0.593	351.5	0.382
351	0.897	351	0.593	351	0.383
350.5	0.898	350.5	0.592	350.5	0.384
350	0.9	350	0.592	350	0.384
349.5	0.902	349.5	0.594	349.5	0.384
349	0.905	349	0.594	349	0.384
348.5	0.907	348.5	0.596	348.5	0.385
348	0.91	348	0.596	348	0.385
347.5	0.914	347.5	0.598	347.5	0.386
347	0.917	347	0.6	347	0.386
346.5	0.92	346.5	0.6	346.5	0.387
346	0.925	346	0.6	346	0.389
345.5	0.926	345.5	0.599	345.5	0.39
345	0.927	345	0.6	345	0.389
344.5	0.929	344.5	0.604	344.5	0.39
344	0.933	344	0.605	344	0.39
343.5	0.936	343.5	0.606	343.5	0.391
343	0.939	343	0.607	343	0.392
342.5	0.941	342.5	0.607	342.5	0.393
342	0.944	342	0.606	342	0.396
341.5	0.946	341.5	0.605	341.5	0.398
341	0.948	341	0.605	341	0.4
340.5	0.95	340.5	0.606	340.5	0.4
340	0.952	340	0.609	340	0.399
339.5	0.951	339.5	0.613	339.5	0.397
339	0.954	339	0.615	339	0.395
338.5	0.955	338.5	0.617	338.5	0.394
338	0.955	338	0.618	338	0.395
337.5	0.952	337.5	0.62	337.5	0.397
337	0.952	337	0.617	337	0.4
336.5	0.957	336.5	0.615	336.5	0.405
336	0.962	336	0.614	336	0.408
335.5	0.97	335.5	0.616	335.5	0.411
335	0.975	335	0.618	335	0.412
334.5	0.983	334.5	0.62	334.5	0.412
334	0.986	334	0.624	334	0.415
333.5	0.986	333.5	0.624	333.5	0.415
333	0.982	333	0.624	333	0.413
332.5	0.98	332.5	0.623	332.5	0.411
332	0.979	332	0.621	332	0.41
331.5	0.982	331.5	0.617	331.5	0.409
331	0.986	331	0.617	331	0.414
330.5	0.99	330.5	0.62	330.5	0.414
330	0.994	330	0.62	330	0.414
329.5	0.998	329.5	0.622	329.5	0.417
329	0.999	329	0.625	329	0.418
328.5	1.001	328.5	0.629	328.5	0.421
328	1.002	328	0.631	328	0.423
327.5	1.004	327.5	0.629	327.5	0.422
327	1.005	327	0.63	327	0.424
326.5	1.004	326.5	0.629	326.5	0.425
326	0.999	326	0.627	326	0.429
325.5	0.998	325.5	0.628	325.5	0.429
325	0.996	325	0.627	325	0.431
324.5	0.996	324.5	0.627	324.5	0.432
324	0.997	324	0.627	324	0.435
323.5	1.001	323.5	0.632	323.5	0.436
323	1.008	323	0.635	323	0.439
322.5	1.013	322.5	0.636	322.5	0.437
322	1.015	322	0.641	322	0.437
321.5	1.017	321.5	0.641	321.5	0.436
321	1.018	321	0.643	321	0.439
320.5	1.015	320.5	0.64	320.5	0.442
320	1.012	320	0.638	320	0.442
319.5	1.011	319.5	0.638	319.5	0.443
319	1.013	319	0.64	319	0.448
318.5	1.014	318.5	0.644	318.5	0.449
318	1.019	318	0.647	318	0.447
317.5	1.023	317.5	0.651	317.5	0.446
317	1.028	317	0.65	317	0.446
316.5	1.029	316.5	0.647	316.5	0.446
316	1.027	316	0.646	316	0.451
315.5	1.019	315.5	0.641	315.5	0.451
315	1.011	315	0.642	315	0.455
314.5	1.013	314.5	0.645	314.5	0.457
314	1.014	314	0.651	314	0.462
313.5	1.018	313.5	0.651	313.5	0.468
313	1.025	313	0.656	313	0.471
312.5	1.028	312.5	0.661	312.5	0.472
312	1.039	312	0.666	312	0.474
311.5	1.042	311.5	0.663	311.5	0.476
311	1.04	311	0.662	311	0.475
310.5	1.035	310.5	0.663	310.5	0.475
310	1.032	310	0.664	310	0.474
309.5	1.031	309.5	0.662	309.5	0.473
309	1.036	309	0.664	309	0.479
308.5	1.027	308.5	0.658	308.5	0.478
308	1.018	308	0.661	308	0.483
307.5	1.016	307.5	0.667	307.5	0.488
307	1.014	307	0.675	307	0.492
306.5	1.021	306.5	0.678	306.5	0.499
306	1.028	306	0.683	306	0.502
305.5	1.023	305.5	0.685	305.5	0.501
305	1.031	305	0.687	305	0.493
304.5	1.037	304.5	0.686	304.5	0.49
304	1.042	304	0.677	304	0.491
303.5	1.023	303.5	0.672	303.5	0.492
303	1.015	303	0.669	303	0.491
302.5	1.014	302.5	0.666	302.5	0.491
302	1.018	302	0.667	302	0.497
301.5	1.015	301.5	0.661	301.5	0.5
301	1.007	301	0.662	301	0.503
300.5	0.995	300.5	0.662	300.5	0.508
300	0.979	300	0.663	300	0.513

## Sheet: Fig.1e
Pristine		600 s Hydrogenation		1200 s Hydrogenation
Wavelength (nm)	Intensity (arb.units.)	Wavelength (nm)	Intensity (arb.units.)	Wavelength (nm)	Intensity (arb.units.)
500	2018.9	500	608.923	500	479.535
501	2079.38	501	589.383	501	488.075
502	2126.77	502	562.177	502	488.424
503	2188.49	503	579.357	503	468.393
504	2243.17	504	575.017	504	484.584
505	2317.09	505	564.384	505	479.531
506	2360.15	506	567.043	506	469.751
507	2434.67	507	595.665	507	461.714
508	2492.34	508	585.349	508	462.165
509	2529.56	509	582.32	509	470.387
510	2598.69	510	573.633	510	468.848
511	2623.44	511	582.017	511	460.309
512	2667.07	512	600.123	512	488.569
513	2741.52	513	581.81	513	493.788
514	2778.02	514	585.417	514	495.658
515	2805.9	515	606.655	515	511.398
516	2836.2	516	595.303	516	540.111
517	2878.89	517	610.535	517	526.346
518	2948.3	518	620.173	518	568.812
519	2986.04	519	651.493	519	592.288
520	3063.02	520	659.694	520	600.624
521	3125.17	521	695.22	521	648.968
522	3196.9	522	722.553	522	685.791
523	3274.95	523	726.694	523	753.393
524	3347.19	524	758.614	524	834.16
525	3394.84	525	814.859	525	954.057
526	3504.94	526	894.004	526	1034.98
527	3595.92	527	942.481	527	1130.72
528	3721.88	528	1021.4	528	1209.18
529	3800.41	529	1098.92	529	1247.09
530	3869.08	530	1216.53	530	1297.07
531	3962.38	531	1296.31	531	1344.07
532	4053.37	532	1363.09	532	1419.94
533	4144.66	533	1451.39	533	1410.49
534	4231.26	534	1519.85	534	1462.9
535	4309.9	535	1560.99	535	1424.09
536	4448.93	536	1595.92	536	1514.06
537	4545.08	537	1652	537	1549
538	4624.52	538	1675.23	538	1647.75
539	4742.1	539	1741.34	539	1711.8
540	4854.75	540	1847.43	540	1790.5
541	4932.15	541	1865.29	541	1912.28
542	5049.34	542	1993.71	542	2034.28
543	5147.97	543	2088.25	543	2103.62
544	5284.56	544	2201.14	544	2221.92
545	5402.39	545	2315.24	545	2391.39
546	5505.47	546	2464.03	546	2509.47
547	5630.15	547	2563.92	547	2671.22
548	5792.68	548	2711.23	548	2803.37
549	5892.82	549	2911.42	549	2941.5
550	6041.77	550	2989.18	550	3064.12
551	6200.07	551	3199.75	551	3251.86
552	6266.01	552	3369.07	552	3379.27
553	6464.2	553	3508.33	553	3575.77
554	6593.4	554	3782.17	554	3736.44
555	6733.43	555	3930.96	555	3931.43
556	6914.05	556	4093.3	556	4084.53
557	6990.55	557	4318.41	557	4162.04
558	7122.58	558	4439.42	558	4330.6
559	7235.53	559	4651.27	559	4544.59
560	7411.24	560	4922.62	560	4671.45
561	7547.36	561	5102.66	561	4812.97
562	7646.95	562	5204.6	562	5095.06
563	7820.21	563	5431.41	563	5275.01
564	7972.92	564	5599.14	564	5460.67
565	8058.81	565	5787.58	565	5559.94
566	8182.57	566	5991.06	566	5772.92
567	8327.73	567	6200.95	567	5986.12
568	8446.51	568	6359.03	568	5988.23
569	8578.36	569	6552.19	569	6107.87
570	8774.42	570	6787.26	570	6274.79
571	8893.76	571	6985.01	571	6478.14
572	8965.83	572	7154.59	572	6719.15
573	9129.29	573	7296.35	573	6872.73
574	9248.27	574	7602.27	574	7060.89
575	9401.64	575	7699.03	575	7311.79
576	9523.54	576	7949.38	576	7571.63
577	9687.02	577	8089.93	577	7732.84
578	9715.77	578	8337.16	578	7791.43
579	9876.98	579	8550.78	579	8104.99
580	10035.7	580	8806.68	580	8245.41
581	10056.5	581	8955.54	581	8402.06
582	10223.3	582	9089.91	582	8541.99
583	10352.3	583	9385.18	583	8558.38
584	10492.8	584	9479.35	584	8712.27
585	10559.3	585	9595.52	585	8708.15
586	10728.7	586	9811.23	586	8886.68
587	10784.2	587	9790.16	587	8932.27
588	10976.8	588	9931.18	588	9119.91
589	11052.4	589	9966.66	589	9062.94
590	11231.9	590	10051.4	590	9122.57
591	11331.7	591	10134.8	591	9162.85
592	11452.9	592	10264.1	592	9462.32
593	11521.7	593	10254.4	593	9438.83
594	11617.3	594	10368.8	594	9523.65
595	11733.8	595	10463.2	595	9537.24
596	11839.6	596	10568	596	9661.39
597	11878.3	597	10680.4	597	9740.09
598	12036.7	598	10739.9	598	9855.76
599	12155.6	599	10824.1	599	9853.35
600	12193.5	600	10996.2	600	9997.53
601	12264.3	601	10951.9	601	9938.97
602	12342.3	602	11030.6	602	10145.1
603	12392.9	603	11046.8	603	10112.5
604	12383.6	604	11167.6	604	10193.1
605	12554.7	605	11233.2	605	10141.8
606	12575.6	606	11259.9	606	10264.4
607	12567.4	607	11278.6	607	10287.1
608	12639.9	608	11291.1	608	10312.4
609	12655.9	609	11406.5	609	10328.4
610	12717.6	610	11473.4	610	10324.5
611	12652.5	611	11439.3	611	10342.9
612	12666.3	612	11338	612	10381.3
613	12709.3	613	11409.3	613	10275.5
614	12689.5	614	11409.9	614	10386
615	12709.1	615	11349.5	615	10326.8
616	12767.7	616	11439.5	616	10395.2
617	12678.6	617	11425	617	10346.1
618	12614.9	618	11431.2	618	10296.6
619	12629.5	619	11366.5	619	10253.4
620	12707	620	11288.4	620	10193.2
621	12686	621	11383.6	621	10186.8
622	12529.5	622	11292.5	622	10215.7
623	12622.4	623	11247.1	623	10070.7
624	12519.3	624	11168.3	624	10114.1
625	12512.6	625	11103.4	625	10035.7
626	12511.5	626	11015.5	626	9952.36
627	12412	627	11049.7	627	9873.57
628	12321.3	628	10998.9	628	9836.53
629	12329.2	629	10948.3	629	9844.92
630	12139.3	630	10889.3	630	9726.57
631	12125.8	631	10876.4	631	9665.87
632	12155.4	632	10739.7	632	9610.9
633	12017.3	633	10670.8	633	9476.69
634	11958.7	634	10580.7	634	9389.92
635	11807.3	635	10477	635	9420.51
636	11806.4	636	10313.2	636	9304.72
637	11654.4	637	10288.7	637	9166.34
638	11661.1	638	10173.5	638	9058.7
639	11523.8	639	10067	639	9026.59
640	11442.4	640	10012.5	640	8888.81
641	11345.1	641	9834.97	641	8869.11
642	11250.2	642	9807.26	642	8704.75
643	11117.4	643	9630.35	643	8619.04
644	11017.6	644	9534.92	644	8559.33
645	10858.3	645	9517.06	645	8422.48
646	10732	646	9363.4	646	8454.92
647	10696	647	9284.45	647	8270.16
648	10467.8	648	9082.95	648	8246.62
649	10412.6	649	9042.34	649	8038.59
650	10337.6	650	8839.61	650	7918.31
651	10137	651	8816.73	651	7767.22
652	10036.9	652	8698.38	652	7621.3
653	9879.26	653	8534.7	653	7483.92
654	9690.59	654	8400.5	654	7505.03
655	9505.14	655	8313.93	655	7385.26
656	9402.85	656	8234.19	656	7298.11
657	9206.65	657	8014.95	657	7063.64
658	9030.89	658	7910.98	658	6928.44
659	8879.63	659	7783.68	659	6942.34
660	8760	660	7683.97	660	6764.48
661	8599.57	661	7557.83	661	6652.4
662	8376.24	662	7396.24	662	6501.07
663	8275.8	663	7237.59	663	6428.29
664	8071.07	664	7121.57	664	6276.54
665	8036.99	665	6965.99	665	6094.84
666	7956.97	666	6854.64	666	5923.73
667	7816.03	667	6698.14	667	5851.45
668	7717.78	668	6537.77	668	5730.11
669	7616.7	669	6296.75	669	5644.02
670	7513.57	670	6244.08	670	5518.9
671	7488.3	671	6139.23	671	5388.86
672	7364.37	672	5962.72	672	5322.11
673	7321.49	673	5832.1	673	5281.18
674	7246.97	674	5790.42	674	5137.11
675	7087.09	675	5632.2	675	5128.17
676	7062.94	676	5539.79	676	5051.63
677	7002.36	677	5458.63	677	5004.79
678	6968.27	678	5356.29	678	4982.27
679	6855.57	679	5265.63	679	4915.09
680	6805.39	680	5234.68	680	4838.76
681	6717.14	681	5170.49	681	4812.04
682	6600.18	682	5102.89	682	4719.09
683	6577.39	683	4966.57	683	4688.43
684	6511.14	684	4986.37	684	4681.39
685	6426.93	685	4899.78	685	4617.81
686	6368.41	686	4862.89	686	4507.67
687	6292.92	687	4806.19	687	4498.63
688	6207.87	688	4706.63	688	4529.71
689	6114.05	689	4704.39	689	4473.54
690	6042.01	690	4644.92	690	4403.08
691	5974.12	691	4557.94	691	4351.22
692	5906.8	692	4557.77	692	4309.97
693	5800.1	693	4524.35	693	4344.4
694	5754.1	694	4446.04	694	4272.85
695	5689.66	695	4407.96	695	4136.46
696	5617.79	696	4345.57	696	4155.12
697	5513.9	697	4316.99	697	4037.84
698	5449.57	698	4246.9	698	4066.63
699	5360.68	699	4161.44	699	4030.92
700	5257.29	700	4186.52	700	3958.64
701	5169.36	701	4095.67	701	3904.77
702	5154.68	702	4073.9	702	3918.95
703	5055.4	703	3978.09	703	3869.68
704	4944.36	704	3929.79	704	3840.59
705	4872.75	705	3921.2	705	3790.2
706	4804.89	706	3838.27	706	3746.84
707	4715.54	707	3777.95	707	3734.47
708	4645.34	708	3732.4	708	3729.38
709	4576.09	709	3698.63	709	3650.46
710	4489.05	710	3627.33	710	3669.65
711	4430.98	711	3570.62	711	3610.75
712	4358.85	712	3528.85	712	3549.07
713	4289.32	713	3479.64	713	3562.64
714	4163.01	714	3429.04	714	3492.2
715	4133.92	715	3409.34	715	3465.05
716	4101.78	716	3367.01	716	3421.92
717	3985.19	717	3315.46	717	3341.94
718	3889.28	718	3263.06	718	3345.25
719	3831.64	719	3191.43	719	3341.87
720	3765.64	720	3162.08	720	3284.27
721	3664.93	721	3131.08	721	3322.62
722	3587.48	722	3100.64	722	3211.62
723	3539.88	723	3039.36	723	3181.89
724	3448.45	724	3040.43	724	3123.14
725	3418.12	725	2989.6	725	3146.64
726	3350.76	726	2973.47	726	3124.72
727	3249.66	727	2903.02	727	3086.86
728	3137.23	728	2894.36	728	3088.61
729	3141.8	729	2825.97	729	3100.39
730	3073.21	730	2809.86	730	3064.63
731	3030.45	731	2746.91	731	3035.74
732	2921.05	732	2715.6	732	3044.28
733	2888.17	733	2696.83	733	3003.33
734	2851.8	734	2641.96	734	3041.81
735	2769.3	735	2607.01	735	2982.28
736	2699.95	736	2584.93	736	2981.81
737	2654.07	737	2573.71	737	2922.23
738	2599.92	738	2493.25	738	2947.26
739	2541.79	739	2537.44	739	2861.62
740	2499.7	740	2465.26	740	2887.92
741	2430.78	741	2504.6	741	2878.54
742	2417.15	742	2398.14	742	2822.59
743	2362.02	743	2418.89	743	2930.65
744	2293.31	744	2407.46	744	2855.96
745	2220.93	745	2359.57	745	2880.35
746	2202.4	746	2350.43	746	2859.06
747	2157.86	747	2313.04	747	2844.13
748	2107.44	748	2271.97	748	2871.43
749	2034.82	749	2282.96	749	2814.57
750	1993.13	750	2241.71	750	2795.97
751	1955.92	751	2251.64	751	2861.25
752	1902.23	752	2251.21	752	2843.27
753	1887.23	753	2231.36	753	2831.44
754	1837.7	754	2201.89	754	2795.81
755	1797.5	755	2230.92	755	2803.16
756	1749.16	756	2179.55	756	2850.58
757	1747.7	757	2202.29	757	2825.23
758	1674.73	758	2163.02	758	2786.7
759	1629.38	759	2165.26	759	2763.47
760	1610.18	760	2170.32	760	2767.08
761	1556.82	761	2129.69	761	2803.01
762	1526.39	762	2088.06	762	2758.89
763	1506.82	763	2096.83	763	2761.73
764	1465.39	764	2071.76	764	2740.69
765	1409.86	765	2071.43	765	2702.19
766	1382.8	766	2018	766	2694.92
767	1365.64	767	2018.86	767	2639.8
768	1330.34	768	1976.06	768	2616.92
769	1290.16	769	1959.13	769	2599.42
770	1267.98	770	1926.95	770	2607.05
771	1229.27	771	1903.64	771	2518.52
772	1209.16	772	1896.41	772	2525.75
773	1189.18	773	1875.48	773	2452.65
774	1186.88	774	1816.76	774	2431.31
775	1144.35	775	1795.83	775	2351.2
776	1110.48	776	1767.31	776	2348.71
777	1087.46	777	1758.04	777	2268.67
778	1051.48	778	1712.69	778	2229.89
779	1016.19	779	1674.06	779	2198.31
780	1004.97	780	1649.04	780	2143.2
781	985.573	781	1632.13	781	2056.74
782	969.702	782	1598.94	782	2008.61
783	955.996	783	1569.68	783	1959.7
784	903.106	784	1533.55	784	1920.65
785	911.549	785	1486.93	785	1856.31
786	909.852	786	1456.8	786	1795.09
787	865.519	787	1373.93	787	1756.93
788	847.935	788	1367.29	788	1717.12
789	828.229	789	1339.04	789	1684.93
790	830.219	790	1302.71	790	1575.37
791	798.945	791	1262.5	791	1554.89
792	783.291	792	1198.44	792	1524.29
793	766.219	793	1178.26	793	1470.42
794	757.313	794	1169.7	794	1427.19
795	735.647	795	1134.42	795	1368.67
796	729.607	796	1097.63	796	1352.35
797	716.908	797	1044.54	797	1328.1
798	688.146	798	1051.03	798	1254.96
799	689.856	799	1019.99	799	1238.99
800	658.891	800	998.223	800	1196.28
801	666.015	801	945.416	801	1143.78
802	629.613	802	922.565	802	1140.93
803	639.605	803	913.672	803	1093.93
804	621.425	804	884.138	804	1042.42
805	609.186	805	860.629	805	1034.91
806	602.989	806	837.671	806	1000.88
807	593.398	807	813.985	807	972.662
808	561.523	808	798.211	808	959.546
809	571.64	809	795.815	809	923.68
810	569.451	810	763.692	810	930.4
811	554.765	811	761.134	811	881.617
812	537.809	812	744.66	812	849.95
813	529.346	813	723.289	813	853.523
814	526.316	814	705.701	814	837.823
815	520.185	815	687.703	815	802.144
816	514.571	816	706.982	816	810.583
817	503.037	817	671.393	817	772.373
818	498.606	818	662.022	818	761.305
819	491.603	819	647.903	819	747.591
820	493.404	820	623.653	820	761.752
821	470.866	821	614.624	821	710.719
822	490.498	822	609.743	822	722.39
823	476.44	823	634.41	823	723.103
824	454.598	824	582.63	824	695.774
825	461.47	825	608.721	825	670.654
826	431.627	826	603.608	826	713.439
827	451.574	827	585.728	827	698.224
828	445.815	828	578.82	828	687.481
829	441.532	829	587.708	829	666.683
830	433.816	830	585.439	830	690.069
831	428.679	831	592.53	831	674.794
832	429.143	832	582.727	832	676.591
833	432.449	833	583.647	833	678.312
834	433.193	834	579.447	834	670.608
835	413.357	835	569.701	835	681.471
836	419.493	836	597.608	836	681.736
837	420.1	837	589.572	837	689.164
838	419.66	838	592.173	838	681.527
839	410.871	839	570.67	839	667.596
840	397.074	840	586.998	840	703.218
841	408.304	841	592.675	841	674.807
842	404.511	842	591.143	842	693.924
843	407.694	843	588.222	843	674.305
844	397.285	844	585.738	844	712.734
845	393.035	845	568.706	845	703.469
846	397.102	846	596.623	846	727.669
847	412.017	847	604.125	847	707.195
848	387.209	848	605.927	848	714.153
849	396.969	849	616.705	849	714.624
850	397.737	850	638.982	850	715.45

## Sheet: Fig.1f
Hydrogenation time (s)	Carrier concentration (cm-3)	Hydrogenation time (s)	Carrier mobility (cm2V-1s-1)
0	1417650000000	0	1.71126
600	2512070000000	600	3.17
1200	5960260000000	1200	9.27699

## Sheet: Fig.1g
Pristine		600 s Hydrogenation		1200 s Hydrogenation
Time (ns)	PL intensity (counts)	Time (ns)	PL intensity (counts)	Time (ns)	PL intensity (counts)
0	8	0	63	0	27
0.09766	22	0.09766	65	0.09766	32
0.19531	13	0.19531	68	0.19531	37
0.29297	17	0.29297	62	0.29297	30
0.39063	32	0.39063	64	0.39063	35
0.48828	17	0.48828	82	0.48828	28
0.58594	28	0.58594	80	0.58594	39
0.68359	21	0.68359	68	0.68359	18
0.78125	22	0.78125	78	0.78125	40
0.87891	21	0.87891	77	0.87891	35
0.97656	23	0.97656	64	0.97656	36
1.07422	20	1.07422	74	1.07422	36
1.17188	27	1.17188	49	1.17188	36
1.26953	18	1.26953	71	1.26953	27
1.36719	22	1.36719	64	1.36719	35
1.46484	10	1.46484	64	1.46484	39
1.5625	19	1.5625	65	1.5625	36
1.66016	22	1.66016	70	1.66016	28
1.75781	30	1.75781	68	1.75781	33
1.85547	20	1.85547	79	1.85547	30
1.95313	19	1.95313	60	1.95313	36
2.05078	15	2.05078	65	2.05078	34
2.14844	13	2.14844	58	2.14844	27
2.24609	17	2.24609	74	2.24609	24
2.34375	27	2.34375	66	2.34375	30
2.44141	21	2.44141	90	2.44141	27
2.53906	25	2.53906	90	2.53906	28
2.63672	23	2.63672	71	2.63672	38
2.73438	20	2.73438	81	2.73438	39
2.83203	20	2.83203	55	2.83203	27
2.92969	21	2.92969	74	2.92969	27
3.02734	19	3.02734	63	3.02734	29
3.125	15	3.125	90	3.125	24
3.22266	29	3.22266	65	3.22266	35
3.32031	20	3.32031	67	3.32031	28
3.41797	28	3.41797	75	3.41797	28
3.51563	19	3.51563	72	3.51563	30
3.61328	13	3.61328	75	3.61328	26
3.71094	17	3.71094	77	3.71094	29
3.80859	14	3.80859	79	3.80859	24
3.90625	18	3.90625	79	3.90625	37
4.00391	21	4.00391	80	4.00391	30
4.10156	19	4.10156	66	4.10156	30
4.19922	22	4.19922	72	4.19922	39
4.29688	22	4.29688	62	4.29688	34
4.39453	11	4.39453	79	4.39453	31
4.49219	16	4.49219	90	4.49219	38
4.58984	27	4.58984	65	4.58984	30
4.6875	25	4.6875	77	4.6875	31
4.78516	19	4.78516	70	4.78516	27
4.88281	21	4.88281	84	4.88281	34
4.98047	18	4.98047	77	4.98047	25
5.07813	18	5.07813	67	5.07813	25
5.17578	24	5.17578	73	5.17578	30
5.27344	17	5.27344	66	5.27344	32
5.37109	19	5.37109	81	5.37109	30
5.46875	23	5.46875	63	5.46875	37
5.56641	15	5.56641	67	5.56641	30
5.66406	20	5.66406	75	5.66406	20
5.76172	14	5.76172	69	5.76172	32
5.85938	20	5.85938	81	5.85938	34
5.95703	15	5.95703	55	5.95703	42
6.05469	21	6.05469	69	6.05469	29
6.15234	26	6.15234	63	6.15234	39
6.25	21	6.25	48	6.25	47
6.34766	24	6.34766	73	6.34766	33
6.44531	19	6.44531	75	6.44531	28
6.54297	19	6.54297	71	6.54297	27
6.64063	12	6.64063	79	6.64063	35
6.73828	22	6.73828	66	6.73828	34
6.83594	25	6.83594	57	6.83594	38
6.93359	18	6.93359	74	6.93359	37
7.03125	15	7.03125	76	7.03125	27
7.12891	22	7.12891	67	7.12891	31
7.22656	21	7.22656	79	7.22656	26
7.32422	17	7.32422	63	7.32422	39
7.42188	20	7.42188	82	7.42188	38
7.51953	22	7.51953	64	7.51953	35
7.61719	10	7.61719	73	7.61719	29
7.71484	24	7.71484	82	7.71484	30
7.8125	25	7.8125	64	7.8125	26
7.91016	26	7.91016	74	7.91016	24
8.00781	19	8.00781	79	8.00781	32
8.10547	22	8.10547	49	8.10547	22
8.20313	23	8.20313	76	8.20313	29
8.30078	23	8.30078	68	8.30078	24
8.39844	27	8.39844	74	8.39844	26
8.49609	23	8.49609	49	8.49609	28
8.59375	13	8.59375	59	8.59375	31
8.69141	20	8.69141	70	8.69141	32
8.78906	19	8.78906	71	8.78906	27
8.88672	16	8.88672	73	8.88672	29
8.98438	21	8.98438	63	8.98438	26
9.08203	23	9.08203	60	9.08203	23
9.17969	26	9.17969	73	9.17969	22
9.27734	22	9.27734	71	9.27734	26
9.375	23	9.375	86	9.375	30
9.47266	24	9.47266	67	9.47266	30
9.57031	21	9.57031	64	9.57031	38
9.66797	26	9.66797	72	9.66797	35
9.76563	15	9.76563	58	9.76563	33
9.86328	30	9.86328	69	9.86328	26
9.96094	30	9.96094	53	9.96094	31
10.0586	20	10.0586	91	10.0586	23
10.1562	9	10.1562	69	10.1562	37
10.2539	18	10.2539	61	10.2539	37
10.3516	23	10.3516	66	10.3516	28
10.4492	23	10.4492	70	10.4492	22
10.5469	19	10.5469	77	10.5469	34
10.6445	25	10.6445	65	10.6445	37
10.7422	25	10.7422	67	10.7422	30
10.8398	21	10.8398	79	10.8398	30
10.9375	23	10.9375	65	10.9375	27
11.0352	25	11.0352	91	11.0352	34
11.1328	17	11.1328	70	11.1328	21
11.2305	21	11.2305	68	11.2305	22
11.3281	17	11.3281	62	11.3281	34
11.4258	16	11.4258	79	11.4258	31
11.5234	16	11.5234	74	11.5234	31
11.6211	29	11.6211	78	11.6211	33
11.7188	21	11.7188	54	11.7188	33
11.8164	23	11.8164	83	11.8164	29
11.9141	23	11.9141	76	11.9141	30
12.0117	24	12.0117	62	12.0117	28
12.1094	17	12.1094	82	12.1094	39
12.207	17	12.207	79	12.207	31
12.3047	32	12.3047	73	12.3047	29
12.4023	17	12.4023	64	12.4023	34
12.5	23	12.5	80	12.5	36
12.5977	13	12.5977	70	12.5977	27
12.6953	20	12.6953	74	12.6953	27
12.793	22	12.793	64	12.793	42
12.8906	22	12.8906	71	12.8906	25
12.9883	29	12.9883	67	12.9883	26
13.0859	26	13.0859	66	13.0859	30
13.1836	14	13.1836	90	13.1836	28
13.2812	26	13.2812	69	13.2812	34
13.3789	19	13.3789	73	13.3789	29
13.4766	26	13.4766	77	13.4766	28
13.5742	24	13.5742	62	13.5742	31
13.6719	14	13.6719	75	13.6719	32
13.7695	21	13.7695	70	13.7695	29
13.8672	23	13.8672	71	13.8672	35
13.9648	19	13.9648	71	13.9648	34
14.0625	14	14.0625	72	14.0625	28
14.1602	29	14.1602	55	14.1602	31
14.2578	21	14.2578	57	14.2578	32
14.3555	23	14.3555	65	14.3555	35
14.4531	16	14.4531	57	14.4531	34
14.5508	16	14.5508	73	14.5508	17
14.6484	22	14.6484	64	14.6484	22
14.7461	25	14.7461	69	14.7461	35
14.8438	18	14.8438	59	14.8438	26
14.9414	27	14.9414	73	14.9414	26
15.0391	20	15.0391	58	15.0391	24
15.1367	17	15.1367	71	15.1367	29
15.2344	15	15.2344	67	15.2344	30
15.332	22	15.332	63	15.332	30
15.4297	14	15.4297	57	15.4297	39
15.5273	24	15.5273	63	15.5273	38
15.625	24	15.625	93	15.625	38
15.7227	37	15.7227	122	15.7227	67
15.8203	77	15.8203	218	15.8203	137
15.918	147	15.918	322	15.918	214
16.0156	220	16.0156	486	16.0156	378
16.1133	375	16.1133	642	16.1133	522
16.2109	537	16.2109	860	16.2109	816
16.3086	704	16.3086	1060	16.3086	1010
16.4062	931	16.4062	1310	16.4062	1250
16.5039	1160	16.5039	1460	16.5039	1500
16.6016	1430	16.6016	1660	16.6016	1850
16.6992	1650	16.6992	1800	16.6992	2040
16.7969	1940	16.7969	1910	16.7969	2300
16.8945	2050	16.8945	1970	16.8945	2490
16.9922	2270	16.9922	2000	16.9922	2610
17.0898	2480	17.0898	1880	17.0898	2650
17.1875	2610	17.1875	1990	17.1875	2790
17.2852	2630	17.2852	1900	17.2852	2840
17.3828	2820	17.3828	1850	17.3828	2890
17.4805	2930	17.4805	1830	17.4805	2930
17.5781	2960	17.5781	1820	17.5781	2820
17.6758	3000	17.6758	1800	17.6758	3000
17.7734	2870	17.7734	1720	17.7734	2890
17.8711	2850	17.8711	1610	17.8711	2830
17.9688	2640	17.9688	1580	17.9688	2730
18.0664	2700	18.0664	1460	18.0664	2560
18.1641	2570	18.1641	1370	18.1641	2490
18.2617	2410	18.2617	1340	18.2617	2450
18.3594	2400	18.3594	1320	18.3594	2400
18.457	2370	18.457	1310	18.457	2250
18.5547	2200	18.5547	1310	18.5547	2270
18.6523	2250	18.6523	1190	18.6523	2060
18.75	2060	18.75	1180	18.75	2160
18.8477	2010	18.8477	1170	18.8477	1980
18.9453	1960	18.9453	1160	18.9453	2080
19.043	1820	19.043	1190	19.043	1950
19.1406	1830	19.1406	1140	19.1406	1900
19.2383	1760	19.2383	1110	19.2383	1810
19.3359	1710	19.3359	1120	19.3359	1750
19.4336	1590	19.4336	1070	19.4336	1710
19.5312	1470	19.5312	1010	19.5312	1490
19.6289	1380	19.6289	964	19.6289	1460
19.7266	1220	19.7266	931	19.7266	1540
19.8242	1180	19.8242	875	19.8242	1400
19.9219	1120	19.9219	869	19.9219	1340
20.0195	1110	20.0195	809	20.0195	1300
20.1172	1070	20.1172	828	20.1172	1270
20.2148	1030	20.2148	846	20.2148	1280
20.3125	985	20.3125	798	20.3125	1200
20.4102	904	20.4102	766	20.4102	1120
20.5078	881	20.5078	694	20.5078	1070
20.6055	836	20.6055	713	20.6055	1100
20.7031	799	20.7031	693	20.7031	1060
20.8008	791	20.8008	705	20.8008	1040
20.8984	837	20.8984	686	20.8984	1000
20.9961	759	20.9961	668	20.9961	1040
21.0938	694	21.0938	613	21.0938	1020
21.1914	717	21.1914	657	21.1914	1000
21.2891	671	21.2891	585	21.2891	915
21.3867	683	21.3867	616	21.3867	960
21.4844	641	21.4844	600	21.4844	957
21.582	642	21.582	565	21.582	862
21.6797	672	21.6797	579	21.6797	892
21.7773	604	21.7773	572	21.7773	875
21.875	570	21.875	547	21.875	821
21.9727	575	21.9727	504	21.9727	841
22.0703	585	22.0703	572	22.0703	801
22.168	555	22.168	556	22.168	773
22.2656	536	22.2656	505	22.2656	829
22.3633	572	22.3633	448	22.3633	758
22.4609	468	22.4609	500	22.4609	726
22.5586	491	22.5586	471	22.5586	746
22.6562	483	22.6562	459	22.6562	738
22.7539	477	22.7539	475	22.7539	722
22.8516	461	22.8516	421	22.8516	757
22.9492	451	22.9492	412	22.9492	695
23.0469	456	23.0469	452	23.0469	688
23.1445	444	23.1445	460	23.1445	697
23.2422	425	23.2422	391	23.2422	598
23.3398	421	23.3398	422	23.3398	632
23.4375	406	23.4375	405	23.4375	642
23.5352	371	23.5352	430	23.5352	605
23.6328	394	23.6328	395	23.6328	638
23.7305	399	23.7305	422	23.7305	596
23.8281	398	23.8281	390	23.8281	614
23.9258	325	23.9258	414	23.9258	601
24.0234	368	24.0234	365	24.0234	564
24.1211	296	24.1211	392	24.1211	602
24.2188	324	24.2188	344	24.2188	528
24.3164	337	24.3164	383	24.3164	581
24.4141	317	24.4141	373	24.4141	584
24.5117	311	24.5117	351	24.5117	560
24.6094	322	24.6094	339	24.6094	519
24.707	313	24.707	337	24.707	534
24.8047	331	24.8047	371	24.8047	533
24.9023	317	24.9023	357	24.9023	567
25	270	25	337	25	522
25.0977	296	25.0977	311	25.0977	518
25.1953	288	25.1953	343	25.1953	524
25.293	291	25.293	369	25.293	556
25.3906	302	25.3906	340	25.3906	538
25.4883	266	25.4883	359	25.4883	513
25.5859	267	25.5859	325	25.5859	526
25.6836	277	25.6836	326	25.6836	455
25.7812	274	25.7812	296	25.7812	492
25.8789	262	25.8789	343	25.8789	492
25.9766	254	25.9766	290	25.9766	539
26.0742	225	26.0742	347	26.0742	510
26.1719	278	26.1719	337	26.1719	487
26.2695	259	26.2695	331	26.2695	477
26.3672	266	26.3672	298	26.3672	471
26.4648	264	26.4648	318	26.4648	468
26.5625	249	26.5625	274	26.5625	475
26.6602	234	26.6602	291	26.6602	481
26.7578	226	26.7578	289	26.7578	449
26.8555	213	26.8555	293	26.8555	446
26.9531	220	26.9531	283	26.9531	444
27.0508	217	27.0508	314	27.0508	439
27.1484	228	27.1484	296	27.1484	451
27.2461	234	27.2461	285	27.2461	473
27.3438	212	27.3438	292	27.3438	425
27.4414	201	27.4414	314	27.4414	428
27.5391	222	27.5391	263	27.5391	428
27.6367	215	27.6367	268	27.6367	422
27.7344	193	27.7344	286	27.7344	393
27.832	215	27.832	264	27.832	409
27.9297	214	27.9297	245	27.9297	427
28.0273	188	28.0273	243	28.0273	429
28.125	186	28.125	271	28.125	393
28.2227	191	28.2227	245	28.2227	448
28.3203	180	28.3203	237	28.3203	395
28.418	220	28.418	245	28.418	365
28.5156	174	28.5156	241	28.5156	382
28.6133	198	28.6133	216	28.6133	412
28.7109	184	28.7109	264	28.7109	395
28.8086	175	28.8086	221	28.8086	399
28.9062	181	28.9062	266	28.9062	407
29.0039	171	29.0039	255	29.0039	396
29.1016	185	29.1016	272	29.1016	386
29.1992	172	29.1992	257	29.1992	384
29.2969	200	29.2969	235	29.2969	412
29.3945	190	29.3945	245	29.3945	361
29.4922	169	29.4922	273	29.4922	401
29.5898	186	29.5898	255	29.5898	369
29.6875	174	29.6875	235	29.6875	392
29.7852	167	29.7852	239	29.7852	351
29.8828	166	29.8828	236	29.8828	366
29.9805	164	29.9805	243	29.9805	364
30.0781	156	30.0781	230	30.0781	339
30.1758	158	30.1758	249	30.1758	370
30.2734	187	30.2734	263	30.2734	390
30.3711	164	30.3711	246	30.3711	367
30.4688	163	30.4688	244	30.4688	354
30.5664	174	30.5664	248	30.5664	367
30.6641	164	30.6641	234	30.6641	388
30.7617	176	30.7617	222	30.7617	366
30.8594	171	30.8594	230	30.8594	346
30.957	148	30.957	222	30.957	332
31.0547	168	31.0547	214	31.0547	333
31.1523	173	31.1523	209	31.1523	355
31.25	154	31.25	243	31.25	319
31.3477	148	31.3477	210	31.3477	353
31.4453	152	31.4453	223	31.4453	340
31.543	134	31.543	205	31.543	327
31.6406	155	31.6406	235	31.6406	349
31.7383	138	31.7383	224	31.7383	324
31.8359	152	31.8359	223	31.8359	375
31.9336	166	31.9336	234	31.9336	309
32.0312	138	32.0312	230	32.0312	318
32.1289	134	32.1289	216	32.1289	332
32.2266	149	32.2266	206	32.2266	306
32.3242	154	32.3242	192	32.3242	328
32.4219	142	32.4219	198	32.4219	318
32.5195	146	32.5195	207	32.5195	301
32.6172	118	32.6172	203	32.6172	344
32.7148	143	32.7148	212	32.7148	308
32.8125	128	32.8125	220	32.8125	332
32.9102	138	32.9102	224	32.9102	315
33.0078	143	33.0078	206	33.0078	307
33.1055	127	33.1055	182	33.1055	303
33.2031	116	33.2031	224	33.2031	313
33.3008	131	33.3008	204	33.3008	328
33.3984	127	33.3984	197	33.3984	294
33.4961	141	33.4961	209	33.4961	290
33.5938	143	33.5938	190	33.5938	323
33.6914	150	33.6914	190	33.6914	334
33.7891	108	33.7891	195	33.7891	283
33.8867	131	33.8867	197	33.8867	319
33.9844	124	33.9844	205	33.9844	296
34.082	125	34.082	162	34.082	323
34.1797	118	34.1797	211	34.1797	296
34.2773	114	34.2773	192	34.2773	312
34.375	121	34.375	212	34.375	302
34.4727	134	34.4727	198	34.4727	290
34.5703	103	34.5703	199	34.5703	342
34.668	135	34.668	204	34.668	287
34.7656	140	34.7656	218	34.7656	287
34.8633	126	34.8633	205	34.8633	302
34.9609	115	34.9609	173	34.9609	318
35.0586	122	35.0586	192	35.0586	289
35.1562	103	35.1562	169	35.1562	299
35.2539	123	35.2539	187	35.2539	285
35.3516	124	35.3516	194	35.3516	298
35.4492	112	35.4492	149	35.4492	306
35.5469	131	35.5469	222	35.5469	274
35.6445	139	35.6445	212	35.6445	284
35.7422	133	35.7422	199	35.7422	309
35.8398	124	35.8398	170	35.8398	295
35.9375	102	35.9375	183	35.9375	257
36.0352	105	36.0352	182	36.0352	265
36.1328	104	36.1328	160	36.1328	285
36.2305	105	36.2305	202	36.2305	270
36.3281	98	36.3281	167	36.3281	290
36.4258	91	36.4258	169	36.4258	278
36.5234	108	36.5234	186	36.5234	275
36.6211	126	36.6211	171	36.6211	279
36.7188	105	36.7188	173	36.7188	285
36.8164	117	36.8164	168	36.8164	298
36.9141	127	36.9141	185	36.9141	257
37.0117	103	37.0117	173	37.0117	265
37.1094	112	37.1094	171	37.1094	233
37.207	90	37.207	178	37.207	261
37.3047	94	37.3047	182	37.3047	248
37.4023	93	37.4023	160	37.4023	260
37.5	124	37.5	165	37.5	252
37.5977	113	37.5977	169	37.5977	253
37.6953	119	37.6953	159	37.6953	286
37.793	97	37.793	150	37.793	282
37.8906	121	37.8906	161	37.8906	287
37.9883	99	37.9883	181	37.9883	254
38.0859	129	38.0859	180	38.0859	266
38.1836	100	38.1836	184	38.1836	265
38.2812	114	38.2812	177	38.2812	251
38.3789	107	38.3789	179	38.3789	250
38.4766	109	38.4766	150	38.4766	244
38.5742	99	38.5742	160	38.5742	249
38.6719	95	38.6719	171	38.6719	242
38.7695	108	38.7695	163	38.7695	256
38.8672	105	38.8672	176	38.8672	255
38.9648	80	38.9648	166	38.9648	252
39.0625	111	39.0625	158	39.0625	254
39.1602	110	39.1602	194	39.1602	230
39.2578	111	39.2578	166	39.2578	237
39.3555	104	39.3555	164	39.3555	265
39.4531	113	39.4531	183	39.4531	236
39.5508	106	39.5508	149	39.5508	229
39.6484	109	39.6484	166	39.6484	265
39.7461	101	39.7461	189	39.7461	251
39.8438	105	39.8438	155	39.8438	245
39.9414	100	39.9414	190	39.9414	225
40.0391	81	40.0391	160	40.0391	269
40.1367	83	40.1367	162	40.1367	256
40.2344	89	40.2344	158	40.2344	264
40.332	92	40.332	189	40.332	251
40.4297	79	40.4297	172	40.4297	232
40.5273	85	40.5273	184	40.5273	245
40.625	89	40.625	177	40.625	245
40.7227	96	40.7227	155	40.7227	247
40.8203	116	40.8203	171	40.8203	255
40.918	86	40.918	187	40.918	226
41.0156	93	41.0156	174	41.0156	239
41.1133	101	41.1133	152	41.1133	240
41.2109	85	41.2109	152	41.2109	276
41.3086	90	41.3086	152	41.3086	236
41.4062	89	41.4062	166	41.4062	229
41.5039	99	41.5039	170	41.5039	227
41.6016	92	41.6016	154	41.6016	228
41.6992	74	41.6992	167	41.6992	220
41.7969	86	41.7969	148	41.7969	264
41.8945	105	41.8945	151	41.8945	248
41.9922	87	41.9922	141	41.9922	227
42.0898	93	42.0898	156	42.0898	240
42.1875	73	42.1875	148	42.1875	228
42.2852	69	42.2852	150	42.2852	238
42.3828	77	42.3828	144	42.3828	230
42.4805	85	42.4805	156	42.4805	189
42.5781	87	42.5781	168	42.5781	227
42.6758	83	42.6758	157	42.6758	231
42.7734	85	42.7734	140	42.7734	226
42.8711	77	42.8711	136	42.8711	246
42.9688	91	42.9688	141	42.9688	225
43.0664	90	43.0664	147	43.0664	236
43.1641	100	43.1641	159	43.1641	238
43.2617	93	43.2617	179	43.2617	232
43.3594	92	43.3594	165	43.3594	237
43.457	89	43.457	148	43.457	224
43.5547	82	43.5547	159	43.5547	232
43.6523	75	43.6523	148	43.6523	221
43.75	74	43.75	143	43.75	231
43.8477	86	43.8477	160	43.8477	234
43.9453	80	43.9453	150	43.9453	249
44.043	93	44.043	143	44.043	255
44.1406	109	44.1406	149	44.1406	223
44.2383	101	44.2383	146	44.2383	227
44.3359	95	44.3359	166	44.3359	234
44.4336	87	44.4336	155	44.4336	236
44.5312	80	44.5312	145	44.5312	201
44.6289	85	44.6289	141	44.6289	218
44.7266	82	44.7266	143	44.7266	209
44.8242	78	44.8242	164	44.8242	217
44.9219	77	44.9219	147	44.9219	228
45.0195	94	45.0195	141	45.0195	210
45.1172	88	45.1172	157	45.1172	212
45.2148	88	45.2148	156	45.2148	246
45.3125	70	45.3125	151	45.3125	215
45.4102	76	45.4102	158	45.4102	238
45.5078	98	45.5078	132	45.5078	215
45.6055	98	45.6055	157	45.6055	232
45.7031	77	45.7031	147	45.7031	212
45.8008	89	45.8008	151	45.8008	212
45.8984	81	45.8984	134	45.8984	194
45.9961	90	45.9961	154	45.9961	197
46.0938	73	46.0938	152	46.0938	222
46.1914	75	46.1914	131	46.1914	223
46.2891	79	46.2891	138	46.2891	212
46.3867	80	46.3867	170	46.3867	208
46.4844	70	46.4844	161	46.4844	193
46.582	82	46.582	135	46.582	207
46.6797	71	46.6797	160	46.6797	204
46.7773	80	46.7773	136	46.7773	207
46.875	69	46.875	151	46.875	184
46.9727	79	46.9727	136	46.9727	207
47.0703	77	47.0703	138	47.0703	202
47.168	70	47.168	158	47.168	196
47.2656	77	47.2656	135	47.2656	192
47.3633	100	47.3633	141	47.3633	200
47.4609	91	47.4609	152	47.4609	187
47.5586	60	47.5586	154	47.5586	196
47.6562	57	47.6562	137	47.6562	192
47.7539	85	47.7539	137	47.7539	208
47.8516	81	47.8516	158	47.8516	208
47.9492	70	47.9492	143	47.9492	202
48.0469	81	48.0469	148	48.0469	178
48.1445	84	48.1445	127	48.1445	197
48.2422	78	48.2422	145	48.2422	204
48.3398	68	48.3398	135	48.3398	173
48.4375	79	48.4375	161	48.4375	206
48.5352	95	48.5352	134	48.5352	189
48.6328	73	48.6328	141	48.6328	197
48.7305	91	48.7305	126	48.7305	185
48.8281	91	48.8281	141	48.8281	210
48.9258	66	48.9258	134	48.9258	205
49.0234	81	49.0234	134	49.0234	224
49.1211	64	49.1211	123	49.1211	222
49.2188	80	49.2188	132	49.2188	190
49.3164	83	49.3164	130	49.3164	218
49.4141	91	49.4141	137	49.4141	202
49.5117	82	49.5117	139	49.5117	191
49.6094	80	49.6094	145	49.6094	227
49.707	73	49.707	155	49.707	182
49.8047	62	49.8047	138	49.8047	187
49.9023	84	49.9023	136	49.9023	210
50	68	50	134	50	189
50.0977	63	50.0977	137	50.0977	199
50.1953	75	50.1953	163	50.1953	210
50.293	63	50.293	144	50.293	233
50.3906	79	50.3906	131	50.3906	188
50.4883	69	50.4883	139	50.4883	187
50.5859	86	50.5859	174	50.5859	209
50.6836	76	50.6836	119	50.6836	191
50.7812	72	50.7812	142	50.7812	175
50.8789	80	50.8789	145	50.8789	185
50.9766	54	50.9766	134	50.9766	181
51.0742	67	51.0742	120	51.0742	190
51.1719	65	51.1719	130	51.1719	198
51.2695	67	51.2695	126	51.2695	172
51.3672	71	51.3672	127	51.3672	184
51.4648	56	51.4648	149	51.4648	181
51.5625	68	51.5625	142	51.5625	184
51.6602	74	51.6602	124	51.6602	181
51.7578	63	51.7578	118	51.7578	189
51.8555	64	51.8555	154	51.8555	196
51.9531	68	51.9531	111	51.9531	169
52.0508	93	52.0508	108	52.0508	206
52.1484	63	52.1484	123	52.1484	200
52.2461	78	52.2461	132	52.2461	171
52.3438	66	52.3438	147	52.3438	181
52.4414	83	52.4414	122	52.4414	174
52.5391	74	52.5391	118	52.5391	215
52.6367	74	52.6367	147	52.6367	194
52.7344	58	52.7344	140	52.7344	157
52.832	70	52.832	145	52.832	186
52.9297	65	52.9297	138	52.9297	171
53.0273	69	53.0273	128	53.0273	193
53.125	79	53.125	132	53.125	158
53.2227	64	53.2227	122	53.2227	180
53.3203	60	53.3203	137	53.3203	185
53.418	77	53.418	138	53.418	172
53.5156	79	53.5156	134	53.5156	205
53.6133	74	53.6133	120	53.6133	197
53.7109	61	53.7109	129	53.7109	181
53.8086	63	53.8086	155	53.8086	191
53.9062	73	53.9062	121	53.9062	186
54.0039	59	54.0039	127	54.0039	161
54.1016	68	54.1016	148	54.1016	183
54.1992	76	54.1992	131	54.1992	188
54.2969	78	54.2969	129	54.2969	166
54.3945	62	54.3945	138	54.3945	178
54.4922	74	54.4922	142	54.4922	175
54.5898	78	54.5898	136	54.5898	175
54.6875	78	54.6875	140	54.6875	150
54.7852	63	54.7852	114	54.7852	180
54.8828	69	54.8828	130	54.8828	207
54.9805	83	54.9805	139	54.9805	179
55.0781	70	55.0781	123	55.0781	152
55.1758	60	55.1758	135	55.1758	191
55.2734	70	55.2734	133	55.2734	184
55.3711	65	55.3711	123	55.3711	183
55.4688	72	55.4688	123	55.4688	185
55.5664	54	55.5664	117	55.5664	167
55.6641	57	55.6641	133	55.6641	161
55.7617	67	55.7617	118	55.7617	195
55.8594	54	55.8594	124	55.8594	176
55.957	60	55.957	124	55.957	184
56.0547	57	56.0547	116	56.0547	177
56.1523	58	56.1523	132	56.1523	168
56.25	58	56.25	120	56.25	155
56.3477	72	56.3477	142	56.3477	164
56.4453	59	56.4453	132	56.4453	153
56.543	68	56.543	149	56.543	180
56.6406	56	56.6406	140	56.6406	161
56.7383	67	56.7383	118	56.7383	162
56.8359	60	56.8359	102	56.8359	198
56.9336	59	56.9336	119	56.9336	175
57.0312	66	57.0312	123	57.0312	177
57.1289	56	57.1289	138	57.1289	145
57.2266	67	57.2266	135	57.2266	165
57.3242	62	57.3242	135	57.3242	161
57.4219	56	57.4219	139	57.4219	162
57.5195	77	57.5195	130	57.5195	152
57.6172	68	57.6172	135	57.6172	186
57.7148	66	57.7148	132	57.7148	201
57.8125	69	57.8125	121	57.8125	184
57.9102	65	57.9102	107	57.9102	158
58.0078	47	58.0078	142	58.0078	194
58.1055	64	58.1055	123	58.1055	132
58.2031	70	58.2031	113	58.2031	180
58.3008	71	58.3008	130	58.3008	181
58.3984	68	58.3984	131	58.3984	176
58.4961	72	58.4961	141	58.4961	145
58.5938	61	58.5938	117	58.5938	141
58.6914	54	58.6914	121	58.6914	164
58.7891	55	58.7891	129	58.7891	155
58.8867	70	58.8867	139	58.8867	135
58.9844	55	58.9844	114	58.9844	165
59.082	58	59.082	110	59.082	156
59.1797	52	59.1797	134	59.1797	160
59.2773	57	59.2773	107	59.2773	168
59.375	68	59.375	139	59.375	155
59.4727	70	59.4727	145	59.4727	155
59.5703	57	59.5703	93	59.5703	174
59.668	48	59.668	124	59.668	170
59.7656	58	59.7656	128	59.7656	158
59.8633	68	59.8633	98	59.8633	173
59.9609	56	59.9609	147	59.9609	175
60.0586	66	60.0586	118	60.0586	186
60.1562	64	60.1562	102	60.1562	167
60.2539	62	60.2539	109	60.2539	154
60.3516	62	60.3516	107	60.3516	172
60.4492	52	60.4492	98	60.4492	178
60.5469	63	60.5469	138	60.5469	156
60.6445	56	60.6445	119	60.6445	163
60.7422	66	60.7422	110	60.7422	192
60.8398	49	60.8398	113	60.8398	167
60.9375	57	60.9375	131	60.9375	174
61.0352	79	61.0352	135	61.0352	162
61.1328	50	61.1328	111	61.1328	160
61.2305	64	61.2305	118	61.2305	153
61.3281	63	61.3281	107	61.3281	137
61.4258	67	61.4258	138	61.4258	168
61.5234	65	61.5234	112	61.5234	160
61.6211	42	61.6211	125	61.6211	158
61.7188	53	61.7188	112	61.7188	146
61.8164	65	61.8164	115	61.8164	146
61.9141	56	61.9141	127	61.9141	169
62.0117	69	62.0117	139	62.0117	159
62.1094	71	62.1094	109	62.1094	150
62.207	66	62.207	127	62.207	161
62.3047	54	62.3047	109	62.3047	159
62.4023	56	62.4023	126	62.4023	143
62.5	70	62.5	117	62.5	155
62.5977	57	62.5977	122	62.5977	149
62.6953	56	62.6953	114	62.6953	154
62.793	62	62.793	97	62.793	139
62.8906	52	62.8906	115	62.8906	145
62.9883	48	62.9883	120	62.9883	145
63.0859	48	63.0859	129	63.0859	142
63.1836	55	63.1836	101	63.1836	170
63.2812	55	63.2812	130	63.2812	151
63.3789	44	63.3789	119	63.3789	140
63.4766	44	63.4766	108	63.4766	147
63.5742	55	63.5742	116	63.5742	154
63.6719	58	63.6719	115	63.6719	149
63.7695	47	63.7695	118	63.7695	142
63.8672	56	63.8672	108	63.8672	156
63.9648	72	63.9648	125	63.9648	146
64.0625	44	64.0625	103	64.0625	155
64.1602	62	64.1602	119	64.1602	140
64.2578	65	64.2578	113	64.2578	149
64.3555	44	64.3555	125	64.3555	153
64.4531	58	64.4531	110	64.4531	144
64.5508	61	64.5508	143	64.5508	148
64.6484	55	64.6484	127	64.6484	139
64.7461	61	64.7461	113	64.7461	126
64.8438	65	64.8438	129	64.8438	113
64.9414	57	64.9414	128	64.9414	151
65.0391	43	65.0391	125	65.0391	134
65.1367	56	65.1367	95	65.1367	144
65.2344	49	65.2344	134	65.2344	163
65.332	50	65.332	126	65.332	143
65.4297	55	65.4297	106	65.4297	121
65.5273	69	65.5273	109	65.5273	141
65.625	54	65.625	124	65.625	150
65.7227	48	65.7227	112	65.7227	117
65.8203	55	65.8203	99	65.8203	138
65.918	46	65.918	105	65.918	129
66.0156	42	66.0156	118	66.0156	146
66.1133	52	66.1133	104	66.1133	156
66.2109	45	66.2109	112	66.2109	144
66.3086	44	66.3086	117	66.3086	131
66.4062	56	66.4062	109	66.4062	144
66.5039	55	66.5039	104	66.5039	128
66.6016	56	66.6016	95	66.6016	152
66.6992	68	66.6992	112	66.6992	169
66.7969	55	66.7969	123	66.7969	138
66.8945	70	66.8945	120	66.8945	128
66.9922	61	66.9922	101	66.9922	142
67.0898	54	67.0898	116	67.0898	163
67.1875	62	67.1875	121	67.1875	133
67.2852	51	67.2852	118	67.2852	141
67.3828	51	67.3828	119	67.3828	143
67.4805	51	67.4805	103	67.4805	134
67.5781	55	67.5781	94	67.5781	136
67.6758	66	67.6758	111	67.6758	126
67.7734	48	67.7734	104	67.7734	134
67.8711	57	67.8711	111	67.8711	146
67.9688	45	67.9688	115	67.9688	124
68.0664	55	68.0664	105	68.0664	127
68.1641	71	68.1641	111	68.1641	136
68.2617	49	68.2617	132	68.2617	151
68.3594	58	68.3594	123	68.3594	130
68.457	56	68.457	114	68.457	126
68.5547	65	68.5547	111	68.5547	158
68.6523	59	68.6523	138	68.6523	139
68.75	39	68.75	121	68.75	153
68.8477	41	68.8477	126	68.8477	128
68.9453	58	68.9453	107	68.9453	127
69.043	53	69.043	123	69.043	143
69.1406	50	69.1406	97	69.1406	125
69.2383	61	69.2383	121	69.2383	147
69.3359	50	69.3359	99	69.3359	124
69.4336	56	69.4336	121	69.4336	108
69.5312	47	69.5312	143	69.5312	131
69.6289	66	69.6289	131	69.6289	129
69.7266	52	69.7266	117	69.7266	139
69.8242	51	69.8242	96	69.8242	142
69.9219	47	69.9219	84	69.9219	131
70.0195	51	70.0195	100	70.0195	134
70.1172	46	70.1172	115	70.1172	124
70.2148	61	70.2148	107	70.2148	129
70.3125	37	70.3125	111	70.3125	146
70.4102	54	70.4102	131	70.4102	132
70.5078	45	70.5078	116	70.5078	140
70.6055	50	70.6055	104	70.6055	146
70.7031	70	70.7031	98	70.7031	118
70.8008	52	70.8008	119	70.8008	129
70.8984	55	70.8984	107	70.8984	158
70.9961	47	70.9961	116	70.9961	131
71.0938	51	71.0938	111	71.0938	108
71.1914	54	71.1914	102	71.1914	141
71.2891	49	71.2891	113	71.2891	117
71.3867	51	71.3867	122	71.3867	144
71.4844	47	71.4844	125	71.4844	125
71.582	58	71.582	80	71.582	127
71.6797	51	71.6797	116	71.6797	143
71.7773	42	71.7773	104	71.7773	134
71.875	52	71.875	96	71.875	132
71.9727	42	71.9727	97	71.9727	118
72.0703	48	72.0703	125	72.0703	116
72.168	46	72.168	116	72.168	122
72.2656	49	72.2656	108	72.2656	113
72.3633	51	72.3633	95	72.3633	126
72.4609	51	72.4609	119	72.4609	121
72.5586	60	72.5586	107	72.5586	114
72.6562	42	72.6562	95	72.6562	127
72.7539	38	72.7539	126	72.7539	130
72.8516	45	72.8516	111	72.8516	124
72.9492	67	72.9492	96	72.9492	124
73.0469	31	73.0469	119	73.0469	134
73.1445	46	73.1445	112	73.1445	127
73.2422	41	73.2422	111	73.2422	156
73.3398	38	73.3398	119	73.3398	136
73.4375	46	73.4375	100	73.4375	118
73.5352	43	73.5352	111	73.5352	112
73.6328	55	73.6328	112	73.6328	141
73.7305	48	73.7305	98	73.7305	123
73.8281	46	73.8281	100	73.8281	135
73.9258	56	73.9258	101	73.9258	138
74.0234	43	74.0234	106	74.0234	135
74.1211	48	74.1211	106	74.1211	117
74.2188	46	74.2188	119	74.2188	109
74.3164	56	74.3164	117	74.3164	127
74.4141	59	74.4141	122	74.4141	119
74.5117	54	74.5117	107	74.5117	122
74.6094	49	74.6094	99	74.6094	141
74.707	58	74.707	103	74.707	127
74.8047	61	74.8047	106	74.8047	117
74.9023	50	74.9023	118	74.9023	138
75	50	75	122	75	116
75.0977	55	75.0977	115	75.0977	94
75.1953	58	75.1953	109	75.1953	112
75.293	47	75.293	107	75.293	151
75.3906	54	75.3906	111	75.3906	139
75.4883	44	75.4883	99	75.4883	151
75.5859	42	75.5859	113	75.5859	127
75.6836	52	75.6836	121	75.6836	133
75.7812	32	75.7812	115	75.7812	135
75.8789	51	75.8789	113	75.8789	109
75.9766	44	75.9766	100	75.9766	117
76.0742	53	76.0742	117	76.0742	137
76.1719	46	76.1719	86	76.1719	119
76.2695	37	76.2695	97	76.2695	134
76.3672	52	76.3672	99	76.3672	125
76.4648	44	76.4648	88	76.4648	109
76.5625	42	76.5625	105	76.5625	131
76.6602	47	76.6602	112	76.6602	112
76.7578	48	76.7578	94	76.7578	113
76.8555	38	76.8555	102	76.8555	127
76.9531	45	76.9531	89	76.9531	129
77.0508	64	77.0508	105	77.0508	123
77.1484	41	77.1484	90	77.1484	111
77.2461	56	77.2461	89	77.2461	110
77.3438	52	77.3438	105	77.3438	127
77.4414	52	77.4414	89	77.4414	122
77.5391	41	77.5391	122	77.5391	95
77.6367	50	77.6367	101	77.6367	112
77.7344	43	77.7344	97	77.7344	119
77.832	51	77.832	111	77.832	98
77.9297	49	77.9297	95	77.9297	110
78.0273	47	78.0273	91	78.0273	124
78.125	51	78.125	99	78.125	116
78.2227	60	78.2227	104	78.2227	101
78.3203	46	78.3203	97	78.3203	118
78.418	54	78.418	106	78.418	113
78.5156	44	78.5156	93	78.5156	118
78.6133	62	78.6133	111	78.6133	114
78.7109	44	78.7109	101	78.7109	117
78.8086	50	78.8086	114	78.8086	112
78.9062	29	78.9062	101	78.9062	123
79.0039	59	79.0039	109	79.0039	123
79.1016	42	79.1016	112	79.1016	106
79.1992	60	79.1992	91	79.1992	120
79.2969	44	79.2969	115	79.2969	118
79.3945	48	79.3945	110	79.3945	132
79.4922	37	79.4922	108	79.4922	125
79.5898	54	79.5898	109	79.5898	110
79.6875	33	79.6875	102	79.6875	107
79.7852	64	79.7852	98	79.7852	110
79.8828	40	79.8828	96	79.8828	131
79.9805	54	79.9805	90	79.9805	100
80.0781	48	80.0781	87	80.0781	119
80.1758	45	80.1758	87	80.1758	127
80.2734	54	80.2734	115	80.2734	107
80.3711	43	80.3711	116	80.3711	121
80.4688	39	80.4688	94	80.4688	108
80.5664	55	80.5664	90	80.5664	115
80.6641	51	80.6641	85	80.6641	115
80.7617	37	80.7617	98	80.7617	107
80.8594	44	80.8594	101	80.8594	129
80.957	46	80.957	87	80.957	108
81.0547	44	81.0547	111	81.0547	125
81.1523	49	81.1523	111	81.1523	122
81.25	47	81.25	77	81.25	133
81.3477	48	81.3477	102	81.3477	119
81.4453	42	81.4453	92	81.4453	113
81.543	36	81.543	97	81.543	100
81.6406	49	81.6406	97	81.6406	128
81.7383	51	81.7383	96	81.7383	129
81.8359	36	81.8359	97	81.8359	97
81.9336	50	81.9336	97	81.9336	108
82.0312	38	82.0312	102	82.0312	112
82.1289	36	82.1289	119	82.1289	104
82.2266	30	82.2266	83	82.2266	107
82.3242	51	82.3242	82	82.3242	103
82.4219	49	82.4219	102	82.4219	113
82.5195	55	82.5195	109	82.5195	117
82.6172	45	82.6172	99	82.6172	119
82.7148	46	82.7148	115	82.7148	89
82.8125	32	82.8125	108	82.8125	102
82.9102	45	82.9102	87	82.9102	114
83.0078	41	83.0078	104	83.0078	111
83.1055	45	83.1055	90	83.1055	129
83.2031	47	83.2031	88	83.2031	106
83.3008	50	83.3008	106	83.3008	96
83.3984	45	83.3984	94	83.3984	103
83.4961	44	83.4961	89	83.4961	106
83.5938	51	83.5938	80	83.5938	114
83.6914	44	83.6914	97	83.6914	111
83.7891	41	83.7891	110	83.7891	123
83.8867	50	83.8867	110	83.8867	91
83.9844	46	83.9844	91	83.9844	113
84.082	49	84.082	95	84.082	109
84.1797	56	84.1797	98	84.1797	88
84.2773	44	84.2773	93	84.2773	119
84.375	42	84.375	107	84.375	107
84.4727	43	84.4727	80	84.4727	120
84.5703	55	84.5703	96	84.5703	117
84.668	47	84.668	100	84.668	122
84.7656	52	84.7656	124	84.7656	100
84.8633	36	84.8633	107	84.8633	119
84.9609	38	84.9609	105	84.9609	92
85.0586	38	85.0586	98	85.0586	127
85.1562	43	85.1562	102	85.1562	105
85.2539	36	85.2539	113	85.2539	121
85.3516	43	85.3516	81	85.3516	100
85.4492	45	85.4492	86	85.4492	108
85.5469	33	85.5469	102	85.5469	111
85.6445	37	85.6445	89	85.6445	119
85.7422	44	85.7422	108	85.7422	99
85.8398	30	85.8398	85	85.8398	113
85.9375	40	85.9375	105	85.9375	100
86.0352	48	86.0352	87	86.0352	94
86.1328	43	86.1328	103	86.1328	107
86.2305	42	86.2305	90	86.2305	103
86.3281	40	86.3281	98	86.3281	102
86.4258	39	86.4258	101	86.4258	116
86.5234	52	86.5234	97	86.5234	88
86.6211	40	86.6211	79	86.6211	108
86.7188	42	86.7188	95	86.7188	105
86.8164	38	86.8164	97	86.8164	109
86.9141	47	86.9141	82	86.9141	92
87.0117	37	87.0117	102	87.0117	101
87.1094	34	87.1094	103	87.1094	106
87.207	34	87.207	87	87.207	96
87.3047	41	87.3047	88	87.3047	109
87.4023	43	87.4023	94	87.4023	109
87.5	38	87.5	111	87.5	110
87.5977	35	87.5977	94	87.5977	109
87.6953	32	87.6953	89	87.6953	125
87.793	33	87.793	112	87.793	106
87.8906	42	87.8906	93	87.8906	96
87.9883	29	87.9883	116	87.9883	85
88.0859	46	88.0859	101	88.0859	100
88.1836	28	88.1836	96	88.1836	105
88.2812	41	88.2812	91	88.2812	96
88.3789	38	88.3789	95	88.3789	116
88.4766	56	88.4766	99	88.4766	103
88.5742	46	88.5742	90	88.5742	99
88.6719	36	88.6719	112	88.6719	105
88.7695	38	88.7695	115	88.7695	109
88.8672	42	88.8672	92	88.8672	97
88.9648	42	88.9648	72	88.9648	104
89.0625	52	89.0625	94	89.0625	71
89.1602	54	89.1602	89	89.1602	105
89.2578	37	89.2578	87	89.2578	117
89.3555	52	89.3555	105	89.3555	94
89.4531	32	89.4531	96	89.4531	109
89.5508	43	89.5508	116	89.5508	83
89.6484	54	89.6484	84	89.6484	91
89.7461	34	89.7461	88	89.7461	100
89.8438	35	89.8438	108	89.8438	90
89.9414	39	89.9414	93	89.9414	96
90.0391	36	90.0391	82	90.0391	106
90.1367	38	90.1367	107	90.1367	106
90.2344	32	90.2344	88	90.2344	114
90.332	56	90.332	88	90.332	98
90.4297	41	90.4297	96	90.4297	120
90.5273	41	90.5273	102	90.5273	111
90.625	39	90.625	87	90.625	91
90.7227	53	90.7227	96	90.7227	99
90.8203	37	90.8203	97	90.8203	89
90.918	55	90.918	109	90.918	90
91.0156	41	91.0156	99	91.0156	100
91.1133	44	91.1133	98	91.1133	85
91.2109	36	91.2109	89	91.2109	112
91.3086	43	91.3086	89	91.3086	100
91.4062	38	91.4062	87	91.4062	93
91.5039	33	91.5039	103	91.5039	110
91.6016	41	91.6016	103	91.6016	114
91.6992	47	91.6992	112	91.6992	92
91.7969	39	91.7969	98	91.7969	102
91.8945	34	91.8945	107	91.8945	118
91.9922	38	91.9922	92	91.9922	82
92.0898	41	92.0898	78	92.0898	88
92.1875	41	92.1875	73	92.1875	98
92.2852	31	92.2852	110	92.2852	98
92.3828	41	92.3828	88	92.3828	118
92.4805	36	92.4805	94	92.4805	89
92.5781	50	92.5781	122	92.5781	102
92.6758	45	92.6758	84	92.6758	91
92.7734	37	92.7734	86	92.7734	98
92.8711	47	92.8711	91	92.8711	102
92.9688	47	92.9688	91	92.9688	94
93.0664	46	93.0664	93	93.0664	87
93.1641	39	93.1641	88	93.1641	89
93.2617	47	93.2617	86	93.2617	76
93.3594	32	93.3594	96	93.3594	89
93.457	33	93.457	82	93.457	73
93.5547	44	93.5547	107	93.5547	107
93.6523	32	93.6523	83	93.6523	86
93.75	49	93.75	100	93.75	96
93.8477	54	93.8477	97	93.8477	97
93.9453	36	93.9453	95	93.9453	92
94.043	44	94.043	96	94.043	91
94.1406	39	94.1406	93	94.1406	105
94.2383	48	94.2383	92	94.2383	103
94.3359	49	94.3359	92	94.3359	88
94.4336	41	94.4336	99	94.4336	102
94.5312	28	94.5312	102	94.5312	106
94.6289	31	94.6289	89	94.6289	91
94.7266	36	94.7266	91	94.7266	78
94.8242	28	94.8242	90	94.8242	98
94.9219	30	94.9219	81	94.9219	109
95.0195	34	95.0195	103	95.0195	90
95.1172	36	95.1172	94	95.1172	110
95.2148	52	95.2148	107	95.2148	84
95.3125	38	95.3125	78	95.3125	108
95.4102	48	95.4102	99	95.4102	80
95.5078	32	95.5078	86	95.5078	99
95.6055	45	95.6055	111	95.6055	102
95.7031	50	95.7031	86	95.7031	96
95.8008	30	95.8008	97	95.8008	89
95.8984	28	95.8984	85	95.8984	98
95.9961	36	95.9961	87	95.9961	95
96.0938	48	96.0938	103	96.0938	79
96.1914	43	96.1914	80	96.1914	91
96.2891	23	96.2891	96	96.2891	102
96.3867	44	96.3867	86	96.3867	85
96.4844	39	96.4844	109	96.4844	82
96.582	34	96.582	97	96.582	78
96.6797	36	96.6797	89	96.6797	107
96.7773	35	96.7773	109	96.7773	77
96.875	39	96.875	108	96.875	96
96.9727	32	96.9727	78	96.9727	104
97.0703	31	97.0703	88	97.0703	86
97.168	46	97.168	91	97.168	104
97.2656	41	97.2656	106	97.2656	73
97.3633	42	97.3633	87	97.3633	105
97.4609	46	97.4609	88	97.4609	99
97.5586	37	97.5586	79	97.5586	82
97.6562	45	97.6562	98	97.6562	94
97.7539	28	97.7539	108	97.7539	110
97.8516	35	97.8516	93	97.8516	96
97.9492	37	97.9492	90	97.9492	91
98.0469	44	98.0469	98	98.0469	90
98.1445	23	98.1445	106	98.1445	95
98.2422	41	98.2422	97	98.2422	83
98.3398	36	98.3398	89	98.3398	85
98.4375	27	98.4375	80	98.4375	86
98.5352	28	98.5352	92	98.5352	78
98.6328	27	98.6328	97	98.6328	105
98.7305	38	98.7305	99	98.7305	97
98.8281	42	98.8281	85	98.8281	84
98.9258	38	98.9258	85	98.9258	84
99.0234	34	99.0234	97	99.0234	82
99.1211	39	99.1211	95	99.1211	87
99.2188	40	99.2188	86	99.2188	87
99.3164	36	99.3164	94	99.3164	88
99.4141	39	99.4141	111	99.4141	97
99.5117	39	99.5117	94	99.5117	102
99.6094	47	99.6094	83	99.6094	110
99.707	38	99.707	95	99.707	84
99.8047	37	99.8047	85	99.8047	86
99.9023	40	99.9023	102	99.9023	83
100	48	100	91	100	88
100.098	36	100.098	94	100.098	87
100.195	37	100.195	94	100.195	78
100.293	30	100.293	95	100.293	113
100.391	39	100.391	90	100.391	103
100.488	41	100.488	92	100.488	81
100.586	29	100.586	95	100.586	102
100.684	29	100.684	82	100.684	89
100.781	42	100.781	95	100.781	76
100.879	30	100.879	96	100.879	90
100.977	42	100.977	96	100.977	78
101.074	32	101.074	64	101.074	85
101.172	47	101.172	99	101.172	94
101.27	44	101.27	93	101.27	109
101.367	27	101.367	96	101.367	89
101.465	38	101.465	75	101.465	91
101.562	37	101.562	80	101.562	80
101.66	37	101.66	86	101.66	97
101.758	44	101.758	99	101.758	91
101.855	45	101.855	99	101.855	78
101.953	38	101.953	94	101.953	87
102.051	33	102.051	109	102.051	74
102.148	35	102.148	98	102.148	92
102.246	36	102.246	88	102.246	78
102.344	25	102.344	95	102.344	85
102.441	33	102.441	100	102.441	74
102.539	30	102.539	79	102.539	89
102.637	34	102.637	87	102.637	81
102.734	40	102.734	107	102.734	82
102.832	34	102.832	77	102.832	73
102.93	40	102.93	92	102.93	87
103.027	43	103.027	95	103.027	75
103.125	36	103.125	79	103.125	92
103.223	41	103.223	76	103.223	81
103.32	42	103.32	109	103.32	65
103.418	31	103.418	95	103.418	78
103.516	35	103.516	94	103.516	80
103.613	34	103.613	85	103.613	77
103.711	30	103.711	93	103.711	85
103.809	37	103.809	80	103.809	81
103.906	33	103.906	95	103.906	88
104.004	33	104.004	88	104.004	79
104.102	44	104.102	85	104.102	99
104.199	37	104.199	88	104.199	74
104.297	34	104.297	89	104.297	79
104.395	38	104.395	90	104.395	76
104.492	46	104.492	95	104.492	76
104.59	36	104.59	98	104.59	86
104.688	42	104.688	102	104.688	72
104.785	31	104.785	90	104.785	68
104.883	25	104.883	96	104.883	71
104.98	31	104.98	87	104.98	93
105.078	36	105.078	63	105.078	55
105.176	32	105.176	96	105.176	91
105.273	29	105.273	93	105.273	95
105.371	40	105.371	85	105.371	73
105.469	35	105.469	72	105.469	92
105.566	25	105.566	98	105.566	91
105.664	26	105.664	84	105.664	80
105.762	34	105.762	88	105.762	73
105.859	43	105.859	93	105.859	85
105.957	43	105.957	85	105.957	80
106.055	35	106.055	85	106.055	83
106.152	29	106.152	71	106.152	75
106.25	38	106.25	88	106.25	88
106.348	37	106.348	103	106.348	101
106.445	40	106.445	82	106.445	69
106.543	37	106.543	93	106.543	108
106.641	32	106.641	80	106.641	75
106.738	39	106.738	77	106.738	82
106.836	44	106.836	70	106.836	79
106.934	30	106.934	75	106.934	72
107.031	22	107.031	86	107.031	71
107.129	37	107.129	67	107.129	65
107.227	49	107.227	83	107.227	87
107.324	32	107.324	86	107.324	76
107.422	43	107.422	92	107.422	75
107.52	40	107.52	102	107.52	71
107.617	40	107.617	92	107.617	73
107.715	37	107.715	83	107.715	85
107.812	35	107.812	89	107.812	78
107.91	35	107.91	93	107.91	73
108.008	34	108.008	95	108.008	68
108.105	33	108.105	86	108.105	64
108.203	32	108.203	101	108.203	87
108.301	38	108.301	79	108.301	87
108.398	37	108.398	92	108.398	69
108.496	18	108.496	97	108.496	89
108.594	42	108.594	97	108.594	70
108.691	35	108.691	88	108.691	66
108.789	31	108.789	77	108.789	89
108.887	32	108.887	107	108.887	92
108.984	35	108.984	81	108.984	87
109.082	32	109.082	74	109.082	79
109.18	32	109.18	80	109.18	78
109.277	30	109.277	95	109.277	91
109.375	36	109.375	64	109.375	72
109.473	37	109.473	87	109.473	67
109.57	39	109.57	101	109.57	80
109.668	35	109.668	101	109.668	74
109.766	39	109.766	89	109.766	82
109.863	40	109.863	102	109.863	75
109.961	32	109.961	85	109.961	72
110.059	35	110.059	92	110.059	92
110.156	35	110.156	78	110.156	71
110.254	35	110.254	95	110.254	70
110.352	33	110.352	93	110.352	77
110.449	43	110.449	96	110.449	79
110.547	33	110.547	85	110.547	90
110.645	45	110.645	75	110.645	69
110.742	33	110.742	81	110.742	94
110.84	27	110.84	89	110.84	82
110.938	34	110.938	89	110.938	79
111.035	30	111.035	99	111.035	81
111.133	26	111.133	81	111.133	66
111.23	28	111.23	108	111.23	69
111.328	27	111.328	84	111.328	68
111.426	28	111.426	76	111.426	70
111.523	30	111.523	82	111.523	73
111.621	35	111.621	84	111.621	75
111.719	29	111.719	86	111.719	76
111.816	37	111.816	98	111.816	82
111.914	33	111.914	101	111.914	64
112.012	40	112.012	90	112.012	84
112.109	23	112.109	84	112.109	77
112.207	26	112.207	81	112.207	74
112.305	33	112.305	96	112.305	84
112.402	37	112.402	88	112.402	72
112.5	34	112.5	103	112.5	75
112.598	27	112.598	88	112.598	70
112.695	30	112.695	72	112.695	88
112.793	34	112.793	87	112.793	85
112.891	38	112.891	90	112.891	64
112.988	34	112.988	91	112.988	80
113.086	34	113.086	92	113.086	76
113.184	29	113.184	97	113.184	67
113.281	24	113.281	87	113.281	68
113.379	45	113.379	83	113.379	75
113.477	37	113.477	89	113.477	61
113.574	37	113.574	65	113.574	68
113.672	31	113.672	85	113.672	81
113.77	25	113.77	76	113.77	72
113.867	41	113.867	99	113.867	67
113.965	32	113.965	96	113.965	70
114.062	30	114.062	96	114.062	79
114.16	22	114.16	92	114.16	75
114.258	31	114.258	82	114.258	79
114.355	33	114.355	84	114.355	84
114.453	33	114.453	79	114.453	73
114.551	32	114.551	76	114.551	76
114.648	39	114.648	86	114.648	66
114.746	26	114.746	74	114.746	76
114.844	31	114.844	91	114.844	69
114.941	33	114.941	86	114.941	74
115.039	38	115.039	93	115.039	77
115.137	31	115.137	85	115.137	67
115.234	35	115.234	89	115.234	63
115.332	34	115.332	82	115.332	73
115.43	37	115.43	106	115.43	64
115.527	30	115.527	78	115.527	77
115.625	38	115.625	90	115.625	74
115.723	30	115.723	68	115.723	71
115.82	31	115.82	95	115.82	71
115.918	32	115.918	84	115.918	73
116.016	38	116.016	95	116.016	77
116.113	25	116.113	71	116.113	65
116.211	21	116.211	88	116.211	84
116.309	42	116.309	84	116.309	65
116.406	27	116.406	88	116.406	68
116.504	40	116.504	73	116.504	70
116.602	35	116.602	70	116.602	77
116.699	33	116.699	106	116.699	75
116.797	31	116.797	88	116.797	65
116.895	32	116.895	85	116.895	81
116.992	32	116.992	82	116.992	61
117.09	25	117.09	83	117.09	58
117.188	27	117.188	98	117.188	67
117.285	34	117.285	90	117.285	78
117.383	28	117.383	81	117.383	89
117.48	34	117.48	99	117.48	78
117.578	26	117.578	95	117.578	69
117.676	25	117.676	89	117.676	83
117.773	37	117.773	93	117.773	76
117.871	32	117.871	72	117.871	79
117.969	29	117.969	86	117.969	62
118.066	14	118.066	104	118.066	60
118.164	31	118.164	75	118.164	69
118.262	28	118.262	78	118.262	63
118.359	22	118.359	84	118.359	68
118.457	30	118.457	88	118.457	72
118.555	24	118.555	94	118.555	75
118.652	33	118.652	89	118.652	70
118.75	36	118.75	92	118.75	84
118.848	25	118.848	82	118.848	81
118.945	31	118.945	79	118.945	73
119.043	31	119.043	87	119.043	71
119.141	29	119.141	95	119.141	71
119.238	26	119.238	89	119.238	69
119.336	29	119.336	99	119.336	72
119.434	26	119.434	79	119.434	53
119.531	27	119.531	82	119.531	69
119.629	29	119.629	94	119.629	94
119.727	32	119.727	77	119.727	54
119.824	30	119.824	82	119.824	70
119.922	29	119.922	71	119.922	74
120.02	34	120.02	70	120.02	66
120.117	37	120.117	71	120.117	68
120.215	28	120.215	81	120.215	75
120.312	34	120.312	86	120.312	69
120.41	34	120.41	80	120.41	58
120.508	14	120.508	94	120.508	72
120.605	28	120.605	89	120.605	74
120.703	36	120.703	88	120.703	69
120.801	27	120.801	93	120.801	64
120.898	37	120.898	84	120.898	62
120.996	22	120.996	79	120.996	69
121.094	22	121.094	86	121.094	62
121.191	21	121.191	79	121.191	65
121.289	24	121.289	86	121.289	65
121.387	31	121.387	80	121.387	58
121.484	30	121.484	86	121.484	72
121.582	37	121.582	80	121.582	62
121.68	22	121.68	103	121.68	61
121.777	37	121.777	85	121.777	69
121.875	28	121.875	79	121.875	75
121.973	30	121.973	77	121.973	65
122.07	36	122.07	68	122.07	62
122.168	23	122.168	78	122.168	55
122.266	32	122.266	101	122.266	87
122.363	26	122.363	83	122.363	55
122.461	36	122.461	85	122.461	75
122.559	40	122.559	79	122.559	63
122.656	39	122.656	94	122.656	60
122.754	42	122.754	75	122.754	58
122.852	30	122.852	91	122.852	68
122.949	28	122.949	86	122.949	68
123.047	32	123.047	86	123.047	82
123.145	30	123.145	83	123.145	66
123.242	37	123.242	80	123.242	65
123.34	26	123.34	96	123.34	75
123.438	42	123.438	77	123.438	73
123.535	29	123.535	88	123.535	50
123.633	33	123.633	87	123.633	73
123.73	35	123.73	81	123.73	62
123.828	39	123.828	80	123.828	69
123.926	32	123.926	72	123.926	69
124.023	33	124.023	81	124.023	56
124.121	26	124.121	96	124.121	74
124.219	33	124.219	104	124.219	71
124.316	39	124.316	83	124.316	72
124.414	24	124.414	75	124.414	86
124.512	15	124.512	70	124.512	88
124.609	28	124.609	93	124.609	63
124.707	35	124.707	79	124.707	55
124.805	26	124.805	86	124.805	57
124.902	34	124.902	74	124.902	81
125	27	125	84	125	52
125.098	25	125.098	76	125.098	67
125.195	33	125.195	88	125.195	71
125.293	28	125.293	66	125.293	69
125.391	33	125.391	100	125.391	59
125.488	28	125.488	81	125.488	71
125.586	25	125.586	81	125.586	75
125.684	31	125.684	102	125.684	48
125.781	39	125.781	73	125.781	67
125.879	29	125.879	74	125.879	63
125.977	37	125.977	79	125.977	53
126.074	26	126.074	82	126.074	63
126.172	33	126.172	78	126.172	70
126.27	28	126.27	75	126.27	63
126.367	30	126.367	74	126.367	67
126.465	33	126.465	86	126.465	61
126.562	25	126.562	88	126.562	61
126.66	24	126.66	96	126.66	65
126.758	21	126.758	83	126.758	63
126.855	28	126.855	92	126.855	64
126.953	35	126.953	73	126.953	74
127.051	38	127.051	74	127.051	56
127.148	33	127.148	85	127.148	55
127.246	34	127.246	103	127.246	60
127.344	34	127.344	72	127.344	63
127.441	34	127.441	78	127.441	58
127.539	26	127.539	86	127.539	61
127.637	31	127.637	77	127.637	65
127.734	33	127.734	64	127.734	72
127.832	24	127.832	87	127.832	77
127.93	28	127.93	86	127.93	52
128.027	42	128.027	69	128.027	74
128.125	36	128.125	86	128.125	54
128.223	39	128.223	85	128.223	66
128.32	24	128.32	97	128.32	69
128.418	36	128.418	81	128.418	66
128.516	32	128.516	71	128.516	58
128.613	31	128.613	90	128.613	55
128.711	31	128.711	69	128.711	66
128.809	29	128.809	80	128.809	63
128.906	29	128.906	107	128.906	54
129.004	20	129.004	82	129.004	55
129.102	32	129.102	80	129.102	63
129.199	31	129.199	77	129.199	60
129.297	34	129.297	88	129.297	63
129.395	23	129.395	75	129.395	40
129.492	28	129.492	73	129.492	62
129.59	30	129.59	83	129.59	55
129.688	33	129.688	86	129.688	64
129.785	37	129.785	84	129.785	67
129.883	34	129.883	81	129.883	66
129.98	30	129.98	77	129.98	54
130.078	28	130.078	86	130.078	67
130.176	36	130.176	95	130.176	56
130.273	29	130.273	59	130.273	63
130.371	21	130.371	75	130.371	53
130.469	18	130.469	90	130.469	48
130.566	28	130.566	86	130.566	78
130.664	32	130.664	90	130.664	49
130.762	26	130.762	88	130.762	55
130.859	23	130.859	73	130.859	59
130.957	26	130.957	87	130.957	59
131.055	30	131.055	85	131.055	65
131.152	30	131.152	82	131.152	65
131.25	26	131.25	71	131.25	57
131.348	25	131.348	86	131.348	58
131.445	29	131.445	76	131.445	61
131.543	26	131.543	79	131.543	65
131.641	34	131.641	86	131.641	63
131.738	27	131.738	84	131.738	69
131.836	29	131.836	82	131.836	64
131.934	42	131.934	90	131.934	69
132.031	31	132.031	92	132.031	57
132.129	26	132.129	70	132.129	54
132.227	33	132.227	81	132.227	59
132.324	29	132.324	72	132.324	65
132.422	30	132.422	91	132.422	50
132.52	23	132.52	81	132.52	66
132.617	24	132.617	83	132.617	51
132.715	24	132.715	76	132.715	56
132.812	32	132.812	78	132.812	53
132.91	27	132.91	81	132.91	54
133.008	26	133.008	84	133.008	48
133.105	30	133.105	83	133.105	61
133.203	18	133.203	72	133.203	61
133.301	32	133.301	91	133.301	45
133.398	25	133.398	82	133.398	49
133.496	25	133.496	89	133.496	58
133.594	21	133.594	73	133.594	55
133.691	27	133.691	81	133.691	58
133.789	23	133.789	77	133.789	53
133.887	33	133.887	78	133.887	43
133.984	32	133.984	79	133.984	51
134.082	26	134.082	99	134.082	60
134.18	38	134.18	72	134.18	55
134.277	29	134.277	65	134.277	75
134.375	29	134.375	89	134.375	69
134.473	22	134.473	81	134.473	69
134.57	22	134.57	82	134.57	52
134.668	21	134.668	76	134.668	58
134.766	22	134.766	90	134.766	46
134.863	27	134.863	74	134.863	43
134.961	21	134.961	87	134.961	62
135.059	25	135.059	93	135.059	53
135.156	14	135.156	84	135.156	55
135.254	29	135.254	89	135.254	60
135.352	28	135.352	81	135.352	61
135.449	22	135.449	74	135.449	60
135.547	24	135.547	84	135.547	61
135.645	32	135.645	82	135.645	63
135.742	33	135.742	83	135.742	35
135.84	30	135.84	104	135.84	57
135.938	23	135.938	93	135.938	57
136.035	39	136.035	73	136.035	56
136.133	22	136.133	87	136.133	55
136.23	28	136.23	79	136.23	59
136.328	27	136.328	92	136.328	46
136.426	21	136.426	80	136.426	43
136.523	31	136.523	81	136.523	68
136.621	27	136.621	100	136.621	56
136.719	32	136.719	79	136.719	65
136.816	24	136.816	74	136.816	61
136.914	24	136.914	93	136.914	55
137.012	23	137.012	94	137.012	47
137.109	29	137.109	96	137.109	61
137.207	24	137.207	77	137.207	53
137.305	36	137.305	78	137.305	51
137.402	40	137.402	94	137.402	52
137.5	27	137.5	69	137.5	44
137.598	25	137.598	86	137.598	56
137.695	36	137.695	78	137.695	58
137.793	18	137.793	83	137.793	49
137.891	29	137.891	73	137.891	61
137.988	27	137.988	80	137.988	55
138.086	31	138.086	81	138.086	58
138.184	20	138.184	90	138.184	62
138.281	32	138.281	59	138.281	53
138.379	35	138.379	56	138.379	66
138.477	18	138.477	88	138.477	52
138.574	28	138.574	86	138.574	67
138.672	20	138.672	98	138.672	48
138.77	24	138.77	75	138.77	61
138.867	37	138.867	76	138.867	52
138.965	25	138.965	70	138.965	51
139.062	22	139.062	92	139.062	56
139.16	25	139.16	94	139.16	54
139.258	32	139.258	84	139.258	66
139.355	29	139.355	83	139.355	56
139.453	28	139.453	83	139.453	49
139.551	37	139.551	102	139.551	46
139.648	18	139.648	71	139.648	57
139.746	32	139.746	72	139.746	59
139.844	40	139.844	78	139.844	59
139.941	22	139.941	107	139.941	57
140.039	27	140.039	75	140.039	55
140.137	32	140.137	75	140.137	54
140.234	29	140.234	70	140.234	54
140.332	27	140.332	78	140.332	63
140.43	26	140.43	69	140.43	58
140.527	33	140.527	77	140.527	60
140.625	30	140.625	84	140.625	57
140.723	20	140.723	65	140.723	62
140.82	18	140.82	71	140.82	69
140.918	33	140.918	78	140.918	56
141.016	31	141.016	83	141.016	53
141.113	26	141.113	83	141.113	53
141.211	22	141.211	61	141.211	44
141.309	27	141.309	85	141.309	53
141.406	22	141.406	89	141.406	48
141.504	21	141.504	89	141.504	56
141.602	39	141.602	86	141.602	44
141.699	29	141.699	86	141.699	45
141.797	29	141.797	89	141.797	52
141.895	23	141.895	73	141.895	46
141.992	30	141.992	80	141.992	53
142.09	20	142.09	74	142.09	52
142.188	28	142.188	70	142.188	58
142.285	26	142.285	98	142.285	50
142.383	23	142.383	76	142.383	57
142.48	25	142.48	79	142.48	49
142.578	21	142.578	76	142.578	53
142.676	28	142.676	72	142.676	67
142.773	29	142.773	85	142.773	50
142.871	27	142.871	71	142.871	51
142.969	20	142.969	85	142.969	62
143.066	24	143.066	69	143.066	46
143.164	28	143.164	70	143.164	35
143.262	23	143.262	72	143.262	43
143.359	22	143.359	68	143.359	48
143.457	31	143.457	81	143.457	74
143.555	19	143.555	73	143.555	69
143.652	25	143.652	72	143.652	56
143.75	23	143.75	75	143.75	55
143.848	29	143.848	77	143.848	61
143.945	22	143.945	74	143.945	60
144.043	35	144.043	82	144.043	58
144.141	20	144.141	82	144.141	57
144.238	31	144.238	87	144.238	49
144.336	33	144.336	84	144.336	48
144.434	26	144.434	78	144.434	53
144.531	25	144.531	74	144.531	35
144.629	27	144.629	71	144.629	53
144.727	25	144.727	71	144.727	54
144.824	27	144.824	85	144.824	64
144.922	23	144.922	86	144.922	49
145.02	30	145.02	77	145.02	49
145.117	20	145.117	87	145.117	38
145.215	28	145.215	70	145.215	46
145.312	30	145.312	83	145.312	61
145.41	30	145.41	73	145.41	41
145.508	36	145.508	70	145.508	56
145.605	24	145.605	63	145.605	53
145.703	17	145.703	93	145.703	48
145.801	24	145.801	73	145.801	55
145.898	30	145.898	86	145.898	45
145.996	24	145.996	92	145.996	56
146.094	28	146.094	75	146.094	55
146.191	33	146.191	77	146.191	47
146.289	26	146.289	73	146.289	51
146.387	24	146.387	78	146.387	58
146.484	26	146.484	78	146.484	52
146.582	30	146.582	76	146.582	46
146.68	24	146.68	63	146.68	59
146.777	21	146.777	87	146.777	55
146.875	19	146.875	87	146.875	44
146.973	28	146.973	87	146.973	56
147.07	23	147.07	89	147.07	43
147.168	24	147.168	80	147.168	52
147.266	20	147.266	74	147.266	47
147.363	33	147.363	72	147.363	42
147.461	24	147.461	88	147.461	48
147.559	21	147.559	89	147.559	49
147.656	22	147.656	70	147.656	40
147.754	26	147.754	78	147.754	53
147.852	26	147.852	72	147.852	46
147.949	26	147.949	63	147.949	63
148.047	18	148.047	78	148.047	50
148.145	29	148.145	83	148.145	49
148.242	27	148.242	79	148.242	52
148.34	17	148.34	77	148.34	47
148.438	25	148.438	68	148.438	45
148.535	22	148.535	78	148.535	39
148.633	27	148.633	93	148.633	39
148.73	26	148.73	78	148.73	53
148.828	19	148.828	83	148.828	64
148.926	27	148.926	57	148.926	38
149.023	29	149.023	76	149.023	55
149.121	31	149.121	56	149.121	48
149.219	25	149.219	61	149.219	44
149.316	27	149.316	72	149.316	42
149.414	23	149.414	73	149.414	46
149.512	25	149.512	70	149.512	51
149.609	20	149.609	87	149.609	61
149.707	25	149.707	65	149.707	40
149.805	29	149.805	76	149.805	44
149.902	22	149.902	86	149.902	38
150	15	150	78	150	38
150.098	27	150.098	66	150.098	65
150.195	29	150.195	70	150.195	43
150.293	27	150.293	78	150.293	46
150.391	30	150.391	82	150.391	49
150.488	17	150.488	73	150.488	63
150.586	21	150.586	75	150.586	49
150.684	35	150.684	85	150.684	52
150.781	28	150.781	72	150.781	33
150.879	25	150.879	82	150.879	53
150.977	23	150.977	78	150.977	47
151.074	27	151.074	75	151.074	62
151.172	31	151.172	81	151.172	57
151.27	34	151.27	70	151.27	45
151.367	29	151.367	75	151.367	57
151.465	28	151.465	89	151.465	48
151.562	30	151.562	63	151.562	48
151.66	34	151.66	79	151.66	55
151.758	35	151.758	78	151.758	51
151.855	29	151.855	83	151.855	49
151.953	24	151.953	77	151.953	56
152.051	20	152.051	77	152.051	44
152.148	32	152.148	74	152.148	49
152.246	23	152.246	81	152.246	40
152.344	21	152.344	80	152.344	37
152.441	22	152.441	75	152.441	55
152.539	31	152.539	83	152.539	47
152.637	19	152.637	68	152.637	60
152.734	26	152.734	70	152.734	51
152.832	26	152.832	75	152.832	51
152.93	26	152.93	71	152.93	45
153.027	25	153.027	75	153.027	50
153.125	25	153.125	81	153.125	45
153.223	21	153.223	76	153.223	43
153.32	24	153.32	80	153.32	37
153.418	34	153.418	79	153.418	46
153.516	30	153.516	73	153.516	44
153.613	28	153.613	81	153.613	42
153.711	27	153.711	73	153.711	30
153.809	21	153.809	78	153.809	41
153.906	27	153.906	78	153.906	46
154.004	18	154.004	84	154.004	41
154.102	23	154.102	67	154.102	48
154.199	22	154.199	78	154.199	50
154.297	21	154.297	65	154.297	52
154.395	22	154.395	79	154.395	52
154.492	21	154.492	68	154.492	57
154.59	23	154.59	76	154.59	47
154.688	23	154.688	92	154.688	37
154.785	27	154.785	75	154.785	47
154.883	32	154.883	67	154.883	38
154.98	30	154.98	82	154.98	45
155.078	28	155.078	74	155.078	42
155.176	22	155.176	75	155.176	41
155.273	22	155.273	84	155.273	61
155.371	22	155.371	73	155.371	44
155.469	35	155.469	84	155.469	47
155.566	22	155.566	72	155.566	47
155.664	24	155.664	72	155.664	41
155.762	31	155.762	71	155.762	47
155.859	27	155.859	79	155.859	45
155.957	22	155.957	82	155.957	53
156.055	23	156.055	88	156.055	47
156.152	28	156.152	77	156.152	46
156.25	22	156.25	77	156.25	53
156.348	24	156.348	62	156.348	56
156.445	22	156.445	65	156.445	47
156.543	33	156.543	71	156.543	54
156.641	25	156.641	76	156.641	40
156.738	23	156.738	74	156.738	35
156.836	25	156.836	82	156.836	44
156.934	25	156.934	101	156.934	57
157.031	25	157.031	83	157.031	41
157.129	18	157.129	89	157.129	39
157.227	27	157.227	67	157.227	48
157.324	26	157.324	59	157.324	41
157.422	17	157.422	69	157.422	37
157.52	22	157.52	68	157.52	58
157.617	28	157.617	68	157.617	39
157.715	25	157.715	75	157.715	44
157.812	29	157.812	78	157.812	52
157.91	22	157.91	85	157.91	34
158.008	20	158.008	84	158.008	35
158.105	24	158.105	81	158.105	48
158.203	23	158.203	83	158.203	29
158.301	31	158.301	60	158.301	54
158.398	33	158.398	81	158.398	53
158.496	20	158.496	50	158.496	51
158.594	25	158.594	82	158.594	46
158.691	31	158.691	80	158.691	47
158.789	23	158.789	79	158.789	49
158.887	31	158.887	65	158.887	42
158.984	26	158.984	73	158.984	43
159.082	24	159.082	77	159.082	48
159.18	17	159.18	76	159.18	42
159.277	27	159.277	69	159.277	49
159.375	25	159.375	82	159.375	56
159.473	20	159.473	67	159.473	43
159.57	21	159.57	87	159.57	44
159.668	21	159.668	70	159.668	52
159.766	24	159.766	67	159.766	39
159.863	25	159.863	78	159.863	49
159.961	22	159.961	66	159.961	49
160.059	29	160.059	62	160.059	42
160.156	26	160.156	69	160.156	38
160.254	27	160.254	69	160.254	40
160.352	14	160.352	90	160.352	42
160.449	22	160.449	66	160.449	44
160.547	23	160.547	78	160.547	49
160.645	33	160.645	80	160.645	51
160.742	22	160.742	84	160.742	53
160.84	30	160.84	68	160.84	55
160.938	26	160.938	76	160.938	45
161.035	27	161.035	94	161.035	43
161.133	18	161.133	70	161.133	53
161.23	26	161.23	79	161.23	44
161.328	20	161.328	88	161.328	32
161.426	22	161.426	73	161.426	53
161.523	21	161.523	74	161.523	45
161.621	29	161.621	74	161.621	35
161.719	22	161.719	62	161.719	40
161.816	20	161.816	80	161.816	48
161.914	26	161.914	84	161.914	53
162.012	20	162.012	63	162.012	46
162.109	18	162.109	78	162.109	41
162.207	25	162.207	68	162.207	57
162.305	18	162.305	69	162.305	40
162.402	27	162.402	69	162.402	44
162.5	22	162.5	88	162.5	40
162.598	27	162.598	78	162.598	36
162.695	42	162.695	66	162.695	45
162.793	34	162.793	83	162.793	34
162.891	25	162.891	71	162.891	29
162.988	32	162.988	81	162.988	32
163.086	22	163.086	77	163.086	52
163.184	29	163.184	85	163.184	45
163.281	20	163.281	78	163.281	42
163.379	23	163.379	69	163.379	58
163.477	23	163.477	74	163.477	53
163.574	20	163.574	88	163.574	46
163.672	21	163.672	68	163.672	45
163.77	24	163.77	91	163.77	39
163.867	17	163.867	71	163.867	48
163.965	21	163.965	68	163.965	35
164.062	21	164.062	86	164.062	54
164.16	26	164.16	74	164.16	45
164.258	23	164.258	81	164.258	44
164.355	21	164.355	70	164.355	46
164.453	17	164.453	82	164.453	53
164.551	26	164.551	68	164.551	55
164.648	26	164.648	75	164.648	41
164.746	27	164.746	82	164.746	48
164.844	29	164.844	74	164.844	44
164.941	29	164.941	83	164.941	46
165.039	29	165.039	72	165.039	60
165.137	15	165.137	70	165.137	38
165.234	28	165.234	70	165.234	42
165.332	23	165.332	61	165.332	42
165.43	21	165.43	70	165.43	37
165.527	21	165.527	57	165.527	51
165.625	23	165.625	69	165.625	42
165.723	18	165.723	79	165.723	53
165.82	25	165.82	68	165.82	56
165.918	23	165.918	78	165.918	37
166.016	28	166.016	80	166.016	44
166.113	23	166.113	72	166.113	35
166.211	15	166.211	81	166.211	38
166.309	15	166.309	61	166.309	45
166.406	21	166.406	68	166.406	43
166.504	18	166.504	80	166.504	33
166.602	24	166.602	75	166.602	40
166.699	22	166.699	89	166.699	45
166.797	31	166.797	71	166.797	51
166.895	26	166.895	71	166.895	37
166.992	38	166.992	84	166.992	40
167.09	23	167.09	101	167.09	34
167.188	21	167.188	86	167.188	47
167.285	25	167.285	67	167.285	48
167.383	27	167.383	75	167.383	44
167.48	20	167.48	60	167.48	49
167.578	29	167.578	66	167.578	49
167.676	34	167.676	62	167.676	35
167.773	21	167.773	79	167.773	36
167.871	18	167.871	72	167.871	38
167.969	24	167.969	69	167.969	48
168.066	30	168.066	91	168.066	37
168.164	25	168.164	66	168.164	46
168.262	25	168.262	85	168.262	39
168.359	19	168.359	75	168.359	42
168.457	28	168.457	86	168.457	41
168.555	20	168.555	65	168.555	40
168.652	23	168.652	55	168.652	36
168.75	13	168.75	67	168.75	39
168.848	22	168.848	74	168.848	41
168.945	19	168.945	64	168.945	41
169.043	26	169.043	79	169.043	36
169.141	29	169.141	73	169.141	34
169.238	22	169.238	61	169.238	45
169.336	24	169.336	68	169.336	48
169.434	23	169.434	81	169.434	49
169.531	25	169.531	79	169.531	32
169.629	33	169.629	60	169.629	41
169.727	30	169.727	92	169.727	40
169.824	23	169.824	69	169.824	39
169.922	20	169.922	64	169.922	38
170.02	29	170.02	82	170.02	38
170.117	15	170.117	71	170.117	41
170.215	28	170.215	72	170.215	37
170.312	27	170.312	82	170.312	49
170.41	23	170.41	78	170.41	43
170.508	27	170.508	83	170.508	35
170.605	28	170.605	83	170.605	49
170.703	12	170.703	77	170.703	40
170.801	25	170.801	75	170.801	39
170.898	29	170.898	91	170.898	43
170.996	16	170.996	77	170.996	43
171.094	24	171.094	69	171.094	43
171.191	28	171.191	88	171.191	44
171.289	18	171.289	77	171.289	48
171.387	23	171.387	62	171.387	42
171.484	12	171.484	61	171.484	39
171.582	23	171.582	70	171.582	46
171.68	22	171.68	71	171.68	49
171.777	28	171.777	70	171.777	45
171.875	26	171.875	77	171.875	32
171.973	31	171.973	73	171.973	44
172.07	23	172.07	70	172.07	34
172.168	20	172.168	77	172.168	47
172.266	29	172.266	59	172.266	43
172.363	29	172.363	87	172.363	26
172.461	21	172.461	66	172.461	33
172.559	20	172.559	83	172.559	39
172.656	18	172.656	82	172.656	35
172.754	23	172.754	80	172.754	31
172.852	27	172.852	84	172.852	41
172.949	20	172.949	65	172.949	42
173.047	23	173.047	83	173.047	31
173.145	19	173.145	83	173.145	43
173.242	22	173.242	61	173.242	39
173.34	25	173.34	56	173.34	35
173.438	30	173.438	65	173.438	40
173.535	18	173.535	81	173.535	47
173.633	23	173.633	75	173.633	54
173.73	34	173.73	93	173.73	28
173.828	25	173.828	56	173.828	40
173.926	19	173.926	86	173.926	38
174.023	24	174.023	71	174.023	44
174.121	24	174.121	83	174.121	52
174.219	30	174.219	64	174.219	31
174.316	26	174.316	79	174.316	39
174.414	13	174.414	80	174.414	32
174.512	17	174.512	88	174.512	42
174.609	16	174.609	59	174.609	50
174.707	25	174.707	62	174.707	35
174.805	21	174.805	69	174.805	48
174.902	25	174.902	81	174.902	40
175	30	175	66	175	34
175.098	23	175.098	77	175.098	46
175.195	24	175.195	84	175.195	38
175.293	15	175.293	71	175.293	50
175.391	29	175.391	79	175.391	44
175.488	34	175.488	79	175.488	41
175.586	26	175.586	78	175.586	45
175.684	28	175.684	78	175.684	41
175.781	18	175.781	79	175.781	41
175.879	32	175.879	74	175.879	42
175.977	28	175.977	80	175.977	33
176.074	28	176.074	61	176.074	46
176.172	25	176.172	74	176.172	52
176.27	21	176.27	78	176.27	34
176.367	18	176.367	88	176.367	43
176.465	18	176.465	61	176.465	38
176.562	17	176.562	74	176.562	39
176.66	17	176.66	78	176.66	31
176.758	19	176.758	70	176.758	29
176.855	24	176.855	65	176.855	32
176.953	23	176.953	82	176.953	48
177.051	28	177.051	82	177.051	22
177.148	24	177.148	71	177.148	32
177.246	19	177.246	76	177.246	45
177.344	20	177.344	70	177.344	37
177.441	13	177.441	84	177.441	39
177.539	22	177.539	70	177.539	38
177.637	21	177.637	67	177.637	38
177.734	20	177.734	76	177.734	30
177.832	21	177.832	70	177.832	43
177.93	22	177.93	100	177.93	32
178.027	14	178.027	62	178.027	33
178.125	17	178.125	68	178.125	33
178.223	21	178.223	76	178.223	39
178.32	20	178.32	65	178.32	38
178.418	13	178.418	72	178.418	35
178.516	24	178.516	72	178.516	30
178.613	17	178.613	83	178.613	35
178.711	23	178.711	60	178.711	36
178.809	21	178.809	66	178.809	43
178.906	24	178.906	71	178.906	57
179.004	26	179.004	62	179.004	45
179.102	19	179.102	77	179.102	41
179.199	26	179.199	78	179.199	30
179.297	14	179.297	70	179.297	38
179.395	21	179.395	70	179.395	33
179.492	21	179.492	67	179.492	38
179.59	26	179.59	92	179.59	31
179.688	24	179.688	71	179.688	41
179.785	24	179.785	74	179.785	43
179.883	20	179.883	71	179.883	44
179.98	23	179.98	82	179.98	38
180.078	27	180.078	79	180.078	33
180.176	17	180.176	59	180.176	38
180.273	17	180.273	83	180.273	24
180.371	26	180.371	67	180.371	37
180.469	17	180.469	74	180.469	37
180.566	24	180.566	65	180.566	38
180.664	22	180.664	73	180.664	34
180.762	28	180.762	72	180.762	35
180.859	26	180.859	72	180.859	47
180.957	16	180.957	68	180.957	51
181.055	26	181.055	68	181.055	55
181.152	27	181.152	77	181.152	42
181.25	29	181.25	65	181.25	37
181.348	25	181.348	68	181.348	39
181.445	29	181.445	68	181.445	41
181.543	21	181.543	77	181.543	27
181.641	23	181.641	60	181.641	33
181.738	32	181.738	65	181.738	34
181.836	25	181.836	70	181.836	37
181.934	20	181.934	64	181.934	43
182.031	24	182.031	72	182.031	41
182.129	27	182.129	82	182.129	47
182.227	22	182.227	71	182.227	54
182.324	25	182.324	78	182.324	30
182.422	24	182.422	83	182.422	34
182.52	26	182.52	71	182.52	41
182.617	18	182.617	85	182.617	46
182.715	27	182.715	72	182.715	31
182.812	18	182.812	73	182.812	38
182.91	14	182.91	71	182.91	39
183.008	12	183.008	69	183.008	30
183.105	26	183.105	57	183.105	31
183.203	23	183.203	75	183.203	42
183.301	25	183.301	80	183.301	51
183.398	27	183.398	64	183.398	47
183.496	19	183.496	62	183.496	35
183.594	21	183.594	75	183.594	40
183.691	18	183.691	53	183.691	39
183.789	20	183.789	75	183.789	31
183.887	19	183.887	80	183.887	34
183.984	30	183.984	81	183.984	39
184.082	23	184.082	65	184.082	41
184.18	16	184.18	73	184.18	32
184.277	24	184.277	80	184.277	37
184.375	19	184.375	70	184.375	45
184.473	22	184.473	75	184.473	34
184.57	16	184.57	75	184.57	32
184.668	21	184.668	64	184.668	33
184.766	27	184.766	66	184.766	32
184.863	23	184.863	62	184.863	44
184.961	21	184.961	63	184.961	42
185.059	25	185.059	61	185.059	38
185.156	21	185.156	79	185.156	44
185.254	23	185.254	72	185.254	40
185.352	19	185.352	69	185.352	31
185.449	21	185.449	73	185.449	31
185.547	23	185.547	67	185.547	28
185.645	27	185.645	71	185.645	35
185.742	25	185.742	77	185.742	42
185.84	20	185.84	82	185.84	39
185.938	17	185.938	71	185.938	34
186.035	26	186.035	74	186.035	31
186.133	23	186.133	64	186.133	44
186.23	29	186.23	60	186.23	42
186.328	23	186.328	69	186.328	36
186.426	20	186.426	76	186.426	32
186.523	20	186.523	61	186.523	27
186.621	29	186.621	60	186.621	26
186.719	18	186.719	73	186.719	39
186.816	26	186.816	83	186.816	39
186.914	28	186.914	53	186.914	38
187.012	21	187.012	75	187.012	35
187.109	30	187.109	78	187.109	36
187.207	31	187.207	66	187.207	33
187.305	26	187.305	71	187.305	35
187.402	22	187.402	59	187.402	26
187.5	21	187.5	68	187.5	47
187.598	27	187.598	83	187.598	39
187.695	25	187.695	65	187.695	33
187.793	16	187.793	81	187.793	39
187.891	23	187.891	68	187.891	27
187.988	21	187.988	64	187.988	33
188.086	20	188.086	80	188.086	38
188.184	24	188.184	70	188.184	35
188.281	31	188.281	75	188.281	23
188.379	23	188.379	80	188.379	37
188.477	21	188.477	77	188.477	32
188.574	18	188.574	82	188.574	25
188.672	20	188.672	76	188.672	31
188.77	20	188.77	67	188.77	38
188.867	26	188.867	82	188.867	46
188.965	26	188.965	64	188.965	29
189.062	26	189.062	71	189.062	38
189.16	26	189.16	57	189.16	41
189.258	22	189.258	66	189.258	21
189.355	21	189.355	71	189.355	31
189.453	18	189.453	72	189.453	32
189.551	19	189.551	69	189.551	36
189.648	26	189.648	66	189.648	31
189.746	26	189.746	73	189.746	40
189.844	26	189.844	57	189.844	32
189.941	23	189.941	74	189.941	27
190.039	19	190.039	73	190.039	27
190.137	21	190.137	68	190.137	39
190.234	19	190.234	86	190.234	43
190.332	26	190.332	73	190.332	33
190.43	26	190.43	85	190.43	24
190.527	17	190.527	63	190.527	38
190.625	27	190.625	66	190.625	30
190.723	14	190.723	56	190.723	49
190.82	27	190.82	61	190.82	32
190.918	15	190.918	75	190.918	36
191.016	23	191.016	72	191.016	43
191.113	22	191.113	80	191.113	29
191.211	20	191.211	70	191.211	25
191.309	24	191.309	51	191.309	36
191.406	18	191.406	64	191.406	40
191.504	21	191.504	75	191.504	38
191.602	18	191.602	53	191.602	33
191.699	18	191.699	80	191.699	43
191.797	25	191.797	70	191.797	27
191.895	21	191.895	84	191.895	33
191.992	28	191.992	90	191.992	34
192.09	19	192.09	63	192.09	29
192.188	19	192.188	86	192.188	25
192.285	18	192.285	61	192.285	41
192.383	20	192.383	70	192.383	36
192.48	17	192.48	64	192.48	30
192.578	12	192.578	67	192.578	31
192.676	27	192.676	82	192.676	40
192.773	24	192.773	63	192.773	40
192.871	26	192.871	74	192.871	35
192.969	23	192.969	74	192.969	32
193.066	22	193.066	68	193.066	42
193.164	23	193.164	68	193.164	34
193.262	18	193.262	80	193.262	28
193.359	23	193.359	67	193.359	33
193.457	25	193.457	69	193.457	39
193.555	20	193.555	63	193.555	44
193.652	19	193.652	82	193.652	41
193.75	26	193.75	72	193.75	28
193.848	22	193.848	74	193.848	34
193.945	18	193.945	64	193.945	36
194.043	22	194.043	83	194.043	36
194.141	24	194.141	64	194.141	31
194.238	23	194.238	68	194.238	45
194.336	23	194.336	67	194.336	36
194.434	23	194.434	85	194.434	26
194.531	32	194.531	80	194.531	36
194.629	26	194.629	68	194.629	36
194.727	28	194.727	78	194.727	31
194.824	29	194.824	87	194.824	39
194.922	21	194.922	57	194.922	34
195.02	25	195.02	77	195.02	30
[truncated: 50 more rows]

## Sheet: Insert in Fig.1g
Hydrogenation time (s)	Carrier lifetime (ns)
0	18.85
600	30.67
1200	41.86
