# Supplementary material for: Hydrogenated Cs2AgBiBr6 for significantly improved efficiency of lead-free inorganic double perovskite solar cell
Source: Nat Commun. 2022 Jun 13;13:3397. doi: 10.1038/s41467-022-31016-w (PMC9192601; doi:10.1038/s41467-022-31016-w)
Supplement: Supplementary file 4 — Source data [file 41467_2022_31016_MOESM4_ESM.zip › Fig.2.xlsx]

## Sheet: Fig.2a
Front side		Back side
Hydrogenation time (s)	Blackness	Hydrogenation time (s)	Blackness
0	-0.4619	0	-0.10952
200	18.8786	200	6.81429
400	35.5786	400	13.6857
600	49.6381	600	20.5048
800	61.2333	800	26.5905
1000	69.6238	1000	33.6048
1200	75.2429	1200	42.8619
1400	80.0238	1400	55.5524
1600	83.3048	1600	68.8905
1800	86.1809	1800	80.6286
2000	89.8667	2000	88.5286
2200	93.1667	2200	93.0905
2400	95.9095	2400	95.419
2600	97.8786	2600	97.7429
2800	99.15	2800	99.1929
3000	99.7238	3000	99.769

## Sheet: Fig.2b-1
Isoheight graph
1	0.97919	0.9584	0.93763	0.91691	0.89624	0.87565	0.85513	0.83472	0.81441	0.79423	0.77419	0.75429	0.73456	0.715	0.69563	0.67645	0.65748	0.63873	0.62021	0.60192	0.58388	0.5661	0.54858	0.53134	0.51437	0.49769	0.4813	0.46521	0.44942	0.43394	0.41878	0.40393	0.3894	0.37519	0.36131	0.34775	0.33453	0.32163	0.30906	0.29682	0.28491	0.27332	0.26206	0.25113	0.24052	0.23023	0.22025	0.21059	0.20124
1	0.97919	0.9584	0.93763	0.91691	0.89624	0.87565	0.85513	0.83472	0.81441	0.79423	0.77419	0.75429	0.73456	0.715	0.69563	0.67645	0.65748	0.63873	0.62021	0.60192	0.58388	0.5661	0.54858	0.53134	0.51437	0.49769	0.4813	0.46521	0.44942	0.43394	0.41878	0.40393	0.3894	0.37519	0.36131	0.34775	0.33453	0.32163	0.30906	0.29682	0.28491	0.27332	0.26206	0.25113	0.24052	0.23023	0.22025	0.21059	0.20124
1	0.97919	0.9584	0.93763	0.91691	0.89624	0.87565	0.85513	0.83472	0.81441	0.79423	0.77419	0.75429	0.73456	0.715	0.69563	0.67645	0.65748	0.63873	0.62021	0.60192	0.58388	0.5661	0.54858	0.53134	0.51437	0.49769	0.4813	0.46521	0.44942	0.43394	0.41878	0.40393	0.3894	0.37519	0.36131	0.34775	0.33453	0.32163	0.30906	0.29682	0.28491	0.27332	0.26206	0.25113	0.24052	0.23023	0.22025	0.21059	0.20124
1	0.97919	0.9584	0.93763	0.91691	0.89624	0.87565	0.85513	0.83472	0.81441	0.79423	0.77419	0.75429	0.73456	0.715	0.69563	0.67645	0.65748	0.63873	0.62021	0.60192	0.58388	0.5661	0.54858	0.53134	0.51437	0.49769	0.4813	0.46521	0.44942	0.43394	0.41878	0.40393	0.3894	0.37519	0.36131	0.34775	0.33453	0.32163	0.30906	0.29682	0.28491	0.27332	0.26206	0.25113	0.24052	0.23023	0.22025	0.21059	0.20124
1	0.97919	0.9584	0.93763	0.91691	0.89624	0.87565	0.85513	0.83472	0.81441	0.79423	0.77419	0.75429	0.73456	0.715	0.69563	0.67645	0.65748	0.63873	0.62021	0.60192	0.58388	0.5661	0.54858	0.53134	0.51437	0.49769	0.4813	0.46521	0.44942	0.43394	0.41878	0.40393	0.3894	0.37519	0.36131	0.34775	0.33453	0.32163	0.30906	0.29682	0.28491	0.27332	0.26206	0.25113	0.24052	0.23023	0.22025	0.21059	0.20124
1	0.97919	0.9584	0.93763	0.91691	0.89624	0.87565	0.85513	0.83472	0.81441	0.79423	0.77419	0.75429	0.73456	0.715	0.69563	0.67645	0.65748	0.63873	0.62021	0.60192	0.58388	0.5661	0.54858	0.53134	0.51437	0.49769	0.4813	0.46521	0.44942	0.43394	0.41878	0.40393	0.3894	0.37519	0.36131	0.34775	0.33453	0.32163	0.30906	0.29682	0.28491	0.27332	0.26206	0.25113	0.24052	0.23023	0.22025	0.21059	0.20124
1	0.97919	0.9584	0.93763	0.91691	0.89624	0.87565	0.85513	0.83472	0.81441	0.79423	0.77419	0.75429	0.73456	0.715	0.69563	0.67645	0.65748	0.63873	0.62021	0.60192	0.58388	0.5661	0.54858	0.53134	0.51437	0.49769	0.4813	0.46521	0.44942	0.43394	0.41878	0.40393	0.3894	0.37519	0.36131	0.34775	0.33453	0.32163	0.30906	0.29682	0.28491	0.27332	0.26206	0.25113	0.24052	0.23023	0.22025	0.21059	0.20124
1	0.97919	0.9584	0.93763	0.91691	0.89624	0.87565	0.85513	0.83472	0.81441	0.79423	0.77419	0.75429	0.73456	0.715	0.69563	0.67645	0.65748	0.63873	0.62021	0.60192	0.58388	0.5661	0.54858	0.53134	0.51437	0.49769	0.4813	0.46521	0.44942	0.43394	0.41878	0.40393	0.3894	0.37519	0.36131	0.34775	0.33453	0.32163	0.30906	0.29682	0.28491	0.27332	0.26206	0.25113	0.24052	0.23023	0.22025	0.21059	0.20124
1	0.97919	0.9584	0.93763	0.91691	0.89624	0.87565	0.85513	0.83472	0.81441	0.79423	0.77419	0.75429	0.73456	0.715	0.69563	0.67645	0.65748	0.63873	0.62021	0.60192	0.58388	0.5661	0.54858	0.53134	0.51437	0.49769	0.4813	0.46521	0.44942	0.43394	0.41878	0.40393	0.3894	0.37519	0.36131	0.34775	0.33453	0.32163	0.30906	0.29682	0.28491	0.27332	0.26206	0.25113	0.24052	0.23023	0.22025	0.21059	0.20124
1	0.97919	0.9584	0.93763	0.91691	0.89624	0.87565	0.85513	0.83472	0.81441	0.79423	0.77419	0.75429	0.73456	0.715	0.69563	0.67645	0.65748	0.63873	0.62021	0.60192	0.58388	0.5661	0.54858	0.53134	0.51437	0.49769	0.4813	0.46521	0.44942	0.43394	0.41878	0.40393	0.3894	0.37519	0.36131	0.34775	0.33453	0.32163	0.30906	0.29682	0.28491	0.27332	0.26206	0.25113	0.24052	0.23023	0.22025	0.21059	0.20124
1	0.97919	0.9584	0.93763	0.91691	0.89624	0.87565	0.85513	0.83472	0.81441	0.79423	0.77419	0.75429	0.73456	0.715	0.69563	0.67645	0.65748	0.63873	0.62021	0.60192	0.58388	0.5661	0.54858	0.53134	0.51437	0.49769	0.4813	0.46521	0.44942	0.43394	0.41878	0.40393	0.3894	0.37519	0.36131	0.34775	0.33453	0.32163	0.30906	0.29682	0.28491	0.27332	0.26206	0.25113	0.24052	0.23023	0.22025	0.21059	0.20124
1	0.97919	0.9584	0.93763	0.91691	0.89624	0.87565	0.85513	0.83472	0.81441	0.79423	0.77419	0.75429	0.73456	0.715	0.69563	0.67645	0.65748	0.63873	0.62021	0.60192	0.58388	0.5661	0.54858	0.53134	0.51437	0.49769	0.4813	0.46521	0.44942	0.43394	0.41878	0.40393	0.3894	0.37519	0.36131	0.34775	0.33453	0.32163	0.30906	0.29682	0.28491	0.27332	0.26206	0.25113	0.24052	0.23023	0.22025	0.21059	0.20124
1	0.97919	0.9584	0.93763	0.91691	0.89624	0.87565	0.85513	0.83472	0.81441	0.79423	0.77419	0.75429	0.73456	0.715	0.69563	0.67645	0.65748	0.63873	0.62021	0.60192	0.58388	0.5661	0.54858	0.53134	0.51437	0.49769	0.4813	0.46521	0.44942	0.43394	0.41878	0.40393	0.3894	0.37519	0.36131	0.34775	0.33453	0.32163	0.30906	0.29682	0.28491	0.27332	0.26206	0.25113	0.24052	0.23023	0.22025	0.21059	0.20124
1	0.97919	0.9584	0.93763	0.91691	0.89624	0.87565	0.85513	0.83472	0.81441	0.79423	0.77419	0.75429	0.73456	0.715	0.69563	0.67645	0.65748	0.63873	0.62021	0.60192	0.58388	0.5661	0.54858	0.53134	0.51437	0.49769	0.4813	0.46521	0.44942	0.43394	0.41878	0.40393	0.3894	0.37519	0.36131	0.34775	0.33453	0.32163	0.30906	0.29682	0.28491	0.27332	0.26206	0.25113	0.24052	0.23023	0.22025	0.21059	0.20124
1	0.97919	0.9584	0.93763	0.91691	0.89624	0.87565	0.85513	0.83472	0.81441	0.79423	0.77419	0.75429	0.73456	0.715	0.69563	0.67645	0.65748	0.63873	0.62021	0.60192	0.58388	0.5661	0.54858	0.53134	0.51437	0.49769	0.4813	0.46521	0.44942	0.43394	0.41878	0.40393	0.3894	0.37519	0.36131	0.34775	0.33453	0.32163	0.30906	0.29682	0.28491	0.27332	0.26206	0.25113	0.24052	0.23023	0.22025	0.21059	0.20124
1	0.97919	0.9584	0.93763	0.91691	0.89624	0.87565	0.85513	0.83472	0.81441	0.79423	0.77419	0.75429	0.73456	0.715	0.69563	0.67645	0.65748	0.63873	0.62021	0.60192	0.58388	0.5661	0.54858	0.53134	0.51437	0.49769	0.4813	0.46521	0.44942	0.43394	0.41878	0.40393	0.3894	0.37519	0.36131	0.34775	0.33453	0.32163	0.30906	0.29682	0.28491	0.27332	0.26206	0.25113	0.24052	0.23023	0.22025	0.21059	0.20124
1	0.97919	0.9584	0.93763	0.91691	0.89624	0.87565	0.85513	0.83472	0.81441	0.79423	0.77419	0.75429	0.73456	0.715	0.69563	0.67645	0.65748	0.63873	0.62021	0.60192	0.58388	0.5661	0.54858	0.53134	0.51437	0.49769	0.4813	0.46521	0.44942	0.43394	0.41878	0.40393	0.3894	0.37519	0.36131	0.34775	0.33453	0.32163	0.30906	0.29682	0.28491	0.27332	0.26206	0.25113	0.24052	0.23023	0.22025	0.21059	0.20124
1	0.97919	0.9584	0.93763	0.91691	0.89624	0.87565	0.85513	0.83472	0.81441	0.79423	0.77419	0.75429	0.73456	0.715	0.69563	0.67645	0.65748	0.63873	0.62021	0.60192	0.58388	0.5661	0.54858	0.53134	0.51437	0.49769	0.4813	0.46521	0.44942	0.43394	0.41878	0.40393	0.3894	0.37519	0.36131	0.34775	0.33453	0.32163	0.30906	0.29682	0.28491	0.27332	0.26206	0.25113	0.24052	0.23023	0.22025	0.21059	0.20124
1	0.97919	0.9584	0.93763	0.91691	0.89624	0.87565	0.85513	0.83472	0.81441	0.79423	0.77419	0.75429	0.73456	0.715	0.69563	0.67645	0.65748	0.63873	0.62021	0.60192	0.58388	0.5661	0.54858	0.53134	0.51437	0.49769	0.4813	0.46521	0.44942	0.43394	0.41878	0.40393	0.3894	0.37519	0.36131	0.34775	0.33453	0.32163	0.30906	0.29682	0.28491	0.27332	0.26206	0.25113	0.24052	0.23023	0.22025	0.21059	0.20124
1	0.97919	0.9584	0.93763	0.91691	0.89624	0.87565	0.85513	0.83472	0.81441	0.79423	0.77419	0.75429	0.73456	0.715	0.69563	0.67645	0.65748	0.63873	0.62021	0.60192	0.58388	0.5661	0.54858	0.53134	0.51437	0.49769	0.4813	0.46521	0.44942	0.43394	0.41878	0.40393	0.3894	0.37519	0.36131	0.34775	0.33453	0.32163	0.30906	0.29682	0.28491	0.27332	0.26206	0.25113	0.24052	0.23023	0.22025	0.21059	0.20124
1	0.97919	0.9584	0.93763	0.91691	0.89624	0.87565	0.85513	0.83472	0.81441	0.79423	0.77419	0.75429	0.73456	0.715	0.69563	0.67645	0.65748	0.63873	0.62021	0.60192	0.58388	0.5661	0.54858	0.53134	0.51437	0.49769	0.4813	0.46521	0.44942	0.43394	0.41878	0.40393	0.3894	0.37519	0.36131	0.34775	0.33453	0.32163	0.30906	0.29682	0.28491	0.27332	0.26206	0.25113	0.24052	0.23023	0.22025	0.21059	0.20124
1	0.97919	0.9584	0.93763	0.91691	0.89624	0.87565	0.85513	0.83472	0.81441	0.79423	0.77419	0.75429	0.73456	0.715	0.69563	0.67645	0.65748	0.63873	0.62021	0.60192	0.58388	0.5661	0.54858	0.53134	0.51437	0.49769	0.4813	0.46521	0.44942	0.43394	0.41878	0.40393	0.3894	0.37519	0.36131	0.34775	0.33453	0.32163	0.30906	0.29682	0.28491	0.27332	0.26206	0.25113	0.24052	0.23023	0.22025	0.21059	0.20124
1	0.97919	0.9584	0.93763	0.91691	0.89624	0.87565	0.85513	0.83472	0.81441	0.79423	0.77419	0.75429	0.73456	0.715	0.69563	0.67645	0.65748	0.63873	0.62021	0.60192	0.58388	0.5661	0.54858	0.53134	0.51437	0.49769	0.4813	0.46521	0.44942	0.43394	0.41878	0.40393	0.3894	0.37519	0.36131	0.34775	0.33453	0.32163	0.30906	0.29682	0.28491	0.27332	0.26206	0.25113	0.24052	0.23023	0.22025	0.21059	0.20124
1	0.97919	0.9584	0.93763	0.91691	0.89624	0.87565	0.85513	0.83472	0.81441	0.79423	0.77419	0.75429	0.73456	0.715	0.69563	0.67645	0.65748	0.63873	0.62021	0.60192	0.58388	0.5661	0.54858	0.53134	0.51437	0.49769	0.4813	0.46521	0.44942	0.43394	0.41878	0.40393	0.3894	0.37519	0.36131	0.34775	0.33453	0.32163	0.30906	0.29682	0.28491	0.27332	0.26206	0.25113	0.24052	0.23023	0.22025	0.21059	0.20124
1	0.97919	0.9584	0.93763	0.91691	0.89624	0.87565	0.85513	0.83472	0.81441	0.79423	0.77419	0.75429	0.73456	0.715	0.69563	0.67645	0.65748	0.63873	0.62021	0.60192	0.58388	0.5661	0.54858	0.53134	0.51437	0.49769	0.4813	0.46521	0.44942	0.43394	0.41878	0.40393	0.3894	0.37519	0.36131	0.34775	0.33453	0.32163	0.30906	0.29682	0.28491	0.27332	0.26206	0.25113	0.24052	0.23023	0.22025	0.21059	0.20124
1	0.97919	0.9584	0.93763	0.91691	0.89624	0.87565	0.85513	0.83472	0.81441	0.79423	0.77419	0.75429	0.73456	0.715	0.69563	0.67645	0.65748	0.63873	0.62021	0.60192	0.58388	0.5661	0.54858	0.53134	0.51437	0.49769	0.4813	0.46521	0.44942	0.43394	0.41878	0.40393	0.3894	0.37519	0.36131	0.34775	0.33453	0.32163	0.30906	0.29682	0.28491	0.27332	0.26206	0.25113	0.24052	0.23023	0.22025	0.21059	0.20124
1	0.97919	0.9584	0.93763	0.91691	0.89624	0.87565	0.85513	0.83472	0.81441	0.79423	0.77419	0.75429	0.73456	0.715	0.69563	0.67645	0.65748	0.63873	0.62021	0.60192	0.58388	0.5661	0.54858	0.53134	0.51437	0.49769	0.4813	0.46521	0.44942	0.43394	0.41878	0.40393	0.3894	0.37519	0.36131	0.34775	0.33453	0.32163	0.30906	0.29682	0.28491	0.27332	0.26206	0.25113	0.24052	0.23023	0.22025	0.21059	0.20124
1	0.97919	0.9584	0.93763	0.91691	0.89624	0.87565	0.85513	0.83472	0.81441	0.79423	0.77419	0.75429	0.73456	0.715	0.69563	0.67645	0.65748	0.63873	0.62021	0.60192	0.58388	0.5661	0.54858	0.53134	0.51437	0.49769	0.4813	0.46521	0.44942	0.43394	0.41878	0.40393	0.3894	0.37519	0.36131	0.34775	0.33453	0.32163	0.30906	0.29682	0.28491	0.27332	0.26206	0.25113	0.24052	0.23023	0.22025	0.21059	0.20124
1	0.97919	0.9584	0.93763	0.91691	0.89624	0.87565	0.85513	0.83472	0.81441	0.79423	0.77419	0.75429	0.73456	0.715	0.69563	0.67645	0.65748	0.63873	0.62021	0.60192	0.58388	0.5661	0.54858	0.53134	0.51437	0.49769	0.4813	0.46521	0.44942	0.43394	0.41878	0.40393	0.3894	0.37519	0.36131	0.34775	0.33453	0.32163	0.30906	0.29682	0.28491	0.27332	0.26206	0.25113	0.24052	0.23023	0.22025	0.21059	0.20124
1	0.97919	0.9584	0.93763	0.91691	0.89624	0.87565	0.85513	0.83472	0.81441	0.79423	0.77419	0.75429	0.73456	0.715	0.69563	0.67645	0.65748	0.63873	0.62021	0.60192	0.58388	0.5661	0.54858	0.53134	0.51437	0.49769	0.4813	0.46521	0.44942	0.43394	0.41878	0.40393	0.3894	0.37519	0.36131	0.34775	0.33453	0.32163	0.30906	0.29682	0.28491	0.27332	0.26206	0.25113	0.24052	0.23023	0.22025	0.21059	0.20124
1	0.97919	0.9584	0.93763	0.91691	0.89624	0.87565	0.85513	0.83472	0.81441	0.79423	0.77419	0.75429	0.73456	0.715	0.69563	0.67645	0.65748	0.63873	0.62021	0.60192	0.58388	0.5661	0.54858	0.53134	0.51437	0.49769	0.4813	0.46521	0.44942	0.43394	0.41878	0.40393	0.3894	0.37519	0.36131	0.34775	0.33453	0.32163	0.30906	0.29682	0.28491	0.27332	0.26206	0.25113	0.24052	0.23023	0.22025	0.21059	0.20124
1	0.97919	0.9584	0.93763	0.91691	0.89624	0.87565	0.85513	0.83472	0.81441	0.79423	0.77419	0.75429	0.73456	0.715	0.69563	0.67645	0.65748	0.63873	0.62021	0.60192	0.58388	0.5661	0.54858	0.53134	0.51437	0.49769	0.4813	0.46521	0.44942	0.43394	0.41878	0.40393	0.3894	0.37519	0.36131	0.34775	0.33453	0.32163	0.30906	0.29682	0.28491	0.27332	0.26206	0.25113	0.24052	0.23023	0.22025	0.21059	0.20124
1	0.97919	0.9584	0.93763	0.91691	0.89624	0.87565	0.85513	0.83472	0.81441	0.79423	0.77419	0.75429	0.73456	0.715	0.69563	0.67645	0.65748	0.63873	0.62021	0.60192	0.58388	0.5661	0.54858	0.53134	0.51437	0.49769	0.4813	0.46521	0.44942	0.43394	0.41878	0.40393	0.3894	0.37519	0.36131	0.34775	0.33453	0.32163	0.30906	0.29682	0.28491	0.27332	0.26206	0.25113	0.24052	0.23023	0.22025	0.21059	0.20124
1	0.97919	0.9584	0.93763	0.91691	0.89624	0.87565	0.85513	0.83472	0.81441	0.79423	0.77419	0.75429	0.73456	0.715	0.69563	0.67645	0.65748	0.63873	0.62021	0.60192	0.58388	0.5661	0.54858	0.53134	0.51437	0.49769	0.4813	0.46521	0.44942	0.43394	0.41878	0.40393	0.3894	0.37519	0.36131	0.34775	0.33453	0.32163	0.30906	0.29682	0.28491	0.27332	0.26206	0.25113	0.24052	0.23023	0.22025	0.21059	0.20124
1	0.97919	0.9584	0.93763	0.91691	0.89624	0.87565	0.85513	0.83472	0.81441	0.79423	0.77419	0.75429	0.73456	0.715	0.69563	0.67645	0.65748	0.63873	0.62021	0.60192	0.58388	0.5661	0.54858	0.53134	0.51437	0.49769	0.4813	0.46521	0.44942	0.43394	0.41878	0.40393	0.3894	0.37519	0.36131	0.34775	0.33453	0.32163	0.30906	0.29682	0.28491	0.27332	0.26206	0.25113	0.24052	0.23023	0.22025	0.21059	0.20124
1	0.97919	0.9584	0.93763	0.91691	0.89624	0.87565	0.85513	0.83472	0.81441	0.79423	0.77419	0.75429	0.73456	0.715	0.69563	0.67645	0.65748	0.63873	0.62021	0.60192	0.58388	0.5661	0.54858	0.53134	0.51437	0.49769	0.4813	0.46521	0.44942	0.43394	0.41878	0.40393	0.3894	0.37519	0.36131	0.34775	0.33453	0.32163	0.30906	0.29682	0.28491	0.27332	0.26206	0.25113	0.24052	0.23023	0.22025	0.21059	0.20124
1	0.97919	0.9584	0.93763	0.91691	0.89624	0.87565	0.85513	0.83472	0.81441	0.79423	0.77419	0.75429	0.73456	0.715	0.69563	0.67645	0.65748	0.63873	0.62021	0.60192	0.58388	0.5661	0.54858	0.53134	0.51437	0.49769	0.4813	0.46521	0.44942	0.43394	0.41878	0.40393	0.3894	0.37519	0.36131	0.34775	0.33453	0.32163	0.30906	0.29682	0.28491	0.27332	0.26206	0.25113	0.24052	0.23023	0.22025	0.21059	0.20124
1	0.97919	0.9584	0.93763	0.91691	0.89624	0.87565	0.85513	0.83472	0.81441	0.79423	0.77419	0.75429	0.73456	0.715	0.69563	0.67645	0.65748	0.63873	0.62021	0.60192	0.58388	0.5661	0.54858	0.53134	0.51437	0.49769	0.4813	0.46521	0.44942	0.43394	0.41878	0.40393	0.3894	0.37519	0.36131	0.34775	0.33453	0.32163	0.30906	0.29682	0.28491	0.27332	0.26206	0.25113	0.24052	0.23023	0.22025	0.21059	0.20124
1	0.97919	0.9584	0.93763	0.91691	0.89624	0.87565	0.85513	0.83472	0.81441	0.79423	0.77419	0.75429	0.73456	0.715	0.69563	0.67645	0.65748	0.63873	0.62021	0.60192	0.58388	0.5661	0.54858	0.53134	0.51437	0.49769	0.4813	0.46521	0.44942	0.43394	0.41878	0.40393	0.3894	0.37519	0.36131	0.34775	0.33453	0.32163	0.30906	0.29682	0.28491	0.27332	0.26206	0.25113	0.24052	0.23023	0.22025	0.21059	0.20124
1	0.97919	0.9584	0.93763	0.91691	0.89624	0.87565	0.85513	0.83472	0.81441	0.79423	0.77419	0.75429	0.73456	0.715	0.69563	0.67645	0.65748	0.63873	0.62021	0.60192	0.58388	0.5661	0.54858	0.53134	0.51437	0.49769	0.4813	0.46521	0.44942	0.43394	0.41878	0.40393	0.3894	0.37519	0.36131	0.34775	0.33453	0.32163	0.30906	0.29682	0.28491	0.27332	0.26206	0.25113	0.24052	0.23023	0.22025	0.21059	0.20124
1	0.97919	0.9584	0.93763	0.91691	0.89624	0.87565	0.85513	0.83472	0.81441	0.79423	0.77419	0.75429	0.73456	0.715	0.69563	0.67645	0.65748	0.63873	0.62021	0.60192	0.58388	0.5661	0.54858	0.53134	0.51437	0.49769	0.4813	0.46521	0.44942	0.43394	0.41878	0.40393	0.3894	0.37519	0.36131	0.34775	0.33453	0.32163	0.30906	0.29682	0.28491	0.27332	0.26206	0.25113	0.24052	0.23023	0.22025	0.21059	0.20124
1	0.97919	0.9584	0.93763	0.91691	0.89624	0.87565	0.85513	0.83472	0.81441	0.79423	0.77419	0.75429	0.73456	0.715	0.69563	0.67645	0.65748	0.63873	0.62021	0.60192	0.58388	0.5661	0.54858	0.53134	0.51437	0.49769	0.4813	0.46521	0.44942	0.43394	0.41878	0.40393	0.3894	0.37519	0.36131	0.34775	0.33453	0.32163	0.30906	0.29682	0.28491	0.27332	0.26206	0.25113	0.24052	0.23023	0.22025	0.21059	0.20124
1	0.97919	0.9584	0.93763	0.91691	0.89624	0.87565	0.85513	0.83472	0.81441	0.79423	0.77419	0.75429	0.73456	0.715	0.69563	0.67645	0.65748	0.63873	0.62021	0.60192	0.58388	0.5661	0.54858	0.53134	0.51437	0.49769	0.4813	0.46521	0.44942	0.43394	0.41878	0.40393	0.3894	0.37519	0.36131	0.34775	0.33453	0.32163	0.30906	0.29682	0.28491	0.27332	0.26206	0.25113	0.24052	0.23023	0.22025	0.21059	0.20124
1	0.97919	0.9584	0.93763	0.91691	0.89624	0.87565	0.85513	0.83472	0.81441	0.79423	0.77419	0.75429	0.73456	0.715	0.69563	0.67645	0.65748	0.63873	0.62021	0.60192	0.58388	0.5661	0.54858	0.53134	0.51437	0.49769	0.4813	0.46521	0.44942	0.43394	0.41878	0.40393	0.3894	0.37519	0.36131	0.34775	0.33453	0.32163	0.30906	0.29682	0.28491	0.27332	0.26206	0.25113	0.24052	0.23023	0.22025	0.21059	0.20124
1	0.97919	0.9584	0.93763	0.91691	0.89624	0.87565	0.85513	0.83472	0.81441	0.79423	0.77419	0.75429	0.73456	0.715	0.69563	0.67645	0.65748	0.63873	0.62021	0.60192	0.58388	0.5661	0.54858	0.53134	0.51437	0.49769	0.4813	0.46521	0.44942	0.43394	0.41878	0.40393	0.3894	0.37519	0.36131	0.34775	0.33453	0.32163	0.30906	0.29682	0.28491	0.27332	0.26206	0.25113	0.24052	0.23023	0.22025	0.21059	0.20124
1	0.97919	0.9584	0.93763	0.91691	0.89624	0.87565	0.85513	0.83472	0.81441	0.79423	0.77419	0.75429	0.73456	0.715	0.69563	0.67645	0.65748	0.63873	0.62021	0.60192	0.58388	0.5661	0.54858	0.53134	0.51437	0.49769	0.4813	0.46521	0.44942	0.43394	0.41878	0.40393	0.3894	0.37519	0.36131	0.34775	0.33453	0.32163	0.30906	0.29682	0.28491	0.27332	0.26206	0.25113	0.24052	0.23023	0.22025	0.21059	0.20124
1	0.97919	0.9584	0.93763	0.91691	0.89624	0.87565	0.85513	0.83472	0.81441	0.79423	0.77419	0.75429	0.73456	0.715	0.69563	0.67645	0.65748	0.63873	0.62021	0.60192	0.58388	0.5661	0.54858	0.53134	0.51437	0.49769	0.4813	0.46521	0.44942	0.43394	0.41878	0.40393	0.3894	0.37519	0.36131	0.34775	0.33453	0.32163	0.30906	0.29682	0.28491	0.27332	0.26206	0.25113	0.24052	0.23023	0.22025	0.21059	0.20124
1	0.97919	0.9584	0.93763	0.91691	0.89624	0.87565	0.85513	0.83472	0.81441	0.79423	0.77419	0.75429	0.73456	0.715	0.69563	0.67645	0.65748	0.63873	0.62021	0.60192	0.58388	0.5661	0.54858	0.53134	0.51437	0.49769	0.4813	0.46521	0.44942	0.43394	0.41878	0.40393	0.3894	0.37519	0.36131	0.34775	0.33453	0.32163	0.30906	0.29682	0.28491	0.27332	0.26206	0.25113	0.24052	0.23023	0.22025	0.21059	0.20124
1	0.97919	0.9584	0.93763	0.91691	0.89624	0.87565	0.85513	0.83472	0.81441	0.79423	0.77419	0.75429	0.73456	0.715	0.69563	0.67645	0.65748	0.63873	0.62021	0.60192	0.58388	0.5661	0.54858	0.53134	0.51437	0.49769	0.4813	0.46521	0.44942	0.43394	0.41878	0.40393	0.3894	0.37519	0.36131	0.34775	0.33453	0.32163	0.30906	0.29682	0.28491	0.27332	0.26206	0.25113	0.24052	0.23023	0.22025	0.21059	0.20124
1	0.97919	0.9584	0.93763	0.91691	0.89624	0.87565	0.85513	0.83472	0.81441	0.79423	0.77419	0.75429	0.73456	0.715	0.69563	0.67645	0.65748	0.63873	0.62021	0.60192	0.58388	0.5661	0.54858	0.53134	0.51437	0.49769	0.4813	0.46521	0.44942	0.43394	0.41878	0.40393	0.3894	0.37519	0.36131	0.34775	0.33453	0.32163	0.30906	0.29682	0.28491	0.27332	0.26206	0.25113	0.24052	0.23023	0.22025	0.21059	0.20124

## Sheet: Fig.2b-2
Diffusion coefficient	Function
D=1´10^(-14)cm2/s	C/Cs=erfc(x/(2*√1200)
D=5´10^(-14)cm2/s	C/Cs=erfc(x/(2*√6000)
D=1´10^(-13)cm2/s	C/Cs=erfc(x/(2*√12000)

## Sheet: Fig.2c
20 oC N2 Dark		20 oC N2 Light		85 oC N2 Dark
Aging time (day)	Eg (eV)	Aging time (day)	Eg (eV)	Aging time (day)	Eg (eV)
0	1.61	0	1.61	0	1.61
1.66667	1.61914	1.66667	1.65569	1.66667	1.62828
3.33333	1.62828	3.33333	1.69224	3.33333	1.70138
5	1.64655	5	1.71052	5	1.73793
6.66667	1.64655	6.66667	1.71965	6.66667	1.73793
8.33333	1.65569	8.33333	1.72879	8.33333	1.73793
10	1.65569	10	1.73793	10	1.77448
11.6667	1.66483	11.6667	1.74707	11.6667	1.78362
13.3333	1.6831	13.3333	1.74707	13.3333	1.78362
15	1.6831	15	1.76534	15	1.82931
16.6667	1.69224	16.6667	1.77448	16.6667	1.84759
18.3333	1.69224	18.3333	1.78362	18.3333	1.84759
20	1.70138	20	1.79276	20	1.84759
21.6667	1.70138	21.6667	1.79276	21.6667	1.85672
23.3333	1.71052	23.3333	1.79276	23.3333	1.86586
25	1.71965	25	1.8019	25	1.86586
26.6667	1.71965	26.6667	1.8019	26.6667	1.875
28.3333	1.72879	28.3333	1.81103	28.3333	1.875
30	1.72879	30	1.82017	30	1.875
31.6667	1.74707	31.6667	1.82017	31.6667	1.88414
33.3333	1.74707	33.3333	1.82017	33.3333	1.89328
35	1.74707	35	1.82017	35	1.90241
36.6667	1.74707	36.6667	1.82931	36.6667	1.90241
38.3333	1.75621	38.3333	1.82931	38.3333	1.90241
40	1.75621	40	1.82931	40	1.91155
41.6667	1.76534	41.6667	1.83845	41.6667	1.91155
43.3333	1.76534	43.3333	1.83845	43.3333	1.91155
45	1.77448	45	1.84759	45	1.92069
46.6667	1.77448	46.6667	1.84759	46.6667	1.92069
48.3333	1.77448	48.3333	1.85672	48.3333	1.92983
50	1.78362	50	1.86586	50	1.93896
51.6667	1.78362	51.6667	1.86586	51.6667	1.93896
53.3333	1.79276	53.3333	1.86586	53.3333	1.93896
55	1.8019	55	1.86586	55	1.93896
56.6667	1.8019	56.6667	1.875	56.6667	1.93896
58.3333	1.82017	58.3333	1.88414	58.3333	1.9481
60	1.82931	60	1.89328	60	1.9481
61.6667	1.84759	61.6667	1.89328	61.6667	1.95724
63.3333	1.86586	63.3333	1.89328	63.3333	1.96638
65	1.86586	65	1.89328	65	1.97552
66.6667	1.875	66.6667	1.90241	66.6667	1.98465
68.3333	1.88414	68.3333	1.91155	68.3333	1.98465
70	1.89328	70	1.92069	70	1.99379
71.6667	1.89328	71.6667	1.92069	71.6667	2.00293
73.3333	1.90241	73.3333	1.92983	73.3333	2.01207
75	1.91155	75	1.93896	75	2.01207
76.6667	1.91155	76.6667	1.93896	76.6667	2.02121
78.3333	1.92069	78.3333	1.93896	78.3333	2.02121
80	1.92069	80	1.9481	80	2.03034
81.6667	1.92983	81.6667	1.95724	81.6667	2.03034
83.3333	1.92983	83.3333	1.96638	83.3333	2.03948

## Sheet: Fig.2e
	EVBM	ECBM	EF
Hydrogenation time (s)	Energy level (eV)	Energy level (eV)	Energy level (eV)
0	-6.2	-4.02	-5.27
600	-5.65	-3.74	-4.39
1200	-5.33	-3.69	-3.89
