# Supplementary material for: Hydrogenated Cs2AgBiBr6 for significantly improved efficiency of lead-free inorganic double perovskite solar cell
Source: Nat Commun. 2022 Jun 13;13:3397. doi: 10.1038/s41467-022-31016-w (PMC9192601; doi:10.1038/s41467-022-31016-w)
Supplement: Supplementary file 4 — Source data [file 41467_2022_31016_MOESM4_ESM.zip › Fig.3.xlsx]

## Sheet: Fig.3a
Pristine		Hydrogenation 600 s		Hydrogenation 1200 s
Voltage (V)	Current density (mA/cm2)	Voltage (V)	Current density (mA/cm2)	Voltage (V)	Current density (mA/cm2)
0	1.03451	0	7.64714	0	11.4046
0.02	1.0321	0.02	7.6382	0.02	11.393
0.04	1.02785	0.04	7.62894	0.04	11.3899
0.06	1.02388	0.06	7.62179	0.06	11.3759
0.08	1.02087	0.08	7.61762	0.08	11.3724
0.1	1.01675	0.1	7.6129	0.1	11.3714
0.12	1.01398	0.12	7.60522	0.12	11.3638
0.14	1.01017	0.14	7.60079	0.14	11.359
0.16	1.00667	0.16	7.59114	0.16	11.3394
0.18	1.00251	0.18	7.58242	0.18	11.3194
0.2	0.999	0.2	7.57883	0.2	11.3106
0.22	0.99434	0.22	7.56834	0.22	11.2936
0.24	0.98908	0.24	7.53732	0.24	11.2734
0.26	0.98407	0.26	7.51293	0.26	11.253
0.28	0.97969	0.28	7.49356	0.28	11.2389
0.3	0.97568	0.3	7.47341	0.3	11.2031
0.32	0.9693	0.32	7.45741	0.32	11.1819
0.34	0.96422	0.34	7.42185	0.34	11.1684
0.36	0.95825	0.36	7.39788	0.36	11.1385
0.38	0.95288	0.38	7.36854	0.38	11.1173
0.4	0.94506	0.4	7.34094	0.4	11.0855
0.42	0.93835	0.42	7.31845	0.42	11.0663
0.44	0.93138	0.44	7.28595	0.44	11.0418
0.46	0.92432	0.46	7.25773	0.46	10.9814
0.48	0.91735	0.48	7.22367	0.48	10.9305
0.49	0.91345	0.5	7.19356	0.5	10.8614
0.5	0.90911	0.52	7.16082	0.52	10.782
0.52	0.90157	0.54	7.13003	0.54	10.6858
0.54	0.89222	0.56	7.08047	0.56	10.5976
0.56	0.88358	0.58	7.01903	0.58	10.4885
0.58	0.8738	0.6	6.91855	0.6	10.3422
0.6	0.86457	0.62	6.79756	0.62	10.171
0.62	0.85313	0.64	6.61632	0.64	9.95152
0.64	0.84123	0.66	6.33566	0.66	9.66064
0.66	0.82628	0.68	5.88821	0.68	9.28305
0.68	0.81069	0.7	5.43564	0.7	8.76247
0.7	0.79049	0.72	4.98696	0.72	8.20756
0.72	0.76479	0.74	4.44525	0.74	7.55875
0.74	0.73337	0.76	3.88242	0.76	6.90571
0.76	0.69466	0.78	3.25866	0.78	6.26448
0.77	0.67138	0.8	2.68478	0.8	5.53416
0.78	0.64545	0.82	2.08097	0.82	4.76192
0.8	0.58222	0.84	1.46552	0.84	3.96793
0.82	0.49997	0.86	0.883	0.86	3.05935
0.84	0.38696	0.88	0.26254	0.88	2.06531
0.86	0.24713			0.9	0.9579
0.88	0.05133			0.92	-0.20056

## Sheet: Fig.3b
Forward		Backward
Voltage (V)	Current density (mA/cm2)	Voltage (V)	Current density (mA/cm2)
0	11.363	0	11.4046
0.02	11.3666	0.02	11.393
0.04	11.3442	0.04	11.3899
0.06	11.397	0.06	11.3759
0.08	11.3182	0.08	11.3724
0.1	11.2958	0.1	11.3714
0.12	11.3315	0.12	11.3638
0.14	11.2338	0.14	11.359
0.16	11.2285	0.16	11.3394
0.18	11.2648	0.18	11.3194
0.2	11.195	0.2	11.3106
0.22	11.1597	0.22	11.2936
0.24	11.1397	0.24	11.2734
0.26	11.0827	0.26	11.253
0.28	11.0241	0.28	11.2389
0.3	10.9546	0.3	11.2031
0.32	10.8839	0.32	11.1819
0.34	10.8035	0.34	11.1684
0.36	10.7283	0.36	11.1385
0.38	10.6406	0.38	11.1173
0.4	10.5403	0.4	11.0855
0.42	10.4583	0.42	11.0663
0.44	10.3611	0.44	11.0418
0.46	10.2236	0.46	10.9814
0.48	10.0816	0.48	10.9305
0.5	9.98552	0.5	10.8614
0.52	9.86436	0.52	10.782
0.54	9.74491	0.54	10.6858
0.56	9.55335	0.56	10.5976
0.58	9.40474	0.58	10.4885
0.6	9.1558	0.6	10.3422
0.62	8.96162	0.62	10.171
0.64	8.7515	0.64	9.95152
0.66	8.35408	0.66	9.66064
0.68	8.04233	0.68	9.28305
0.7	7.61791	0.7	8.76247
0.72	7.22755	0.72	8.20756
0.74	6.66696	0.74	7.55875
0.76	6.15778	0.76	6.90571
0.78	5.49426	0.78	6.26448
0.8	4.77265	0.8	5.53416
0.82	3.93135	0.82	4.76192
0.84	2.99913	0.84	3.96793
0.86	2.02104	0.86	3.05935
0.88	0.80741	0.88	2.06531
0.9	-0.38931	0.9	0.9579
		0.92	-0.20056

## Sheet: Fig.3c
Time (s)	Current denstiy (mA/cm2)	PCE (%)
0	0.33145	0.21146
0.30402	0.30689	0.19579
0.61804	5.98661	3.81946
0.98006	6.52616	4.16369
1.29607	6.93786	4.42635
1.61409	7.25343	4.62769
1.93011	7.51796	4.79646
2.24613	7.74043	4.93839
2.56215	7.93196	5.06059
2.88017	8.09843	5.1668
3.27219	8.24587	5.26087
3.61421	8.37808	5.34522
3.93022	8.49532	5.42001
4.24624	8.60174	5.48791
4.56426	8.69442	5.54704
4.88228	8.77877	5.60086
5.1983	8.85725	5.65093
5.51432	8.92681	5.6953
5.83033	8.99299	5.73752
6.14635	9.05668	5.77816
6.46237	9.11077	5.81267
6.77839	9.16187	5.84528
7.09441	9.20462	5.87255
7.41042	9.24447	5.89797
7.72644	9.28245	5.9222
8.04246	9.31645	5.9439
8.35848	9.35169	5.96638
8.6745	9.38059	5.98481
8.98851	9.40912	6.00302
9.29653	9.43402	6.0189
9.61255	9.4567	6.03337
9.93057	9.47681	6.0462
10.2466	9.49605	6.05848
10.5646	9.51759	6.07222
10.8806	9.536	6.08397
11.1966	9.55143	6.09381
11.5127	9.56718	6.10386
11.8287	9.57915	6.1115
12.1467	9.59356	6.12069
12.4627	9.60651	6.12895
12.7807	9.61745	6.13593
13.0968	9.6302	6.14407
13.4128	9.63922	6.14982
13.7288	9.64806	6.15547
14.0448	9.65629	6.16071
14.3688	9.66447	6.16593
14.6848	9.67315	6.17147
15.0029	9.6814	6.17674
15.3189	9.69235	6.18372
15.6349	9.6987	6.18777
15.9509	9.70148	6.18955
16.2669	9.70684	6.19297
16.583	9.70964	6.19475
16.899	9.71741	6.19971
17.213	9.72319	6.2034
17.529	9.73079	6.20824
17.843	9.73836	6.21307
18.157	9.73858	6.21321
18.4711	9.74191	6.21534
18.7871	9.74727	6.21876
19.1031	9.74869	6.21966
19.4191	9.75327	6.22258
19.7351	9.75795	6.22557
20.0511	9.76174	6.22799
20.3752	9.76509	6.23013
20.6912	9.76827	6.23216
21.0072	9.77154	6.23424
21.3232	9.77155	6.23425
21.6412	9.77878	6.23886
21.9573	9.78187	6.24083
22.2733	9.78448	6.2425
22.5873	9.7872	6.24424
22.9033	9.78692	6.24405
23.2193	9.78824	6.2449
23.5354	9.79159	6.24703
23.8514	9.79452	6.2489
24.1814	9.79715	6.25058
24.5134	9.80033	6.25261
24.8294	9.8024	6.25393
25.1614	9.80266	6.2541
25.4935	9.80461	6.25534
25.8255	9.80431	6.25515
26.1555	9.80535	6.25581
26.4715	9.80724	6.25702
26.7855	9.8116	6.2598
27.1015	9.81372	6.26115
27.4176	9.81398	6.26132
27.7456	9.81408	6.26138
28.0656	9.81348	6.261
28.3756	9.81536	6.2622
28.6896	9.81936	6.26475
29.0057	9.81968	6.26495
29.3217	9.82324	6.26723
29.6377	9.82466	6.26813
29.9677	9.82367	6.2675
30.2817	9.82451	6.26804
30.5978	9.82441	6.26797
30.9138	9.82806	6.2703
31.2278	9.82898	6.27089
31.5438	9.82987	6.27146
31.8598	9.82873	6.27073
32.1778	9.82925	6.27106
32.4939	9.82924	6.27106
32.8079	9.83138	6.27242
33.1239	9.83459	6.27447
33.4419	9.83512	6.27481
33.7579	9.83796	6.27662
34.072	9.83969	6.27772
34.388	9.83769	6.27644
34.704	9.83695	6.27598
35.02	9.83935	6.27751
35.334	9.8428	6.27971
35.65	9.84687	6.2823
35.9741	9.8454	6.28136
36.2901	9.84809	6.28308
36.6081	9.84515	6.28121
36.9241	9.84732	6.28259
37.2401	9.84801	6.28303
37.5562	9.84757	6.28275
37.8722	9.84872	6.28348
38.1882	9.84816	6.28312
38.5042	9.85025	6.28446
38.8202	9.85128	6.28512
39.1402	9.84903	6.28368
39.4563	9.85046	6.28459
39.7703	9.8514	6.28519
40.0883	9.85722	6.28891
40.4183	9.85785	6.28931
40.7643	9.85522	6.28763
41.0964	9.85665	6.28854
41.4304	9.85839	6.28965
41.7624	9.85974	6.29051
42.0944	9.86178	6.29181
42.4244	9.86314	6.29268
42.7565	9.86302	6.29261
43.0885	9.86297	6.29258
43.4025	9.85845	6.28969
43.7345	9.86175	6.2918
44.0665	9.86073	6.29114
44.3965	9.86166	6.29174
44.7106	9.86613	6.29459
45.0266	9.86903	6.29644
45.3446	9.86773	6.29561
45.6606	9.86628	6.29469
45.9766	9.86754	6.29549
46.2927	9.86749	6.29546
46.6087	9.86843	6.29606
46.9247	9.87065	6.29748
47.2407	9.87254	6.29868
47.5567	9.87102	6.29771
47.8727	9.87191	6.29828
48.1888	9.87115	6.2978
48.5048	9.87163	6.2981
48.8208	9.8721	6.2984
49.1388	9.87619	6.30101
49.4548	9.87707	6.30157
49.7689	9.87809	6.30222
50.0849	9.87896	6.30278
50.4009	9.88027	6.30361
50.7149	9.87912	6.30288
51.0309	9.88254	6.30506
51.3469	9.88279	6.30522
51.663	9.88556	6.30699
51.979	9.88509	6.30669
52.293	9.88549	6.30694
52.609	9.88409	6.30605
52.927	9.88489	6.30656
53.245	9.88506	6.30667
53.5691	9.88789	6.30847
53.8851	9.88843	6.30882
54.1991	9.88865	6.30896
54.5151	9.88748	6.30821
54.8311	9.88545	6.30692
55.1491	9.88622	6.30741
55.4632	9.88591	6.30721
55.7792	9.88614	6.30736
56.0972	9.89052	6.31015
56.4132	9.88994	6.30978
56.7313	9.88699	6.3079
57.0433	9.88618	6.30738
57.3613	9.8879	6.30848
57.6773	9.88823	6.30869
58.0093	9.89096	6.31043
58.3393	9.8933	6.31193
58.6714	9.89339	6.31198
58.9914	9.89203	6.31111
59.3234	9.8924	6.31135
59.6394	9.89072	6.31028
59.9554	9.89203	6.31112
60.2874	9.89607	6.31369
60.6175	9.8959	6.31358
60.9335	9.89755	6.31464
61.2635	9.89516	6.31311
61.5935	9.89612	6.31373
61.9115	9.89616	6.31375
62.2276	9.89861	6.31531
62.5716	9.89879	6.31543
62.8896	9.90192	6.31743
63.2036	9.90148	6.31715
63.5196	9.89978	6.31606
63.8357	9.9012	6.31697
64.1697	9.90119	6.31696
64.4997	9.90002	6.31621
64.8297	9.90295	6.31808
65.1617	9.90244	6.31776
65.4797	9.90132	6.31704
65.7938	9.90038	6.31644
66.1098	9.89976	6.31605
66.4258	9.89925	6.31572
66.7418	9.89918	6.31568
67.0598	9.90408	6.3188
67.3758	9.90516	6.31949
67.6899	9.90488	6.31932
68.0079	9.90381	6.31863
68.3219	9.9037	6.31856
68.6399	9.90288	6.31804
68.9559	9.90448	6.31906
69.272	9.90653	6.32037
69.588	9.90812	6.32138
69.902	9.90851	6.32163
70.216	9.90676	6.32051
70.53	9.90434	6.31897
70.8461	9.90532	6.31959
71.1721	9.90536	6.31962
71.4881	9.90825	6.32147
71.8041	9.91222	6.32399
72.1221	9.90908	6.32199
72.4361	9.90849	6.32162
72.7662	9.90809	6.32136
73.0842	9.90718	6.32078
73.3982	9.90953	6.32228
73.7122	9.91224	6.32401
74.0302	9.91216	6.32396
74.3443	9.91412	6.32521
74.6743	9.91323	6.32464
74.9903	9.90902	6.32195
75.3043	9.91065	6.323
75.6203	9.9118	6.32373
75.9363	9.91547	6.32607
76.2524	9.91414	6.32522
76.5684	9.91746	6.32734
76.8844	9.9176	6.32743
77.2004	9.91567	6.3262
77.5164	9.91716	6.32714
77.8324	9.9177	6.32749
78.1485	9.91752	6.32738
78.4645	9.92016	6.32906
78.7805	9.9212	6.32973
79.0965	9.92064	6.32937
79.4125	9.9184	6.32794
79.7286	9.91964	6.32873
80.0446	9.91766	6.32747
80.3706	9.91859	6.32806
80.6866	9.92011	6.32903
81.0186	9.92241	6.3305
81.3346	9.92117	6.32971
81.6487	9.91867	6.32811
81.9707	9.91809	6.32774
82.2867	9.91729	6.32723
82.6047	9.91838	6.32793
82.9207	9.92318	6.33099
83.2348	9.92227	6.33041
83.5508	9.92235	6.33046
83.8668	9.92186	6.33015
84.1828	9.92059	6.32934
84.4988	9.92241	6.3305
84.8128	9.92279	6.33074
85.1269	9.92361	6.33126
85.4429	9.92326	6.33104
85.7589	9.92303	6.33089
86.0769	9.92258	6.33061
86.3929	9.92103	6.32962
86.709	9.92109	6.32965
87.025	9.92271	6.33069
87.341	9.92616	6.33289
87.677	9.92579	6.33265
87.981	9.92711	6.33349
88.297	9.92391	6.33145
88.6131	9.92272	6.33069
88.9291	9.92304	6.3309
89.2451	9.92352	6.33121
89.5711	9.92467	6.33194
89.8851	9.92493	6.33211
90.2032	9.92339	6.33112
90.5172	9.92275	6.33071
90.8352	9.9223	6.33043
91.1512	9.92273	6.3307
91.4672	9.92683	6.33332
91.7832	9.92852	6.3344
92.0993	9.93035	6.33556
92.4153	9.92865	6.33448
92.7313	9.92667	6.33321
93.0493	9.92571	6.3326
93.3653	9.93023	6.33549
93.6794	9.93037	6.33558
93.9954	9.93234	6.33683
94.3114	9.93265	6.33703
94.6414	9.93364	6.33766
94.9734	9.93102	6.33599
95.3054	9.9307	6.33578
95.6195	9.92848	6.33437
95.9375	9.92893	6.33466
96.2515	9.93187	6.33653
96.5675	9.93217	6.33672
96.8835	9.93144	6.33626
97.1996	9.93061	6.33573
97.5156	9.92752	6.33376
97.8336	9.92652	6.33312
98.1496	9.92745	6.33371
98.4636	9.92849	6.33438
98.7797	9.9296	6.33509
99.0957	9.92909	6.33476
99.4137	9.9288	6.33458
99.7297	9.92616	6.33289
100.072	9.92782	6.33395
100.374	9.92655	6.33314
100.69	9.92619	6.33291
101.006	9.92813	6.33415
101.322	9.9275	6.33375
101.636	9.92902	6.33471
101.966	9.9254	6.3324
102.282	9.92689	6.33336
102.614	9.92417	6.33162
102.93	9.92556	6.3325
103.246	9.92789	6.334
103.57	9.92767	6.33385
103.886	9.92805	6.33409
104.204	9.92507	6.33219
104.524	9.92409	6.33157
104.84	9.92545	6.33244
105.158	9.92511	6.33222
105.474	9.93029	6.33553
105.79	9.9289	6.33464
106.106	9.92844	6.33435
106.422	9.92635	6.33301
106.74	9.92333	6.33108
107.056	9.92493	6.3321
107.372	9.92587	6.33271
107.688	9.92965	6.33512
108.006	9.92946	6.335
108.322	9.9311	6.33604
108.638	9.92742	6.33369
108.954	9.9252	6.33228
109.332	9.92817	6.33417
109.742	9.92529	6.33234
110.072	9.92891	6.33465
110.498	9.92973	6.33517
110.814	9.93313	6.33734
111.134	9.93059	6.33572
111.454	9.92767	6.33385
111.774	9.92625	6.33294
112.094	9.9271	6.33349
112.41	9.92869	6.3345
112.726	9.93122	6.33612
113.042	9.93274	6.33709
113.358	9.93203	6.33663
113.674	9.92835	6.33429
113.991	9.93018	6.33545
114.307	9.92717	6.33354
114.623	9.93006	6.33538
114.941	9.93432	6.33809
115.267	9.9349	6.33847
115.581	9.93137	6.33621
115.915	9.92899	6.33469
116.247	9.92881	6.33458
116.577	9.92875	6.33454
116.909	9.92893	6.33466
117.227	9.93095	6.33595
117.543	9.93047	6.33564
117.859	9.92968	6.33513
118.191	9.92748	6.33373
118.507	9.92432	6.33171
118.841	9.92571	6.3326
119.159	9.92688	6.33335
119.475	9.93171	6.33643
119.791	9.93071	6.33579
120.107	9.93125	6.33614
120.425	9.93064	6.33575
120.741	9.92873	6.33453
121.057	9.92738	6.33367
121.373	9.92786	6.33397
121.689	9.93228	6.3368
122.005	9.93225	6.33677
122.319	9.93158	6.33635
122.633	9.92998	6.33533
122.949	9.92924	6.33486
123.267	9.92786	6.33397
123.583	9.92989	6.33527
123.899	9.92917	6.33481
124.215	9.93312	6.33733
124.533	9.93136	6.3362
124.849	9.9307	6.33578
125.173	9.9287	6.33451
125.487	9.92952	6.33503
125.803	9.92802	6.33408
126.119	9.929	6.3347
126.435	9.93225	6.33677
126.751	9.93092	6.33593
127.067	9.92981	6.33522
127.383	9.92689	6.33336
127.699	9.92668	6.33322
128.015	9.92628	6.33296
128.333	9.92856	6.33442
128.665	9.93178	6.33647
128.981	9.93148	6.33628
129.297	9.93079	6.33585
129.613	9.92827	6.33424
129.929	9.92932	6.33491
130.245	9.9284	6.33432
130.577	9.92718	6.33354
130.909	9.93068	6.33577
131.242	9.93291	6.3372
131.576	9.93328	6.33743
131.908	9.93214	6.33671
132.224	9.9301	6.3354
132.54	9.9292	6.33483
132.854	9.92947	6.335
133.178	9.93081	6.33585
133.494	9.93601	6.33917
133.808	9.93416	6.33799
134.126	9.93217	6.33673
134.442	9.93259	6.33699
134.758	9.92934	6.33492
135.074	9.92963	6.33511
135.39	9.92985	6.33525
135.706	9.93255	6.33697
136.022	9.93274	6.33709
136.338	9.93373	6.33772
136.652	9.93113	6.33606
136.97	9.93089	6.33591
137.288	9.9298	6.33521
137.604	9.9299	6.33528
137.918	9.93053	6.33568
138.232	9.93144	6.33626
138.546	9.93105	6.33601
138.864	9.93068	6.33577
139.18	9.92734	6.33364
139.496	9.92492	6.3321
139.812	9.9271	6.33349
140.13	9.9283	6.33425
140.446	9.92977	6.33519
140.782	9.92937	6.33494
141.098	9.92939	6.33495
141.412	9.9274	6.33368
141.728	9.927	6.33343
142.044	9.92469	6.33195
142.37	9.92476	6.33199
142.686	9.92622	6.33293
143.002	9.9274	6.33368
143.318	9.92579	6.33266
143.636	9.92454	6.33186
143.952	9.92213	6.33032
144.268	9.9224	6.33049
144.584	9.92202	6.33025
144.902	9.92637	6.33302
145.218	9.92775	6.3339
145.534	9.92743	6.3337
145.85	9.92635	6.33301
146.166	9.92521	6.33229
146.482	9.92505	6.33218
146.798	9.92276	6.33072
147.114	9.92948	6.33501
147.43	9.9257	6.33259
147.746	9.92802	6.33408
148.064	9.92822	6.33421
148.38	9.92697	6.33341
148.696	9.92607	6.33283
149.013	9.92695	6.3334
149.345	9.92656	6.33315
149.677	9.92858	6.33444
149.981	9.92719	6.33355
150.299	9.92717	6.33353
150.615	9.92763	6.33383
150.933	9.92583	6.33268
151.249	9.92559	6.33253
151.575	9.92586	6.3327
151.909	9.92708	6.33348
152.243	9.92744	6.33371
152.561	9.92664	6.3332
152.893	9.92297	6.33086
153.209	9.92355	6.33123
153.527	9.92293	6.33083
153.845	9.92271	6.33069
154.179	9.92608	6.33284
154.511	9.92349	6.33119
154.827	9.92273	6.3307
155.161	9.91988	6.32889
155.477	9.91825	6.32784
155.793	9.91747	6.32735
156.109	9.91902	6.32833
156.425	9.92168	6.33003
156.741	9.92452	6.33185
157.057	9.92176	6.33008
157.373	9.92064	6.32937
157.689	9.91755	6.3274
158.007	9.91759	6.32742
158.323	9.91577	6.32626
158.641	9.91919	6.32845
158.957	9.91952	6.32866
159.273	9.91881	6.3282
159.589	9.91787	6.3276
159.905	9.91274	6.32433
160.221	9.9129	6.32443
160.537	9.91332	6.3247
160.855	9.9183	6.32788
161.183	9.91694	6.32701
161.501	9.91691	6.32699
161.817	9.91601	6.32642
162.133	9.91343	6.32477
162.449	9.91511	6.32584
162.773	9.91179	6.32372
163.089	9.91441	6.32539
163.405	9.91583	6.3263
163.721	9.91676	6.32689
164.037	9.91507	6.32581
164.353	9.91355	6.32485
164.669	9.91285	6.3244
164.985	9.9109	6.32316
165.301	9.91216	6.32396
165.619	9.915	6.32577
165.937	9.91325	6.32465
166.254	9.91395	6.3251
166.572	9.91006	6.32262
166.89	9.90942	6.32221
167.222	9.91049	6.32289
167.538	9.91207	6.3239
167.854	9.91374	6.32497
168.17	9.91457	6.3255
168.488	9.91374	6.32497
168.806	9.91175	6.3237
169.14	9.9103	6.32277
169.458	9.91288	6.32441
169.774	9.91123	6.32336
170.09	9.91142	6.32349
170.424	9.91298	6.32448
170.758	9.91353	6.32483
171.09	9.90674	6.3205
171.426	9.9099	6.32252
171.758	9.90822	6.32144
172.084	9.91003	6.3226
172.4	9.91076	6.32306
172.736	9.91135	6.32344
173.07	9.90926	6.32211
173.386	9.90798	6.32129
173.702	9.90655	6.32038
174.018	9.90681	6.32055
174.334	9.90849	6.32161
174.65	9.91157	6.32358
174.966	9.9123	6.32405
175.286	9.90987	6.3225
175.602	9.9099	6.32251
175.918	9.90927	6.32211
176.234	9.90851	6.32163
176.552	9.90939	6.32219
176.868	9.91248	6.32416
177.184	9.91209	6.32392
177.5	9.91201	6.32386
177.818	9.9066	6.32041
178.134	9.90865	6.32172
178.45	9.90801	6.32131
178.776	9.90639	6.32028
179.092	9.91012	6.32266
179.408	9.90911	6.32201
179.724	9.90893	6.3219
180.042	9.90764	6.32107
180.358	9.90689	6.3206
180.674	9.90548	6.3197
180.99	9.91052	6.32291
181.308	9.90919	6.32206
181.624	9.90831	6.3215
181.942	9.90786	6.32122
182.258	9.90367	6.31854
182.574	9.90263	6.31788
182.89	9.90532	6.31959
183.206	9.90512	6.31947
183.523	9.90593	6.31998
183.839	9.90698	6.32065
184.155	9.90713	6.32075
184.473	9.90159	6.31721
184.791	9.90027	6.31637
185.107	9.90084	6.31674
185.423	9.90112	6.31692
185.739	9.90486	6.3193
186.067	9.90451	6.31907
186.381	9.9045	6.31907
186.699	9.90112	6.31692
187.015	9.89799	6.31492
187.331	9.89966	6.31598
187.647	9.89894	6.31552
187.971	9.9025	6.3178
188.287	9.90024	6.31635
188.605	9.90107	6.31688
188.923	9.90004	6.31622
189.239	9.89494	6.31297
189.555	9.89395	6.31234
189.871	9.89324	6.31189
190.189	9.89526	6.31318
190.505	9.89637	6.31389
190.821	9.89765	6.3147
191.137	9.89781	6.3148
191.453	9.89509	6.31307
191.769	9.89408	6.31242
192.087	9.89367	6.31216
192.407	9.89535	6.31323
192.743	9.89566	6.31343
193.079	9.89777	6.31478
193.413	9.89765	6.3147
193.745	9.89562	6.31341
194.079	9.89474	6.31285
194.429	9.89517	6.31312
194.743	9.89556	6.31337
195.063	9.89709	6.31434
195.381	9.89701	6.31429
195.697	9.89503	6.31303
196.013	9.89389	6.3123
196.331	9.89184	6.31099
196.649	9.89453	6.31271
196.965	9.89424	6.31252
197.281	9.89416	6.31247
197.597	9.89568	6.31344
197.913	9.89557	6.31337
198.231	9.89231	6.31129
198.549	9.89147	6.31076
198.883	9.89505	6.31304
199.217	9.89468	6.31281
199.555	9.89747	6.31459
199.871	9.89701	6.31429
200.187	9.89518	6.31313
200.503	9.89301	6.31174
200.819	9.89072	6.31028
201.137	9.89137	6.31069
201.456	9.89168	6.31089
201.772	9.8934	6.31199
202.088	9.89467	6.3128
202.404	9.8944	6.31263
202.722	9.8933	6.31192
203.038	9.88653	6.30761
203.356	9.88401	6.306
203.672	9.88496	6.3066
203.988	9.88458	6.30636
204.306	9.88565	6.30705
204.622	9.88806	6.30858
204.938	9.8861	6.30733
205.254	9.88498	6.30662
205.582	9.87812	6.30224
205.898	9.8791	6.30287
206.214	9.88132	6.30428
206.53	9.88157	6.30444
206.866	9.88224	6.30487
207.184	9.88255	6.30507
207.5	9.88157	6.30444
207.82	9.88003	6.30346
208.14	9.87798	6.30215
208.466	9.87884	6.3027
208.782	9.88172	6.30454
209.098	9.88052	6.30377
209.414	9.88318	6.30547
209.73	9.88075	6.30392
210.05	9.88112	6.30415
210.376	9.88062	6.30384
210.694	9.88102	6.30409
211.014	9.87907	6.30285
211.332	9.88088	6.304
211.65	9.88118	6.3042
211.976	9.87834	6.30238
212.292	9.87416	6.29972
212.608	9.87501	6.30026
212.924	9.87411	6.29968
213.24	9.878	6.30217
213.558	9.87773	6.30199
213.874	9.87511	6.30032
214.192	9.87362	6.29937
214.524	9.87129	6.29788
214.84	9.87057	6.29742
215.156	9.86972	6.29688
215.472	9.87409	6.29967
215.79	9.87332	6.29918
216.108	9.87422	6.29975
216.424	9.87199	6.29833
216.742	9.8703	6.29725
217.058	9.87024	6.29721
217.374	9.87039	6.29731
217.69	9.87474	6.30008
218.008	9.87844	6.30244
218.34	9.87586	6.3008
218.655	9.87664	6.3013
218.971	9.87475	6.30009
219.287	9.87194	6.2983
219.603	9.87191	6.29828
219.921	9.87111	6.29777
220.239	9.87255	6.29869
220.555	9.86974	6.2969
220.871	9.86807	6.29583
221.187	9.87027	6.29723
221.505	9.86798	6.29577
221.823	9.86706	6.29519
222.141	9.86812	6.29586
222.467	9.86731	6.29535
222.783	9.86897	6.2964
223.101	9.86959	6.2968
223.421	9.86569	6.29431
223.737	9.86659	6.29489
224.053	9.86471	6.29369
224.381	9.86615	6.29461
224.699	9.86937	6.29665
225.019	9.87061	6.29745
225.337	9.87107	6.29774
225.653	9.86821	6.29592
225.979	9.86539	6.29412
226.297	9.8642	6.29336
226.623	9.8656	6.29425
226.939	9.86562	6.29427
227.277	9.86922	6.29656
227.597	9.86946	6.29672
227.913	9.86641	6.29477
228.231	9.86327	6.29277
228.547	9.86115	6.29141
228.865	9.86196	6.29193
229.181	9.86106	6.29136
229.497	9.86576	6.29435
229.813	9.86569	6.29431
230.129	9.8623	6.29215
230.445	9.86062	6.29108
230.773	9.85841	6.28966
231.091	9.86062	6.29107
231.407	9.85791	6.28935
231.725	9.86111	6.29139
232.041	9.86061	6.29107
232.359	9.85978	6.29054
232.677	9.85885	6.28995
232.995	9.85727	6.28894
233.311	9.85672	6.28859
233.629	9.85786	6.28931
233.949	9.86104	6.29134
234.265	9.85906	6.29008
234.583	9.85883	6.28993
234.901	9.85876	6.28989
235.221	9.85919	6.29016
235.537	9.85419	6.28698
235.855	9.85631	6.28833
236.174	9.85697	6.28875
236.49	9.85725	6.28893
236.806	9.85697	6.28875
237.122	9.85428	6.28703
237.438	9.85269	6.28602
237.756	9.85316	6.28631
238.082	9.85153	6.28527
238.398	9.85405	6.28688
238.716	9.85233	6.28579
239.036	9.85357	6.28658
239.356	9.85361	6.28661
239.672	9.84882	6.28354
239.988	9.8501	6.28436
240.306	9.85198	6.28556
240.622	9.85194	6.28554
240.942	9.85317	6.28632
241.28	9.85161	6.28533
241.584	9.8517	6.28538
241.9	9.84957	6.28403
242.216	9.84821	6.28316
242.534	9.84787	6.28294
242.852	9.84849	6.28334
243.178	9.84887	6.28358
243.494	9.84957	6.28403
243.812	9.85016	6.2844
244.128	9.8464	6.282
244.444	9.8433	6.28003
244.77	9.84393	6.28043
245.088	9.8462	6.28188
245.406	9.84728	6.28257
245.722	9.84793	6.28298
246.04	9.84853	6.28336
246.356	9.84567	6.28154
246.674	9.84568	6.28154
246.99	9.84551	6.28144
247.306	9.84548	6.28142
247.622	9.84811	6.28309
247.938	9.84724	6.28254
248.254	9.84993	6.28426
248.57	9.84778	6.28288
248.904	9.84508	6.28116
249.222	9.84227	6.27937
249.556	9.84113	6.27864
249.89	9.84446	6.28076
250.224	9.84431	6.28067
250.56	9.84383	6.28036
250.876	9.84009	6.27798
251.194	9.84036	6.27815
251.51	9.83554	6.27508
251.828	9.83564	6.27514
252.144	9.83715	6.2761
252.472	9.83617	6.27548
252.776	9.83543	6.275
253.092	9.83619	6.27549
253.408	9.83339	6.2737
253.725	9.83185	6.27272
254.043	9.83114	6.27227
254.359	9.83113	6.27226
254.675	9.8324	6.27307
254.993	9.83354	6.2738
255.309	9.83239	6.27306
255.625	9.82764	6.27003
255.941	9.82866	6.27069
256.259	9.82618	6.2691
256.575	9.83206	6.27286
256.893	9.83316	6.27356
257.209	9.8321	6.27288
257.525	9.8301	6.2716
257.841	9.83058	6.27191
258.157	9.82999	6.27154
258.473	9.83083	6.27207
258.789	9.83119	6.2723
259.107	9.83064	6.27195
259.425	9.82935	6.27112
259.745	9.82771	6.27008
260.063	9.82698	6.26962
260.397	9.8285	6.27058
260.731	9.82692	6.26958
261.049	9.82874	6.27074
261.365	9.83069	6.27198
261.699	9.82875	6.27074
262.035	9.83017	6.27165
262.353	9.82824	6.27042
262.673	9.82892	6.27085
263.007	9.82965	6.27132
263.341	9.83156	6.27254
263.667	9.82992	6.27149
263.981	9.82753	6.26996
264.297	9.82627	6.26916
264.615	9.82472	6.26817
264.931	9.82825	6.27042
265.247	9.82618	6.2691
265.575	9.82766	6.27004
265.893	9.82765	6.27004
266.209	9.82533	6.26856
266.527	9.82165	6.26622
266.847	9.82232	6.26664
267.173	9.82153	6.26614
267.489	9.82192	6.26639
267.805	9.82268	6.26687
268.121	9.82284	6.26697
268.439	9.82275	6.26691
268.771	9.82249	6.26675
269.087	9.82415	6.2678
269.403	9.82388	6.26764
269.721	9.82138	6.26604
270.037	9.82179	6.26631
270.353	9.82461	6.2681
270.671	9.82518	6.26847
270.99	9.82584	6.26889
271.306	9.82523	6.2685
271.622	9.82153	6.26614
271.938	9.81958	6.26489
272.256	9.81976	6.265
272.572	9.82045	6.26545
272.888	9.81954	6.26486
273.204	9.82102	6.26581
273.52	9.82052	6.26549
273.836	9.81977	6.26501
274.152	9.8174	6.2635
274.468	9.81722	6.26338
274.784	9.81948	6.26483
275.102	9.82065	6.26557
275.42	9.82034	6.26537
275.736	9.8159	6.26255
276.054	9.81611	6.26268
276.38	9.81715	6.26334
276.698	9.81229	6.26024
277.014	9.81344	6.26097
277.33	9.81716	6.26335
277.648	9.81701	6.26325
277.974	9.81525	6.26213
278.292	9.81212	6.26013
278.61	9.80915	6.25824
278.936	9.81049	6.25909
279.252	9.80805	6.25754
279.578	9.80988	6.2587
279.894	9.81117	6.25953
280.21	9.81009	6.25884
280.526	9.8092	6.25827
280.842	9.80446	6.25525
281.17	9.80616	6.25633
281.486	9.80323	6.25446
281.802	9.80623	6.25637
282.122	9.80968	6.25858
282.44	9.8078	6.25738
282.756	9.80731	6.25706
283.076	9.80656	6.25659
283.394	9.80511	6.25566
283.712	9.80485	6.25549
284.028	9.80276	6.25416
284.344	9.80589	6.25616
284.66	9.80513	6.25568
284.978	9.80436	6.25518
285.294	9.80392	6.2549
285.61	9.80184	6.25358
285.928	9.80133	6.25325
286.246	9.80216	6.25378
286.564	9.80138	6.25328
286.882	9.80102	6.25305
287.2	9.80305	6.25434
287.518	9.80154	6.25339
287.836	9.79752	6.25082
288.154	9.79849	6.25144
288.473	9.79707	6.25053
288.809	9.79903	6.25178
289.125	9.7988	6.25163
289.461	9.79873	6.25159
289.811	9.7979	6.25106
290.147	9.79701	6.25049
290.483	9.79547	6.24951
290.819	9.79629	6.25003
291.155	9.79788	6.25105
291.473	9.79827	6.25129
291.809	9.79813	6.2512
292.145	9.79819	6.25124
292.463	9.79597	6.24983
292.779	9.79947	6.25206
293.115	9.79723	6.25063
293.433	9.79658	6.25022
293.751	9.79795	6.25109
294.087	9.79686	6.2504
294.421	9.79399	6.24857
294.759	9.79223	6.24744
295.077	9.79123	6.2468
295.395	9.79133	6.24687
295.711	9.79271	6.24775
296.027	9.79139	6.2469
296.343	9.79368	6.24837
296.663	9.79198	6.24728
296.979	9.79141	6.24692
297.297	9.78973	6.24585
297.615	9.78949	6.24569
297.933	9.78922	6.24552
298.251	9.79128	6.24684
298.569	9.79165	6.24707
298.887	9.79019	6.24614
299.203	9.79003	6.24604
299.519	9.78965	6.2458
299.835	9.79169	6.2471

## Sheet: Fig.3d
PCE (%)
0 s Hydrogenation	600 s Hydrogenation	1200 s Hydrogenation
0.27	2.59	5.99
0.33	2.84	5.6
0.4	3.09	5.23
0.4	2.01	6.22
0.42	2.43	6.15
0.45	3.45	5.28
0.49	2.84	5.35
0.54	2.25	5.03
0.55	3.54	5.94
0.47	4.19	6.37
0.38	2.93	5.4
0.33	3.55	4.86
	3.84	3.97
	3.08	5.24
	2.84	5.56
	2.92	6.08
	1.73	5.68
		5.69
		5.93
		6.18
		5.07

## Sheet: Fig.3e
	Pristine			Hydrogenation 600 s				Hydrogenation 1200 s
Wavelength (nm)	EQE (%)	Wavelength (nm)	Integrated Jsc (mA/cm2)	Wavelength (nm)	EQE (%)	Wavelength (nm)	Integrated Jsc (mA/cm2)	Wavelength (nm)	EQE (%)	Wavelength (nm)	Integrated Jsc (mA/cm2)
330	0.93129	330	5.26076e-06	330	-0.71385	330	7.70054e-06	330	-1.73684	330	-3.16965e-07
340	5.63918	340	0.000811803	340	8.15592	340	0.00188	340	8.65809	340	0.00147
350	10.6368	350	0.00881	350	19.8133	350	0.03911	350	21.509	350	0.02693
360	16.6559	360	0.03906	360	37.3167	360	0.20913	360	39.5095	360	0.13926
370	21.5276	370	0.07982	370	49.2457	370	0.45315	370	53.0862	370	0.3015
380	23.2056	380	0.13085	380	53.4697	380	0.73766	380	58.2857	380	0.49881
390	22.7458	390	0.18432	390	52.2918	390	1.06248	390	58.2041	390	0.71945
400	19.1943	400	0.24858	400	48.671	400	1.45279	400	55.1092	400	0.99977
410	15.0298	410	0.29236	410	44.1068	410	1.79195	410	52.1865	410	1.24729
420	10.5801	420	0.33048	420	39.7867	420	2.14626	420	48.2695	420	1.51899
430	8.27362	430	0.3719	430	35.8597	430	2.60773	430	45.0805	430	1.8781
440	7.28523	440	0.40882	440	32.9205	440	3.01151	440	42.6856	440	2.20773
450	8.93533	450	0.45355	450	30.639	450	3.42667	450	41.4672	450	2.55933
460	12.8515	460	0.50813	460	27.6583	460	3.73073	460	39.8036	460	2.83129
470	14.3189	470	0.61433	470	24.2811	470	4.13333	470	38.6374	470	3.23551
480	11.2247	480	0.69855	480	21.3395	480	4.5666	480	37.5372	480	3.71749
490	6.41713	490	0.74957	490	19.2067	490	4.95406	490	36.16	490	4.17333
500	4.24745	500	0.78206	500	17.3851	500	5.29878	500	34.3268	500	4.58495
510	3.35074	510	0.81416	510	15.9722	510	5.6579	510	33.2667	510	5.05266
520	2.61516	520	0.83782	520	14.5505	520	5.98522	520	32.4303	520	5.51476
530	1.61827	530	0.85171	530	12.7112	530	6.26309	530	31.0304	530	5.94728
540	1.13231	540	0.8611	540	11.1453	540	6.51059	540	29.6678	540	6.36634
550	0.85443	550	0.87042	550	9.84657	550	6.73045	550	28.4492	550	6.77241
560	0.64575	560	0.87521	560	8.76285	560	6.93026	560	27.7299	560	7.17853
570	0.46968	570	0.87992	570	8.56224	570	7.10095	570	27.0219	570	7.56907
580	0.51471	580	0.88488	580	7.18902	580	7.24434	580	26.0464	580	7.96609
590	0.51527	590	0.88974	590	6.64343	590	7.30929	590	25.0234	590	8.33487
600	0.51793	600	0.89473	600	5.27291	600	7.37048	600	24.2894	600	8.7055
610	0.51681	610	0.8999	610	3.69784	610	7.45588	610	24.0457	610	9.07951
620	0.52896	620	0.90471	620	3.47696	620	7.47173	620	23.9504	620	9.42853
630	0.55456	630	0.91034	630	2.81978	630	7.48197	630	23.8933	630	9.80716
640	0.56626	640	0.91622	640	2.69349	640	7.48658	640	22.9601	640	10.1788
650	0.56876	650	0.92201	650	2.42696	650	7.49006	650	20.7251	650	10.5188
660	0.57957	660	0.92794	660	2.24216	660	7.49574	660	17.0132	660	10.7878
670	0.56173	670	0.93461	670	1.91838	670	7.5055	670	12.4076	670	10.9931
680	0.55702	680	0.94084	680	1.74348	680	7.51462	680	8.21995	680	11.1187
690	0.576	690	0.94822	690	1.51574	690	7.52192	690	5.04023	690	11.2051
700	0.58155	700	0.9557	700	1.26005	700	7.53287	700	2.93102	700	11.253
710	0.54168	710	0.96355	710	0.701	710	7.55436	710	1.49903	710	11.278
720	0.52719	720	0.96945	720	0.59284	720	7.563	720	0.89399	720	11.2903
730	0.55188	730	0.97811	730	0.18487	730	7.55983	730	0.4567	730	11.2991
740	0.55036	740	0.9863	740	0.19336	740	7.55683	740	0.13357	740	11.2987
750	0.5588	750	0.99144	750	0.19039	750	7.55496	750	-0.0354	750	11.2984
760	0.55547	760	0.99688	760	0.19314	760	7.56293	760	0.01577	760	11.2981
770	0.56636	770	1.00355	770	0.17953	770	7.56048	770	0.01363	770	11.2977
780	0.54213	780	1.01158	780	0.18359	780	7.57224	780	0.0104	780	11.2973
790	0.5363	790	1.01347	790	0.17351	790	7.57155	790	0.0079	790	11.2972
800	0.52844	800	1.02305	800	0.14822	800	7.56805	800	-9.46029e-05	800	11.2967

## Sheet: Fig.3f
20 oC N2 Light		85 oC N2 Dark		85 oC N2 Light		85 oC Air Dark 85% Humidity
Time (h)	Normallized PCE (%)	Time (h)	Normallized PCE (%)	Time (h)	Normallized PCE (%)	Time (h)	Normallized PCE (%)
0	100	0	100	0	100	0	100
96	99.9623	96	99.2243	96	99.7079	96	95.6171
192	99.6054	192	98.5409	192	98.989	192	95.0917
288	99.3955	288	98.0303	288	98.6147	288	94.481
384	99.2641	384	97.8337	384	97.9075	384	92.6617
480	98.9736	480	97.4717	480	96.7454	480	91.348
576	98.7902	576	96.4681	576	94.6108	576	89.5625
672	98.5509	672	96.1034	672	93.5268	672	88.362
768	97.6359	768	95.6975	768	93.3228	768	85.5079
864	97.0799	864	95.2082	864	92.7725	864	82.4655
960	96.58	960	94.9987	960	92.4353	960	78.9281
1056	95.9298	1056	94.0842	1056	90.3375	1056	76.1316
1152	95.7838	1152	92.6188	1152	89.4584	1152	71.8303
1248	95.5393	1248	92.3768	1248	88.5277	1248	67.2093
1344	95.4142	1344	92.1586	1344	87.7559	1344	64.2019
1440	94.9336	1440	90.9575	1440	85.4099	1440	57.5928
