# Supplementary material for: Hydrogenated Cs2AgBiBr6 for significantly improved efficiency of lead-free inorganic double perovskite solar cell
Source: Nat Commun. 2022 Jun 13;13:3397. doi: 10.1038/s41467-022-31016-w (PMC9192601; doi:10.1038/s41467-022-31016-w)
Supplement: Supplementary file 4 — Source data [file 41467_2022_31016_MOESM4_ESM.zip › Fig.4.xlsx]

## Sheet: Fig.4a
0 s		200 s		300 s		400 s		600 s		800 s		1000 s		1200 s		1400 s		1600 s		1800 s		2000 s		2200 s		2400 s
2-Theta (Degree)	Intensity (a.u.)	2-Theta (Degree)	Intensity (a.u.)	2-Theta (Degree)	Intensity (a.u.)	2-Theta (Degree)	Intensity (a.u.)	2-Theta (Degree)	Intensity (a.u.)	2-Theta (Degree)	Intensity (a.u.)	2-Theta (Degree)	Intensity (a.u.)	2-Theta (Degree)	Intensity (a.u.)	2-Theta (Degree)	Intensity (a.u.)	2-Theta (Degree)	Intensity (a.u.)	2-Theta (Degree)	Intensity (a.u.)	2-Theta (Degree)	Intensity (a.u.)	2-Theta (Degree)	Intensity (a.u.)	2-Theta (Degree)	Intensity (a.u.)
26.4724	55.6408	26.4884	1088.98	26.4734	1999.85	26.5014	3085.97	26.5044	4095.43	26.4784	5094.22	26.5034	6039.8	26.4834	7071.46	26.4944	8092.14	26.4934	9011.08	26.5124	9996.77	26.5104	11050.3	26.5014	12089.7	26.4684	13066.9
26.492	36.9947	26.508	1020.9	26.493	2014.11	26.521	3054.83	26.524	4026.08	26.498	5058.38	26.523	6091.57	26.503	7069.08	26.514	8041.05	26.513	8982.45	26.532	10044	26.53	11006.3	26.521	12039.2	26.488	13011.4
26.5117	28.4393	26.5277	1005.8	26.5127	2064.94	26.5407	3005.67	26.5437	4041.11	26.5177	5026.36	26.5427	6196.34	26.5227	7078.33	26.5337	8063.59	26.5327	8972.32	26.5517	10056.3	26.5497	10987.2	26.5407	12004.8	26.5077	13050.9
26.5314	-2.9467	26.5474	984.713	26.5324	2074.51	26.5604	2981.41	26.5634	3958.26	26.5374	5039.6	26.5624	6164.29	26.5424	7079.12	26.5534	8142.11	26.5524	8998.51	26.5714	10074	26.5694	11020.3	26.5604	12018.3	26.5274	13093.3
26.5511	-42.0785	26.5671	991.211	26.5521	2115.77	26.5801	2998.58	26.5831	3949.7	26.5571	5061.52	26.5821	6138.81	26.5621	7097.43	26.5731	8204.5	26.5721	9029.17	26.5911	10101.9	26.5891	11035.8	26.5801	12087.3	26.5471	13193.9
26.5708	-65.7429	26.5868	985.87	26.5718	2067.48	26.5998	2935.65	26.6028	3969.32	26.5768	5112.52	26.6018	6097.71	26.5818	7086.9	26.5928	8177.61	26.5918	9030.16	26.6108	10079.5	26.6088	11057	26.5998	12154.5	26.5668	13212.5
26.5904	-55.6228	26.6064	991.834	26.5914	2050.87	26.6194	2977.63	26.6224	4020.81	26.5964	5119.94	26.6214	6086.31	26.6014	7101.75	26.6124	8142.72	26.6114	9058	26.6304	9998.75	26.6284	11079.1	26.6194	12146.4	26.5864	13208.8
26.6101	-18.1384	26.6261	973.776	26.6111	2036.73	26.6391	3002.16	26.6421	4014.84	26.6161	5109.47	26.6411	6061.18	26.6211	7120.94	26.6321	8059.78	26.6311	9058.13	26.6501	9975.88	26.6481	11119.4	26.6391	12138.4	26.6061	13080.1
26.6298	-6.07669	26.6458	1040.8	26.6308	2070.11	26.6588	3042.48	26.6618	4058.48	26.6358	5081.19	26.6608	6139.77	26.6408	7143.27	26.6518	8008.49	26.6508	9004.85	26.6698	9953.03	26.6678	11079.2	26.6588	12130.6	26.6258	13032.7
26.6495	37.9759	26.6655	1085.21	26.6505	2072.97	26.6785	3020.21	26.6815	4071.02	26.6555	5093.66	26.6805	6171.89	26.6605	7135.95	26.6715	8021.48	26.6705	9013.46	26.6895	9979.99	26.6875	11108.5	26.6785	12083.6	26.6455	13017
26.6692	80.6789	26.6852	1102.45	26.6702	2136.86	26.6982	3054.52	26.7012	4055.34	26.6752	5059.3	26.7002	6219.89	26.6802	7145.24	26.6912	8082.67	26.6902	8972.35	26.7092	10017.9	26.7072	11083.7	26.6982	12059.2	26.6652	13047.9
26.6889	54.1428	26.7049	1082.99	26.6899	2122.78	26.7179	3019.2	26.7209	4043.68	26.6949	5091.63	26.7199	6149.02	26.6999	7098.98	26.7109	8162.11	26.7099	8949.89	26.7289	10040.9	26.7269	11086.6	26.7179	12084.3	26.6849	13100
26.7085	26.6931	26.7245	1117.27	26.7095	2106.38	26.7375	2996.54	26.7405	4010.68	26.7145	5129.92	26.7395	6125.12	26.7195	7062.13	26.7305	8243.18	26.7295	8954.62	26.7485	10054.6	26.7465	11055.8	26.7375	12123.4	26.7045	13175.7
26.7282	32.8875	26.7442	1069.06	26.7292	2083.04	26.7572	2973.58	26.7602	4005.15	26.7342	5121.45	26.7592	6120.58	26.7392	6999.93	26.7502	8199.35	26.7492	8994.15	26.7682	10055.4	26.7662	11077.3	26.7572	12121.8	26.7242	13160.5
26.7479	6.67218	26.7639	1071.41	26.7489	2063.28	26.7769	2969.75	26.7799	4027.57	26.7539	5119.72	26.7789	6161.93	26.7589	7006.9	26.7699	8174.78	26.7689	9009.42	26.7879	10064.7	26.7859	11071.7	26.7769	12085.7	26.7439	13118
26.7676	3.35058	26.7836	1032.1	26.7686	2028.64	26.7966	2984.09	26.7996	4068.84	26.7736	5114.17	26.7986	6165.86	26.7786	7002.97	26.7896	8113.86	26.7886	9040.04	26.8076	10036.7	26.8056	11113	26.7966	12106.5	26.7636	13095.7
26.7873	49.7189	26.8033	1026.3	26.7883	2072.71	26.8163	3003.53	26.8193	4077.97	26.7933	5104.08	26.8183	6211.23	26.7983	7065.68	26.8093	8070.88	26.8083	9050.83	26.8273	10065.8	26.8253	11078.3	26.8163	12109.2	26.7833	13127.8
26.8069	104.497	26.8229	962.185	26.8079	2078.08	26.8359	3013.85	26.8389	4062.82	26.8129	5135.47	26.8379	6166.23	26.8179	7133.63	26.8289	8050.22	26.8279	9045.48	26.8469	10044.7	26.8449	11100.7	26.8359	12120.7	26.8029	13124.8
26.8266	100.359	26.8426	992.989	26.8276	2070.02	26.8556	3031.97	26.8586	4061.63	26.8326	5116.43	26.8576	6126.82	26.8376	7210.26	26.8486	8102.35	26.8476	9036.55	26.8666	10033.2	26.8646	11074.7	26.8556	12146.9	26.8226	13120.7
26.8463	118.945	26.8623	984.282	26.8473	2045.95	26.8753	3083.84	26.8783	4030.67	26.8523	5061.12	26.8773	6089.65	26.8573	7225.65	26.8683	8068.5	26.8673	9030.96	26.8863	10024.9	26.8843	11124.8	26.8753	12202.4	26.8423	13160.5
26.866	54.7184	26.882	1018.55	26.867	2060.47	26.895	3045.99	26.898	3987.21	26.872	5039.37	26.897	6075.74	26.877	7193.24	26.888	8065.17	26.887	9057.37	26.906	10059.1	26.904	11145.6	26.895	12186.4	26.862	13153.7
26.8857	28.1702	26.9017	1068.12	26.8867	2050.92	26.9147	3030.66	26.9177	3989.97	26.8917	5075.26	26.9167	6088.58	26.8967	7112.84	26.9077	8053.19	26.9067	9056.96	26.9257	10118.5	26.9237	11173.3	26.9147	12164.8	26.8817	13165.9
26.9053	26.5596	26.9213	1130.43	26.9063	2081.81	26.9343	3018.15	26.9373	4040.34	26.9113	5093.51	26.9363	6143.49	26.9163	7053.99	26.9273	8045.04	26.9263	9087.66	26.9453	10125.2	26.9433	11119.6	26.9343	12168.3	26.9013	13211.3
26.925	37.921	26.941	1114.38	26.926	2133.03	26.954	3047.34	26.957	4091.77	26.931	5185.54	26.956	6181.31	26.936	7026.95	26.947	8055.2	26.946	9110.39	26.965	10103.4	26.963	11081.6	26.954	12176.2	26.921	13204.8
26.9447	76.8788	26.9607	1091.61	26.9457	2132.07	26.9737	2991.87	26.9767	4104.43	26.9507	5216.16	26.9757	6201.88	26.9557	7077.92	26.9667	8122.26	26.9657	9116.31	26.9847	10070.9	26.9827	11063.8	26.9737	12196.2	26.9407	13193.2
26.9644	106.132	26.9804	1091.48	26.9654	2116.02	26.9934	3030.76	26.9964	4116.25	26.9704	5183.47	26.9954	6217.83	26.9754	7167.37	26.9864	8133.84	26.9854	9119.13	27.0044	10057.7	27.0024	11044.4	26.9934	12160.8	26.9604	13200.4
26.9841	80.3314	27.0001	1055.66	26.9851	2101.05	27.0131	3039.82	27.0161	4119.56	26.9901	5152.14	27.0151	6179.3	26.9951	7258.8	27.0061	8152.67	27.0051	9119.36	27.0241	10011.3	27.0221	11108.7	27.0131	12202.2	26.9801	13131.7
27.0038	53.0579	27.0198	1032.31	27.0048	2055.57	27.0328	3080.1	27.0358	4089.46	27.0098	5143.55	27.0348	6140	27.0148	7251.58	27.0258	8134.14	27.0248	9082.23	27.0438	10063	27.0418	11185.9	27.0328	12170.5	26.9998	13080.2
27.0234	29.4683	27.0394	1064.04	27.0244	2022.27	27.0524	3091.37	27.0554	4027.32	27.0294	5131.93	27.0544	6128.96	27.0344	7277.78	27.0454	8138.06	27.0444	9087.35	27.0634	10135.5	27.0614	11243.5	27.0524	12173.7	27.0194	13133.5
27.0431	47.8973	27.0591	1065.99	27.0441	2068.93	27.0721	3138.14	27.0751	4046.92	27.0491	5148.17	27.0741	6141.13	27.0541	7212.51	27.0651	8160.78	27.0641	9103.61	27.0831	10180.3	27.0811	11223.4	27.0721	12159.6	27.0391	13125
27.0628	110.07	27.0788	1102.68	27.0638	2120.53	27.0918	3129.05	27.0948	4097.1	27.0688	5206.9	27.0938	6173.11	27.0738	7190.09	27.0848	8259.54	27.0838	9115.03	27.1028	10177.4	27.1008	11223.6	27.0918	12185.8	27.0588	13144.3
27.0825	184.337	27.0985	1142.59	27.0835	2168.32	27.1115	3142.52	27.1145	4129.71	27.0885	5180.09	27.1135	6198.78	27.0935	7204.99	27.1045	8262.91	27.1035	9141.43	27.1225	10188.7	27.1205	11204.5	27.1115	12191.1	27.0785	13215.4
27.1022	196.291	27.1182	1209.7	27.1032	2211.68	27.1312	3117.82	27.1342	4191.55	27.1082	5168.39	27.1332	6226.22	27.1132	7261	27.1242	8294.22	27.1232	9164.85	27.1422	10173.1	27.1402	11203.4	27.1312	12171.2	27.0982	13258.2
27.1218	238.419	27.1378	1213.32	27.1228	2229.35	27.1508	3154.89	27.1538	4252.39	27.1278	5156.39	27.1528	6289.89	27.1328	7284.13	27.1438	8358.17	27.1428	9170.7	27.1618	10197.5	27.1598	11230.5	27.1508	12176.2	27.1178	13261.2
27.1415	258.813	27.1575	1282.06	27.1425	2233.39	27.1705	3191.63	27.1735	4218.04	27.1475	5222.93	27.1725	6323.67	27.1525	7342.47	27.1635	8364.68	27.1625	9172.5	27.1815	10195	27.1795	11272.8	27.1705	12209.5	27.1375	13258.1
27.1612	267.742	27.1772	1283.51	27.1622	2254.2	27.1902	3217.28	27.1932	4266.6	27.1672	5298.44	27.1922	6356.13	27.1722	7368.53	27.1832	8321.21	27.1822	9186.28	27.2012	10261.4	27.1992	11319.1	27.1902	12278.8	27.1572	13263.1
27.1809	276.752	27.1969	1316.66	27.1819	2263.45	27.2099	3280.59	27.2129	4277.51	27.1869	5368.09	27.2119	6445.32	27.1919	7381.06	27.2029	8377.87	27.2019	9287.4	27.2209	10346.4	27.2189	11362.1	27.2099	12348	27.1769	13197
27.2006	362.026	27.2166	1325.37	27.2016	2312.21	27.2296	3361.77	27.2326	4353.21	27.2066	5428.77	27.2316	6579.68	27.2116	7445.59	27.2226	8368.39	27.2216	9333.36	27.2406	10433	27.2386	11409	27.2296	12446.4	27.1966	13184.8
27.2203	380.403	27.2363	1428.26	27.2213	2385.76	27.2493	3453.42	27.2523	4458.48	27.2263	5437.02	27.2513	6680.74	27.2313	7555.27	27.2423	8395.65	27.2413	9416.74	27.2603	10547.6	27.2583	11517.4	27.2493	12519.6	27.2163	13209.8
27.2399	413.652	27.2559	1503.14	27.2409	2477.29	27.2689	3613.74	27.2719	4706.96	27.2459	5478.1	27.2709	6870.87	27.2509	7654.49	27.2619	8474.4	27.2609	9537.33	27.2799	10735.1	27.2779	11649.2	27.2689	12582.6	27.2359	13268.1
27.2596	547.115	27.2756	1697.31	27.2606	2604.52	27.2886	3980.78	27.2916	4926.38	27.2656	5640.24	27.2906	7166.57	27.2706	7842.65	27.2816	8663.67	27.2806	9718.02	27.2996	10949.4	27.2976	11858.2	27.2886	12712.5	27.2556	13326.8
27.2793	797.356	27.2953	2018.29	27.2803	2819.48	27.3083	4419.58	27.3113	5338.56	27.2853	5907.72	27.3103	7611.2	27.2903	8099.37	27.3013	8898.53	27.3003	9894	27.3193	11194.7	27.3173	12086.2	27.3083	12870.3	27.2753	13411.6
27.299	1130.68	27.315	2508.95	27.3	3137.5	27.328	5085.62	27.331	5839.27	27.305	6285.98	27.33	8185.31	27.31	8464.95	27.321	9307.31	27.32	10238.2	27.339	11522.1	27.337	12435.5	27.328	13088.6	27.295	13518
27.3187	1694.57	27.3347	3112.2	27.3197	3541.44	27.3477	5822.69	27.3507	6529.75	27.3247	6812.86	27.3497	8933.93	27.3297	9000.77	27.3407	9684.72	27.3397	10632	27.3587	11829.5	27.3567	12766.7	27.3477	13349.2	27.3147	13664.3
27.3383	2335.88	27.3543	3814.68	27.3393	4082.45	27.3673	6636.01	27.3703	7194.66	27.3443	7401.7	27.3693	9654.87	27.3493	9681.49	27.3603	10129.7	27.3593	11030.9	27.3783	12065.3	27.3763	13033.3	27.3673	13638.2	27.3343	13873.3
27.358	2992.83	27.374	4453.87	27.359	4659.97	27.387	7075.65	27.39	7606.83	27.364	7972.49	27.389	10049.7	27.369	10352	27.38	10425.7	27.379	11360.9	27.398	12152.7	27.396	13111.7	27.387	13785.7	27.354	14082.6
27.3777	3488.06	27.3937	4743.23	27.3787	5142.96	27.4067	7111.43	27.4097	7633.12	27.3837	8457.61	27.4087	9962	27.3887	10799.4	27.3997	10586.7	27.3987	11493.2	27.4177	12040	27.4157	13031.1	27.4067	13830.6	27.3737	14323.5
27.3974	3687.28	27.4134	4588.83	27.3984	5285.78	27.4264	6656.2	27.4294	7286	27.4034	8521.8	27.4284	9514.67	27.4084	10800.7	27.4194	10496.1	27.4184	11373.5	27.4374	11820.8	27.4354	12770.1	27.4264	13703	27.3934	14418.5
27.4171	3511.66	27.4331	4117.05	27.4181	5105.7	27.4461	5902.05	27.4491	6582.77	27.4231	8305.09	27.4481	8753.95	27.4281	10358.1	27.4391	10272	27.4381	11079.5	27.4571	11518.3	27.4551	12384	27.4461	13474.2	27.4131	14367.9
27.4367	3063.64	27.4527	3394.4	27.4377	4649.4	27.4657	5005.49	27.4687	5744.21	27.4427	7805.88	27.4677	7868.07	27.4477	9725.32	27.4587	9804.99	27.4577	10669.3	27.4767	11168.7	27.4747	12008	27.4657	13166	27.4327	14202.8
27.4564	2387.68	27.4724	2600.63	27.4574	3947.93	27.4854	4246.45	27.4884	5062.68	27.4624	7066.1	27.4874	7157.2	27.4674	8965.17	27.4784	9329.46	27.4774	10224.8	27.4964	10856.2	27.4944	11684.6	27.4854	12899.4	27.4524	13956
27.4761	1736.97	27.4921	1952.17	27.4771	3250.29	27.5051	3741.72	27.5081	4619.22	27.4821	6340.05	27.5071	6764.82	27.4871	8285.8	27.4981	8911.06	27.4971	9848.49	27.5161	10638.9	27.5141	11482.3	27.5051	12670.4	27.4721	13657.6
27.4958	1229.55	27.5118	1580.26	27.4968	2726.35	27.5248	3500.36	27.5278	4372.51	27.5018	5878.51	27.5268	6546.21	27.5068	7907.07	27.5178	8641.39	27.5168	9596.55	27.5358	10432.1	27.5338	11384.9	27.5248	12502.8	27.4918	13458.7
27.5155	850.779	27.5315	1384.04	27.5165	2477.04	27.5445	3367.41	27.5475	4256.04	27.5215	5567.33	27.5465	6481.09	27.5265	7716.22	27.5375	8424.57	27.5365	9405.49	27.5555	10317	27.5535	11363.2	27.5445	12391.4	27.5115	13335
27.5352	606.789	27.5512	1292.08	27.5362	2318.97	27.5642	3227.41	27.5672	4207.64	27.5412	5427.61	27.5662	6422.96	27.5462	7575.11	27.5572	8346.99	27.5562	9287.91	27.5752	10257.6	27.5732	11322.7	27.5642	12340.5	27.5312	13247.1
27.5548	462.66	27.5708	1255.69	27.5558	2299.76	27.5838	3200.53	27.5868	4219.49	27.5608	5380.36	27.5858	6412.75	27.5658	7483.9	27.5768	8292.96	27.5758	9220.81	27.5948	10244.5	27.5928	11279.3	27.5838	12306.8	27.5508	13243.5
27.5745	347.388	27.5905	1271.21	27.5755	2268.51	27.6035	3153.08	27.6065	4202.18	27.5805	5362.77	27.6055	6335.08	27.5855	7417.98	27.5965	8286.07	27.5955	9205.96	27.6145	10279.4	27.6125	11261.7	27.6035	12292.9	27.5705	13261.2
27.5942	303.475	27.6102	1278.98	27.5952	2261.92	27.6232	3150.43	27.6262	4207.75	27.6002	5302.68	27.6252	6276.4	27.6052	7371.65	27.6162	8251.55	27.6152	9144.98	27.6342	10261.3	27.6322	11200.8	27.6232	12282.2	27.5902	13220.7
27.6139	329.514	27.6299	1245.33	27.6149	2214.49	27.6429	3157.57	27.6459	4173.33	27.6199	5220.15	27.6449	6220.49	27.6249	7267.71	27.6359	8259.02	27.6349	9127.52	27.6539	10241.2	27.6519	11157.4	27.6429	12269.5	27.6099	13211
27.6336	342.342	27.6496	1243.11	27.6346	2188.83	27.6626	3189.4	27.6656	4167.69	27.6396	5154.18	27.6646	6204.89	27.6446	7239.81	27.6556	8266.51	27.6546	9111.84	27.6736	10236.4	27.6716	11159.3	27.6626	12254.2	27.6296	13176.2
27.6532	282.643	27.6692	1246.83	27.6542	2125.22	27.6822	3202.47	27.6852	4115.9	27.6592	5138.27	27.6842	6159.7	27.6642	7190.5	27.6752	8270.52	27.6742	9100.49	27.6932	10211.2	27.6912	11171.2	27.6822	12196.5	27.6492	13136.4
27.6729	209.534	27.6889	1216.14	27.6739	2136.4	27.7019	3197.83	27.7049	4111.33	27.6789	5127.7	27.7039	6204.41	27.6839	7169.72	27.6949	8241.59	27.6939	9095.15	27.7129	10236.5	27.7109	11164.1	27.7019	12167.5	27.6689	13120.9
27.6926	136.812	27.7086	1188.69	27.6936	2149.56	27.7216	3189.01	27.7246	4094.54	27.6986	5175.04	27.7236	6209.4	27.7036	7171.23	27.7146	8186.76	27.7136	9121.77	27.7326	10222.7	27.7306	11106.3	27.7216	12141.9	27.6886	13126.2
27.7123	129.08	27.7283	1124.65	27.7133	2113.02	27.7413	3155.02	27.7443	4101.03	27.7183	5192.5	27.7433	6193.77	27.7233	7260.59	27.7343	8090.23	27.7333	9135.74	27.7523	10235.5	27.7503	11098.3	27.7413	12165.7	27.7083	13145.1
27.732	81.2758	27.748	1070.33	27.733	2126.15	27.761	3124.02	27.764	4058.24	27.738	5140.61	27.763	6195.84	27.743	7224.79	27.754	8039.98	27.753	9147.15	27.772	10169	27.77	11041.6	27.761	12136.6	27.728	13144.6
27.7517	129.052	27.7677	1006.78	27.7527	2130.79	27.7807	3023.15	27.7837	4058.63	27.7577	5094.42	27.7827	6167.25	27.7627	7238.81	27.7737	8057.04	27.7727	9099.14	27.7917	10132.3	27.7897	11045.3	27.7807	12184.7	27.7477	13132.4
27.7713	160.136	27.7873	1031.11	27.7723	2109.68	27.8003	3026.29	27.8033	4049.15	27.7773	5076.23	27.8023	6150.85	27.7823	7218.97	27.7933	8044.83	27.7923	9098.24	27.8113	10060.1	27.8093	11069.7	27.8003	12151.2	27.7673	13118.2
27.791	161.767	27.807	1084.75	27.792	2092.93	27.82	3027.43	27.823	4019.52	27.797	5040.3	27.822	6137.31	27.802	7197	27.813	8129.82	27.812	9108.23	27.831	10060.5	27.829	11104.8	27.82	12205.7	27.787	13137.6
27.8107	98.5231	27.8267	1131.99	27.8117	2109.23	27.8397	3038.19	27.8427	4009.23	27.8167	5083.12	27.8417	6116.59	27.8217	7173.61	27.8327	8149.98	27.8317	9089.17	27.8507	10054.8	27.8487	11115.2	27.8397	12177.9	27.8067	13111.5
27.8304	130.266	27.8464	1171.31	27.8314	2066.35	27.8594	3048.91	27.8624	4044.83	27.8364	5160.33	27.8614	6101.69	27.8414	7212.98	27.8524	8151.48	27.8514	9084.9	27.8704	10103.1	27.8684	11133.4	27.8594	12183.3	27.8264	13122.4
27.8501	127.846	27.8661	1147.07	27.8511	2122.69	27.8791	3054.09	27.8821	4074.38	27.8561	5172.11	27.8811	6096.58	27.8611	7217.43	27.8721	8109.39	27.8711	9112.73	27.8901	10082	27.8881	11138.9	27.8791	12145.4	27.8461	13130.1
27.8697	184.934	27.8857	1091.47	27.8707	2100.56	27.8987	3060.77	27.9017	4043.6	27.8757	5162.67	27.9007	6104.23	27.8807	7236.82	27.8917	8118.21	27.8907	9095.33	27.9097	10084.2	27.9077	11135.2	27.8987	12169.3	27.8657	13109.6
27.8894	210.644	27.9054	1022.41	27.8904	2102.24	27.9184	3022.93	27.9214	4119.91	27.8954	5174.77	27.9204	6124.01	27.9004	7224.24	27.9114	8081.39	27.9104	9074.78	27.9294	10097.4	27.9274	11133	27.9184	12152	27.8854	13091.1
27.9091	223.892	27.9251	1029.67	27.9101	2090.55	27.9381	3017.1	27.9411	4099.61	27.9151	5131.84	27.9401	6165.46	27.9201	7141.63	27.9311	8102.02	27.9301	9051.12	27.9491	10096.5	27.9471	11128.8	27.9381	12193.8	27.9051	13096.5
27.9288	195.774	27.9448	1028.51	27.9298	2095.82	27.9578	3026.89	27.9608	4117.13	27.9348	5106.38	27.9598	6172.13	27.9398	7079.24	27.9508	8084.68	27.9498	9037.02	27.9688	10142.9	27.9668	11159.4	27.9578	12189.8	27.9248	13121.6
27.9485	141.865	27.9645	1115.29	27.9495	2083.92	27.9775	3052.68	27.9805	4077	27.9545	5088.26	27.9795	6183.08	27.9595	7069.87	27.9705	8075.1	27.9695	9023.38	27.9885	10147.8	27.9865	11191.4	27.9775	12189.9	27.9445	13144.3
27.9682	128.496	27.9842	1101.17	27.9692	2110.41	27.9972	3066.77	28.0002	4089.1	27.9742	5091.04	27.9992	6115.55	27.9792	7107.41	27.9902	8081.29	27.9892	9016.49	28.0082	10144.8	28.0062	11116.8	27.9972	12182.6	27.9642	13198.1
27.9878	111.077	28.0038	1159.39	27.9888	2134.46	28.0168	3040.71	28.0198	4087.24	27.9938	5072.57	28.0188	6098.02	27.9988	7146.97	28.0098	8109.05	28.0088	9006.44	28.0278	10098.4	28.0258	11114.9	28.0168	12142.9	27.9838	13187.7
28.0075	127.277	28.0235	1152.23	28.0085	2160.38	28.0365	3026.1	28.0395	4082.72	28.0135	5101.9	28.0385	6076.08	28.0185	7220.28	28.0295	8113.53	28.0285	9032.4	28.0475	10039.3	28.0455	11080.6	28.0365	12114.3	28.0035	13146.9
28.0272	137.822	28.0432	1152.75	28.0282	2148.54	28.0562	3039.51	28.0592	4070.03	28.0332	5127.35	28.0582	6092.53	28.0382	7234.41	28.0492	8173.21	28.0482	9034.96	28.0672	9983.91	28.0652	11018.4	28.0562	12116.6	28.0232	13108.5
28.0469	162.981	28.0629	1105.21	28.0479	2091.71	28.0759	3038.77	28.0789	4079.93	28.0529	5150.19	28.0779	6163.44	28.0579	7205.98	28.0689	8178.87	28.0679	9067.51	28.0869	10053.6	28.0849	10999	28.0759	12154.7	28.0429	13085.6
28.0666	142.723	28.0826	1131.34	28.0676	2060.23	28.0956	3032.42	28.0986	4091.43	28.0726	5155.22	28.0976	6157.66	28.0776	7163.42	28.0886	8119.7	28.0876	9077.89	28.1066	10061.2	28.1046	11033.3	28.0956	12162.1	28.0626	13055
28.0862	124.842	28.1022	1115.54	28.0872	2025.78	28.1152	3067.22	28.1182	4073.74	28.0922	5137.63	28.1172	6165.23	28.0972	7127.28	28.1082	8081.3	28.1072	9113.17	28.1262	10115.9	28.1242	11093.2	28.1152	12170.1	28.0822	13099.3
28.1059	97.5921	28.1219	1117.44	28.1069	2012.37	28.1349	3052.6	28.1379	4091.85	28.1119	5112.74	28.1369	6127.24	28.1169	7151.1	28.1279	8123.16	28.1269	9120.69	28.1459	10124.2	28.1439	11134.1	28.1349	12129.6	28.1019	13132.7
28.1256	111.284	28.1416	1150.58	28.1266	2026.42	28.1546	3000.83	28.1576	4085.04	28.1316	5071.11	28.1566	6087	28.1366	7204.54	28.1476	8106.05	28.1466	9099.33	28.1656	10091.3	28.1636	11141.4	28.1546	12088.1	28.1216	13199.4
28.1453	140.781	28.1613	1154.74	28.1463	2046.69	28.1743	3041.45	28.1773	4114.09	28.1513	5083.11	28.1763	6041.93	28.1563	7219.56	28.1673	8174.72	28.1663	9049.66	28.1853	10036	28.1833	11149.8	28.1743	12032.5	28.1413	13179.1
28.165	155.095	28.181	1165.05	28.166	2093.3	28.194	3066.69	28.197	4128.84	28.171	5085.31	28.196	6088.08	28.176	7205.38	28.187	8194.13	28.186	9046.22	28.205	9986.78	28.203	11142.7	28.194	12080.2	28.161	13195.6
28.1846	196.631	28.2006	1141.1	28.1856	2115.8	28.2136	3057.6	28.2166	4117.03	28.1906	5094.27	28.2156	6104.95	28.1956	7144.37	28.2066	8135.31	28.2056	8981.6	28.2246	10004.8	28.2226	11105.2	28.2136	12118.6	28.1806	13169.9
28.2043	178.431	28.2203	1131.67	28.2053	2110.68	28.2333	3102.66	28.2363	4141.08	28.2103	5132.96	28.2353	6125.91	28.2153	7084.85	28.2263	8103.99	28.2253	8998.16	28.2443	10046.4	28.2423	11080.7	28.2333	12161.2	28.2003	13133.8
28.224	127.945	28.24	1130.19	28.225	2093.76	28.253	3121.44	28.256	4147.6	28.23	5156.58	28.255	6124.32	28.235	6996.96	28.246	8065.46	28.245	8994.51	28.264	10084.7	28.262	11123.9	28.253	12204.7	28.22	13071.9
28.2437	96.6875	28.2597	1093.86	28.2447	2085.39	28.2727	3056.71	28.2757	4134.79	28.2497	5111.89	28.2747	6103.27	28.2547	7067.1	28.2657	8040.39	28.2647	9025.78	28.2837	10075.6	28.2817	11113.2	28.2727	12192	28.2397	13089.4
28.2634	68.2619	28.2794	1104.79	28.2644	2056.62	28.2924	3056.89	28.2954	4109.54	28.2694	5098.23	28.2944	6120.98	28.2744	7127.75	28.2854	8075.42	28.2844	9035.33	28.3034	10121.3	28.3014	11159.9	28.2924	12139	28.2594	13045.1
28.2831	27.7471	28.2991	1105.78	28.2841	2043.77	28.3121	3082.66	28.3151	4095.45	28.2891	5057.72	28.3141	6133.44	28.2941	7184.58	28.3051	8198.87	28.3041	9077.16	28.3231	10043.3	28.3211	11150.6	28.3121	12142.3	28.2791	13104.2
28.3027	37.2447	28.3187	1131.31	28.3037	2038.55	28.3317	3089.07	28.3347	4090.62	28.3087	5034.7	28.3337	6116.96	28.3137	7225.28	28.3247	8197.63	28.3237	9037.76	28.3427	9992.23	28.3407	11162.7	28.3317	12138.4	28.2987	13131.7
28.3224	92.5006	28.3384	1090.03	28.3234	2055.27	28.3514	3128.82	28.3544	4122.19	28.3284	4992.84	28.3534	6152.05	28.3334	7234.7	28.3444	8233.08	28.3434	9072.96	28.3624	9970.06	28.3604	11180.4	28.3514	12187.2	28.3184	13174
28.3421	139.055	28.3581	1123.51	28.3431	2099.6	28.3711	3138.56	28.3741	4127.01	28.3481	5004.55	28.3731	6173.67	28.3531	7117.07	28.3641	8181.18	28.3631	9053.5	28.3821	10008	28.3801	11175.8	28.3711	12214.1	28.3381	13179.4
28.3618	169.841	28.3778	1156.3	28.3628	2093.64	28.3908	3094	28.3938	4133.96	28.3678	5021.05	28.3928	6116.87	28.3728	7074.93	28.3838	8161.57	28.3828	9003.79	28.4018	10015.3	28.3998	11216	28.3908	12197.6	28.3578	13179.9
28.3815	184.821	28.3975	1159.69	28.3825	2128.1	28.4105	3021.65	28.4135	4151.66	28.3875	5089.19	28.4125	6082.07	28.3925	7070.02	28.4035	8095.17	28.4025	9001.23	28.4215	10097.7	28.4195	11178.4	28.4105	12178.1	28.3775	13154.6
28.4011	197.472	28.4171	1159.75	28.4021	2145.83	28.4301	3034.21	28.4331	4170.94	28.4071	5053.36	28.4321	6084.95	28.4121	7054.08	28.4231	8094.11	28.4221	9059.59	28.4411	10105.7	28.4391	11152.9	28.4301	12146.7	28.3971	13152.7
28.4208	185.838	28.4368	1143.08	28.4218	2165.04	28.4498	2998.11	28.4528	4135.06	28.4268	5067.73	28.4518	6067.57	28.4318	7082.79	28.4428	8106.67	28.4418	9063.96	28.4608	10107.9	28.4588	11146.9	28.4498	12102.3	28.4168	13127.8
28.4405	160.198	28.4565	1138.03	28.4415	2114.86	28.4695	3053.82	28.4725	4112.09	28.4465	5073.39	28.4715	6031.96	28.4515	7103.45	28.4625	8105.21	28.4615	9093.17	28.4805	10091.5	28.4785	11114.4	28.4695	12148.6	28.4365	13139.6
28.4602	140.689	28.4762	1096	28.4612	2137.13	28.4892	3048.58	28.4922	4079.57	28.4662	5020.63	28.4912	6084.91	28.4712	7117.1	28.4822	8104.05	28.4812	9101.68	28.5002	10070.8	28.4982	11086.8	28.4892	12191.6	28.4562	13140
28.4799	139.088	28.4959	1106.28	28.4809	2123.65	28.5089	3114.19	28.5119	4027.04	28.4859	4992.27	28.5109	6092.24	28.4909	7085.56	28.5019	8118.36	28.5009	9077.88	28.5199	10008.7	28.5179	11116.3	28.5089	12198.8	28.4759	13177.1
28.4996	94.7163	28.5156	1141.66	28.5006	2092.34	28.5286	3093.05	28.5316	4037.66	28.5056	5051.31	28.5306	6128.12	28.5106	7086.99	28.5216	8107.65	28.5206	9019.67	28.5396	10069.4	28.5376	11118	28.5286	12205.1	28.4956	13176.1
28.5192	69.2647	28.5352	1170.13	28.5202	2094.49	28.5482	3090.94	28.5512	4085.26	28.5252	5057.93	28.5502	6127.44	28.5302	7107.03	28.5412	8109.09	28.5402	9034.8	28.5592	10090.8	28.5572	11123.9	28.5482	12206.3	28.5152	13160.8
28.5389	70.9521	28.5549	1241.62	28.5399	2143.34	28.5679	3073.5	28.5709	4130.07	28.5449	5120.09	28.5699	6126.33	28.5499	7098.03	28.5609	8203.62	28.5599	9052.28	28.5789	10094.7	28.5769	11140.7	28.5679	12163	28.5349	13168.9
28.5586	71.6281	28.5746	1241.29	28.5596	2138.44	28.5876	3126.44	28.5906	4153.88	28.5646	5131.99	28.5896	6106.83	28.5696	7094.24	28.5806	8227.43	28.5796	9102.11	28.5986	10151	28.5966	11115.3	28.5876	12158.9	28.5546	13207.8
28.5783	70.2062	28.5943	1194.02	28.5793	2130.88	28.6073	3149.1	28.6103	4154.11	28.5843	5133.79	28.6093	6077.77	28.5893	7117.11	28.6003	8238.28	28.5993	9144.15	28.6183	10192.7	28.6163	11132.5	28.6073	12156.3	28.5743	13150.1
28.598	98.1659	28.614	1115.71	28.599	2160.75	28.627	3139.96	28.63	4120.79	28.604	5111.5	28.629	6045.4	28.609	7110.55	28.62	8260.48	28.619	9149.05	28.638	10152.8	28.636	11133.4	28.627	12190.2	28.594	13183.7
28.6176	128.057	28.6336	1095.42	28.6186	2124.93	28.6466	3126.29	28.6496	4074.34	28.6236	5100.36	28.6486	6046.06	28.6286	7123.66	28.6396	8223.66	28.6386	9146.74	28.6576	10134.8	28.6556	11115.9	28.6466	12204.4	28.6136	13205.9
28.6373	156.043	28.6533	1041.09	28.6383	2086.41	28.6663	3103.56	28.6693	4048.1	28.6433	5008.79	28.6683	6033.59	28.6483	7188.76	28.6593	8200.12	28.6583	9103.4	28.6773	10163.8	28.6753	11120.5	28.6663	12183.6	28.6333	13222.3
28.657	214.28	28.673	1073.84	28.658	2058.04	28.686	3123.63	28.689	4108.74	28.663	5032.08	28.688	6059.23	28.668	7177.45	28.679	8204.52	28.678	9105.53	28.697	10121.2	28.695	11096.2	28.686	12172.2	28.653	13232.6
28.6767	193.527	28.6927	1168.47	28.6777	2083.59	28.7057	3119.05	28.7087	4164	28.6827	5009.23	28.7077	6079.78	28.6877	7169.25	28.6987	8209.14	28.6977	9066.9	28.7167	10130.5	28.7147	11086.5	28.7057	12163.3	28.6727	13230
28.6964	187.785	28.7124	1197.89	28.6974	2062.33	28.7254	3132.91	28.7284	4188.05	28.7024	4997.76	28.7274	6125.37	28.7074	7202.07	28.7184	8183.54	28.7174	9090.69	28.7364	10128.8	28.7344	11096	28.7254	12142.4	28.6924	13197.3
28.716	175.311	28.732	1192.22	28.717	2067.78	28.745	3171.54	28.748	4183.45	28.722	5057.02	28.747	6118.82	28.727	7109.44	28.738	8216.43	28.737	9090.4	28.756	10122	28.754	11117.2	28.745	12170	28.712	13240.1
28.7357	122.843	28.7517	1141.79	28.7367	2060.35	28.7647	3157.79	28.7677	4181.32	28.7417	5090.73	28.7667	6134.38	28.7467	7059.08	28.7577	8187.09	28.7567	9106.17	28.7757	10067.9	28.7737	11137.2	28.7647	12206.4	28.7317	13230.5
28.7554	81.193	28.7714	1072.03	28.7564	2078.39	28.7844	3095.58	28.7874	4133.09	28.7614	5093.61	28.7864	6146.74	28.7664	7061.88	28.7774	8163.13	28.7764	9093.27	28.7954	10044.9	28.7934	11148.7	28.7844	12198.5	28.7514	13252.3
28.7751	101.619	28.7911	1031.78	28.7761	2099.68	28.8041	3040.5	28.8071	4121.33	28.7811	5155.94	28.8061	6120.06	28.7861	7048.06	28.7971	8163.37	28.7961	9133.75	28.8151	10057.1	28.8131	11187.7	28.8041	12209.3	28.7711	13305.5
28.7948	93.9402	28.8108	1067.77	28.7958	2154.69	28.8238	3032.66	28.8268	4128.91	28.8008	5178.91	28.8258	6091.21	28.8058	7047.89	28.8168	8209.3	28.8158	9142.32	28.8348	10077.3	28.8328	11181.1	28.8238	12207.7	28.7908	13335.3
28.8145	113.116	28.8305	1126.73	28.8155	2199.9	28.8435	3019.44	28.8465	4130.84	28.8205	5117.75	28.8455	6102.72	28.8255	7104.64	28.8365	8177.2	28.8355	9137.77	28.8545	10104.8	28.8525	11171.3	28.8435	12178.5	28.8105	13340.7
28.8341	163.725	28.8501	1152.4	28.8351	2267.81	28.8631	3052.47	28.8661	4130.01	28.8401	5117.34	28.8651	6110.79	28.8451	7100.72	28.8561	8121.45	28.8551	9143.63	28.8741	10117.9	28.8721	11211.7	28.8631	12204	28.8301	13319.4
28.8538	116.641	28.8698	1160.72	28.8548	2231.57	28.8828	3049.64	28.8858	4103.7	28.8598	5097.95	28.8848	6076.13	28.8648	7117.31	28.8758	8118.03	28.8748	9163.73	28.8938	10135.7	28.8918	11224.7	28.8828	12263.3	28.8498	13293.9
28.8735	125.702	28.8895	1124.06	28.8745	2174.72	28.9025	3124.19	28.9055	4069.64	28.8795	5065.38	28.9045	6101.22	28.8845	7138.53	28.8955	8112.95	28.8945	9186.43	28.9135	10141.8	28.9115	11226.8	28.9025	12272	28.8695	13283.5
28.8932	138.732	28.9092	1090.92	28.8942	2099.16	28.9222	3159.77	28.9252	4064.87	28.8992	5093.15	28.9242	6092.91	28.9042	7109.27	28.9152	8107.78	28.9142	9195.7	28.9332	10165.3	28.9312	11246	28.9222	12302.6	28.8892	13295.5
28.9129	115.285	28.9289	1089.88	28.9139	2065.1	28.9419	3163.05	28.9449	4083.83	28.9189	5134.48	28.9439	6127.76	28.9239	7084.26	28.9349	8195.91	28.9339	9184.11	28.9529	10202.2	28.9509	11277.3	28.9419	12296.2	28.9089	13298.8
28.9325	144.613	28.9485	1106.75	28.9335	2028.74	28.9615	3138.51	28.9645	4134.82	28.9385	5131.87	28.9635	6133.06	28.9435	7097.41	28.9545	8250.66	28.9535	9209.69	28.9725	10212.6	28.9705	11248.2	28.9615	12316.9	28.9285	13330.1
28.9522	167.207	28.9682	1189.21	28.9532	2061.91	28.9812	3137.77	28.9842	4196.07	28.9582	5148.42	28.9832	6149.14	28.9632	7046.16	28.9742	8284.78	28.9732	9179.69	28.9922	10256.7	28.9902	11253.7	28.9812	12302.7	28.9482	13379
28.9719	148.954	28.9879	1202.09	28.9729	2097.51	29.0009	3094.9	29.0039	4242.92	28.9779	5130.8	29.0029	6110.34	28.9829	7035.15	28.9939	8258.49	28.9929	9206.32	29.0119	10207.9	29.0099	11263.3	29.0009	12315	28.9679	13383.6
28.9916	146.569	29.0076	1184.72	28.9926	2125.91	29.0206	3094.67	29.0236	4186.65	28.9976	5047.15	29.0226	6086.13	29.0026	7047.17	29.0136	8262.63	29.0126	9187.48	29.0316	10198.8	29.0296	11286.3	29.0206	12336.9	28.9876	13419.5
29.0113	125.788	29.0273	1151.55	29.0123	2137.57	29.0403	3098.84	29.0433	4128.31	29.0173	5011.5	29.0423	6037.3	29.0223	7087.24	29.0333	8224.94	29.0323	9207.91	29.0513	10170.9	29.0493	11323.2	29.0403	12406.7	29.0073	13416.9
29.031	75.8303	29.047	1121.28	29.032	2131.11	29.06	3141.22	29.063	4076	29.037	4998.33	29.062	6073.05	29.042	7122.58	29.053	8213.66	29.052	9253.24	29.071	10237.3	29.069	11369.4	29.06	12444.9	29.027	13437.1
29.0506	81.6626	29.0666	1107.65	29.0516	2113.59	29.0796	3159.8	29.0826	4064.69	29.0566	5015.59	29.0816	6075.68	29.0616	7171.28	29.0726	8232.78	29.0716	9271.27	29.0906	10274.8	29.0886	11419.4	29.0796	12457.9	29.0466	13443.4
29.0703	116.688	29.0863	1091.69	29.0713	2074.08	29.0993	3155.16	29.1023	4101.38	29.0763	5022.33	29.1013	6126.72	29.0813	7158.5	29.0923	8257.55	29.0913	9226.81	29.1103	10368.5	29.1083	11433.2	29.0993	12512.2	29.0663	13469.4
29.09	128.133	29.106	1090.06	29.091	2067.14	29.119	3095.09	29.122	4172.42	29.096	5088.3	29.121	6101.42	29.101	7130.13	29.112	8293.02	29.111	9257.29	29.13	10418.7	29.128	11452.2	29.119	12565.3	29.086	13500.4
29.1097	110.662	29.1257	1114.38	29.1107	2079.33	29.1387	3065.38	29.1417	4246.15	29.1157	5100.85	29.1407	6095.45	29.1207	7107.65	29.1317	8316.47	29.1307	9219.14	29.1497	10401.2	29.1477	11425.6	29.1387	12536.5	29.1057	13559.9
29.1294	84.9245	29.1454	1140.62	29.1304	2133.56	29.1584	3036.76	29.1614	4267.53	29.1354	5140.41	29.1604	6071.88	29.1404	7066.79	29.1514	8332.03	29.1504	9190.71	29.1694	10361.3	29.1674	11448.7	29.1584	12545.1	29.1254	13617.6
29.149	95.3239	29.165	1112.44	29.15	2186.4	29.178	3039.79	29.181	4217.46	29.155	5133.36	29.18	6062.2	29.16	7076.16	29.171	8296.04	29.17	9211.49	29.189	10348	29.187	11457.4	29.178	12587.1	29.145	13722.5
29.1687	102.727	29.1847	1136.3	29.1697	2204.64	29.1977	3090.01	29.2007	4170.71	29.1747	5129.85	29.1997	6083.85	29.1797	7144.49	29.1907	8299.54	29.1897	9233.12	29.2087	10374	29.2067	11526.3	29.1977	12620.5	29.1647	13814.9
29.1884	82.7363	29.2044	1128.37	29.1894	2190	29.2174	3130.56	29.2204	4114.34	29.1944	5115.87	29.2194	6144.74	29.1994	7194.09	29.2104	8273.97	29.2094	9233.57	29.2284	10407.2	29.2264	11537.9	29.2174	12645.9	29.1844	13851
29.2081	92.234	29.2241	1106.01	29.2091	2160.25	29.2371	3153.97	29.2401	4106.22	29.2141	5113.22	29.2391	6177.27	29.2191	7206.53	29.2301	8231.61	29.2291	9337.2	29.2481	10477.7	29.2461	11541.8	29.2371	12753.1	29.2041	13859.6
29.2278	59.2089	29.2438	1090.64	29.2288	2109.38	29.2568	3185.41	29.2598	4084.13	29.2338	5110.76	29.2588	6184.28	29.2388	7223.78	29.2498	8284.91	29.2488	9332.7	29.2678	10478.1	29.2658	11537.6	29.2568	12738.6	29.2238	13900.2
29.2474	29.3281	29.2634	1122.17	29.2484	2095.99	29.2764	3178.26	29.2794	4109.73	29.2534	5058.19	29.2784	6202.14	29.2584	7199.69	29.2694	8294.28	29.2684	9308.92	29.2874	10459.8	29.2854	11568.4	29.2764	12781.3	29.2434	13862.6
29.2671	40.4941	29.2831	1146.14	29.2681	2110.92	29.2961	3137.32	29.2991	4127.47	29.2731	5098.68	29.2981	6179.93	29.2781	7172.67	29.2891	8308.23	29.2881	9335.23	29.3071	10451.4	29.3051	11565.5	29.2961	12754.3	29.2631	13899.5
29.2868	50.7708	29.3028	1198.39	29.2878	2128.33	29.3158	3088.09	29.3188	4180.81	29.2928	5113.83	29.3178	6170.86	29.2978	7178.41	29.3088	8284.18	29.3078	9367.4	29.3268	10443.8	29.3248	11593.3	29.3158	12747	29.2828	13959.9
29.3065	96.2505	29.3225	1185.27	29.3075	2141.95	29.3355	3075.67	29.3385	4160.53	29.3125	5078.3	29.3375	6159.56	29.3175	7173.8	29.3285	8259.76	29.3275	9356.05	29.3465	10445.9	29.3445	11582.7	29.3355	12783.6	29.3025	14037.9
29.3262	123.02	29.3422	1165.45	29.3272	2136.15	29.3552	3022.08	29.3582	4194.95	29.3322	5076.25	29.3572	6123.84	29.3372	7164.76	29.3482	8213.84	29.3472	9408	29.3662	10524.7	29.3642	11593.6	29.3552	12873.8	29.3222	14070.9
29.3459	122.36	29.3619	1131.36	29.3469	2136.96	29.3749	3000.68	29.3779	4210.32	29.3519	5113.3	29.3769	6110.14	29.3569	7144.43	29.3679	8218.2	29.3669	9392.63	29.3859	10556.3	29.3839	11592.9	29.3749	12913.1	29.3419	14102.4
29.3655	61.3693	29.3815	1098.73	29.3665	2114.11	29.3945	3016.31	29.3975	4180.63	29.3715	5094.63	29.3965	6145.54	29.3765	7119.97	29.3875	8225.78	29.3865	9378.93	29.4055	10526	29.4035	11521.3	29.3945	12967.5	29.3615	14073.4
29.3852	29.9287	29.4012	1093.23	29.3862	2134.02	29.4142	3057.7	29.4172	4134.8	29.3912	5071.37	29.4162	6134.79	29.3962	7103.52	29.4072	8261.44	29.4062	9365.33	29.4252	10510.9	29.4232	11520.4	29.4142	12993.4	29.3812	14039.8
29.4049	19.6301	29.4209	1118.35	29.4059	2170.27	29.4339	3080.46	29.4369	4118.98	29.4109	5112.27	29.4359	6159.1	29.4159	7124.28	29.4269	8306.74	29.4259	9349.68	29.4449	10482.7	29.4429	11516.5	29.4339	12939.4	29.4009	13993.3
29.4246	67.6292	29.4406	1168.82	29.4256	2185.73	29.4536	3162.62	29.4566	4083.22	29.4306	5096.81	29.4556	6172.07	29.4356	7117.15	29.4466	8306.22	29.4456	9306.84	29.4646	10454.9	29.4626	11477.7	29.4536	12896.7	29.4206	13975.9
29.4443	96.2197	29.4603	1159.02	29.4453	2168.48	29.4733	3196.01	29.4763	4135.08	29.4503	5062.89	29.4753	6162.95	29.4553	7140.23	29.4663	8330.78	29.4653	9342.72	29.4843	10419	29.4823	11495	29.4733	12871.4	29.4403	14016.9
29.4639	163.354	29.4799	1166.65	29.4649	2179.01	29.4929	3200.89	29.4959	4195.55	29.4699	5060.16	29.4949	6139	29.4749	7146.53	29.4859	8263.98	29.4849	9310.66	29.5039	10391.1	29.5019	11489.8	29.4929	12866.8	29.4599	14024
29.4836	182.103	29.4996	1104.85	29.4846	2139.78	29.5126	3190.79	29.5156	4244.68	29.4896	5035.96	29.5146	6125.66	29.4946	7143.37	29.5056	8237.83	29.5046	9305.97	29.5236	10384.4	29.5216	11513.4	29.5126	12852.2	29.4796	14034.3
29.5033	162.17	29.5193	1054.47	29.5043	2098.73	29.5323	3190	29.5353	4332.95	29.5093	5021.87	29.5343	6108.54	29.5143	7137.09	29.5253	8233.09	29.5243	9276.5	29.5433	10361.8	29.5413	11606.6	29.5323	12829.4	29.4993	14008.8
29.523	123.244	29.539	1060.25	29.524	2067.06	29.552	3137.87	29.555	4313.26	29.529	5017.43	29.554	6120.69	29.534	7116.72	29.545	8244.06	29.544	9283.93	29.563	10358.4	29.561	11598.3	29.552	12825.6	29.519	13943.8
29.5427	121.304	29.5587	1063.75	29.5437	2081.28	29.5717	3145.09	29.5747	4260.16	29.5487	5077.86	29.5737	6117.27	29.5537	7113.78	29.5647	8243.82	29.5637	9309.95	29.5827	10382.1	29.5807	11548.5	29.5717	12782.8	29.5387	13798.6
29.5624	109.225	29.5784	1094.77	29.5634	2091.7	29.5914	3111.21	29.5944	4234.99	29.5684	5055.4	29.5934	6115.72	29.5734	7085.75	29.5844	8283.59	29.5834	9306.04	29.6024	10408	29.6004	11518.8	29.5914	12747.9	29.5584	13725.7
29.582	122.824	29.598	1149.51	29.583	2114.38	29.611	3129.65	29.614	4186.87	29.588	5059.5	29.613	6153.12	29.593	7079.69	29.604	8237.49	29.603	9276.84	29.622	10338.3	29.62	11480.9	29.611	12674.3	29.578	13669.8
29.6017	144.577	29.6177	1200.59	29.6027	2145.09	29.6307	3096.57	29.6337	4127.44	29.6077	5063.76	29.6327	6169.67	29.6127	7046.49	29.6237	8235.79	29.6227	9231.14	29.6417	10347.6	29.6397	11420.3	29.6307	12588.6	29.5977	13647.3
29.6214	154.382	29.6374	1164.73	29.6224	2150.15	29.6504	3115	29.6534	4185.52	29.6274	5071.21	29.6524	6170.65	29.6324	7087.09	29.6434	8179.57	29.6424	9199.95	29.6614	10310.4	29.6594	11414.2	29.6504	12573.3	29.6174	13618.7
29.6411	150.344	29.6571	1153.72	29.6421	2096.79	29.6701	3122.46	29.6731	4190.61	29.6471	5068.96	29.6721	6176.41	29.6521	7106.31	29.6631	8186.81	29.6621	9179.58	29.6811	10292.6	29.6791	11391.8	29.6701	12521.3	29.6371	13591.2
29.6608	133.045	29.6768	1111.69	29.6618	2046.9	29.6898	3143.35	29.6928	4202	29.6668	5122.4	29.6918	6165.13	29.6718	7147.3	29.6828	8199.68	29.6818	9145.38	29.7008	10266.5	29.6988	11362.8	29.6898	12477.3	29.6568	13519.9
29.6804	171.489	29.6964	1084.48	29.6814	2070.21	29.7094	3169.39	29.7124	4234.41	29.6864	5166.2	29.7114	6164.24	29.6914	7107.99	29.7024	8250.68	29.7014	9187.99	29.7204	10294.8	29.7184	11267.4	29.7094	12450.4	29.6764	13473.4
29.7001	163.488	29.7161	1062.23	29.7011	2060.52	29.7291	3183.55	29.7321	4191.35	29.7061	5184.35	29.7311	6165.36	29.7111	7126.22	29.7221	8266.58	29.7211	9242.72	29.7401	10257.8	29.7381	11200.7	29.7291	12456.8	29.6961	13434.5
29.7198	126.201	29.7358	1075.24	29.7208	2123.96	29.7488	3178.04	29.7518	4157.79	29.7258	5164.99	29.7508	6125.78	29.7308	7093.71	29.7418	8322.52	29.7408	9257.36	29.7598	10219.2	29.7578	11170.4	29.7488	12387.2	29.7158	13418.1
29.7395	77.7574	29.7555	1134.43	29.7405	2178.32	29.7685	3139.03	29.7715	4148.75	29.7455	5101.25	29.7705	6126.67	29.7505	7120.07	29.7615	8297.07	29.7605	9270.99	29.7795	10170.9	29.7775	11170.5	29.7685	12380.2	29.7355	13458.2
29.7592	72.8432	29.7752	1157.35	29.7602	2192.32	29.7882	3153.19	29.7912	4115.39	29.7652	5047.69	29.7902	6132.47	29.7702	7108.4	29.7812	8284.73	29.7802	9283.29	29.7992	10152.5	29.7972	11215	29.7882	12332.8	29.7552	13440.4
29.7788	28.7815	29.7948	1153.56	29.7798	2157.32	29.8078	3116.54	29.8108	4114.62	29.7848	5026.45	29.8098	6078.64	29.7898	7156.83	29.8008	8232.41	29.7998	9253.3	29.8188	10138.2	29.8168	11318.5	29.8078	12334.2	29.7748	13398.6
29.7985	34.3587	29.8145	1156.81	29.7995	2084.68	29.8275	3121.99	29.8305	4156.67	29.8045	5004.3	29.8295	6033.72	29.8095	7192.44	29.8205	8167.75	29.8195	9241.27	29.8385	10140.7	29.8365	11338.8	29.8275	12326.6	29.7945	13355.6
29.8182	125.556	29.8342	1154.1	29.8192	2044.79	29.8472	3138.37	29.8502	4153.85	29.8242	5033.63	29.8492	6069.14	29.8292	7195.43	29.8402	8165.06	29.8392	9191.2	29.8582	10159.9	29.8562	11314.1	29.8472	12281.9	29.8142	13326.8
29.8379	149.457	29.8539	1117.19	29.8389	2032.23	29.8669	3189.14	29.8699	4183.46	29.8439	5091.59	29.8689	6086.1	29.8489	7129.53	29.8599	8133.94	29.8589	9184.86	29.8779	10135.6	29.8759	11291.4	29.8669	12288.8	29.8339	13278.6
29.8576	135.143	29.8736	1116.76	29.8586	2044.62	29.8866	3192.36	29.8896	4202.19	29.8636	5128.19	29.8886	6131.83	29.8686	7097.94	29.8796	8112.95	29.8786	9186.35	29.8976	10137.9	29.8956	11236	29.8866	12311.4	29.8536	13248.5
29.8773	114.069	29.8933	1131.33	29.8783	2080.67	29.9063	3224.89	29.9093	4203.05	29.8833	5151.93	29.9083	6199.89	29.8883	7073.43	29.8993	8163.5	29.8983	9194.9	29.9173	10128.1	29.9153	11181.3	29.9063	12316.3	29.8733	13228.8
29.8969	91.7946	29.9129	1143.37	29.8979	2099.89	29.9259	3226.9	29.9289	4206.61	29.9029	5174.35	29.9279	6228	29.9079	7036.47	29.9189	8184.57	29.9179	9227.64	29.9369	10163.8	29.9349	11172	29.9259	12269.1	29.8929	13262.1
29.9166	106.929	29.9326	1148.64	29.9176	2109.01	29.9456	3237.32	29.9486	4213.44	29.9226	5150.44	29.9476	6215.41	29.9276	7067.54	29.9386	8188.03	29.9376	9236.59	29.9566	10173	29.9546	11187.7	29.9456	12300.3	29.9126	13194
29.9363	139.455	29.9523	1132.3	29.9373	2141.91	29.9653	3177.96	29.9683	4183.52	29.9423	5111.57	29.9673	6154.72	29.9473	7076.3	29.9583	8191.01	29.9573	9228.45	29.9763	10203.8	29.9743	11218	29.9653	12235.2	29.9323	13200.5
29.956	158.157	29.972	1099.47	29.957	2159.96	29.985	3130.28	29.988	4177.14	29.962	5108.57	29.987	6090.92	29.967	7098.66	29.978	8162.37	29.977	9251.04	29.996	10202.2	29.994	11245.8	29.985	12194.8	29.952	13228.4
29.9757	207.903	29.9917	1068.72	29.9767	2133.22	30.0047	3092.37	30.0077	4122.04	29.9817	5109.89	30.0067	6049.28	29.9867	7112.14	29.9977	8149.7	29.9967	9219.96	30.0157	10167.6	30.0137	11225.3	30.0047	12161.2	29.9717	13225.1
29.9953	180.969	30.0113	1044.15	29.9963	2138.87	30.0243	3097.21	30.0273	4137.07	30.0013	5071.62	30.0263	6062.71	30.0063	7108.61	30.0173	8140.25	30.0163	9171.71	30.0353	10148.8	30.0333	11172.7	30.0243	12198.2	29.9913	13212.4
30.015	128.156	30.031	1022.65	30.016	2094.12	30.044	3131.67	30.047	4113.56	30.021	5105.61	30.046	6103.03	30.026	7095.57	30.037	8123.3	30.036	9154.66	30.055	10125.5	30.053	11149.9	30.044	12193.7	30.011	13251.6
30.0347	137.098	30.0507	1058.22	30.0357	2048.12	30.0637	3184.81	30.0667	4101.34	30.0407	5092.85	30.0657	6142.29	30.0457	7112.23	30.0567	8126.01	30.0557	9100.44	30.0747	10109.3	30.0727	11130	30.0637	12206.4	30.0307	13223.9
30.0544	118.662	30.0704	1097.61	30.0554	2038.09	30.0834	3212.19	30.0864	4106.28	30.0604	5059.77	30.0854	6161.92	30.0654	7124.66	30.0764	8143.26	30.0754	9094.53	30.0944	10066.4	30.0924	11097.1	30.0834	12230.2	30.0504	13205.9
30.0741	143.861	30.0901	1154.38	30.0751	2059.03	30.1031	3241.39	30.1061	4173.25	30.0801	5036.81	30.1051	6170.88	30.0851	7130.87	30.0961	8139.49	30.0951	9085.18	30.1141	10102.4	30.1121	11081.3	30.1031	12230.2	30.0701	13196.7
30.0938	170.787	30.1098	1167.13	30.0948	2102.12	30.1228	3201.56	30.1258	4161.54	30.0998	5060.51	30.1248	6134.88	30.1048	7125.77	30.1158	8125.76	30.1148	9079.53	30.1338	10089.1	30.1318	11132.5	30.1228	12194.5	30.0898	13151.3
30.1134	132.485	30.1294	1182.6	30.1144	2127.85	30.1424	3080.04	30.1454	4183.05	30.1194	5102.04	30.1444	6097.1	30.1244	7093.59	30.1354	8112.09	30.1344	9125.05	30.1534	10070.7	30.1514	11143.8	30.1424	12158.7	30.1094	13147.5
30.1331	117.743	30.1491	1142.62	30.1341	2126.94	30.1621	3045.27	30.1651	4203.57	30.1391	5177.83	30.1641	6108.26	30.1441	7035.36	30.1551	8142.09	30.1541	9123.72	30.1731	10113.4	30.1711	11139.6	30.1621	12157.9	30.1291	13137.5
30.1528	108.715	30.1688	1153.08	30.1538	2101.11	30.1818	3058.75	30.1848	4179.35	30.1588	5192.13	30.1838	6121.32	30.1638	7042.07	30.1748	8158.97	30.1738	9130.65	30.1928	10129.7	30.1908	11195.9	30.1818	12171.9	30.1488	13156.8
30.1725	47.1425	30.1885	1143.94	30.1735	2074.76	30.2015	3042.41	30.2045	4130.31	30.1785	5206.71	30.2035	6161.07	30.1835	7022.27	30.1945	8196.96	30.1935	9129.05	30.2125	10172.8	30.2105	11189.3	30.2015	12188.6	30.1685	13158
30.1922	88.3904	30.2082	1124.55	30.1932	2024.06	30.2212	3100.78	30.2242	4077.78	30.1982	5181.2	30.2232	6201.46	30.2032	7089.34	30.2142	8202.22	30.2132	9129.17	30.2322	10175.8	30.2302	11196.7	30.2212	12209.8	30.1882	13188.5
30.2118	121.157	30.2278	1152.3	30.2128	2015.6	30.2408	3171.85	30.2438	4100.51	30.2178	5108.71	30.2428	6179.27	30.2228	7147.64	30.2338	8200.29	30.2328	9115.93	30.2518	10196	30.2498	11190.1	30.2408	12248.4	30.2078	13190.5
30.2315	92.2806	30.2475	1141.41	30.2325	2027.79	30.2605	3149.78	30.2635	4105.99	30.2375	5092.47	30.2625	6149.33	30.2425	7166.04	30.2535	8163.21	30.2525	9126.53	30.2715	10162.8	30.2695	11133.6	30.2605	12230.4	30.2275	13161
30.2512	91.6143	30.2672	1144.48	30.2522	2053.46	30.2802	3138.83	30.2832	4103.62	30.2572	5123.06	30.2822	6112.04	30.2622	7151.15	30.2732	8113.85	30.2722	9118.84	30.2912	10168.8	30.2892	11123.6	30.2802	12208.1	30.2472	13174.4
30.2709	78.5979	30.2869	1153.02	30.2719	2060.57	30.2999	3146.13	30.3029	4153.96	30.2769	5105.58	30.3019	6049.22	30.2819	7141.8	30.2929	8059.09	30.2919	9144.11	30.3109	10112.8	30.3089	11121.6	30.2999	12166.4	30.2669	13163.7
30.2906	66.9369	30.3066	1164.97	30.2916	2085.06	30.3196	3112.29	30.3226	4206.73	30.2966	5108.4	30.3216	6048.76	30.3016	7082.84	30.3126	8065.96	30.3116	9114.95	30.3306	10098.8	30.3286	11069.5	30.3196	12181.8	30.2866	13105.4
30.3102	51.713	30.3262	1189	30.3112	2100.59	30.3392	3101.71	30.3422	4190.16	30.3162	5105.61	30.3412	6107.21	30.3212	7112.7	30.3322	8077.61	30.3312	9112.17	30.3502	10092.5	30.3482	11086.1	30.3392	12206.1	30.3062	13093.1
30.3299	80.9775	30.3459	1213.09	30.3309	2089.8	30.3589	3116.35	30.3619	4207.32	30.3359	5047.67	30.3609	6146.46	30.3409	7096.87	30.3519	8146.81	30.3509	9114.3	30.3699	10117.3	30.3679	11101.6	30.3589	12238.2	30.3259	13100
30.3496	115.74	30.3656	1192.04	30.3506	2080.59	30.3786	3108.82	30.3816	4208.34	30.3556	5011.21	30.3806	6163.85	30.3606	7137.95	30.3716	8225.82	30.3706	9088.03	30.3896	10151.6	30.3876	11105.6	30.3786	12260.3	30.3456	13118.5
30.3693	130.652	30.3853	1186.86	30.3703	2065.53	30.3983	3118.37	30.4013	4201.37	30.3753	5014.6	30.4003	6152.99	30.3803	7175.85	30.3913	8214.92	30.3903	9041.9	30.4093	10136.3	30.4073	11092.9	30.3983	12304	30.3653	13136.5
30.389	126.97	30.405	1151.03	30.39	2055.66	30.418	3145.64	30.421	4195.92	30.395	5059.56	30.42	6070.85	30.4	7135.99	30.411	8205.3	30.41	9022.58	30.429	10176.2	30.427	11103.9	30.418	12217.5	30.385	13177.3
30.4087	109.193	30.4247	1103.14	30.4097	2022.99	30.4377	3145.79	30.4407	4210.75	30.4147	5120.33	30.4397	6030.65	30.4197	7101.56	30.4307	8151.68	30.4297	9017.03	30.4487	10179.7	30.4467	11178.2	30.4377	12120.1	30.4047	13189.3
30.4283	111.864	30.4443	1076.46	30.4293	2037.97	30.4573	3123.9	30.4603	4162.7	30.4343	5206.95	30.4593	6014.37	30.4393	7128.76	30.4503	8058.31	30.4493	9011.24	30.4683	10150.3	30.4663	11189.2	30.4573	12076.3	30.4243	13197.4
30.448	83.8182	30.464	1040.41	30.449	2055	30.477	3120.85	30.48	4176.93	30.454	5261.07	30.479	6076.27	30.459	7065.34	30.47	8041.28	30.469	9027.89	30.488	10150.3	30.486	11172.1	30.477	12010.1	30.444	13140.4
30.4677	97.9161	30.4837	1045.82	30.4687	2075.78	30.4967	3082.65	30.4997	4139.98	30.4737	5258.07	30.4987	6145.01	30.4787	7081.47	30.4897	8070.51	30.4887	9053.51	30.5077	10149.8	30.5057	11202.1	30.4967	11985.6	30.4637	13122.2
30.4874	99.9899	30.5034	1080.35	30.4884	2113.39	30.5164	3082.75	30.5194	4132.25	30.4934	5212.49	30.5184	6194.39	30.4984	7117.59	30.5094	8118.88	30.5084	9082.36	30.5274	10140.9	30.5254	11197	30.5164	12106.4	30.4834	13107.5
30.5071	117.043	30.5231	1078.16	30.5081	2172.7	30.5361	3099.34	30.5391	4133.47	30.5131	5156.4	30.5381	6182.19	30.5181	7062.95	30.5291	8126.65	30.5281	9071.96	30.5471	10181.7	30.5451	11135.8	30.5361	12153.1	30.5031	13098.8
30.5267	153.753	30.5427	1128.05	30.5277	2160.5	30.5557	3183.22	30.5587	4184.47	30.5327	5091.59	30.5577	6163.48	30.5377	7097.26	30.5487	8154.24	30.5477	9098.93	30.5667	10189.5	30.5647	11167.1	30.5557	12219.9	30.5227	13083.7
30.5464	186.637	30.5624	1130.19	30.5474	2147.39	30.5754	3195.59	30.5784	4174.9	30.5524	5024.45	30.5774	6115.51	30.5574	7133.41	30.5684	8136.41	30.5674	9157.22	30.5864	10199.5	30.5844	11154.9	30.5754	12278.1	30.5424	13098.9
30.5661	212.425	30.5821	1117.05	30.5671	2158.99	30.5951	3179.11	30.5981	4180.14	30.5721	5060.6	30.5971	6084.28	30.5771	7132.46	30.5881	8136.36	30.5871	9134.41	30.6061	10203.7	30.6041	11163.2	30.5951	12280.3	30.5621	13165.7
30.5858	171.662	30.6018	1124.73	30.5868	2104.75	30.6148	3155.66	30.6178	4159.5	30.5918	5116.19	30.6168	6117.31	30.5968	7148.78	30.6078	8131.16	30.6068	9133.3	30.6258	10189.1	30.6238	11201.6	30.6148	12211.4	30.5818	13193.4
30.6055	195.816	30.6215	1136.86	30.6065	2074.68	30.6345	3137.14	30.6375	4161.95	30.6115	5178.37	30.6365	6213.97	30.6165	7206.5	30.6275	8135.13	30.6265	9169.3	30.6455	10177.1	30.6435	11222.3	30.6345	12217.7	30.6015	13218.3
30.6252	121.532	30.6412	1172.22	30.6262	2081	30.6542	3073.67	30.6572	4147.12	30.6312	5204.45	30.6562	6266.51	30.6362	7202.39	30.6472	8163.59	30.6462	9148.57	30.6652	10132.8	30.6632	11257.4	30.6542	12158.4	30.6212	13255.6
30.6448	104.274	30.6608	1198.63	30.6458	2112.89	30.6738	3129.18	30.6768	4155.13	30.6508	5210.77	30.6758	6249.58	30.6558	7163.72	30.6668	8156.48	30.6658	9108.65	30.6848	10120.7	30.6828	11297.9	30.6738	12153.4	30.6408	13245.8
30.6645	74.414	30.6805	1167.11	30.6655	2154.87	30.6935	3202.83	30.6965	4207.08	30.6705	5170.4	30.6955	6225.93	30.6755	7123.63	30.6865	8162.42	30.6855	9138.01	30.7045	10134.8	30.7025	11267.5	30.6935	12134.2	30.6605	13162.6
30.6842	111.663	30.7002	1169.08	30.6852	2193.21	30.7132	3205.5	30.7162	4225.86	30.6902	5112.44	30.7152	6186.94	30.6952	7131.66	30.7062	8193.27	30.7052	9133.58	30.7242	10101.5	30.7222	11228.2	30.7132	12126.2	30.6802	13144.7
30.7039	62.1358	30.7199	1126.11	30.7049	2195.38	30.7329	3230.11	30.7359	4214.5	30.7099	5028.45	30.7349	6091.72	30.7149	7084.61	30.7259	8262.32	30.7249	9091.34	30.7439	10084.9	30.7419	11215.2	30.7329	12152.5	30.6999	13102.9
30.7236	102.295	30.7396	1067.31	30.7246	2179.5	30.7526	3216.92	30.7556	4161.74	30.7296	5045.87	30.7546	6111.86	30.7346	7087.25	30.7456	8243.49	30.7446	9078.87	30.7636	10094.4	30.7616	11168.2	30.7526	12184.6	30.7196	13089.7
30.7432	126.575	30.7592	1084.23	30.7442	2104.52	30.7722	3150.31	30.7752	4141.37	30.7492	5056.41	30.7742	6161.74	30.7542	7109.63	30.7652	8206.97	30.7642	9092.68	30.7832	10080.2	30.7812	11119.5	30.7722	12176.1	30.7392	13112.3
30.7629	152.527	30.7789	1112.5	30.7639	2066.35	30.7919	3118.89	30.7949	4081.3	30.7689	5082.43	30.7939	6183.28	30.7739	7105.4	30.7849	8170.55	30.7839	9112.27	30.8029	10080.4	30.8009	11148.9	30.7919	12194.1	30.7589	13155.3
30.7826	182.979	30.7986	1101.61	30.7836	2053.59	30.8116	3160.86	30.8146	4087.59	30.7886	5125.3	30.8136	6200.79	30.7936	7144.43	30.8046	8136.92	30.8036	9138.61	30.8226	10126.6	30.8206	11188.5	30.8116	12234.6	30.7786	13168.5
30.8023	214.214	30.8183	1143.78	30.8033	2095.17	30.8313	3172.88	30.8343	4128.49	30.8083	5176.87	30.8333	6253.6	30.8133	7186.43	30.8243	8097.69	30.8233	9117.91	30.8423	10132.3	30.8403	11153.8	30.8313	12179.1	30.7983	13178.3
30.822	213.109	30.838	1133.87	30.823	2146.18	30.851	3207.19	30.854	4173.74	30.828	5199.68	30.853	6198.14	30.833	7158.51	30.844	8153.56	30.843	9107.35	30.862	10177.3	30.86	11167.4	30.851	12190.7	30.818	13142.8
30.8416	136.33	30.8576	1151.18	30.8426	2173.32	30.8706	3200.76	30.8736	4197.94	30.8476	5207.34	30.8726	6168.8	30.8526	7190.19	30.8636	8253.22	30.8626	9083.58	30.8816	10157	30.8796	11186.3	30.8706	12198.7	30.8376	13123.5
30.8613	128.366	30.8773	1170.45	30.8623	2185.36	30.8903	3133.19	30.8933	4257.54	30.8673	5168.18	30.8923	6169.08	30.8723	7196.33	30.8833	8248.73	30.8823	9053.59	30.9013	10218	30.8993	11176.6	30.8903	12195.8	30.8573	13106.6
30.881	124.061	30.897	1229.74	30.882	2200.47	30.91	3087.18	30.913	4233.92	30.887	5145.85	30.912	6170.61	30.892	7121.68	30.903	8272.5	30.902	9062.5	30.921	10244.3	30.919	11156.1	30.91	12178.5	30.877	13099.2
30.9007	122.566	30.9167	1231.85	30.9017	2154.29	30.9297	3036.73	30.9327	4194.55	30.9067	5099.9	30.9317	6122.58	30.9117	7120.37	30.9227	8243.14	30.9217	9107.56	30.9407	10233	30.9387	11170.3	30.9297	12201.2	30.8967	13147.1
30.9204	163.033	30.9364	1222.79	30.9214	2144.71	30.9494	3022.38	30.9524	4192.44	30.9264	5079.97	30.9514	6162.58	30.9314	7143.1	30.9424	8181.05	30.9414	9151.6	30.9604	10250.6	30.9584	11168	30.9494	12163.2	30.9164	13178.9
30.9401	198.362	30.9561	1185.54	30.9411	2146.4	30.9691	3103.93	30.9721	4204.4	30.9461	5053.12	30.9711	6165.18	30.9511	7139.37	30.9621	8150.54	30.9611	9155.12	30.9801	10260.9	30.9781	11177.9	30.9691	12147.3	30.9361	13151.2
30.9597	157.623	30.9757	1154.4	30.9607	2128.1	30.9887	3189.15	30.9917	4182.45	30.9657	5138.97	30.9907	6169.81	30.9707	7135.33	30.9817	8151.24	30.9807	9161.31	30.9997	10182.7	30.9977	11217.4	30.9887	12138.9	30.9557	13154.1
30.9794	108.215	30.9954	1084.39	30.9804	2132.2	31.0084	3192.9	31.0114	4206.92	30.9854	5180.52	31.0104	6190.35	30.9904	7161.41	31.0014	8167.46	31.0004	9159.53	31.0194	10113.5	31.0174	11256.1	31.0084	12108.9	30.9754	13120
30.9991	129.854	31.0151	1070.42	31.0001	2139.49	31.0281	3226.09	31.0311	4187.05	31.0051	5217.07	31.0301	6221.25	31.0101	7144.25	31.0211	8229.13	31.0201	9135.04	31.0391	10068.1	31.0371	11243.9	31.0281	12132	30.9951	13090.2
31.0188	118.631	31.0348	1129.87	31.0198	2127.98	31.0478	3218.05	31.0508	4152.05	31.0248	5196.65	31.0498	6191.76	31.0298	7135.25	31.0408	8222.78	31.0398	9142.08	31.0588	10046.2	31.0568	11205.7	31.0478	12155	31.0148	13089.1
31.0385	144.84	31.0545	1119.13	31.0395	2130.49	31.0675	3170.78	31.0705	4139.78	31.0445	5201.44	31.0695	6177.49	31.0495	7134.09	31.0605	8221.09	31.0595	9126.34	31.0785	10048.9	31.0765	11162.7	31.0675	12166.9	31.0345	13106.5
31.0581	188.117	31.0741	1137.56	31.0591	2169.15	31.0871	3194.32	31.0901	4125.21	31.0641	5123.47	31.0891	6175.3	31.0691	7156.77	31.0801	8208.31	31.0791	9116.34	31.0981	10057.4	31.0961	11123	31.0871	12218	31.0541	13094.8
31.0778	221	31.0938	1147.77	31.0788	2167.69	31.1068	3184.87	31.1098	4107.88	31.0838	5099.5	31.1088	6176.45	31.0888	7110.55	31.0998	8139.25	31.0988	9119.44	31.1178	10094.5	31.1158	11107.7	31.1068	12217	31.0738	13126.7
31.0975	184.275	31.1135	1131.66	31.0985	2167.73	31.1265	3204.76	31.1295	4132.44	31.1035	5120.17	31.1285	6189.97	31.1085	7084.84	31.1195	8148.79	31.1185	9119.4	31.1375	10162.8	31.1355	11116.8	31.1265	12204.5	31.0935	13139.1
31.1172	125.094	31.1332	1110.43	31.1182	2211.35	31.1462	3215.89	31.1492	4173.11	31.1232	5125.75	31.1482	6189.34	31.1282	7100.42	31.1392	8189.87	31.1382	9121.76	31.1572	10185.4	31.1552	11187.7	31.1462	12183.3	31.1132	13156.7
31.1369	110.268	31.1529	1132.84	31.1379	2208.38	31.1659	3197.92	31.1689	4170.6	31.1429	5185.83	31.1679	6199.86	31.1479	7040.88	31.1589	8196.3	31.1579	9151.52	31.1769	10211.3	31.1749	11215.8	31.1659	12161.4	31.1329	13175.4
31.1566	52.2283	31.1726	1149.05	31.1576	2140.15	31.1856	3151.13	31.1886	4207.72	31.1626	5230.74	31.1876	6200.76	31.1676	7060.05	31.1786	8239.84	31.1776	9108.74	31.1966	10239.2	31.1946	11231.7	31.1856	12113.6	31.1526	13175
31.1762	56.0873	31.1922	1154.94	31.1772	2121.65	31.2052	3153.11	31.2082	4209.72	31.1822	5211.65	31.2072	6148.29	31.1872	7103.94	31.1982	8245.76	31.1972	9114.03	31.2162	10247.2	31.2142	11195.2	31.2052	12164.5	31.1722	13178.1
31.1959	102.688	31.2119	1188.97	31.1969	2086.38	31.2249	3146.55	31.2279	4206.42	31.2019	5214.03	31.2269	6144.27	31.2069	7131.18	31.2179	8225.04	31.2169	9112.14	31.2359	10195.1	31.2339	11198.4	31.2249	12168.4	31.1919	13146.7
31.2156	141.636	31.2316	1204.28	31.2166	2066.87	31.2446	3180.63	31.2476	4181.99	31.2216	5222.02	31.2466	6193.32	31.2266	7159.64	31.2376	8181.3	31.2366	9115.23	31.2556	10168.8	31.2536	11192.8	31.2446	12174.9	31.2116	13147.1
31.2353	163.168	31.2513	1221.77	31.2363	2081.64	31.2643	3210.03	31.2673	4198.29	31.2413	5158.5	31.2663	6224.04	31.2463	7227.57	31.2573	8154.68	31.2563	9141.8	31.2753	10146.3	31.2733	11161.3	31.2643	12198.4	31.2313	13131.9
31.255	169.743	31.271	1210.08	31.256	2113.23	31.284	3232.9	31.287	4207.5	31.261	5172.35	31.286	6243.59	31.266	7229.58	31.277	8188.73	31.276	9187.25	31.295	10141.8	31.293	11187.6	31.284	12242.1	31.251	13149.8
31.2746	165.761	31.2906	1235.67	31.2756	2168.59	31.3036	3219.94	31.3066	4228.91	31.2806	5227.22	31.3056	6303.95	31.2856	7231.04	31.2966	8212.66	31.2956	9217.37	31.3146	10164.3	31.3126	11264.6	31.3036	12241.4	31.2706	13156.9
31.2943	183.683	31.3103	1209.44	31.2953	2197.94	31.3233	3189.39	31.3263	4277.18	31.3003	5227.11	31.3253	6301.13	31.3053	7240.3	31.3163	8198.99	31.3153	9242.45	31.3343	10217.7	31.3323	11276.5	31.3233	12257.5	31.2903	13171.3
31.314	137.631	31.33	1196.1	31.315	2188.58	31.343	3200.06	31.346	4299.19	31.32	5277.26	31.345	6301.51	31.325	7260.15	31.336	8268.91	31.335	9209.8	31.354	10252.2	31.352	11279.4	31.343	12269.9	31.31	13158
31.3337	164.17	31.3497	1236.7	31.3347	2231.84	31.3627	3201.52	31.3657	4310.25	31.3397	5321.18	31.3647	6290.19	31.3447	7222.33	31.3557	8292.33	31.3547	9225.9	31.3737	10257.3	31.3717	11349.7	31.3627	12294.3	31.3297	13167.8
31.3534	228.126	31.3694	1267.8	31.3544	2256.03	31.3824	3258.78	31.3854	4307.14	31.3594	5321.21	31.3844	6334.01	31.3644	7236.58	31.3754	8285.86	31.3744	9251.94	31.3934	10303.7	31.3914	11327.4	31.3824	12284.4	31.3494	13187.8
31.373	250.34	31.389	1283.21	31.374	2237.63	31.402	3364.87	31.405	4353.36	31.379	5330.17	31.404	6374.39	31.384	7260.58	31.395	8319.12	31.394	9212.99	31.413	10324.2	31.411	11317.6	31.402	12296.7	31.369	13190
31.3927	268.281	31.4087	1356.24	31.3937	2323.18	31.4217	3468.02	31.4247	4364.57	31.3987	5340.08	31.4237	6381.49	31.4037	7267.43	31.4147	8361.04	31.4137	9255.41	31.4327	10384	31.4307	11381.3	31.4217	12334.6	31.3887	13201.3
31.4124	330.932	31.4284	1406.37	31.4134	2334.61	31.4414	3549.45	31.4444	4444.78	31.4184	5322.84	31.4434	6416.44	31.4234	7309.81	31.4344	8356.75	31.4334	9306.58	31.4524	10462.8	31.4504	11407.6	31.4414	12392.6	31.4084	13257.3
31.4321	350.264	31.4481	1472.55	31.4331	2336.59	31.4611	3648.91	31.4641	4526.73	31.4381	5364.04	31.4631	6470.97	31.4431	7390.43	31.4541	8393.94	31.4531	9313.12	31.4721	10520.5	31.4701	11474.1	31.4611	12415.6	31.4281	13260.2
31.4518	397.617	31.4678	1511.37	31.4528	2366.52	31.4808	3720.44	31.4838	4602.78	31.4578	5383.2	31.4828	6509.77	31.4628	7430.02	31.4738	8464.23	31.4728	9366.25	31.4918	10543.3	31.4898	11583.6	31.4808	12479.3	31.4478	13236.1
31.4715	415.384	31.4875	1567.23	31.4725	2431.14	31.5005	3777.95	31.5035	4665.2	31.4775	5428.95	31.5025	6612.51	31.4825	7532.02	31.4935	8507.78	31.4925	9437.36	31.5115	10603.7	31.5095	11650.4	31.5005	12490	31.4675	13266.2
31.4911	471.216	31.5071	1678.16	31.4921	2441.26	31.5201	3817.5	31.5231	4694.44	31.4971	5505.8	31.5221	6740.65	31.5021	7619.44	31.5131	8597.02	31.5121	9497.09	31.5311	10703.5	31.5291	11752.5	31.5201	12492.5	31.4871	13303.2
31.5108	568.017	31.5268	1737.82	31.5118	2555.58	31.5398	3876.37	31.5428	4770.17	31.5168	5636.28	31.5418	6848.16	31.5218	7689.44	31.5328	8667.68	31.5318	9611.27	31.5508	10823.3	31.5488	11861.8	31.5398	12579.4	31.5068	13309.2
31.5305	678.837	31.5465	1832.55	31.5315	2655.82	31.5595	3991.7	31.5625	4902.79	31.5365	5722.23	31.5615	6988.84	31.5415	7816.75	31.5525	8787.17	31.5515	9703.57	31.5705	11041.7	31.5685	11995.1	31.5595	12684.9	31.5265	13370.9
31.5502	865.587	31.5662	2000.69	31.5512	2801.74	31.5792	4156.94	31.5822	5117.76	31.5562	5897.54	31.5812	7195.09	31.5612	7986.43	31.5722	8899.15	31.5712	9845.79	31.5902	11324.6	31.5882	12162.3	31.5792	12836.3	31.5462	13475.3
31.5699	1086.76	31.5859	2214.37	31.5709	2950.63	31.5989	4543.16	31.6019	5536.23	31.5759	6106.78	31.6009	7524.43	31.5809	8201.06	31.5919	9088.24	31.5909	10042.8	31.6099	11666.6	31.6079	12497.6	31.5989	13108	31.5659	13518.3
31.5895	1378.49	31.6055	2573.06	31.5905	3163.56	31.6185	5127.74	31.6215	6171.38	31.5955	6412.96	31.6205	8121.21	31.6005	8557.37	31.6115	9346.29	31.6105	10330.6	31.6295	12078.8	31.6275	12946.4	31.6185	13419.1	31.5855	13612.3
31.6092	1805.66	31.6252	3236.81	31.6102	3507.18	31.6382	6105.75	31.6412	7048.42	31.6152	6808.37	31.6402	9157.33	31.6202	9021.48	31.6312	9792.2	31.6302	10731	31.6492	12689	31.6472	13601.5	31.6382	13808.9	31.6052	13732.6
31.6289	2435.88	31.6449	4221	31.6299	4068.12	31.6579	7478.35	31.6609	8371.47	31.6349	7504.32	31.6599	10635.1	31.6399	9770.64	31.6509	10438.9	31.6499	11390.7	31.6689	13413.7	31.6669	14377.7	31.6579	14319.8	31.6249	13927.5
31.6486	3350.55	31.6646	5698.31	31.6496	4915.57	31.6776	9320.95	31.6806	10058.8	31.6546	8469.12	31.6796	12609.9	31.6596	10887.6	31.6706	11329.1	31.6696	12246.5	31.6886	14266.8	31.6866	15209	31.6776	14937.9	31.6446	14255.5
31.6683	4633.08	31.6843	7652.1	31.6693	6240.8	31.6973	11277.5	31.7003	11910.5	31.6743	9813.46	31.6993	14622.9	31.6793	12349.2	31.6903	12507.9	31.6893	13349.4	31.7083	15073.6	31.7063	15821.6	31.6973	15531.2	31.6643	14709.6
31.688	6242.68	31.704	9509.62	31.689	7738.12	31.717	12771.2	31.72	13415.8	31.694	11274.6	31.719	15974.4	31.699	13955.4	31.71	13579.7	31.709	14443	31.728	15506.2	31.726	16049.4	31.717	16043.5	31.684	15225.4
31.7076	7737.32	31.7236	10710.5	31.7086	9049.51	31.7366	13193	31.7396	13822.8	31.7136	12590.3	31.7386	16247.3	31.7186	15224	31.7296	14351.9	31.7286	15103.4	31.7476	15473	31.7456	15867.9	31.7366	16240.2	31.7036	15740.1
31.7273	8678.25	31.7433	10790.8	31.7283	9716.61	31.7563	12510	31.7593	13156.2	31.7333	13164.6	31.7583	15370.3	31.7383	15683.1	31.7493	14514.7	31.7483	15165.2	31.7673	15013.7	31.7653	15306	31.7563	16097.3	31.7233	16053.4
31.747	8697.69	31.763	9792.99	31.748	9474.71	31.776	10916.6	31.779	11648	31.753	12898.7	31.778	13567.4	31.758	15134.1	31.769	13973.8	31.768	14606.3	31.787	14165	31.785	14505.4	31.776	15598.9	31.743	16065.2
31.7667	7906.34	31.7827	8031.47	31.7677	8423.87	31.7957	8749.33	31.7987	9601.2	31.7727	11761.4	31.7977	11405.1	31.7777	13784.3	31.7887	12920.1	31.7877	13532.8	31.8067	13185.8	31.8047	13679.3	31.7957	14899	31.7627	15809.9
31.7864	6385.51	31.8024	5953.96	31.7874	6945.53	31.8154	6790.09	31.8184	7634.11	31.7924	10239.9	31.8174	9534.76	31.7974	12071.6	31.8084	11675.4	31.8074	12256.7	31.8264	12357.6	31.8244	12976.8	31.8154	14201.2	31.7824	15317.4
31.806	4671.09	31.822	4197.88	31.807	5397.73	31.835	5435.56	31.838	6390.16	31.812	8551.4	31.837	8249.41	31.817	10398.7	31.828	10498.9	31.827	11186.6	31.846	11745	31.844	12511.7	31.835	13578.5	31.802	14721.6
31.8257	3176.17	31.8417	3107.58	31.8267	4246.48	31.8547	4640.07	31.8577	5673.75	31.8317	7328.59	31.8567	7570.98	31.8367	9223.01	31.8477	9705.72	31.8467	10456.4	31.8657	11360.6	31.8637	12154.5	31.8547	13136.3	31.8217	14234.4
31.8454	2168.3	31.8614	2465.69	31.8464	3562.63	31.8744	4221.88	31.8774	5329.78	31.8514	6561.88	31.8764	7196.58	31.8564	8562.24	31.8674	9211.32	31.8664	10089.6	31.8854	11143.2	31.8834	11926.4	31.8744	12866.9	31.8414	13832.1
31.8651	1499.52	31.8811	2111.88	31.8661	3181.07	31.8941	3988.57	31.8971	5117.04	31.8711	6172.15	31.8961	6938.62	31.8761	8213.89	31.8871	8932.86	31.8861	9895.14	31.9051	10948.6	31.9031	11768	31.8941	12673.5	31.8611	13589.7
31.8848	1098.59	31.9008	1926.28	31.8858	2937.95	31.9138	3807.19	31.9168	4928.05	31.8908	5921.37	31.9158	6795.06	31.8958	7943.37	31.9068	8799.39	31.9058	9767.6	31.9248	10803.3	31.9228	11667.8	31.9138	12516.4	31.8808	13462.9
31.9045	856.044	31.9205	1780.69	31.9055	2746.41	31.9335	3681.61	31.9365	4786.75	31.9105	5786.2	31.9355	6639.31	31.9155	7727.42	31.9265	8684.73	31.9255	9675.28	31.9445	10646.2	31.9425	11554.7	31.9335	12447.3	31.9005	13386.5
31.9241	667.632	31.9401	1630.2	31.9251	2556.87	31.9531	3614.79	31.9561	4612.23	31.9301	5654.98	31.9551	6550.63	31.9351	7522.38	31.9461	8573.62	31.9451	9518.79	31.9641	10506.9	31.9621	11542	31.9531	12377.7	31.9201	13303.9
31.9438	556.659	31.9598	1568.04	31.9448	2471.76	31.9728	3533.3	31.9758	4499.75	31.9498	5546.31	31.9748	6464.03	31.9548	7395.68	31.9658	8509.46	31.9648	9425.35	31.9838	10436.6	31.9818	11486.3	31.9728	12301.4	31.9398	13286.3
31.9635	522.321	31.9795	1427.85	31.9645	2376.44	31.9925	3506.92	31.9955	4382.18	31.9695	5489.58	31.9945	6408.83	31.9745	7306.06	31.9855	8363.59	31.9845	9313.24	32.0035	10361.3	32.0015	11470.7	31.9925	12287.7	31.9595	13254.9
31.9832	451.088	31.9992	1323.92	31.9842	2351.98	32.0122	3443.01	32.0152	4325.07	31.9892	5412.67	32.0142	6364.94	31.9942	7290.01	32.0052	8301.94	32.0042	9255.51	32.0232	10305	32.0212	11451	32.0122	12275.4	31.9792	13236.4
32.0029	412.219	32.0189	1285.21	32.0039	2285.92	32.0319	3361.79	32.0349	4312.21	32.0089	5392.73	32.0339	6330.81	32.0139	7286.53	32.0249	8262.96	32.0239	9252.23	32.0429	10318.9	32.0409	11394.6	32.0319	12216.5	31.9989	13236.4
32.0225	350.993	32.0385	1258.38	32.0235	2243.83	32.0515	3302.12	32.0545	4336.47	32.0285	5350.85	32.0535	6291.3	32.0335	7265.45	32.0445	8226.94	32.0435	9260	32.0625	10284.4	32.0605	11344	32.0515	12177	32.0185	13185.7
32.0422	275.046	32.0582	1239.21	32.0432	2235.06	32.0712	3248.31	32.0742	4249.69	32.0482	5279.46	32.0732	6322.17	32.0532	7222.78	32.0642	8237	32.0632	9218.25	32.0822	10215.5	32.0802	11310.6	32.0712	12166.5	32.0382	13142.9
32.0619	216.477	32.0779	1241.61	32.0629	2185.39	32.0909	3198.04	32.0939	4261.6	32.0679	5255.14	32.0929	6256.24	32.0729	7200.4	32.0839	8243.06	32.0829	9198.69	32.1019	10240.2	32.0999	11290.6	32.0909	12145.9	32.0579	13107.5
32.0816	196.666	32.0976	1195.08	32.0826	2140.68	32.1106	3202.43	32.1136	4233.78	32.0876	5202.7	32.1126	6230.3	32.0926	7114.14	32.1036	8269.3	32.1026	9143.87	32.1216	10274.2	32.1196	11237.5	32.1106	12129.3	32.0776	13085
32.1013	149.175	32.1173	1148.12	32.1023	2181.87	32.1303	3209.15	32.1333	4193.44	32.1073	5177.12	32.1323	6249.17	32.1123	7093.45	32.1233	8262.05	32.1223	9073.83	32.1413	10269.6	32.1393	11193.2	32.1303	12161.6	32.0973	13088.1
32.1209	138.687	32.1369	1121.08	32.1219	2168.86	32.1499	3183.74	32.1529	4178.91	32.1269	5182.69	32.1519	6216.27	32.1319	7108.36	32.1429	8218.57	32.1419	9061.99	32.1609	10314.2	32.1589	11148.2	32.1499	12158	32.1169	13148.6
32.1406	133.365	32.1566	1096.07	32.1416	2124.74	32.1696	3195.57	32.1726	4209.08	32.1466	5205.17	32.1716	6198.45	32.1516	7132.02	32.1626	8256.95	32.1616	9038.66	32.1806	10318.2	32.1786	11133	32.1696	12167.9	32.1366	13157.6
32.1603	97.9443	32.1763	1106.07	32.1613	2139.33	32.1893	3196.22	32.1923	4183.83	32.1663	5213.52	32.1913	6234.95	32.1713	7177.51	32.1823	8251.88	32.1813	9065.9	32.2003	10274.5	32.1983	11129.6	32.1893	12161.3	32.1563	13160.6
32.18	106.158	32.196	1106.07	32.181	2086.36	32.209	3204.94	32.212	4188.04	32.186	5273.64	32.211	6213.93	32.191	7200.44	32.202	8236.89	32.201	9069.65	32.22	10241.6	32.218	11181.2	32.209	12127.9	32.176	13142.3
32.1997	111.502	32.2157	1076.37	32.2007	2078.16	32.2287	3187.83	32.2317	4163.13	32.2057	5263.93	32.2307	6173.71	32.2107	7226.03	32.2217	8248.75	32.2207	9064.66	32.2397	10215.5	32.2377	11207.4	32.2287	12078	32.1957	13060.1
32.2194	138.089	32.2354	1060.45	32.2204	2106.5	32.2484	3211.62	32.2514	4158.78	32.2254	5231.31	32.2504	6195.54	32.2304	7227.16	32.2414	8226.34	32.2404	9088.14	32.2594	10188.1	32.2574	11250.5	32.2484	12079.3	32.2154	13024.8
32.239	170.311	32.255	1081.11	32.24	2083.06	32.268	3216.53	32.271	4162.17	32.245	5202.24	32.27	6154.04	32.25	7172.93	32.261	8177.85	32.26	9083.87	32.279	10163.4	32.277	11265.9	32.268	12030.6	32.235	13042.9
32.2587	150.801	32.2747	1041.34	32.2597	2068.36	32.2877	3249.63	32.2907	4147.79	32.2647	5149.48	32.2897	6139.22	32.2697	7112.88	32.2807	8177.48	32.2797	9074.63	32.2987	10158	32.2967	11222	32.2877	12048	32.2547	13068.5
32.2784	113.235	32.2944	1090.94	32.2794	2113.62	32.3074	3199.01	32.3104	4153.04	32.2844	5102.74	32.3094	6157.74	32.2894	7099.62	32.3004	8119.16	32.2994	9069.17	32.3184	10166.2	32.3164	11178	32.3074	12101.3	32.2744	13104.2
32.2981	73.0866	32.3141	1118.58	32.2991	2055.95	32.3271	3196.55	32.3301	4159.69	32.3041	5059.78	32.3291	6150.25	32.3091	7076.58	32.3201	8074.02	32.3191	9094.46	32.3381	10105	32.3361	11147.7	32.3271	12130.7	32.2941	13137.2
32.3178	-10.3216	32.3338	1141.84	32.3188	2083.7	32.3468	3211.31	32.3498	4143.92	32.3238	5068.86	32.3488	6141.52	32.3288	7076.2	32.3398	8098.58	32.3388	9067.73	32.3578	10079.3	32.3558	11166.3	32.3468	12123.3	32.3138	13111.9
32.3374	-56.8051	32.3534	1138.29	32.3384	2113.08	32.3664	3181.83	32.3694	4112	32.3434	5147.32	32.3684	6153.04	32.3484	7133.88	32.3594	8091.38	32.3584	9112.75	32.3774	10056.2	32.3754	11151.2	32.3664	12151.2	32.3334	13097.5
32.3571	-25.4615	32.3731	1142.13	32.3581	2113.4	32.3861	3177.29	32.3891	4131.83	32.3631	5129.92	32.3881	6104.98	32.3681	7174.7	32.3791	8128.01	32.3781	9112.12	32.3971	10068.3	32.3951	11095.1	32.3861	12131.5	32.3531	13101
32.3768	-21.7097	32.3928	1101.32	32.3778	2092.38	32.4058	3220.94	32.4088	4060.12	32.3828	5150.58	32.4078	6109.85	32.3878	7193.51	32.3988	8197.57	32.3978	9131.09	32.4168	10014.5	32.4148	11129.2	32.4058	12035.8	32.3728	13068.2
32.3965	8.76503	32.4125	1053.63	32.3975	2111.36	32.4255	3240.17	32.4285	4036.49	32.4025	5160.96	32.4275	6115.23	32.4075	7181.84	32.4185	8222.24	32.4175	9115.46	32.4365	10027.4	32.4345	11111.1	32.4255	12008.2	32.3925	13081.6
32.4162	68.1772	32.4322	1026.35	32.4172	2063.51	32.4452	3196.15	32.4482	4057.08	32.4222	5125	32.4472	6104.43	32.4272	7153.62	32.4382	8198.23	32.4372	9095.47	32.4562	10051.6	32.4542	11057.7	32.4452	12037.3	32.4122	13106.6
32.4359	100.13	32.4519	1021.12	32.4369	2067.92	32.4649	3183.08	32.4679	4087.08	32.4419	5081.74	32.4669	6122.46	32.4469	7100.77	32.4579	8192.09	32.4569	9057.51	32.4759	10052.8	32.4739	11096.1	32.4649	12030.7	32.4319	13055.6
32.4555	96.1419	32.4715	1021.87	32.4565	2074.61	32.4845	3150.96	32.4875	4089.24	32.4615	5128.21	32.4865	6206.36	32.4665	7086.03	32.4775	8146.5	32.4765	9040.47	32.4955	10069.7	32.4935	11156.4	32.4845	12052.9	32.4515	13003
32.4752	122.544	32.4912	1041.77	32.4762	2092.44	32.5042	3097.85	32.5072	4177.05	32.4812	5125.95	32.5062	6165.33	32.4862	7086.98	32.4972	8061.78	32.4962	9036.35	32.5152	10088.4	32.5132	11148.7	32.5042	12103.3	32.4712	13014.5
32.4949	80.9024	32.5109	1097.46	32.4959	2082.37	32.5239	3081.39	32.5269	4173.85	32.5009	5160.11	32.5259	6150.14	32.5059	7082.7	32.5169	8052.54	32.5159	9033.96	32.5349	10104.4	32.5329	11216.1	32.5239	12077.8	32.4909	12983
32.5146	61.6819	32.5306	1110.53	32.5156	2067.04	32.5436	3088.9	32.5466	4129.12	32.5206	5192.63	32.5456	6109.57	32.5256	7061.9	32.5366	8035.89	32.5356	9035.98	32.5546	10049	32.5526	11206.1	32.5436	12062.7	32.5106	12996.6
32.5343	43.8589	32.5503	1095.9	32.5353	2045.68	32.5633	3108.4	32.5663	4117.79	32.5403	5193	32.5653	6048.82	32.5453	7066.66	32.5563	8079.07	32.5553	9036.28	32.5743	10049.7	32.5723	11168.1	32.5633	11994.1	32.5303	13072.6
32.5539	47.9478	32.5699	1109.62	32.5549	2037.4	32.5829	3121.47	32.5859	4073.12	32.5599	5147.43	32.5849	5999.68	32.5649	7023.17	32.5759	8112.16	32.5749	9084.13	32.5939	10023.7	32.5919	11145.2	32.5829	11983.7	32.5499	13110.7
32.5736	44.3168	32.5896	1109.04	32.5746	2028.06	32.6026	3123.04	32.6056	4045.35	32.5796	5115.01	32.6046	6001.03	32.5846	7025.77	32.5956	8149.87	32.5946	9091.06	32.6136	10031.5	32.6116	11096.6	32.6026	11979.2	32.5696	13117.1
32.5933	89.6554	32.6093	1047.57	32.5943	2054.51	32.6223	3102.19	32.6253	4070.27	32.5993	5087.66	32.6243	6001.27	32.6043	7031.63	32.6153	8191.31	32.6143	9075.87	32.6333	10046.8	32.6313	11027.3	32.6223	12012.6	32.5893	13152.4
32.613	83.0981	32.629	1017.51	32.614	2099.45	32.642	3079.16	32.645	4073.42	32.619	5068.85	32.644	6059.43	32.624	7091.4	32.635	8239.8	32.634	9118.69	32.653	10081.7	32.651	11015.2	32.642	12053.5	32.609	13115.3
32.6327	68.0548	32.6487	1016.69	32.6337	2127.09	32.6617	3053.07	32.6647	4080.91	32.6387	5064.58	32.6637	6114.78	32.6437	7146.63	32.6547	8206.93	32.6537	9110.19	32.6727	10073	32.6707	11008.5	32.6617	12091.4	32.6287	13072.8
32.6523	29.2161	32.6683	994.277	32.6533	2097.85	32.6813	3056.7	32.6843	4111.51	32.6583	5070.8	32.6833	6108.97	32.6633	7160.69	32.6743	8160.31	32.6733	9033.23	32.6923	10083.1	32.6903	11051.6	32.6813	12074.1	32.6483	13042.6
32.672	1.43586	32.688	994.636	32.673	2089.69	32.701	3074.14	32.704	4089.2	32.678	5073.68	32.703	6142.18	32.683	7178.44	32.694	8114.03	32.693	9043.36	32.712	10042.5	32.71	11066.6	32.701	12056.8	32.668	13003.6
32.6917	-14.4608	32.7077	1029.83	32.6927	2041.73	32.7207	3071.81	32.7237	4042.03	32.6977	5099.44	32.7227	6138.18	32.7027	7147.15	32.7137	8059.58	32.7127	9022.73	32.7317	10018.5	32.7297	11088.5	32.7207	12023.9	32.6877	12979.1
32.7114	12.1844	32.7274	1063.34	32.7124	2019.64	32.7404	3106.71	32.7434	4024.23	32.7174	5118.81	32.7424	6095.16	32.7224	7069.73	32.7334	8074.33	32.7324	8982.88	32.7514	10017.4	32.7494	11112.1	32.7404	11994.7	32.7074	12974.5
32.7311	41.3539	32.7471	1074.43	32.7321	2054.58	32.7601	3140.97	32.7631	4004.59	32.7371	5084.57	32.7621	6073.02	32.7421	7040.53	32.7531	8065.52	32.7521	8995.44	32.7711	10012.7	32.7691	11118	32.7601	11979.3	32.7271	12966.2
32.7508	72.6139	32.7668	1053.31	32.7518	2111.46	32.7798	3096.57	32.7828	3965.68	32.7568	5099.72	32.7818	6040.43	32.7618	7035.58	32.7728	8075.92	32.7718	9026.03	32.7908	9993.98	32.7888	11071.7	32.7798	12012	32.7468	12974.1
32.7704	65.2523	32.7864	1039.64	32.7714	2134.06	32.7994	3134.6	32.8024	3972.63	32.7764	5074.82	32.8014	5992.17	32.7814	7008.24	32.7924	8096.81	32.7914	9049.95	32.8104	10033.3	32.8084	11062.3	32.7994	12032.7	32.7664	13002.5
32.7901	36.0456	32.8061	1001.54	32.7911	2167.3	32.8191	3131.86	32.8221	3999.15	32.7961	5023.31	32.8211	6020.47	32.8011	7071.9	32.8121	8100.26	32.8111	9043.24	32.8301	10044.6	32.8281	11066.2	32.8191	12028.8	32.7861	13032.1
32.8098	10.0125	32.8258	971.739	32.8108	2162.86	32.8388	3127.49	32.8418	4035.38	32.8158	5005.93	32.8408	6036.14	32.8208	7099.08	32.8318	8028.92	32.8308	9056.21	32.8498	10078.6	32.8478	11040.8	32.8388	12026.5	32.8058	13067.3
32.8295	-7.58367	32.8455	937.542	32.8305	2081.49	32.8585	3124.04	32.8615	4045.22	32.8355	5021.41	32.8605	5982.69	32.8405	7066.31	32.8515	8008.54	32.8505	9042.61	32.8695	10087.7	32.8675	11003.4	32.8585	12035.3	32.8255	13095.2
32.8492	-15.2439	32.8652	962.506	32.8502	2031	32.8782	3150.44	32.8812	4063.54	32.8552	5016.5	32.8802	6001.7	32.8602	7081.81	32.8712	8035.9	32.8702	9031.37	32.8892	10104.2	32.8872	10981.5	32.8782	11988.3	32.8452	13053.2
32.8688	6.08497	32.8848	968.336	32.8698	1998.26	32.8978	3079.98	32.9008	4086.34	32.8748	5101.77	32.8998	5993.95	32.8798	7037.38	32.8908	8049.37	32.8898	8974.21	32.9088	10055.5	32.9068	11000.4	32.8978	11959.1	32.8648	13023.9
32.8885	38.6472	32.9045	971.763	32.8895	1970.93	32.9175	3072.15	32.9205	4060.81	32.8945	5154.13	32.9195	5933.74	32.8995	7024.47	32.9105	8007.52	32.9095	8962.81	32.9285	10025.5	32.9265	10972.2	32.9175	11956	32.8845	12982.4
32.9082	24.3344	32.9242	987.549	32.9092	1955.83	32.9372	3032.28	32.9402	4025.76	32.9142	5193.37	32.9392	5968.39	32.9192	7078.6	32.9302	8011.22	32.9292	8954.86	32.9482	9963.45	32.9462	10976	32.9372	11945.9	32.9042	12956.1
32.9279	-5.63788	32.9439	995.493	32.9289	1964.49	32.9569	2990.85	32.9599	3995.64	32.9339	5202.27	32.9589	6009.13	32.9389	7100.93	32.9499	8000.49	32.9489	8967.33	32.9679	9969.22	32.9659	11028.3	32.9569	11966.3	32.9239	12930.4
32.9476	-8.9077	32.9636	977.984	32.9486	1968.46	32.9766	2985.35	32.9796	3917.75	32.9536	5186.39	32.9786	6021.84	32.9586	7109.63	32.9696	7948.38	32.9686	8972.02	32.9876	9965.34	32.9856	10999.9	32.9766	11970.5	32.9436	12991.3
32.9673	-34.436	32.9833	945.873	32.9683	1956.53	32.9963	2977.18	32.9993	3869.75	32.9733	5104.32	32.9983	6021.82	32.9783	7110.85	32.9893	7915.11	32.9883	8965.39	33.0073	9984.08	33.0053	10963.3	32.9963	11970.1	32.9633	12990.7
32.9869	-60.4046	33.0029	938.682	32.9879	1949.18	33.0159	2995.66	33.0189	3826.67	32.9929	5023.5	33.0179	6001.94	32.9979	7039.12	33.0089	7931.68	33.0079	9009.43	33.0269	10022.4	33.0249	10967.1	33.0159	11964.5	32.9829	13017.5
33.0066	-75.1953	33.0226	924.503	33.0076	1928.54	33.0356	2924.89	33.0386	3922.82	33.0126	4925.05	33.0376	5924.34	33.0176	6924.46	33.0286	7923.2	33.0276	8924.09	33.0466	9924.11	33.0446	10924.9	33.0356	11923.7	33.0026	12924.2

## Sheet: Fig.4b
0 s		200 s		300 s		400 s		600 s		800 s		1000 s		1200 s		1400 s		1600 s		1800 s		2000 s		2200 s		2400 s
2-Theta (Degree)	Intensity (a.u.)	2-Theta (Degree)	Intensity (a.u.)	2-Theta (Degree)	Intensity (a.u.)	2-Theta (Degree)	Intensity (a.u.)	2-Theta (Degree)	Intensity (a.u.)	2-Theta (Degree)	Intensity (a.u.)	2-Theta (Degree)	Intensity (a.u.)	2-Theta (Degree)	Intensity (a.u.)	2-Theta (Degree)	Intensity (a.u.)	2-Theta (Degree)	Intensity (a.u.)	2-Theta (Degree)	Intensity (a.u.)	2-Theta (Degree)	Intensity (a.u.)	2-Theta (Degree)	Intensity (a.u.)	2-Theta (Degree)	Intensity (a.u.)
44.9053	2.71116	44.9163	1659.38	44.9113	3624.23	44.9063	5408.32	44.9373	7260.15	44.9213	9075.97	44.9343	10604.9	44.9363	12422.9	44.9273	14205	44.9263	15984.4	44.9553	17753.2	44.9723	19784	44.9493	21524.7	44.9083	23569.1
44.925	176.936	44.936	1864.95	44.931	3587.03	44.926	5474.28	44.957	7190.08	44.941	9120.32	44.954	10724.9	44.956	12352.2	44.947	14266.8	44.946	15851.2	44.975	17929.8	44.992	19691.8	44.969	21607.7	44.928	23484
44.9447	177.7	44.9557	1817.31	44.9507	3478.6	44.9457	5405.01	44.9767	7184.59	44.9607	9157.34	44.9737	10723	44.9757	12456	44.9667	14176.2	44.9657	16182.1	44.9947	17676.2	45.0117	19671.7	44.9887	21597.8	44.9477	23458.7
44.9644	191.945	44.9754	1830.14	44.9704	3480.46	44.9654	5454.57	44.9964	7194.93	44.9804	9110.01	44.9934	10725.6	44.9954	12474.5	44.9864	14338.9	44.9854	15954.7	45.0144	17567.4	45.0314	19735.8	45.0084	21596	44.9674	23521.3
44.9841	258.702	44.9951	1626.74	44.9901	3672.26	44.9851	5443.1	45.0161	7367.41	45.0001	9151.4	45.0131	10752.2	45.0151	12529.5	45.0061	14165.9	45.0051	15997.2	45.0341	17781.6	45.0511	19673.6	45.0281	21491.2	44.9871	23423.7
45.0038	169.258	45.0148	1763.03	45.0098	3588.67	45.0048	5449.83	45.0358	7176.24	45.0198	9077.64	45.0328	10756.2	45.0348	12581.2	45.0258	14232.2	45.0248	15964.7	45.0538	17784.5	45.0708	19531.3	45.0478	21506.6	45.0068	23426.8
45.0234	195.817	45.0344	1834.85	45.0294	3616.6	45.0244	5507.46	45.0554	7038.12	45.0394	9163.55	45.0524	10861.5	45.0544	12511.1	45.0454	14087.1	45.0444	15979.4	45.0734	17810.9	45.0904	19520.8	45.0674	21459	45.0264	23293.9
45.0431	109.986	45.0541	1796.86	45.0491	3500.13	45.0441	5365.94	45.0751	7371.21	45.0591	9156.42	45.0721	10733.1	45.0741	12441.5	45.0651	14101.3	45.0641	16004.5	45.0931	17794.5	45.1101	19646.5	45.0871	21594.4	45.0461	23374
45.0628	-45.0803	45.0738	1864.4	45.0688	3636.91	45.0638	5453.25	45.0948	7317.31	45.0788	9061.74	45.0918	10706.6	45.0938	12461.6	45.0848	14085.9	45.0838	15847.6	45.1128	17920.7	45.1298	19507.9	45.1068	21643.3	45.0658	23349.4
45.0825	188.021	45.0935	1974.46	45.0885	3447.73	45.0835	5423.9	45.1145	7260.74	45.0985	9162.67	45.1115	10833.3	45.1135	12373	45.1045	14164.5	45.1035	16029.9	45.1325	18012.7	45.1495	19680	45.1265	21560.2	45.0855	23381.8
45.1022	84.6224	45.1132	1858.09	45.1082	3383.65	45.1032	5356.03	45.1342	7058.41	45.1182	9105.9	45.1312	10754.4	45.1332	12603.9	45.1242	14206.4	45.1232	15967.7	45.1522	17887.2	45.1692	19761.3	45.1462	21494.6	45.1052	23486.1
45.1218	39.868	45.1328	1949.54	45.1278	3542.47	45.1228	5479.9	45.1538	7222.41	45.1378	9100.18	45.1508	10726.2	45.1528	12528.1	45.1438	14131.1	45.1428	16050.8	45.1718	17826.2	45.1888	19734.5	45.1658	21677.2	45.1248	23516.9
45.1415	49.9734	45.1525	1808.98	45.1475	3508.15	45.1425	5460.51	45.1735	7325.34	45.1575	9146.22	45.1705	10758.6	45.1725	12542	45.1635	14241	45.1625	16088.7	45.1915	17890.5	45.2085	19681	45.1855	21568.5	45.1445	23511.5
45.1612	143.892	45.1722	1823.48	45.1672	3735.35	45.1622	5559.43	45.1932	7318.57	45.1772	8953.46	45.1902	10868.4	45.1922	12663.7	45.1832	14333.9	45.1822	16173.1	45.2112	17824.6	45.2282	19813.7	45.2052	21604.9	45.1642	23546.7
45.1809	548.889	45.1919	1860.02	45.1869	3715.02	45.1819	5536.71	45.2129	7409.37	45.1969	9246.41	45.2099	10966	45.2119	12797.8	45.2029	14225.3	45.2019	16218.3	45.2309	17798.8	45.2479	19906.6	45.2249	21571.5	45.1839	23473.3
45.2006	240.596	45.2116	1753.75	45.2066	3833.7	45.2016	5684.61	45.2326	7341.13	45.2166	9195.93	45.2296	10809.6	45.2316	12602.9	45.2226	14373.5	45.2216	16043.5	45.2506	17862	45.2676	19798.9	45.2446	21682.8	45.2036	23452.2
45.2203	288.969	45.2313	1975.97	45.2263	3875.68	45.2213	5746.56	45.2523	7554.15	45.2363	9304.39	45.2493	10933.1	45.2513	12671.1	45.2423	14336.2	45.2413	16189.3	45.2703	17935.1	45.2873	19847.7	45.2643	21706.6	45.2233	23506
45.2399	367.983	45.2509	1915.94	45.2459	3900.05	45.2409	5807.25	45.2719	7426.36	45.2559	9365.55	45.2689	10907.4	45.2709	12709	45.2619	14353.7	45.2609	16117.5	45.2899	17943.8	45.3069	19725.3	45.2839	21608.8	45.2429	23482.5
45.2596	360.665	45.2706	2107.96	45.2656	3790.09	45.2606	5703.87	45.2916	7375.34	45.2756	9253.2	45.2886	10988.6	45.2906	12691.5	45.2816	14321.3	45.2806	16172.1	45.3096	18024.9	45.3266	19802.3	45.3036	21758.1	45.2626	23579.3
45.2793	414.862	45.2903	1980.06	45.2853	3830.26	45.2803	5599.68	45.3113	7405.63	45.2953	9391.34	45.3083	10860.1	45.3103	12588.6	45.3013	14202.9	45.3003	16215.4	45.3293	18057.1	45.3463	19835.6	45.3233	21795.7	45.2823	23518
45.299	335.774	45.31	2117.63	45.305	3956.35	45.3	5727.82	45.331	7497.22	45.315	9238.54	45.328	11015.3	45.33	12496.8	45.321	14428.7	45.32	16203.8	45.349	18276.4	45.366	19962.9	45.343	21848.9	45.302	23604.6
45.3187	495.342	45.3297	2297.83	45.3247	3722.65	45.3197	5672.13	45.3507	7596.65	45.3347	9332.28	45.3477	11054.3	45.3497	12753.6	45.3407	14210.9	45.3397	16388.7	45.3687	18242	45.3857	20304.4	45.3627	21981.3	45.3217	23727.8
45.3383	514.816	45.3493	2290.79	45.3443	3778	45.3393	5734.97	45.3703	7607.25	45.3543	9534.9	45.3673	11258.1	45.3693	12858	45.3603	14364.7	45.3593	16266.2	45.3883	18353.9	45.4053	20105.5	45.3823	21968.9	45.3413	23563.2
45.358	586.897	45.369	2376.27	45.364	4045.41	45.359	5953.14	45.39	7831.85	45.374	9523.74	45.387	11301	45.389	13050.9	45.38	14474.5	45.379	16293.7	45.408	18589.7	45.425	20582.2	45.402	22153.3	45.361	23724.2
45.3777	767.173	45.3887	2400.54	45.3837	4138.02	45.3787	6141.43	45.4097	8330.59	45.3937	9884.26	45.4067	11783	45.4087	13524.6	45.3997	14807	45.3987	16603.2	45.4277	18730.2	45.4447	20816	45.4217	22359.8	45.3807	23544.1
45.3974	910.405	45.4084	2984.21	45.4034	4334.22	45.3984	6507.03	45.4294	9045.84	45.4134	10412.8	45.4264	12616.4	45.4284	14277.1	45.4194	15325.8	45.4184	16777.9	45.4474	18970.1	45.4644	21086.9	45.4414	22549.2	45.4004	23785.9
45.4171	1471.43	45.4281	3374.45	45.4231	4778.45	45.4181	6915.02	45.4491	9980.34	45.4331	11273.6	45.4461	13660.3	45.4481	15379.3	45.4391	15469	45.4381	17259.2	45.4671	19257.8	45.4841	21445.8	45.4611	22572.2	45.4201	23872.4
45.4367	2140.95	45.4477	4213.9	45.4427	5868.48	45.4377	7468.87	45.4687	11100.6	45.4527	12375.7	45.4657	14615.2	45.4677	16129.9	45.4587	16198.6	45.4577	17701.5	45.4867	19704.9	45.5037	21421.3	45.4807	22938	45.4397	24158.8
45.4564	3361.18	45.4674	5461.42	45.4624	6988.49	45.4574	8625.28	45.4884	11498.2	45.4724	13110.4	45.4854	14841.8	45.4874	16261.7	45.4784	16834.8	45.4774	18163	45.5064	19695.4	45.5234	21372.7	45.5004	23135	45.4594	24504.2
45.4761	4194.21	45.4871	6418.34	45.4821	7676	45.4771	9565.65	45.5081	11020	45.4921	13260.8	45.5051	14013.5	45.5071	15478.9	45.4981	16936.2	45.4971	18413.1	45.5261	19554.8	45.5431	21177.4	45.5201	22931.4	45.4791	24483.3
45.4958	4875.17	45.5068	6423.15	45.5018	8087.58	45.4968	9952.88	45.5278	9607.47	45.5118	12066.1	45.5248	13053.5	45.5268	14277.2	45.5178	16791	45.5168	18336.1	45.5458	19228.5	45.5628	20753.3	45.5398	22720.9	45.4988	24993
45.5155	4854.03	45.5265	5492.85	45.5215	7399.06	45.5165	9038.15	45.5475	8649.73	45.5315	10899.5	45.5445	11957.8	45.5465	13602.9	45.5375	16231.3	45.5365	18016.5	45.5655	18712.1	45.5825	20313.6	45.5595	22583.6	45.5185	24830.1
45.5352	3856.3	45.5462	4552.57	45.5412	6393.57	45.5362	8112.04	45.5672	8079.45	45.5512	10125.9	45.5642	11466	45.5662	13051	45.5572	15750.9	45.5562	17375.4	45.5852	18627.6	45.6022	20193.3	45.5792	22436.7	45.5382	24368.7
45.5548	2976.99	45.5658	3595.05	45.5608	5363.29	45.5558	7334.72	45.5868	7798.86	45.5708	9688.44	45.5838	11130.7	45.5858	13014.4	45.5768	15088.4	45.5758	16879.5	45.6048	18372.5	45.6218	20270.3	45.5988	21980	45.5578	24202.9
45.5745	1992.52	45.5855	2709.83	45.5805	4728.79	45.5755	6679.95	45.6065	7743.92	45.5905	9586.41	45.6035	11115.2	45.6055	12834.7	45.5965	14529.2	45.5955	16687.1	45.6245	18237.5	45.6415	20010.2	45.6185	21956.2	45.5775	24119.8
45.5942	1537.42	45.6052	2362.61	45.6002	4436.71	45.5952	6172.5	45.6262	7469.31	45.6102	9457.57	45.6232	11035.8	45.6252	12682.6	45.6162	14705.2	45.6152	16625	45.6442	18188.9	45.6612	19762.3	45.6382	22017	45.5972	23895.1
45.6139	998.055	45.6249	2399.1	45.6199	4182.25	45.6149	6094.24	45.6459	7526.08	45.6299	9393.44	45.6429	11031.7	45.6449	12794.4	45.6359	14593.8	45.6349	16346.4	45.6639	18125.6	45.6809	19980	45.6579	21850.4	45.6169	23663.3
45.6336	739.301	45.6446	2457.64	45.6396	4072.17	45.6346	6090.37	45.6656	7506.79	45.6496	9278.82	45.6626	11069.6	45.6646	12634.8	45.6556	14516.3	45.6546	16329.6	45.6836	18118.8	45.7006	19921.9	45.6776	21747.6	45.6366	23604.3
45.6532	768.233	45.6642	2168.54	45.6592	3862.83	45.6542	6051.42	45.6852	7384.32	45.6692	9360.95	45.6822	11070.7	45.6842	12748.4	45.6752	14381.2	45.6742	16106.4	45.7032	17847.4	45.7202	19739.2	45.6972	21750.3	45.6562	23759
45.6729	917.675	45.6839	2205.26	45.6789	3734.06	45.6739	5787.1	45.7049	7504.26	45.6889	9292.11	45.7019	10959.5	45.7039	12600.6	45.6949	14393.1	45.6939	16283.3	45.7229	17852.9	45.7399	19578.9	45.7169	21746.5	45.6759	23745.7
45.6926	551.564	45.7036	2137.21	45.6986	3843.82	45.6936	5703.24	45.7246	7293.65	45.7086	9200.82	45.7216	10923.1	45.7236	12598.4	45.7146	14625.1	45.7136	16141.3	45.7426	17786.5	45.7596	19653.7	45.7366	21614.2	45.6956	23518.9
45.7123	467.003	45.7233	1992.62	45.7183	3741.34	45.7133	5744.89	45.7443	7402.99	45.7283	9281.66	45.7413	10878.9	45.7433	12556.5	45.7343	14357.8	45.7333	16146.2	45.7623	17734	45.7793	19819.2	45.7563	21596.3	45.7153	23508.8
45.732	423.757	45.743	1992.97	45.738	3727.97	45.733	5661.82	45.764	7185.67	45.748	9214.3	45.761	10831	45.763	12441.8	45.754	14213.9	45.753	16150.6	45.782	17696.8	45.799	19711.5	45.776	21557.4	45.735	23616.5
45.7517	490.036	45.7627	1824.27	45.7577	3688.87	45.7527	5581.01	45.7837	7251.88	45.7677	9130.66	45.7807	10874.4	45.7827	12627.3	45.7737	14243.8	45.7727	16109.9	45.8017	17737.3	45.8187	19652.9	45.7957	21699	45.7547	23536.2
45.7713	255.92	45.7823	1755.62	45.7773	3781.6	45.7723	5444.63	45.8033	7173.73	45.7873	9212.44	45.8003	10796.9	45.8023	12467.7	45.7933	14274	45.7923	16116.1	45.8213	17773.5	45.8383	19661.1	45.8153	21582.6	45.7743	23523.2
45.791	75.2116	45.802	1863.53	45.797	3801.68	45.792	5614.04	45.823	7225.12	45.807	9119.85	45.82	10759	45.822	12515	45.813	14211.2	45.812	16004.8	45.841	17687.3	45.858	19784.2	45.835	21677	45.794	23449.5
45.8107	151.411	45.8217	1865.05	45.8167	3529.24	45.8117	5495.79	45.8427	7314.29	45.8267	9135.33	45.8397	10667.9	45.8417	12521	45.8327	14114.4	45.8317	16016.1	45.8607	17637.7	45.8777	19641.6	45.8547	21483.3	45.8137	23507.3
45.8304	202.381	45.8414	1877.55	45.8364	3576.13	45.8314	5350.66	45.8624	7177.74	45.8464	9041.97	45.8594	10817.2	45.8614	12476.2	45.8524	14170.5	45.8514	15982.1	45.8804	17882.6	45.8974	19482.5	45.8744	21625.9	45.8334	23572.4
45.8501	250.115	45.8611	1888.08	45.8561	3584.13	45.8511	5381.08	45.8821	7348.66	45.8661	8998.29	45.8791	10754.5	45.8811	12548.1	45.8721	14226.9	45.8711	16008.7	45.9001	17622.9	45.9171	19662.8	45.8941	21609.5	45.8531	23308.2
45.8697	130.435	45.8807	1921.49	45.8757	3561.09	45.8707	5506.59	45.9017	7202.66	45.8857	9220.03	45.8987	10682.3	45.9007	12393	45.8917	14218	45.8907	15933.9	45.9197	17757.8	45.9367	19756.9	45.9137	21417.2	45.8727	23351.6
45.8894	159.192	45.9004	1973.57	45.8954	3622.55	45.8904	5447.87	45.9214	7143.12	45.9054	9097.6	45.9184	10717	45.9204	12591.8	45.9114	14145.5	45.9104	15955.6	45.9394	17719.2	45.9564	19631.2	45.9334	21650.1	45.8924	23463.8
45.9091	42.2805	45.9201	1904.34	45.9151	3599.51	45.9101	5299.23	45.9411	7179.11	45.9251	9097.23	45.9381	10848.2	45.9401	12512.2	45.9311	14206.4	45.9301	15936.2	45.9591	17767.7	45.9761	19407.4	45.9531	21466.7	45.9121	23555.4
45.9288	293.981	45.9398	1901.14	45.9348	3578.69	45.9298	5404.17	45.9608	7095.07	45.9448	9021.52	45.9578	10876.5	45.9598	12424	45.9508	14192.6	45.9498	16092.5	45.9788	17655.9	45.9958	19618.7	45.9728	21548.6	45.9318	23587.2
45.9485	152.364	45.9595	1878.91	45.9545	3722.26	45.9495	5519.12	45.9805	7269.49	45.9645	9136.01	45.9775	10758.6	45.9795	12500.5	45.9705	14240.4	45.9695	15999.1	45.9985	17658.1	46.0155	19715.5	45.9925	21603	45.9515	23531.1
45.9682	118.363	45.9792	1862.84	45.9742	3458.4	45.9692	5359.17	46.0002	7101.43	45.9842	9182.55	45.9972	10722.1	45.9992	12555.5	45.9902	14217.2	45.9892	15902.4	46.0182	17713	46.0352	19562	46.0122	21658.4	45.9712	23495.9
45.9878	249.356	45.9988	1727.04	45.9938	3513.55	45.9888	5459.64	46.0198	7127.2	46.0038	9082.2	46.0168	10725.9	46.0188	12569.4	46.0098	14005	46.0088	15973.6	46.0378	17734.9	46.0548	19517.5	46.0318	21629.7	45.9908	23424.6
46.0075	83.4711	46.0185	1723.96	46.0135	3549.83	46.0085	5494.57	46.0395	7234.19	46.0235	9095.71	46.0365	10754.2	46.0385	12216.5	46.0295	14163.2	46.0285	15974.6	46.0575	17735.3	46.0745	19718.3	46.0515	21460.4	46.0105	23414.1
46.0272	246.347	46.0382	1801.1	46.0332	3475.06	46.0282	5508.75	46.0592	7260.95	46.0432	9062.98	46.0562	10680.5	46.0582	12435.1	46.0492	14173.4	46.0482	16134.8	46.0772	17703.5	46.0942	19756.6	46.0712	21466	46.0302	23440.1
46.0469	194.382	46.0579	1862.5	46.0529	3553.13	46.0479	5469.76	46.0789	7239.44	46.0629	9088.71	46.0759	10786.2	46.0779	12535.1	46.0689	14149.5	46.0679	16097.8	46.0969	17672.4	46.1139	19677.9	46.0909	21552.8	46.0499	23360.5
46.0666	89.9359	46.0776	1683.74	46.0726	3469.55	46.0676	5300.66	46.0986	7141.89	46.0826	8991.44	46.0956	10782.4	46.0976	12531.9	46.0886	14059.1	46.0876	15911.4	46.1166	17631.9	46.1336	19632.6	46.1106	21683.4	46.0696	23350.7

## Sheet: Fig.4c
Hydrogenation time (s)	Decomposition production/Cs2AgBiBr6 (%)
0	0
200	0
300	0
400	0
600	0
800	0
1000	0
1200	0
1400	1.2
1600	3.5
1800	6.2
2000	9.96
2200	14.55
2400	22.58

## Sheet: Insert of Fig.4c
Hydrogenation time (s)	2-Theta (Degree)
0	45.5068
200	45.5
300	45.4972
400	45.4931
600	45.4862
800	45.4835
1000	45.4808
1200	45.4808
1400	45.5012
1600	45.5047
1800	45.5047
2000	45.5064
2200	45.5047
2400	45.5068
