# Supplementary material for: Hydrogenated Cs2AgBiBr6 for significantly improved efficiency of lead-free inorganic double perovskite solar cell
Source: Nat Commun. 2022 Jun 13;13:3397. doi: 10.1038/s41467-022-31016-w (PMC9192601; doi:10.1038/s41467-022-31016-w)
Supplement: Supplementary file 4 — Source data [file 41467_2022_31016_MOESM4_ESM.zip › Fig.5.xlsx]

## Sheet: Fig.5a
Pristine					600 s Hydrogenation							1200 s Hydrogenation
Binding energy (eV)	Intensity (arb.units)	Intensity (arb.units)	Intensity (arb.units)	Intensity (arb.units)	Binding energy (eV)	Intensity (arb.units)	Intensity (arb.units)	Intensity (arb.units)	Intensity (arb.units)	Intensity (arb.units)	Intensity (arb.units)	Binding energy (eV)	Intensity (arb.units)	Intensity (arb.units)	Intensity (arb.units)	Intensity (arb.units)	Intensity (arb.units)	Intensity (arb.units)
752.03	9845.94	7779.06	7830.05	7789.98	752.03	39070.7	37316.7	37316.7	37316.7	37316.7	37316.7	752.03	68830.3	66889.5	66889.5	66889.5	66889.5	66889.5
751.98	10991.2	7772.54	7823.94	7783.51	751.98	38924.5	37315.8	37315.8	37315.8	37315.8	37315.8	751.98	68513.9	66887.7	66887.7	66887.7	66887.7	66887.7
751.93	11614.9	7766.02	7817.82	7777.03	751.93	38864.1	37314.9	37314.9	37314.9	37314.9	37314.9	751.93	69105	66885.7	66885.7	66885.7	66885.7	66885.7
751.88	11626.8	7759.51	7811.71	7770.55	751.88	38731.7	37314.1	37314.1	37314.1	37314.1	37314.1	751.88	69397.1	66883.9	66883.9	66883.9	66883.9	66883.9
751.83	10931.3	7752.99	7805.61	7764.08	751.83	39034.1	37313.1	37313.1	37313.1	37313.1	37313.1	751.83	68981.2	66882	66882	66882	66882	66882
751.78	11246.7	7746.47	7799.5	7757.6	751.78	39202.7	37312.2	37312.2	37312.2	37312.2	37312.2	751.78	68327.1	66880	66880	66880	66880	66880
751.73	11972.3	7739.94	7793.4	7751.11	751.73	38821.2	37311.2	37311.2	37311.2	37311.2	37311.2	751.73	68665.8	66878.1	66878.1	66878.1	66878.1	66878.1
751.68	11125.2	7733.42	7787.31	7744.63	751.68	38956.6	37310.3	37310.3	37310.3	37310.3	37310.3	751.68	68411.8	66876.1	66876.1	66876.1	66876.1	66876.1
751.63	10547.1	7726.9	7781.22	7738.15	751.63	39500.6	37309.2	37309.2	37309.2	37309.2	37309.2	751.63	68426.3	66874.1	66874.1	66874.1	66874.1	66874.1
751.58	10490.5	7720.36	7775.12	7731.67	751.58	38682.3	37308.1	37308.1	37308.1	37308.1	37308.1	751.58	68658.8	66872.4	66872.4	66872.4	66872.4	66872.4
751.53	11016.3	7713.83	7769.03	7725.17	751.53	38895.5	37306.9	37306.9	37306.9	37306.9	37306.9	751.53	68765.3	66870.7	66870.7	66870.7	66870.7	66870.7
751.48	11104.9	7707.29	7762.94	7718.67	751.48	39171.1	37305.7	37305.7	37305.7	37305.7	37305.7	751.48	68812.6	66869	66869	66869	66869	66869
751.43	11319.9	7700.75	7756.86	7712.18	751.43	39390	37304.6	37304.6	37304.6	37304.6	37304.6	751.43	68768.7	66867.2	66867.2	66867.2	66867.2	66867.2
751.38	11084.3	7694.2	7750.78	7705.68	751.38	39165.2	37303.4	37303.4	37303.4	37303.4	37303.4	751.38	67999.6	66865.4	66865.4	66865.4	66865.4	66865.4
751.33	10298.4	7687.66	7744.7	7699.18	751.33	39044.1	37302.1	37302.1	37302.1	37302.1	37302.1	751.33	69084.1	66863.5	66863.5	66863.5	66863.5	66863.5
751.28	10548.9	7681.11	7738.62	7692.67	751.28	38778.2	37300.9	37300.9	37300.9	37300.9	37300.9	751.28	69199.9	66861.5	66861.5	66861.5	66861.5	66861.5
751.23	10639.1	7674.55	7732.54	7686.15	751.23	38850.7	37299.6	37299.6	37299.6	37299.6	37299.6	751.23	68762.1	66859.4	66859.4	66859.4	66859.4	66859.4
751.18	10629.8	7667.99	7726.46	7679.64	751.18	39273.3	37298.1	37298.1	37298.1	37298.1	37298.1	751.18	68435.1	66857.2	66857.2	66857.2	66857.2	66857.2
751.13	12197.7	7661.42	7720.37	7673.11	751.13	39519.1	37296.7	37296.7	37296.7	37296.7	37296.7	751.13	68674.2	66855	66855	66855	66855	66855
751.08	10802.4	7654.85	7714.31	7666.59	751.08	38794	37295.5	37295.5	37295.5	37295.5	37295.5	751.08	68828.1	66852.9	66852.9	66852.9	66852.9	66852.9
751.03	10507.4	7648.28	7708.24	7660.07	751.03	39362	37294.3	37294.3	37294.3	37294.3	37294.3	751.03	68981.6	66850.5	66850.5	66850.5	66850.5	66850.5
750.98	10848.3	7641.71	7702.18	7653.54	750.98	39202.3	37293.1	37293.1	37293.1	37293.1	37293.1	750.98	68994.9	66848	66848	66848	66848	66848
750.93	10718.7	7635.14	7696.11	7647.01	750.93	39068.3	37291.8	37291.8	37291.8	37291.8	37291.8	750.93	68923.8	66845.7	66845.7	66845.7	66845.7	66845.7
750.88	10532	7628.56	7690.05	7640.48	750.88	38715.9	37290.5	37290.5	37290.5	37290.5	37290.5	750.88	68265.1	66843.4	66843.4	66843.4	66843.4	66843.4
750.83	11237.9	7621.97	7684	7633.94	750.83	38981.1	37289.3	37289.3	37289.3	37289.3	37289.3	750.83	69092.2	66841.1	66841.1	66841.1	66841.1	66841.1
750.78	11845.5	7615.38	7677.94	7627.4	750.78	38955.8	37288.2	37288.2	37288.2	37288.2	37288.2	750.78	69115	66838.6	66838.6	66838.6	66838.6	66838.6
750.73	11370.6	7608.79	7671.9	7620.85	750.73	39002.8	37286.9	37286.9	37286.9	37286.9	37286.9	750.73	68821.9	66836.1	66836.1	66836.1	66836.1	66836.1
750.68	10732.3	7602.21	7665.87	7614.32	750.68	39016.6	37285.6	37285.6	37285.6	37285.6	37285.6	750.68	68518.5	66833.6	66833.6	66833.6	66833.6	66833.6
750.63	10643.1	7595.62	7659.83	7607.78	750.63	38949.9	37284.2	37284.2	37284.2	37284.2	37284.2	750.63	68686.9	66831.1	66831.1	66831.1	66831.1	66831.1
750.58	10960	7589.02	7653.79	7601.22	750.58	38813.8	37282.7	37282.7	37282.7	37282.7	37282.7	750.58	69070.3	66828.6	66828.6	66828.6	66828.6	66828.6
750.53	10309.2	7582.42	7647.77	7594.68	750.53	39556.7	37281	37281	37281	37281	37281	750.53	68716.6	66826	66826	66826	66826	66826
750.48	10334.6	7575.82	7641.74	7588.12	750.48	39629.6	37279.2	37279.2	37279.2	37279.2	37279.2	750.48	69129.8	66823.5	66823.5	66823.5	66823.5	66823.5
750.43	11632.9	7569.21	7635.72	7581.56	750.43	39539	37277.4	37277.4	37277.4	37277.4	37277.4	750.43	68965.6	66821.2	66821.2	66821.2	66821.2	66821.2
750.38	10922	7562.6	7629.71	7575	750.38	39539.9	37275.4	37275.4	37275.4	37275.4	37275.4	750.38	68683.3	66819.1	66819.1	66819.1	66819.1	66819.1
750.33	11667.5	7555.99	7623.7	7568.44	750.33	39398.8	37273.5	37273.5	37273.5	37273.5	37273.5	750.33	68765.2	66816.8	66816.8	66816.8	66816.8	66816.8
750.28	11441.7	7549.38	7617.7	7561.88	750.28	39314.2	37271.5	37271.5	37271.5	37271.5	37271.5	750.28	68635.3	66814.5	66814.5	66814.5	66814.5	66814.5
750.23	11183.6	7542.77	7611.7	7555.31	750.23	38900.4	37269.3	37269.3	37269.3	37269.3	37269.3	750.23	68352.2	66812.2	66812.2	66812.2	66812.2	66812.2
750.18	10558.9	7536.16	7605.72	7548.76	750.18	39461.6	37267.2	37267.2	37267.2	37267.2	37267.2	750.18	68156.7	66809.8	66809.8	66809.8	66809.8	66809.8
750.13	10709.6	7529.54	7599.74	7542.19	750.13	39131.3	37265.2	37265.2	37265.2	37265.2	37265.2	750.13	68996.3	66807.4	66807.4	66807.4	66807.4	66807.4
750.08	10561.1	7522.92	7593.77	7535.62	750.08	39112.3	37263.1	37263.1	37263.1	37263.1	37263.1	750.08	68623.4	66805	66805	66805	66805	66805
750.03	10754	7516.3	7587.8	7529.05	750.03	39468.8	37261.3	37261.3	37261.3	37261.3	37261.3	750.03	69296.1	66802.7	66802.7	66802.7	66802.7	66802.7
749.98	12433.3	7509.67	7581.83	7522.47	749.98	39275.2	37259.4	37259.4	37259.4	37259.4	37259.4	749.98	68953.4	66800.4	66800.4	66800.4	66800.4	66800.4
749.93	11872.1	7503.05	7575.88	7515.9	749.93	39429.8	37257.4	37257.4	37257.4	37257.4	37257.4	749.93	68990.4	66798.1	66798.1	66798.1	66798.1	66798.1
749.88	11753.5	7496.43	7569.94	7509.34	749.88	39280.5	37255.2	37255.2	37255.2	37255.2	37255.2	749.88	68687.3	66795.7	66795.7	66795.7	66795.7	66795.7
749.83	11214.3	7489.81	7564.02	7502.77	749.83	39037.1	37253	37253	37253	37253	37253	749.83	68518.7	66793	66793	66793	66793	66793
749.78	11049	7483.19	7558.1	7496.21	749.78	39352.4	37250.7	37250.7	37250.7	37250.7	37250.7	749.78	68849.8	66790.4	66790.4	66790.4	66790.4	66790.4
749.73	11058.4	7476.58	7552.19	7489.64	749.73	39657.8	37248.4	37248.4	37248.4	37248.4	37248.4	749.73	68678.2	66787.5	66787.5	66787.5	66787.5	66787.5
749.68	11224	7469.96	7546.29	7483.07	749.68	39649.2	37246.1	37246.1	37246.1	37246.1	37246.1	749.68	68502.2	66784.9	66784.9	66784.9	66784.9	66784.9
749.63	11244.8	7463.33	7540.4	7476.51	749.63	39692	37243.7	37243.7	37243.7	37243.7	37243.7	749.63	69053.4	66782.2	66782.2	66782.2	66782.2	66782.2
749.58	10566.2	7456.72	7534.52	7469.94	749.58	39233.9	37241.3	37241.3	37241.3	37241.3	37241.3	749.58	68836.8	66779.4	66779.4	66779.4	66779.4	66779.4
749.53	10540.2	7450.09	7528.65	7463.37	749.53	39217.7	37238.9	37238.9	37238.9	37238.9	37238.9	749.53	69264	66776.5	66776.5	66776.5	66776.5	66776.5
749.48	10927.9	7443.46	7522.78	7456.79	749.48	39540.3	37236.4	37236.4	37236.4	37236.4	37236.4	749.48	68546	66773.5	66773.5	66773.5	66773.5	66773.5
749.43	10275.7	7436.83	7516.92	7450.22	749.43	39322.7	37233.9	37233.9	37233.9	37233.9	37233.9	749.43	69199.8	66770.4	66770.4	66770.4	66770.4	66770.4
749.38	11657.7	7430.2	7511.07	7443.64	749.38	39655.1	37231.5	37231.5	37231.5	37231.5	37231.5	749.38	69265.8	66767.3	66767.3	66767.3	66767.3	66767.3
749.33	11500.9	7423.56	7505.23	7437.06	749.33	39307.7	37229.1	37229.1	37229.1	37229.1	37229.1	749.33	68948.8	66764	66764	66764	66764	66764
749.28	11839.8	7416.93	7499.41	7430.48	749.28	39250.1	37226.9	37226.9	37226.9	37226.9	37226.9	749.28	69053.3	66760.8	66760.8	66760.8	66760.8	66760.8
749.23	10987.9	7410.3	7493.6	7423.9	749.23	39193	37224.6	37224.6	37224.6	37224.6	37224.6	749.23	68875.8	66757.7	66757.7	66757.7	66757.7	66757.7
749.18	11345.3	7403.67	7487.8	7417.33	749.18	39428.4	37222.2	37222.2	37222.2	37222.2	37222.2	749.18	68753.8	66754.6	66754.6	66754.6	66754.6	66754.6
749.13	11551.5	7397.03	7482.02	7410.76	749.13	39529.6	37219.8	37219.8	37219.8	37219.8	37219.8	749.13	69224.1	66751.4	66751.4	66751.4	66751.4	66751.4
749.08	11110.3	7390.4	7476.25	7404.19	749.08	39143.1	37217.4	37217.4	37217.4	37217.4	37217.4	749.08	68435.2	66748.3	66748.3	66748.3	66748.3	66748.3
749.03	11620.5	7383.78	7470.49	7397.61	749.03	39379.5	37214.9	37214.9	37214.9	37214.9	37214.9	749.03	68669.9	66745.4	66745.4	66745.4	66745.4	66745.4
748.98	11829.8	7377.15	7464.74	7391.05	748.98	39323.9	37212.3	37212.3	37212.3	37212.3	37212.3	748.98	69124.9	66742.5	66742.5	66742.5	66742.5	66742.5
748.93	11163.6	7370.52	7459.02	7384.48	748.93	39693.5	37209.6	37209.6	37209.6	37209.6	37209.6	748.93	68901.2	66739.7	66739.7	66739.7	66739.8	66739.7
748.88	11292.4	7363.9	7453.31	7377.91	748.88	39539.8	37206.8	37206.8	37206.8	37206.8	37206.8	748.88	68602.2	66736.9	66736.9	66736.9	66737	66736.9
748.83	10450.7	7357.27	7447.61	7371.35	748.83	39583	37204.1	37204.1	37204.1	37204.1	37204.1	748.83	68743.7	66734.2	66734.2	66734.2	66734.2	66734.2
748.78	9985.83	7350.65	7441.92	7364.78	748.78	39936.6	37201.4	37201.4	37201.4	37201.4	37201.4	748.78	68803.2	66731.4	66731.4	66731.4	66731.5	66731.4
748.73	11444.9	7344.01	7436.24	7358.21	748.73	39597.4	37198.7	37198.7	37198.7	37198.7	37198.7	748.73	68566.1	66728.5	66728.5	66728.5	66728.6	66728.5
748.68	11420.1	7337.38	7430.58	7351.63	748.68	39609.7	37195.9	37195.9	37195.9	37195.9	37195.9	748.68	68803.9	66725.4	66725.4	66725.4	66725.5	66725.4
748.63	10404.8	7330.75	7424.94	7345.06	748.63	39025.7	37193	37193	37193	37193	37193	748.63	68626.5	66722.3	66722.3	66722.3	66722.4	66722.3
748.58	10739.3	7324.11	7419.3	7338.49	748.58	39274.9	37190.1	37190.1	37190.1	37190.1	37190.1	748.58	69206.3	66719	66719	66719	66719.1	66719
748.53	11202.8	7317.48	7413.68	7331.91	748.53	39355.3	37187.2	37187.2	37187.2	37187.2	37187.2	748.53	68964.8	66715.7	66715.7	66715.7	66715.8	66715.7
748.48	11161.7	7310.84	7408.08	7325.34	748.48	39633.7	37184.1	37184.1	37184.1	37184.1	37184.1	748.48	69292.8	66712.3	66712.3	66712.3	66712.4	66712.3
748.43	10834.5	7304.2	7402.49	7318.76	748.43	39812.2	37181.2	37181.2	37181.2	37181.2	37181.2	748.43	69193.4	66708.7	66708.7	66708.7	66708.8	66708.7
748.38	11161.2	7297.56	7396.92	7312.18	748.38	39313.8	37178.1	37178.1	37178.1	37178.1	37178.1	748.38	69261.3	66704.9	66704.9	66704.9	66705	66704.9
748.33	10965.2	7290.92	7391.37	7305.61	748.33	40033.6	37175.1	37175.1	37175.1	37175.1	37175.1	748.33	68871.6	66701	66701	66701	66701.2	66701
748.28	10361.7	7284.28	7385.83	7299.03	748.28	39716.9	37172	37172	37172	37172	37172	748.28	68809.8	66697.1	66697.1	66697.1	66697.3	66697.1
748.23	11581.9	7277.64	7380.31	7292.45	748.23	39742.2	37168.7	37168.7	37168.7	37168.7	37168.7	748.23	69698.1	66693.3	66693.3	66693.3	66693.5	66693.3
748.18	11427.1	7271	7374.81	7285.88	748.18	39743.2	37165.4	37165.4	37165.4	37165.4	37165.4	748.18	69070.8	66689.5	66689.5	66689.5	66689.8	66689.5
748.13	11197.5	7264.36	7369.33	7279.3	748.13	39436.7	37162.2	37162.2	37162.2	37162.2	37162.2	748.13	68964.2	66686	66686	66686	66686.3	66686
748.08	11997	7257.72	7363.87	7272.73	748.08	39540.2	37158.9	37158.9	37158.9	37158.9	37158.9	748.08	68953.6	66682.6	66682.6	66682.6	66682.9	66682.6
748.03	11550.6	7251.09	7358.44	7266.17	748.03	39806.2	37155.6	37155.6	37155.6	37155.6	37155.6	748.03	68504.7	66679.3	66679.3	66679.3	66679.7	66679.3
747.98	11070.3	7244.46	7353.02	7259.6	747.98	39378.9	37152.5	37152.5	37152.5	37152.5	37152.5	747.98	68816	66676	66676	66676	66676.4	66676
747.93	10883.8	7237.83	7347.63	7253.04	747.93	39447.3	37149.4	37149.4	37149.4	37149.4	37149.4	747.93	68444.6	66672.6	66672.6	66672.6	66673	66672.6
747.88	10742.4	7231.2	7342.26	7246.47	747.88	39774.4	37146.4	37146.4	37146.4	37146.4	37146.4	747.88	68651.4	66669.4	66669.4	66669.4	66670	66669.4
747.83	10807.8	7224.57	7336.91	7239.91	747.83	39415.2	37143.4	37143.4	37143.4	37143.4	37143.4	747.83	68793.1	66666.4	66666.4	66666.4	66667	66666.4
747.78	10487.3	7217.93	7331.58	7233.34	747.78	39437.3	37140.4	37140.4	37140.4	37140.4	37140.4	747.78	69018.9	66663.3	66663.3	66663.3	66664	66663.3
747.73	11589.5	7211.3	7326.27	7226.78	747.73	39452.5	37137.4	37137.4	37137.4	37137.4	37137.4	747.73	69008	66660.1	66660.1	66660.1	66660.9	66660.1
747.68	12006.4	7204.66	7320.99	7220.21	747.68	39314.8	37134.6	37134.6	37134.6	37134.6	37134.6	747.68	68614.8	66656.8	66656.8	66656.8	66657.7	66656.8
747.63	10569.7	7198.03	7315.74	7213.65	747.63	39565.6	37131.8	37131.8	37131.8	37131.8	37131.8	747.63	68839.7	66653.4	66653.4	66653.4	66654.5	66653.4
747.58	10675	7191.41	7310.51	7207.09	747.58	39541.4	37129	37129	37129	37129	37129	747.58	68964.9	66650	66650	66650	66651.2	66650
747.53	10879.8	7184.77	7305.3	7200.53	747.53	39364.6	37126.2	37126.2	37126.2	37126.2	37126.2	747.53	69400.8	66646.5	66646.5	66646.5	66647.8	66646.5
747.48	11090.3	7178.14	7300.12	7193.97	747.48	39171.5	37123.4	37123.4	37123.4	37123.4	37123.4	747.48	68766.8	66643.1	66643.1	66643.1	66644.6	66643.1
747.43	10146.3	7171.51	7294.96	7187.4	747.43	39122.4	37120.6	37120.6	37120.6	37120.6	37120.6	747.43	68808.8	66639.7	66639.7	66639.7	66641.4	66639.7
747.38	12170.9	7164.88	7289.83	7180.84	747.38	39667.1	37117.7	37117.7	37117.7	37117.7	37117.7	747.38	68839.8	66636.3	66636.3	66636.3	66638.1	66636.3
747.33	12271.4	7158.25	7284.73	7174.29	747.33	39600	37114.7	37114.7	37114.7	37114.8	37114.7	747.33	68714.7	66632.7	66632.7	66632.7	66634.8	66632.7
747.28	11715.4	7151.62	7279.67	7167.74	747.28	39370	37111.8	37111.8	37111.8	37111.8	37111.8	747.28	68487.1	66629.1	66629.1	66629.1	66631.5	66629.1
747.23	10948.9	7145.01	7274.64	7161.19	747.23	39523.6	37108.8	37108.8	37108.8	37108.8	37108.8	747.23	68951.6	66625.6	66625.6	66625.6	66628.3	66625.6
747.18	11151.2	7138.39	7269.64	7154.65	747.18	39701.6	37105.8	37105.8	37105.8	37105.8	37105.8	747.18	69039.2	66622.3	66622.3	66622.3	66625.3	66622.3
747.13	9998.65	7131.77	7264.67	7148.11	747.13	39418	37102.7	37102.7	37102.7	37102.7	37102.7	747.13	69060.9	66619.1	66619.1	66619.1	66622.4	66619.1
747.08	11157.1	7125.15	7259.73	7141.56	747.08	39731.9	37099.4	37099.4	37099.4	37099.4	37099.4	747.08	68868	66616	66616	66616	66619.7	66616
747.03	12234.8	7118.53	7254.82	7135.02	747.03	39578.7	37096.1	37096.1	37096.1	37096.2	37096.1	747.03	68559.3	66613	66613	66613	66617.1	66613
746.98	10947.7	7111.92	7249.95	7128.48	746.98	39226.5	37092.9	37092.9	37092.9	37092.9	37092.9	746.98	68702.6	66609.9	66609.9	66609.9	66614.6	66609.9
746.93	11211	7105.31	7245.12	7121.94	746.93	39618.9	37089.6	37089.6	37089.6	37089.6	37089.6	746.93	68542.9	66606.9	66606.9	66606.9	66612.1	66606.9
746.88	11284.1	7098.7	7240.32	7115.41	746.88	39727	37086.4	37086.4	37086.4	37086.4	37086.4	746.88	68097.3	66603.8	66603.8	66603.8	66609.6	66603.8
746.83	11156.2	7092.1	7235.56	7108.89	746.83	39652.1	37083.1	37083.1	37083.1	37083.2	37083.1	746.83	68534.6	66600.8	66600.8	66600.8	66607.3	66600.8
746.78	11449	7085.49	7230.84	7102.35	746.78	39557.9	37079.9	37079.9	37079.9	37079.9	37079.9	746.78	68805.6	66597.9	66597.9	66597.9	66605.1	66597.9
746.73	11918	7078.89	7226.15	7095.83	746.73	39422.4	37076.6	37076.6	37076.6	37076.7	37076.6	746.73	68478.2	66595.2	66595.2	66595.2	66603.2	66595.2
746.68	11609.7	7072.29	7221.52	7089.31	746.68	39237.7	37073.3	37073.3	37073.3	37073.4	37073.3	746.68	68836.6	66592.4	66592.4	66592.4	66601.3	66592.4
746.63	11505	7065.7	7216.92	7082.8	746.63	39589.7	37070.1	37070.1	37070.1	37070.2	37070.1	746.63	68886.7	66589.6	66589.6	66589.6	66599.5	66589.6
746.58	10208.7	7059.11	7212.37	7076.29	746.58	39624.7	37067.1	37067.1	37067.1	37067.1	37067.1	746.58	68622.4	66586.8	66586.8	66586.8	66597.8	66586.8
746.53	10727.9	7052.52	7207.86	7069.78	746.53	39615.4	37064.2	37064.2	37064.2	37064.3	37064.2	746.53	68229	66583.8	66583.8	66583.8	66596.1	66583.8
746.48	10522.1	7045.93	7203.39	7063.27	746.48	39592	37061.3	37061.3	37061.3	37061.4	37061.3	746.48	68702.5	66580.9	66580.9	66580.9	66594.5	66580.9
746.43	10486.1	7039.33	7198.96	7056.76	746.43	38876.4	37058.6	37058.6	37058.6	37058.7	37058.6	746.43	68688	66578.1	66578.1	66578.1	66593.2	66578.1
746.38	12324.1	7032.74	7194.57	7050.25	746.38	39131	37055.8	37055.8	37055.8	37055.9	37055.8	746.38	68510.3	66575.3	66575.3	66575.3	66592	66575.3
746.33	10782.9	7026.16	7190.24	7043.74	746.33	38894.4	37052.9	37052.9	37052.9	37053.1	37052.9	746.33	68654.2	66572.7	66572.7	66572.7	66591.2	66572.7
746.28	11153.7	7019.57	7185.96	7037.24	746.28	39379.2	37050.3	37050.3	37050.3	37050.5	37050.3	746.28	68491.7	66570.2	66570.2	66570.2	66590.7	66570.2
746.23	11247.1	7012.99	7181.73	7030.74	746.23	39305.8	37047.6	37047.6	37047.6	37047.8	37047.6	746.23	68069.2	66567.6	66567.6	66567.6	66590.2	66567.6
746.18	11673.1	7006.41	7177.55	7024.25	746.18	39455.9	37045	37045	37045	37045.2	37045	746.18	68292	66564.9	66564.9	66564.9	66589.9	66564.9
746.13	10708.8	6999.83	7173.43	7017.76	746.13	39317.6	37042.4	37042.4	37042.4	37042.7	37042.4	746.13	68425.4	66562.2	66562.2	66562.2	66589.8	66562.2
746.08	10542.4	6993.26	7169.36	7011.27	746.08	38892.9	37039.8	37039.8	37039.8	37040.1	37039.8	746.08	68296.7	66559.6	66559.6	66559.6	66589.9	66559.6
746.03	10106.4	6986.68	7165.34	7004.78	746.03	39559.2	37037	37037	37037	37037.4	37037	746.03	68934.6	66556.8	66556.8	66556.8	66590.3	66556.8
745.98	10146.1	6980.1	7161.38	6998.29	745.98	39454.6	37034.2	37034.2	37034.2	37034.6	37034.2	745.98	68592.6	66554.1	66554.1	66554.1	66590.9	66554.1
745.93	10453.8	6973.52	7157.47	6991.79	745.93	39287.2	37031.3	37031.3	37031.3	37031.8	37031.3	745.93	68632	66551.4	66551.4	66551.4	66591.9	66551.4
745.88	11063.2	6966.93	7153.62	6985.29	745.88	39359.1	37028.5	37028.5	37028.5	37029	37028.5	745.88	68582.2	66548.5	66548.5	66548.5	66593.1	66548.5
745.83	10596.1	6960.35	7149.83	6978.8	745.83	39283.3	37025.8	37025.8	37025.8	37026.4	37025.8	745.83	68737.6	66545.5	66545.5	66545.5	66594.5	66545.5
745.78	10476.1	6953.77	7146.1	6972.31	745.78	39366.9	37023.1	37023.1	37023.1	37023.8	37023.1	745.78	68448	66542.4	66542.4	66542.4	66596.2	66542.4
745.73	10903.7	6947.19	7142.44	6965.82	745.73	39464.6	37020.3	37020.3	37020.3	37021.2	37020.3	745.73	68423	66539	66539	66539	66598	66539
745.68	10361.6	6940.61	7138.85	6959.33	745.68	38926.9	37017.6	37017.6	37017.6	37018.6	37017.6	745.68	68667.7	66535.9	66535.9	66535.9	66600.6	66535.9
745.63	10459.9	6934.03	7135.32	6952.84	745.63	39030.5	37014.8	37014.8	37014.8	37016	37014.8	745.63	68612.4	66532.9	66532.9	66532.9	66603.7	66532.9
745.58	10340.9	6927.44	7131.87	6946.35	745.58	39167.4	37012.1	37012.1	37012.1	37013.4	37012.1	745.58	68857.3	66529.8	66529.8	66529.8	66607.3	66529.8
745.53	10966.2	6920.86	7128.48	6939.85	745.53	39211.5	37009.3	37009.3	37009.3	37010.8	37009.3	745.53	69063.4	66526.8	66526.8	66526.8	66611.5	66526.8
745.48	10785.6	6914.27	7125.18	6933.36	745.48	39424.8	37006.5	37006.5	37006.5	37008.2	37006.5	745.48	68094.6	66523.8	66523.8	66523.8	66616.4	66523.8
745.43	10976.2	6907.69	7121.94	6926.88	745.43	39320.3	37003.7	37003.7	37003.7	37005.6	37003.7	745.43	68295.8	66520.8	66520.8	66520.8	66621.9	66520.8
745.38	11024.7	6901.11	7118.8	6920.39	745.38	39332.5	37000.9	37000.9	37000.9	37003.1	37000.9	745.38	68458.7	66517.7	66517.7	66517.7	66628	66517.7
745.33	10857.6	6894.53	7115.74	6913.91	745.33	39521.5	36998.1	36998.1	36998.1	37000.7	36998.1	745.33	68572.2	66514.6	66514.6	66514.6	66634.9	66514.6
745.28	11012.2	6887.96	7112.76	6907.43	745.28	39391.5	36995.3	36995.3	36995.3	36998.2	36995.3	745.28	68541.2	66511.6	66511.6	66511.6	66642.7	66511.6
745.23	10903.4	6881.39	7109.88	6900.95	745.23	39233.3	36992.4	36992.4	36992.4	36995.7	36992.4	745.23	68549.5	66508.8	66508.8	66508.8	66651.5	66508.8
745.18	10925.8	6874.81	7107.09	6894.48	745.18	39210.8	36989.5	36989.5	36989.5	36993.3	36989.5	745.18	68633.3	66506.1	66506.1	66506.1	66661.4	66506.1
745.13	10296.5	6868.24	7104.4	6888.01	745.13	39105	36986.7	36986.7	36986.7	36990.9	36986.7	745.13	68477.2	66503.4	66503.4	66503.4	66672.1	66503.4
745.08	10008.2	6861.67	7101.8	6881.54	745.08	39176	36983.8	36983.8	36983.8	36988.6	36983.8	745.08	68134.2	66500.6	66500.6	66500.6	66683.8	66500.6
745.03	11226.5	6855.1	7099.3	6875.06	745.03	39205	36981	36981	36981	36986.4	36981	745.03	68385.5	66497.8	66497.8	66497.8	66696.6	66497.8
744.98	11485.9	6848.53	7096.91	6868.59	744.98	39164.4	36978.3	36978.3	36978.3	36984.4	36978.3	744.98	68411.9	66494.9	66494.9	66494.9	66710.6	66494.9
744.93	10698.1	6841.97	7094.63	6862.13	744.93	39272.8	36975.6	36975.6	36975.6	36982.5	36975.6	744.93	68299.6	66492	66492	66492	66725.7	66492
744.88	11489.1	6835.4	7092.46	6855.67	744.88	39505.8	36972.9	36972.9	36972.9	36980.7	36972.9	744.88	68593.2	66489.1	66489.1	66489.1	66742.2	66489.1
744.83	10519.5	6828.85	7090.41	6849.22	744.83	39028.6	36970.2	36970.2	36970.2	36979	36970.2	744.83	68394.4	66486.4	66486.4	66486.4	66760.2	66486.4
744.78	10779.8	6822.29	7088.48	6842.76	744.78	38995.1	36967.5	36967.5	36967.5	36977.5	36967.5	744.78	68642.2	66483.7	66483.7	66483.7	66779.8	66483.7
744.73	11296.7	6815.74	7086.68	6836.31	744.73	39185.2	36964.9	36964.9	36964.9	36976.1	36964.9	744.73	68600.7	66481	66481	66481	66800.8	66481
744.68	11210.4	6809.19	7085.01	6829.87	744.68	39323.2	36962.3	36962.3	36962.3	36974.9	36962.3	744.68	68478.8	66478.2	66478.2	66478.2	66823.4	66478.2
744.63	11725.3	6802.64	7083.48	6823.43	744.63	39204.9	36959.8	36959.8	36959.8	36973.9	36959.8	744.63	67959.3	66475.4	66475.4	66475.4	66847.7	66475.4
744.58	10545.2	6796.1	7082.08	6817	744.58	38857.2	36957.4	36957.4	36957.4	36973.2	36957.4	744.58	68303.7	66472.4	66472.4	66472.4	66873.7	66472.4
744.53	10950.2	6789.56	7080.83	6810.57	744.53	38960.4	36955.1	36955.1	36955.1	36972.8	36955.1	744.53	68292.1	66469.4	66469.4	66469.4	66901.6	66469.4
744.48	11159.9	6783.03	7079.74	6804.14	744.48	39062.2	36952.7	36952.7	36952.7	36972.5	36952.7	744.48	68656.2	66466.3	66466.3	66466.3	66931.3	66466.3
744.43	9911.92	6776.5	7078.8	6797.72	744.43	38993.9	36950.3	36950.3	36950.3	36972.5	36950.3	744.43	68373.3	66463	66463	66463	66963	66463
744.38	10391.7	6769.97	7078.01	6791.3	744.38	38658.2	36947.9	36947.9	36947.9	36972.7	36947.9	744.38	68780.8	66459.6	66459.6	66459.6	66996.7	66459.6
744.33	10458.9	6763.43	7077.39	6784.88	744.33	39105.8	36945.6	36945.6	36945.6	36973.2	36945.6	744.33	68655.4	66455.9	66455.9	66455.9	67032.6	66455.9
744.28	10638.8	6756.9	7076.94	6778.45	744.28	39304.4	36943.2	36943.2	36943.2	36974	36943.2	744.28	68793.2	66452	66452	66452	67070.5	66452
744.23	10677.3	6750.37	7076.67	6772.04	744.23	38810.8	36940.7	36940.7	36940.7	36975	36940.7	744.23	69131.1	66447.8	66447.8	66447.8	67110.7	66447.8
744.18	10465.6	6743.84	7076.58	6765.62	744.18	39327.8	36938.1	36938.1	36938.1	36976.2	36938.1	744.18	69176.6	66443.2	66443.2	66443.2	67153.1	66443.2
744.13	10739.9	6737.31	7076.69	6759.21	744.13	39062	36935.5	36935.5	36935.5	36977.8	36935.5	744.13	69145.3	66438.5	66438.5	66438.5	67198.2	66438.5
744.08	9810.87	6730.78	7076.99	6752.8	744.08	39299.4	36932.8	36932.8	36932.8	36979.7	36932.8	744.08	68855.6	66433.6	66433.6	66433.6	67245.8	66433.6
744.03	8990.54	6724.25	7077.5	6746.39	744.03	39360.3	36929.9	36929.9	36929.9	36982	36929.9	744.03	69402.1	66428.5	66428.5	66428.5	67296.1	66428.5
743.98	9349.5	6717.72	7078.22	6739.97	743.98	39165	36927.1	36927.1	36927.1	36984.6	36927.1	743.98	69443.6	66423.1	66423.1	66423.1	67349.2	66423.1
743.93	10013.2	6711.18	7079.15	6733.54	743.93	39247.7	36924.2	36924.2	36924.2	36987.8	36924.2	743.93	68835.4	66417.5	66417.5	66417.5	67405.2	66417.5
743.88	10018.5	6704.64	7080.32	6727.12	743.88	39337	36921.1	36921.1	36921.1	36991.4	36921.1	743.88	69317.9	66411.8	66411.8	66411.8	67464.3	66411.8
743.83	9589.42	6698.09	7081.73	6720.7	743.83	39094.9	36918.1	36918.1	36918.1	36995.7	36918.1	743.83	69454.7	66405.9	66405.9	66405.9	67526.6	66405.9
743.78	9220.25	6691.54	7083.38	6714.27	743.78	39218.2	36915.1	36915.1	36915.1	37000.5	36915.1	743.78	69443.3	66399.8	66399.8	66399.8	67592	66399.8
743.73	10848.8	6684.99	7085.3	6707.84	743.73	39327.2	36912.1	36912.1	36912.1	37006.2	36912.1	743.73	69485	66393.3	66393.3	66393.3	67660.5	66393.3
743.68	11277.8	6678.44	7087.49	6701.41	743.68	39444.7	36909.1	36909.1	36909.1	37012.6	36909.1	743.68	69502.2	66386.6	66386.6	66386.6	67732.4	66386.6
743.63	10625.1	6671.89	7089.97	6694.99	743.63	39235.3	36906.2	36906.2	36906.2	37019.8	36906.2	743.63	69764.5	66379.7	66379.7	66379.7	67807.8	66379.7
743.58	10789.4	6665.35	7092.75	6688.57	743.58	38915.6	36903.3	36903.3	36903.3	37027.9	36903.3	743.58	69685.1	66372.3	66372.3	66372.3	67886.4	66372.3
743.53	10623.1	6658.81	7095.85	6682.16	743.53	39091.2	36900.4	36900.4	36900.4	37037	36900.4	743.53	70548.6	66364.7	66364.7	66364.7	67968.5	66364.7
743.48	11425.8	6652.28	7099.29	6675.75	743.48	39361.1	36897.4	36897.4	36897.4	37046.9	36897.4	743.48	69853.9	66356.8	66356.8	66356.8	68054.1	66356.8
743.43	10800.7	6645.74	7103.06	6669.35	743.43	38919.2	36894.4	36894.4	36894.4	37057.9	36894.4	743.43	70025.5	66348.3	66348.3	66348.3	68143.1	66348.3
743.38	10102.6	6639.22	7107.19	6662.95	743.38	39161.6	36891.4	36891.4	36891.4	37070	36891.4	743.38	70306.2	66339.6	66339.6	66339.6	68235.7	66339.6
743.33	9441.8	6632.69	7111.7	6656.56	743.33	39334.9	36888.6	36888.6	36888.6	37083.4	36888.6	743.33	70236.6	66330.4	66330.4	66330.4	68331.7	66330.4
743.28	10080.2	6626.16	7116.59	6650.16	743.28	39185.1	36885.8	36885.8	36885.8	37098.1	36885.8	743.28	70694.5	66321	66321	66321	68431.4	66321
743.23	10751.5	6619.63	7121.9	6643.76	743.23	39377.2	36883	36883	36883	37114.1	36883	743.23	70866.9	66311.1	66311.1	66311.1	68534.6	66311.1
743.18	11237.3	6613.1	7127.63	6637.37	743.18	39162.8	36880.3	36880.3	36880.3	37131.6	36880.3	743.18	70646.6	66301.2	66301.2	66301.2	68641.7	66301.2
743.13	9972.99	6606.58	7133.81	6630.98	743.13	38874.9	36877.7	36877.7	36877.7	37150.5	36877.7	743.13	70787.6	66290.8	66290.8	66290.8	68752.1	66290.8
743.08	9804.4	6600.06	7140.46	6624.59	743.08	39078.1	36874.9	36874.9	36874.9	37170.9	36874.9	743.08	70851.3	66280	66280	66280	68865.9	66280
743.03	10620.8	6593.54	7147.6	6618.21	743.03	38644.4	36872.2	36872.3	36872.2	37192.9	36872.2	743.03	71030.4	66268.7	66268.7	66268.7	68983	66268.7
742.98	11823.4	6587.02	7155.28	6611.83	742.98	38752.3	36869.7	36869.7	36869.7	37216.7	36869.7	742.98	70574.9	66256.9	66256.9	66256.9	69103.1	66256.9
742.93	11075	6580.51	7163.5	6605.46	742.93	39180.9	36867	36867.1	36867	37242.1	36867	742.93	71245.3	66244.6	66244.7	66244.6	69226.4	66244.6
742.88	10920.7	6574	7172.28	6599.09	742.88	39368.6	36864.3	36864.4	36864.3	37269.3	36864.3	742.88	71746.1	66231.9	66232	66231.9	69352.6	66231.9
742.83	9998.4	6567.5	7181.68	6592.73	742.83	38644.2	36861.6	36861.7	36861.6	37298.3	36861.6	742.83	71700.5	66218.6	66218.7	66218.6	69481.5	66218.6
742.78	9407.46	6561	7191.71	6586.37	742.78	39058.5	36858.6	36858.7	36858.6	37328.9	36858.6	742.78	72012.2	66204.9	66205	66204.9	69613	66204.9
742.73	9912.44	6554.49	7202.42	6580.02	742.73	39418.2	36855.4	36855.6	36855.4	37361.4	36855.4	742.73	72060.7	66190.7	66190.8	66190.7	69746.8	66190.7
742.68	9833.97	6547.99	7213.81	6573.66	742.68	39391	36852.1	36852.3	36852.1	37395.7	36852.1	742.68	72513.6	66176	66176.1	66176	69882.9	66176
742.63	10182.5	6541.48	7225.93	6567.3	742.63	39505.1	36848.6	36848.9	36848.6	37432	36848.6	742.63	72537.5	66160.5	66160.7	66160.5	70020.6	66160.5
742.58	10611.3	6534.98	7238.83	6560.94	742.58	39766.7	36845.1	36845.4	36845.1	37470.3	36845.1	742.58	72145.8	66144.5	66144.8	66144.5	70159.9	66144.5
742.53	9916.92	6528.47	7252.57	6554.58	742.53	39620.6	36841.5	36842	36841.5	37510.7	36841.5	742.53	72505.7	66128.1	66128.4	66128.1	70300.6	66128.1
742.48	10459.8	6521.97	7267.2	6548.23	742.48	39446.4	36837.8	36838.4	36837.8	37553.2	36837.8	742.48	72713.6	66111.4	66111.8	66111.4	70442.6	66111.4
742.43	10987	6515.48	7282.72	6541.89	742.43	39280.2	36834	36834.8	36834	37597.9	36834	742.43	72983.8	66094.4	66095	66094.4	70585.5	66094.4
742.38	10450.2	6508.98	7299.23	6535.55	742.38	39342.1	36830.1	36831.1	36830.1	37644.7	36830.1	742.38	73049	66077	66077.6	66077	70728.7	66077
742.33	9249.36	6502.49	7316.77	6529.21	742.33	39493.7	36826.2	36827.4	36826.2	37693.6	36826.2	742.33	73115.2	66059.3	66060.2	66059.3	70872.3	66059.3
742.28	9517.25	6496	7335.4	6522.87	742.28	39090.9	36822.2	36823.8	36822.2	37744.7	36822.2	742.28	72483.7	66041.4	66042.5	66041.4	71015.6	66041.4
742.23	9780.88	6489.5	7355.23	6516.54	742.23	39431	36818.3	36820.3	36818.3	37798	36818.3	742.23	72922.2	66023	66024.4	66023	71158.1	66023
742.18	10687.2	6483.01	7376.26	6510.2	742.18	39525.3	36814.3	36816.8	36814.3	37853.5	36814.3	742.18	73657.9	66004.3	66006	66004.3	71299.4	66004.3
742.13	10143.3	6476.51	7398.61	6503.86	742.13	39804	36810.3	36813.4	36810.3	37911	36810.3	742.13	72875.2	65985.3	65987.4	65985.3	71439.2	65985.3
742.08	9258.64	6470.02	7422.38	6497.53	742.08	39648.6	36806.1	36810	36806.1	37970.4	36806.1	742.08	73350.3	65965.9	65968.5	65965.9	71576.9	65965.9
742.03	9077.06	6463.52	7447.64	6491.2	742.03	39375.9	36801.8	36806.6	36801.8	38031.6	36801.8	742.03	73573.1	65946.1	65949.4	65946.1	71712	65946.1
741.98	9727.11	6457.02	7474.56	6484.87	741.98	39856.6	36797.4	36803.3	36797.4	38094.6	36797.4	741.98	73655.5	65925.9	65930.1	65925.9	71844	65925.9
741.93	9792.92	6450.53	7503.16	6478.54	741.93	39390.6	36792.8	36800.1	36792.8	38159.1	36792.8	741.93	73650	65905	65910.2	65905	71972	65905
741.88	9321.15	6444.03	7533.62	6472.2	741.88	39970.1	36788	36797	36788	38225	36788	741.88	74024.3	65883.6	65890	65883.6	72095.8	65883.6
741.83	9377.64	6437.52	7566.08	6465.87	741.83	39903.9	36783.1	36794.2	36783.1	38292.3	36783.1	741.83	74003.3	65861.9	65869.7	65861.9	72215	65861.9
741.78	9676.61	6431.02	7600.7	6459.53	741.78	39804.9	36778.1	36791.7	36778.1	38360.7	36778.1	741.78	74645.7	65839.5	65849.2	65839.5	72328.9	65839.5
741.73	10140.7	6424.51	7637.72	6453.2	741.73	39918.1	36772.9	36789.6	36772.9	38430.1	36772.9	741.73	74792.6	65816.7	65828.6	65816.7	72437.1	65816.7
741.68	10184.1	6418.01	7677.23	6446.87	741.68	40047.8	36767.5	36787.8	36767.5	38500	36767.5	741.68	74576.1	65793.6	65808.2	65793.6	72539.2	65793.6
741.63	8987.53	6411.51	7719.51	6440.54	741.63	39887.2	36762	36786.7	36762	38570.5	36762	741.63	74612	65770.2	65788.1	65770.2	72634.8	65770.2
741.58	9348.73	6405	7764.8	6434.21	741.58	40224.3	36756.2	36786.2	36756.2	38641.1	36756.2	741.58	74869.6	65746.5	65768.3	65746.5	72723.4	65746.5
741.53	9514.32	6398.49	7813.38	6427.88	741.53	40133.7	36750.4	36786.6	36750.4	38711.8	36750.4	741.53	74652.5	65722.5	65749.1	65722.5	72804.5	65722.5
741.48	10117.2	6391.98	7865.64	6421.55	741.48	40333.4	36744.4	36788.1	36744.4	38782.2	36744.4	741.48	74580.1	65698.3	65730.6	65698.3	72877.9	65698.3
741.43	9346.39	6385.47	7921.8	6415.22	741.43	40326.5	36738.2	36790.8	36738.2	38851.8	36738.2	741.43	74330.7	65673.9	65713.1	65673.9	72943.1	65673.9
741.38	9501.3	6378.96	7982.31	6408.9	741.38	40201.6	36731.8	36794.8	36731.8	38920.5	36731.8	741.38	74513.7	65649.5	65696.8	65649.5	72999.9	65649.5
741.33	8947.67	6372.45	8047.62	6402.58	741.33	40323.6	36725.1	36800.5	36725.1	38987.8	36725.1	741.33	74819	65624.9	65681.9	65624.9	73047.7	65624.9
741.28	9837.47	6365.94	8118.22	6396.24	741.28	40355.2	36718.1	36808.2	36718.1	39053.4	36718.1	741.28	74536.3	65600.2	65668.7	65600.2	73086.5	65600.2
741.23	9625.09	6359.42	8194.75	6389.92	741.23	40650.3	36710.9	36818.2	36710.9	39117	36710.9	741.23	74944.2	65575.2	65657.2	65575.2	73115.5	65575.2
741.18	9227.42	6352.91	8277.62	6383.6	741.18	40877	36703.3	36830.7	36703.3	39178.1	36703.3	741.18	74809.5	65549.9	65648	65549.9	73134.7	65549.9
741.13	9973.09	6346.39	8367.6	6377.27	741.13	40975	36695.4	36846.3	36695.4	39236.5	36695.4	741.13	74916.8	65524.4	65641.2	65524.4	73143.9	65524.4
741.08	11225.6	6339.88	8465.42	6370.95	741.08	40807.8	36687.1	36865.3	36687.1	39291.6	36687.1	741.08	74638.7	65498.5	65637.5	65498.5	73142.9	65498.5
741.03	11360	6333.37	8571.89	6364.64	741.03	41266.7	36678.3	36888.4	36678.3	39343.1	36678.3	741.03	75935.8	65472.5	65637.2	65472.5	73131.7	65472.5
740.98	9772.83	6326.87	8688.05	6358.34	740.98	41570	36669.2	36916	36669.2	39390.7	36669.2	740.98	75339.6	65446.3	65641.1	65446.3	73110.2	65446.3
740.93	10798.3	6320.38	8814.54	6352.04	740.93	41555.2	36659.6	36949	36659.6	39434.2	36659.6	740.93	75354.9	65419.9	65649.7	65419.9	73078.4	65419.9
740.88	10389.5	6313.89	8952.53	6345.75	740.88	41854.3	36649.7	36988	36649.7	39473.2	36649.7	740.88	74984.8	65393.3	65663.6	65393.3	73036.3	65393.3
740.83	10351.4	6307.4	9103.11	6339.47	740.83	41898.7	36639.4	37033.8	36639.4	39507.4	36639.4	740.83	75079.9	65366.6	65683.6	65366.6	72984	65366.6
740.78	10187.3	6300.92	9267.44	6333.2	740.78	41853.8	36628.7	37087.3	36628.7	39536.4	36628.7	740.78	74972.8	65339.5	65710.5	65339.5	72921.5	65339.5
740.73	10740.7	6294.45	9446.98	6326.93	740.73	41922.1	36617.5	37149.5	36617.5	39560.2	36617.5	740.73	74999.4	65312.3	65745.2	65312.3	72849.1	65312.3
740.68	10678.3	6287.98	9642.58	6320.66	740.68	41853.4	36606	37221.5	36606	39578.5	36606	740.68	75391.1	65285.4	65789	65285.4	72767.4	65285.4
740.63	11676.4	6281.51	9855.77	6314.41	740.63	42518.8	36594.1	37304.1	36594.1	39591.1	36594.1	740.63	75325.3	65258.3	65842.8	65258.3	72676.2	65258.3
740.58	11589.1	6275.06	10087.9	6308.17	740.58	42678.3	36581.6	37398.6	36581.6	39597.6	36581.6	740.58	75561.1	65231.1	65907.6	65231.1	72576	65231.1
740.53	11168	6268.62	10340.5	6301.95	740.53	42277.1	36568.7	37506.1	36568.7	39598.1	36568.7	740.53	74884.2	65203.7	65984.5	65203.7	72466.8	65203.7
740.48	11089	6262.19	10615.1	6295.73	740.48	42520.7	36555.3	37628.1	36555.3	39592.4	36555.3	740.48	74932.8	65176.2	66074.9	65176.2	72349.2	65176.2
740.43	11690.4	6255.76	10912.6	6289.53	740.43	43276.7	36541.4	37765.7	36541.4	39580.5	36541.4	740.43	75484.7	65148.5	66180.1	65148.5	72223.4	65148.5
740.38	11550.9	6249.35	11234.5	6283.34	740.38	43504	36526.9	37920.3	36526.9	39562.3	36526.9	740.38	75269.2	65120.5	66301.2	65120.5	72089.7	65120.5
740.33	12116.9	6242.95	11582.3	6277.17	740.33	43704	36511.8	38093.2	36511.8	39537.7	36511.8	740.33	75665.6	65092.1	66439.8	65092.1	71948.5	65092.1
740.28	12995.5	6236.57	11957	6271.01	740.28	43642.5	36496.1	38286	36496.1	39507	36496.1	740.28	75154	65063.1	66597.2	65063.1	71800.1	65063.1
740.23	13818.4	6230.21	12360.2	6264.88	740.23	43891.5	36479.9	38499.9	36479.9	39470.1	36479.9	740.23	75386	65033.8	66774.9	65033.8	71645.1	65033.8
740.18	14745.3	6223.87	12791.8	6258.76	740.18	44108.6	36463	38736.2	36463	39427	36463	740.18	76057.7	65004.1	66974.4	65004.1	71484	65004.1
740.13	15042.6	6217.56	13252.8	6252.69	740.13	44144.6	36445.3	38996.1	36445.3	39378	36445.3	740.13	76235.3	64973.9	67197.2	64973.9	71317.2	64973.9
740.08	15421	6211.28	13743.5	6246.64	740.08	44477.8	36427.1	39280.9	36427.1	39323.4	36427.1	740.08	77058.9	64943.2	67444.7	64943.2	71145.3	64943.2
740.03	16015.9	6205.03	14263.6	6240.63	740.03	44851.9	36408.3	39591.8	36408.3	39263.3	36408.3	740.03	76608.8	64911.8	67717.9	64911.8	70968.4	64911.8
739.98	16886.8	6198.82	14813	6234.67	739.98	45179.5	36388.8	39929.4	36388.8	39197.9	36388.8	739.98	76187.8	64879.8	68018.1	64879.8	70787.2	64879.8
739.93	16958.5	6192.66	15388.9	6228.74	739.93	45167.3	36368.4	40294.3	36368.4	39127.4	36368.4	739.93	76365.4	64847	68346.1	64847	70602	64847
739.88	16772.7	6186.53	15989.4	6222.86	739.88	45465.2	36347.1	40686.7	36347.1	39051.8	36347.1	739.88	76609.5	64813.3	68702.8	64813.3	70413.3	64813.3
739.83	18958.8	6180.45	16611	6217.03	739.83	45589.9	36324.9	41106.8	36324.9	38971.7	36324.9	739.83	77779.9	64778.8	69088.5	64778.8	70221.6	64778.8
739.78	19464.2	6174.42	17249	6211.24	739.78	46565.6	36301.7	41554.3	36301.7	38887.3	36301.7	739.78	77566.4	64743.4	69503.6	64743.4	70027.2	64743.4
739.73	19885.5	6168.44	17897.6	6205.52	739.73	46776.9	36277.6	42028.4	36277.6	38798.8	36277.6	739.73	77689.5	64707.2	69948.1	64707.2	69830.9	64707.2
739.68	20963.9	6162.53	18547	6199.86	739.68	47687.7	36252.2	42528	36252.2	38706.5	36252.2	739.68	78059.6	64670	70421.2	64670	69632.8	64670
739.63	20904.4	6156.68	19188	6194.27	739.63	47428.8	36225.8	43051.3	36225.8	38610.7	36225.8	739.63	78921.5	64631.9	70921.8	64631.9	69433.4	64631.9
739.58	22955	6150.89	19808.5	6188.75	739.58	47795.2	36198.2	43596.1	36198.2	38511.7	36198.2	739.58	79118.8	64592.5	71448.2	64592.5	69232.9	64592.5
739.53	23620.8	6145.18	20395	6183.3	739.53	48268.6	36169.3	44159.8	36169.3	38409.8	36169.3	739.53	79331.6	64551.8	71998.3	64551.8	69031.5	64551.8
739.48	23837.8	6139.55	20932.9	6177.94	739.48	49308	36139.1	44739	36139.1	38305.2	36139.1	739.48	79901.4	64510.2	72569.7	64510.2	68830.1	64510.2
739.43	24227.7	6134	21405.2	6172.65	739.43	49408.6	36107.7	45329.9	36107.7	38198.4	36107.7	739.43	79193.6	64467.3	73158.9	64467.3	68628.6	64467.3
739.38	24607.4	6128.54	21797	6167.46	739.38	49948.3	36075	45928	36075	38089.6	36075	739.38	80594.8	64423	73761.7	64423	68427.3	64423
739.33	24692.5	6123.15	22094.3	6162.35	739.33	50214.7	36041.1	46528.4	36041.1	37979.4	36041.1	739.33	80724.7	64377.5	74373.7	64377.5	68226.7	64377.5
739.28	23965.2	6117.86	22285.4	6157.33	739.28	50597.1	36006.2	47125.6	36006.2	37868	36006.2	739.28	80782.8	64331	74990.1	64331	68027.1	64331
739.23	24020.8	6112.65	22362.6	6152.4	739.23	51238.2	35969.8	47713.3	35969.8	37755.3	35969.8	739.23	81820.9	64283.4	75604.9	64283.4	67828.9	64283.4
739.18	25050.8	6107.52	22322.1	6147.55	739.18	51737	35932.1	48285.2	35932.1	37641.8	35932.1	739.18	82221.5	64234.7	76211.9	64234.7	67632.4	64234.7
739.13	24304.3	6102.47	22165.8	6142.8	739.13	51890.7	35893.3	48834.9	35893.3	37527.8	35893.3	739.13	82066.2	64185	76804.3	64185	67437.6	64185
739.08	23886.4	6097.52	21899.7	6138.13	739.08	51636.4	35853.4	49355.4	35853.4	37413.7	35853.4	739.08	82213.8	64133.9	77374.9	64133.9	67244.6	64133.9
739.03	23371.9	6092.64	21533.9	6133.54	739.03	53272.5	35812.5	49840.1	35812.5	37299.7	35812.5	739.03	82515.6	64081.8	77916.6	64081.8	67053.9	64081.8
738.98	22141	6087.83	21081.2	6129.04	738.98	53293	35770.7	50282.2	35770.7	37186.2	35770.7	738.98	82572.5	64028.4	78421.9	64028.4	66865.3	64028.4
738.93	21516.2	6083.11	20557.8	6124.61	738.93	53368.4	35727.8	50675.1	35727.8	37073.1	35727.8	738.93	83358.9	63974	78883.6	63974	66679.1	63974
738.88	21421	6078.45	19978.9	6120.26	738.88	53783.3	35684.1	51012.9	35684.1	36960.7	35684.1	738.88	83485.1	63918.7	79294.9	63918.7	66495.7	63918.7
738.83	20517.3	6073.86	19360	6115.97	738.83	53365.1	35639.4	51290	35639.4	36849.2	35639.4	738.83	83839.8	63862.9	79649.6	63862.9	66315.5	63862.9
738.78	19538	6069.33	18715.3	6111.75	738.78	53714.3	35593.9	51501.9	35593.9	36738.8	35593.9	738.78	84657	63806.5	79941.6	63806.5	66138.6	63806.5
738.73	19488	6064.86	18056.8	6107.6	738.73	54239	35547.6	51644.6	35547.6	36629.5	35547.6	738.73	84150.5	63749.6	80165.7	63749.6	65965	63749.6
738.68	19509.7	6060.45	17396.9	6103.5	738.68	54497.7	35500.9	51715.7	35500.9	36521.9	35500.9	738.68	84408.4	63692.4	80317.9	63692.4	65795.1	63692.4
738.63	18420.8	6056.1	16743.8	6099.46	738.63	55240.6	35453.8	51713.3	35453.8	36416	35453.8	738.63	83575.3	63635	80394.9	63635	65628.7	63635
738.58	17758.6	6051.8	16104.5	6095.49	738.58	54614.7	35406.5	51636.9	35406.5	36312.1	35406.5	738.58	83526.6	63577.9	80395.1	63577.9	65466.7	63577.9
738.53	17195.1	6047.54	15484.6	6091.55	738.53	54386.8	35359.2	51487.2	35359.2	36210.4	35359.2	738.53	83604.4	63521	80317.5	63521	65308.7	63521
738.48	16897.6	6043.33	14887.5	6087.68	738.48	54702.9	35312.1	51266	35312.1	36111	35312.1	738.48	83035.5	63464.8	80163.1	63464.8	65155.3	63464.8
738.43	17731.3	6039.17	14317.3	6083.84	738.43	54281.7	35265.3	50976.1	35265.3	36014.3	35265.3	738.43	82883.8	63409.5	79933.4	63409.5	65006.8	63409.5
738.38	16886.8	6035.05	13775.2	6080.06	738.38	54001.1	35219.1	50621.4	35219.1	35920.3	35219.1	738.38	81718.7	63355.2	79631.4	63355.2	64863	63355.2
738.33	16507.7	6030.97	13262.3	6076.33	738.33	52957.1	35173.6	50206.6	35173.6	35829.3	35173.6	738.33	82307.3	63302.4	79261.5	63302.4	64724.6	63302.4
738.28	16214.1	6026.94	12779.1	6072.64	738.28	52463.8	35129.3	49737.5	35129.3	35741.6	35129.3	738.28	80671.8	63251.1	78828.2	63251.1	64591.2	63251.1
738.23	14583.1	6022.94	12324.8	6068.99	738.23	51912.5	35086.3	49220.3	35086.3	35657.4	35086.3	738.23	80910	63201.4	78337.6	63201.4	64463.2	63201.4
738.18	14943.6	6018.98	11900.3	6065.38	738.18	51320.3	35044.7	48661.4	35044.7	35576.7	35044.7	738.18	79938.1	63153.6	77796.1	63153.6	64340.6	63153.6
738.13	14314	6015.05	11504.2	6061.81	738.13	51127.4	35004.7	48067.8	35004.7	35499.7	35004.7	738.13	78540.2	63107.8	77210.9	63107.8	64223.6	63107.8
738.08	14438.3	6011.14	11135.4	6058.27	738.08	50230.6	34966.5	47446.5	34966.5	35426.5	34966.5	738.08	77914.8	63064.2	76589.1	63064.2	64112	63064.2
738.03	13397.4	6007.27	10793	6054.76	738.03	48887.4	34930.2	46804.5	34930.2	35357.1	34930.2	738.03	77146.1	63022.7	75938.2	63022.7	64006	63022.7
737.98	13294.9	6003.42	10475.2	6051.28	737.98	48178.5	34895.7	46148.4	34895.7	35291.5	34895.7	737.98	76563	62983.8	75265.9	62983.8	63905.7	62983.8
737.93	13817.4	5999.6	10181.5	6047.83	737.93	47676	34863.1	45484.9	34863.1	35229.6	34863.1	737.93	75110.5	62947.1	74579	62947.1	63810.7	62947.1
737.88	12908.5	5995.8	9910.17	6044.41	737.88	46702.4	34832.5	44820	34832.5	35171.4	34832.5	737.88	74848.5	62912.9	73884.8	62912.9	63721.3	62912.9
737.83	12441.2	5992.02	9659.77	6041.02	737.83	46093	34804	44159.4	34804	35117	34804	737.83	73523.2	62881.2	73189.6	62881.2	63637.2	62881.2
737.78	11849.3	5988.26	9428.91	6037.64	737.78	45206.6	34777.4	43508.4	34777.4	35066.2	34777.4	737.78	72839.1	62851.7	72499.4	62851.7	63558.2	62851.7
737.73	11793.9	5984.52	9215.96	6034.3	737.73	44406.6	34752.8	42871.3	34752.8	35018.9	34752.8	737.73	72566.7	62824.4	71819.4	62824.4	63484.1	62824.4
737.68	11803.6	5980.79	9020.07	6030.96	737.68	43634	34729.9	42252	34729.9	34974.9	34729.9	737.68	71289.9	62799.1	71154.4	62799.1	63414.5	62799.1
737.63	10935.1	5977.08	8839.68	6027.65	737.63	42684	34708.7	41653.8	34708.7	34934	34708.7	737.63	70941.5	62775.8	70508.7	62775.8	63349.5	62775.8
737.58	10541.1	5973.38	8673.54	6024.36	737.58	42662.9	34689.3	41079.7	34689.3	34896.2	34689.3	737.58	70170.5	62754.2	69885.5	62754.2	63288.7	62754.2
737.53	11028.6	5969.69	8520.45	6021.08	737.53	42228.3	34671.6	40531.7	34671.6	34861.4	34671.6	737.53	69895.7	62734.4	69287.8	62734.4	63231.8	62734.4
737.48	9913.21	5966.01	8379.13	6017.81	737.48	41606.7	34655.5	40011.6	34655.5	34829.4	34655.5	737.48	69704.4	62716.1	68717.8	62716.1	63178.7	62716.1
737.43	9683.5	5962.33	8248.87	6014.56	737.43	41022.7	34640.8	39520.3	34640.8	34799.9	34640.8	737.43	69125.2	62699.3	68177.2	62699.3	63129.2	62699.3
737.38	9679.83	5958.66	8128.5	6011.31	737.38	40124.5	34627.3	39058.4	34627.3	34772.8	34627.3	737.38	68551.4	62684	67667.2	62684	63083.2	62684
737.33	9511.06	5954.99	8017.12	6008.07	737.33	39821.8	34615	38626.3	34615	34747.9	34615	737.33	68557.1	62669.9	67188.3	62669.9	63040.2	62669.9
737.28	9019.66	5951.32	7913.9	6004.85	737.28	39390.5	34603.7	38223.7	34603.7	34724.9	34603.7	737.28	67921.5	62656.9	66740.8	62656.9	63000.3	62656.9
737.23	8854.88	5947.66	7817.97	6001.62	737.23	39388.7	34593.5	37850.4	34593.5	34703.9	34593.5	737.23	67143.7	62645	66324.4	62645	62963	62645
737.18	9279.82	5943.99	7728.85	5998.4	737.18	39196.4	34584.2	37505.7	34584.2	34684.7	34584.2	737.18	67108.8	62633.9	65938.7	62633.9	62928.3	62633.9
737.13	8594.55	5940.32	7645.81	5995.19	737.13	38828.1	34575.9	37188.7	34575.9	34667.3	34575.9	737.13	66926.3	62623.6	65582.8	62623.6	62895.9	62623.6
737.08	8841.58	5936.66	7568.26	5991.98	737.08	38536.5	34568.4	36898.4	34568.4	34651.4	34568.4	737.08	66654.6	62614.1	65255.8	62614.1	62865.7	62614.1
737.03	8538.66	5932.99	7495.7	5988.78	737.03	38299.2	34561.4	36633.1	34561.4	34636.7	34561.4	737.03	66472.3	62605.1	64956.4	62605.1	62837.5	62605.1
736.98	8790.97	5929.32	7427.58	5985.58	736.98	37979.3	34555	36391.8	34555	34623.2	34555	736.98	66606.1	62596.8	64683.4	62596.8	62811.3	62596.8
736.93	8959.35	5925.65	7363.66	5982.39	736.93	37820.7	34549	36172.9	34549	34610.7	34549	736.93	66578.1	62589	64435.3	62589	62786.7	62589
736.88	8631.37	5921.98	7303.49	5979.2	736.88	37585.7	34543.3	35975	34543.3	34599.2	34543.3	736.88	66627.4	62581.5	64210.4	62581.5	62763.6	62581.5
736.83	9497.06	5918.3	7246.73	5976.02	736.83	37841.4	34538.1	35796.8	34538.1	34588.5	34538.1	736.83	66319.6	62574.3	64007.4	62574.3	62742	62574.3
736.78	9058.02	5914.63	7193.1	5972.84	736.78	37690	34533.2	35636.8	34533.2	34578.7	34533.2	736.78	66058.8	62567.2	63824.4	62567.2	62721.5	62567.2
736.73	9473.01	5910.96	7142.28	5969.67	736.73	37572.2	34528.8	35493.6	34528.8	34569.8	34528.8	736.73	66294.5	62560.5	63660.3	62560.5	62702.3	62560.5
736.68	9195.43	5907.3	7094.15	5966.52	736.68	37747.8	34524.6	35366	34524.6	34561.5	34524.6	736.68	65927.9	62554	63513.4	62554	62684.3	62554
736.63	8561.55	5903.63	7048.44	5963.37	736.63	37618.1	34520.7	35252.4	34520.7	34553.9	34520.7	736.63	65797.1	62547.8	63382.4	62547.8	62667.4	62547.8
736.58	8803.57	5899.97	7004.96	5960.22	736.58	37221.5	34517	35151.5	34517	34546.8	34517	736.58	66299.6	62542	63266.1	62542	62651.7	62542
736.53	9083.6	5896.3	6963.55	5957.09	736.53	36874.3	34513.4	35062.2	34513.4	34540.1	34513.4	736.53	65499.9	62536.6	63163	62536.6	62637.1	62536.6
736.48	8643.51	5892.63	6924.01	5953.96	736.48	36959.2	34509.9	34983.4	34509.9	34533.9	34509.9	736.48	65697.5	62531.3	63071.8	62531.3	62623.4	62531.3
736.43	8111.8	5888.96	6886.29	5950.83	736.43	36971.5	34506.6	34913.9	34506.6	34528	34506.6	736.43	65206.9	62526.4	62991.5	62526.4	62610.6	62526.4
736.38	8070.56	5885.29	6850.22	5947.7	736.38	37192	34503.3	34852.8	34503.3	34522.5	34503.3	736.38	65196.7	62521.9	62920.9	62521.9	62598.8	62521.9
736.33	8315.42	5881.61	6815.7	5944.59	736.33	36844.9	34500.1	34799.3	34500.1	34517.3	34500.1	736.33	65508.7	62517.5	62859	62517.5	62587.8	62517.5
736.28	7989.51	5877.93	6782.61	5941.47	736.28	37209.1	34497.1	34752.4	34497.1	34512.4	34497.1	736.28	65330.9	62513.3	62804.8	62513.3	62577.5	62513.3
736.23	8004.2	5874.25	6750.85	5938.36	736.23	37394.7	34494.2	34711.6	34494.2	34507.8	34494.2	736.23	64874.1	62509.3	62757.4	62509.3	62567.9	62509.3
736.18	7562.4	5870.56	6720.38	5935.25	736.18	37256.5	34491.3	34675.9	34491.3	34503.5	34491.3	736.18	65018.3	62505.5	62716.1	62505.5	62558.9	62505.5
736.13	9204.04	5866.86	6691.1	5932.14	736.13	37148.9	34488.5	34644.8	34488.5	34499.3	34488.5	736.13	65175.1	62501.8	62680.1	62501.8	62550.4	62501.8
736.08	8480	5863.17	6662.94	5929.04	736.08	37039.1	34485.7	34617.7	34485.7	34495.3	34485.7	736.08	65280.8	62498.2	62648.8	62498.2	62542.5	62498.2
736.03	8368.98	5859.47	6635.84	5925.95	736.03	36617.8	34483	34594.2	34483	34491.5	34483	736.03	65196	62494.7	62621.6	62494.7	62535	62494.7
735.98	8506.28	5855.77	6609.7	5922.87	735.98	36845.9	34480.4	34573.9	34480.4	34487.9	34480.4	735.98	65129.9	62491.4	62598	62491.4	62528	62491.4
735.93	7665.65	5852.07	6584.53	5919.78	735.93	36788.8	34477.9	34556.3	34477.9	34484.6	34477.9	735.93	65141	62488.1	62577.4	62488.1	62521.4	62488.1
735.88	7140.19	5848.36	6560.24	5916.7	735.88	36774.1	34475.6	34541.2	34475.6	34481.6	34475.6	735.88	64601.6	62484.8	62559.4	62484.9	62515	62484.8
735.83	8535.75	5844.64	6536.79	5913.63	735.83	36650.9	34473.6	34528.2	34473.6	34478.8	34473.6	735.83	64991.1	62481.6	62543.7	62481.6	62508.9	62481.6
735.78	8625.03	5840.92	6514.13	5910.55	735.78	36493.5	34471.6	34517	34471.6	34476.2	34471.6	735.78	64872	62478.3	62529.9	62478.3	62503.1	62478.3
735.73	7877.44	5837.2	6492.2	5907.49	735.73	36574.2	34469.7	34507.4	34469.7	34473.8	34469.7	735.73	65121.9	62475.3	62518.1	62475.3	62497.7	62475.3
735.68	7660.05	5833.47	6471.01	5904.43	735.68	36646.9	34467.8	34499	34467.8	34471.4	34467.8	735.68	64904.2	62472.4	62507.8	62472.4	62492.7	62472.4
735.63	7608.43	5829.74	6450.48	5901.37	735.63	36369.8	34466	34491.7	34466	34469.1	34466	735.63	64955.3	62469.6	62498.7	62469.6	62487.9	62469.6
735.58	8157.19	5826	6430.6	5898.32	735.58	36925.2	34464.1	34485.3	34464.1	34466.9	34464.1	735.58	65105.3	62466.8	62490.7	62466.8	62483.3	62466.8
735.53	7607.38	5822.26	6411.32	5895.27	735.53	36346.2	34462.3	34479.7	34462.3	34464.7	34462.3	735.53	64315.6	62463.8	62483.5	62463.8	62478.8	62463.8
735.48	7687.49	5818.51	6392.6	5892.23	735.48	37011.7	34460.4	34474.6	34460.4	34462.5	34460.4	735.48	64816.7	62460.7	62476.8	62460.7	62474.2	62460.7
735.43	8132.02	5814.75	6374.45	5889.19	735.43	36422.9	34458.6	34470.2	34458.6	34460.5	34458.6	735.43	64771.1	62457.5	62470.7	62457.6	62469.7	62457.5
735.38	8856.03	5810.99	6356.82	5886.16	735.38	36695.3	34456.9	34466.3	34456.9	34458.5	34456.9	735.38	65044.1	62454.5	62465.2	62454.5	62465.4	62454.5
735.33	9558.2	5807.24	6339.69	5883.14	735.33	36805.1	34455.2	34462.9	34455.2	34456.6	34455.2	735.33	65068.6	62451.4	62460.1	62451.4	62461.3	62451.4
735.28	7645.84	5803.48	6323.05	5880.13	735.28	36867.7	34453.4	34459.7	34453.4	34454.7	34453.4	735.28	65570.9	62448.5	62455.5	62448.5	62457.4	62448.5
735.23	7622.64	5799.72	6306.84	5877.13	735.23	36128.8	34451.8	34456.8	34451.8	34452.9	34451.8	735.23	65030.4	62445.7	62451.4	62445.7	62453.7	62445.7
735.18	8271.75	5795.96	6291.08	5874.13	735.18	36184.6	34450.1	34454.2	34450.1	34451	34450.1	735.18	64782	62442.7	62447.3	62442.8	62449.9	62442.7
735.13	8115.05	5792.19	6275.73	5871.14	735.13	36431.2	34448.5	34451.7	34448.5	34449.3	34448.5	735.13	64891.8	62439.7	62443.4	62439.8	62446.2	62439.7
735.08	8220.61	5788.41	6260.77	5868.16	735.08	36725.3	34446.8	34449.4	34446.8	34447.5	34446.8	735.08	64192.8	62436.8	62439.7	62436.8	62442.5	62436.8
735.03	8847.25	5784.64	6246.19	5865.2	735.03	36426.9	34445.2	34447.3	34445.2	34445.8	34445.2	735.03	64848.8	62434	62436.3	62434	62439.1	62434
734.98	7609.76	5780.86	6231.96	5862.24	734.98	36580.4	34443.7	34445.3	34443.7	34444.2	34443.7	734.98	64846.9	62431.2	62433.1	62431.3	62435.8	62431.2
734.93	7338.78	5777.08	6218.08	5859.29	734.93	36633.3	34442.3	34443.6	34442.3	34442.7	34442.3	734.93	64954.9	62428.6	62430.1	62428.7	62432.7	62428.6
734.88	7790.64	5773.29	6204.52	5856.34	734.88	36658.4	34440.7	34441.8	34440.7	34441.1	34440.7	734.88	64535.8	62426	62427.2	62426.1	62429.7	62426
734.83	8235.1	5769.5	6191.28	5853.4	734.83	36496.2	34439.1	34439.9	34439.1	34439.4	34439.1	734.83	64555.8	62423.6	62424.5	62423.6	62426.8	62423.6
734.78	8138.36	5765.7	6178.34	5850.48	734.78	36345.5	34437.3	34438	34437.3	34437.6	34437.3	734.78	64701	62421.2	62421.9	62421.3	62424.1	62421.2
734.73	7288.73	5761.9	6165.68	5847.56	734.73	36344.1	34435.7	34436.2	34435.7	34435.9	34435.7	734.73	65196.3	62418.7	62419.3	62418.8	62421.3	62418.7
734.68	7908.97	5758.09	6153.3	5844.65	734.68	36796.9	34434	34434.5	34434.1	34434.3	34434	734.68	64834.3	62416.2	62416.6	62416.3	62418.5	62416.2
734.63	8761.33	5754.28	6141.18	5841.75	734.63	36470.9	34432.5	34432.9	34432.5	34432.7	34432.5	734.63	64336.8	62413.9	62414.2	62414	62415.9	62413.9
734.58	9241.74	5750.47	6129.32	5838.86	734.58	36794.9	34431.1	34431.3	34431.1	34431.2	34431.1	734.58	64514.1	62411.7	62411.9	62411.8	62413.5	62411.7
734.53	8876.97	5746.66	6117.71	5835.99	734.53	36410.2	34429.6	34429.8	34429.6	34429.8	34429.6	734.53	64653.2	62409.3	62409.5	62409.5	62411	62409.3
734.48	9089.59	5742.86	6106.32	5833.14	734.48	36278.8	34428.2	34428.4	34428.2	34428.4	34428.2	734.48	64780.8	62407	62407.2	62407.2	62408.5	62407
734.43	8574.88	5739.05	6095.18	5830.31	734.43	36127.6	34426.9	34427	34426.9	34427	34426.9	734.43	64281.8	62404.8	62404.9	62405	62406.1	62404.8
734.38	8295.3	5735.24	6084.25	5827.49	734.38	36360.7	34425.4	34425.5	34425.4	34425.5	34425.4	734.38	64438.3	62402.8	62402.9	62403.1	62403.9	62402.8
734.33	8759.19	5731.44	6073.53	5824.69	734.33	36722.3	34424	34424.1	34424.1	34424.1	34424	734.33	64965.3	62400.9	62401	62401.2	62401.9	62400.9
734.28	8344.51	5727.63	6063.02	5821.9	734.28	36096.6	34422.7	34422.7	34422.7	34422.7	34422.7	734.28	64540.1	62399.1	62399.1	62399.4	62400	62399.1
734.23	8415.77	5723.83	6052.69	5819.13	734.23	36312.3	34421.4	34421.4	34421.4	34421.5	34421.4	734.23	64383.1	62397.3	62397.3	62397.7	62398.1	62397.3
734.18	8500.96	5720.02	6042.55	5816.37	734.18	36672.3	34420.2	34420.2	34420.2	34420.2	34420.2	734.18	64180	62395.5	62395.5	62396	62396.2	62395.5
734.13	8942.66	5716.21	6032.59	5813.63	734.13	36395.1	34419	34419	34419	34419	34419	734.13	64510.2	62393.9	62393.9	62394.4	62394.5	62393.9
734.08	8703.08	5712.4	6022.8	5810.91	734.08	36485.8	34417.7	34417.7	34417.7	34417.7	34417.7	734.08	64216	62392.2	62392.3	62392.8	62392.8	62392.2
734.03	7765.09	5708.6	6013.18	5808.21	734.03	36441.7	34416.4	34416.4	34416.4	34416.4	34416.4	734.03	64266.7	62390.7	62390.7	62391.3	62391.1	62390.7
733.98	8030.88	5704.78	6003.71	5805.52	733.98	36171.4	34415.2	34415.2	34415.2	34415.2	34415.2	733.98	64515	62389.2	62389.3	62390	62389.7	62389.2
733.93	8388.85	5700.97	5994.41	5802.86	733.93	36135	34414	34414	34414.1	34414.1	34414	733.93	64370.8	62387.9	62387.9	62388.8	62388.3	62387.9
733.88	7574.97	5697.15	5985.24	5800.21	733.88	36562.9	34412.9	34413	34413	34413	34412.9	733.88	64247.5	62386.6	62386.6	62387.6	62386.9	62386.6
733.83	8091.95	5693.33	5976.22	5797.57	733.83	36312.8	34412	34412	34412	34412	34412	733.83	64193.3	62385.2	62385.3	62386.4	62385.5	62385.2
733.78	9257.66	5689.51	5967.33	5794.95	733.78	36215.7	34411.1	34411.1	34411.1	34411.1	34411.1	733.78	64352.2	62384	62384	62385.3	62384.3	62384
733.73	8321.62	5685.69	5958.57	5792.36	733.73	36056.3	34410.3	34410.3	34410.4	34410.3	34410.3	733.73	64276.5	62382.7	62382.7	62384.2	62383	62382.7
733.68	7147.3	5681.87	5949.96	5789.78	733.68	35980.7	34409.6	34409.6	34409.6	34409.6	34409.6	733.68	64381.1	62381.6	62381.6	62383.2	62381.8	62381.6
733.63	7432.06	5678.04	5941.45	5787.22	733.63	36223.7	34408.8	34408.8	34408.9	34408.8	34408.8	733.63	64105.4	62380.3	62380.3	62382.1	62380.5	62380.3
733.58	7584.31	5674.21	5933.06	5784.68	733.58	35960.9	34408	34408	34408.1	34408	34408	733.58	64229.5	62379.1	62379.1	62381.1	62379.2	62379.1
733.53	7626.87	5670.37	5924.78	5782.15	733.53	36074	34407.3	34407.3	34407.4	34407.3	34407.3	733.53	64223.1	62377.9	62377.9	62380.2	62378	62377.9
733.48	7759.8	5666.52	5916.6	5779.65	733.48	36316.8	34406.8	34406.8	34406.9	34406.8	34406.8	733.48	63927.4	62376.8	62376.8	62379.4	62376.9	62376.8
733.43	7788.78	5662.68	5908.54	5777.16	733.43	36224.4	34406.2	34406.2	34406.3	34406.2	34406.2	733.43	64908	62375.6	62375.6	62378.6	62375.7	62375.6
733.38	7391.28	5658.82	5900.57	5774.7	733.38	36337.6	34405.7	34405.7	34405.8	34405.7	34405.7	733.38	64139.5	62374.5	62374.5	62377.8	62374.6	62374.5
733.33	7733.31	5654.97	5892.7	5772.25	733.33	35928.2	34405.1	34405.1	34405.2	34405.1	34405.1	733.33	64157.8	62373.5	62373.5	62377.2	62373.6	62373.5
733.28	7972.91	5651.1	5884.93	5769.82	733.28	35929.9	34404.4	34404.4	34404.5	34404.4	34404.4	733.28	63886.4	62372.4	62372.4	62376.5	62372.5	62372.4
733.23	8529.24	5647.24	5877.24	5767.43	733.23	36202.7	34403.7	34403.7	34403.9	34403.7	34403.7	733.23	64480.7	62371.4	62371.4	62376	62371.4	62371.4
733.18	7759.31	5643.37	5869.65	5765.05	733.18	35986.9	34403	34403	34403.2	34403	34403	733.18	64222.9	62370.2	62370.2	62375.4	62370.3	62370.2
733.13	7252.19	5639.51	5862.15	5762.7	733.13	36202.4	34402.3	34402.3	34402.5	34402.3	34402.3	733.13	63973.6	62368.9	62368.9	62374.7	62369	62368.9
733.08	7154.58	5635.63	5854.72	5760.37	733.08	36497.7	34401.6	34401.6	34401.8	34401.6	34401.6	733.08	64327	62367.9	62367.9	62374.3	62367.9	62367.9
733.03	8015.82	5631.75	5847.37	5758.07	733.03	36031.1	34401	34401	34401.2	34401	34401	733.03	64021.7	62366.7	62366.7	62373.9	62366.8	62366.7
732.98	7946.73	5627.86	5840.1	5755.79	732.98	35979.7	34400.3	34400.3	34400.6	34400.3	34400.3	732.98	64640.8	62365.7	62365.7	62373.7	62365.7	62365.7
732.93	7965.53	5623.98	5832.91	5753.55	732.93	36485.2	34399.7	34399.7	34400.1	34399.7	34399.7	732.93	64309.2	62364.5	62364.5	62373.4	62364.5	62364.5
732.88	7863.15	5620.09	5825.79	5751.32	732.88	36331.9	34399.1	34399.1	34399.6	34399.1	34399.1	732.88	64241.7	62363.5	62363.5	62373.4	62363.5	62363.5
732.83	8042.56	5616.2	5818.74	5749.14	732.83	35809.5	34398.6	34398.6	34399	34398.6	34398.6	732.83	64325.1	62362.4	62362.4	62373.4	62362.4	62362.4
732.78	7453.38	5612.3	5811.76	5746.98	732.78	36102.3	34398.1	34398.1	34398.6	34398.1	34398.1	732.78	63860.6	62361.3	62361.3	62373.6	62361.3	62361.3
732.73	7342.74	5608.4	5804.85	5744.85	732.73	35656.8	34397.7	34397.7	34398.3	34397.7	34397.7	732.73	64233	62360.3	62360.3	62374	62360.3	62360.3
732.68	7131.73	5604.5	5797.99	5742.75	732.68	36117.3	34397.2	34397.2	34397.9	34397.2	34397.2	732.68	64142.6	62359.3	62359.3	62374.5	62359.3	62359.3
732.63	6676.83	5600.59	5791.2	5740.68	732.63	36035.7	34396.7	34396.7	34397.5	34396.7	34396.7	732.63	64250	62358.5	62358.5	62375.3	62358.5	62358.5
732.58	6540.89	5596.67	5784.46	5738.63	732.58	35830.9	34396.4	34396.4	34397.3	34396.4	34396.4	732.58	63891	62357.7	62357.7	62376.4	62357.7	62357.7
732.53	7309.45	5592.73	5777.77	5736.61	732.53	36134.6	34396.2	34396.2	34397.2	34396.2	34396.2	732.53	64204.3	62357	62357	62377.7	62357	62357
732.48	6925.96	5588.8	5771.14	5734.64	732.48	36351.1	34395.9	34395.9	34397	34395.9	34395.9	732.48	63953.8	62356.5	62356.5	62379.4	62356.5	62356.5
732.43	7186.15	5584.85	5764.56	5732.68	732.43	35884.3	34395.5	34395.5	34396.7	34395.5	34395.5	732.43	64034.4	62356	62356	62381.3	62356	62356
732.38	7077.76	5580.9	5758.03	5730.77	732.38	35832.9	34395	34395	34396.4	34395	34395	732.38	63924.1	62355.6	62355.6	62383.6	62355.6	62355.6
732.33	7654.94	5576.95	5751.54	5728.89	732.33	35935.8	34394.6	34394.6	34396.1	34394.6	34394.6	732.33	64236.6	62355.3	62355.3	62386.3	62355.3	62355.3
732.28	7851.81	5572.98	5745.11	5727.04	732.28	36278.8	34394.2	34394.2	34395.9	34394.2	34394.2	732.28	63638.5	62355.2	62355.2	62389.4	62355.2	62355.2
732.23	6910.45	5569.02	5738.72	5725.25	732.23	36328.5	34393.7	34393.7	34395.7	34393.7	34393.7	732.23	63647.3	62355.1	62355.1	62392.8	62355.1	62355.1
732.18	7602.58	5565.05	5732.38	5723.49	732.18	36145.9	34393.3	34393.3	34395.4	34393.3	34393.3	732.18	63954.3	62354.9	62354.9	62396.5	62354.9	62354.9
732.13	7423.59	5561.08	5726.08	5721.77	732.13	35744	34392.9	34392.9	34395.3	34392.9	34392.9	732.13	63517.4	62354.7	62354.7	62400.6	62354.7	62354.7
732.08	6973.45	5557.1	5719.83	5720.1	732.08	35930.4	34392.6	34392.6	34395.3	34392.6	34392.6	732.08	63826.9	62354.6	62354.6	62405	62354.6	62354.6
732.03	7757.14	5553.11	5713.62	5718.47	732.03	36131.1	34392.2	34392.2	34395.3	34392.2	34392.2	732.03	63847.1	62354.4	62354.4	62409.9	62354.4	62354.4
731.98	7539.82	5549.12	5707.44	5716.89	731.98	36205.8	34391.9	34391.9	34395.3	34391.9	34391.9	731.98	64531.2	62354.4	62354.4	62415.4	62354.4	62354.4
731.93	7211.56	5545.13	5701.32	5715.36	731.93	35927.2	34391.6	34391.6	34395.4	34391.6	34391.6	731.93	63912.3	62354.4	62354.4	62421.4	62354.4	62354.4
731.88	7612.69	5541.13	5695.22	5713.88	731.88	35669.3	34391.5	34391.5	34395.8	34391.5	34391.5	731.88	63899.7	62354.3	62354.3	62427.8	62354.3	62354.3
731.83	7867.6	5537.13	5689.17	5712.45	731.83	35883	34391.4	34391.4	34396.1	34391.4	34391.4	731.83	63993.5	62354.3	62354.3	62435	62354.3	62354.3
731.78	8064.34	5533.13	5683.15	5711.07	731.78	35978.9	34391.2	34391.2	34396.5	34391.2	34391.2	731.78	63745.2	62354.1	62354.1	62442.5	62354.1	62354.1
731.73	7302.91	5529.13	5677.17	5709.76	731.73	35841.4	34391.1	34391.1	34396.9	34391.1	34391.1	731.73	63540.8	62353.8	62353.8	62450.7	62353.8	62353.8
731.68	7372.77	5525.12	5671.23	5708.5	731.68	35744.7	34390.9	34390.9	34397.4	34390.9	34390.9	731.68	63962.1	62353.5	62353.5	62459.6	62353.5	62353.5
731.63	7519.24	5521.1	5665.32	5707.29	731.63	35751.2	34390.7	34390.7	34397.9	34390.7	34390.7	731.63	63633.9	62353.4	62353.4	62469.4	62353.4	62353.4
731.58	7348.44	5517.09	5659.44	5706.16	731.58	35903.8	34390.5	34390.5	34398.5	34390.5	34390.5	731.58	64235.7	62353.3	62353.3	62480	62353.3	62353.3
731.53	7483.82	5513.07	5653.6	5705.08	731.53	35990.3	34390.3	34390.3	34399.2	34390.3	34390.3	731.53	63885.4	62353.1	62353.1	62491.5	62353.1	62353.1
731.48	6392.07	5509.04	5647.78	5704.07	731.48	36165.1	34390.1	34390.1	34400	34390.1	34390.1	731.48	64167.4	62353	62353	62504	62353	62353
731.43	6753.13	5505.01	5641.99	5703.12	731.43	36209.2	34389.9	34389.9	34400.8	34389.9	34389.9	731.43	63412.7	62352.8	62352.8	62517.5	62352.8	62352.8
731.38	7993.67	5500.97	5636.23	5702.24	731.38	35906.8	34389.7	34389.7	34401.7	34389.7	34389.7	731.38	64368.6	62352.6	62352.6	62532	62352.6	62352.6
731.33	7001.28	5496.92	5630.49	5701.43	731.33	35910.1	34389.4	34389.4	34402.7	34389.4	34389.4	731.33	63791.4	62352.4	62352.4	62547.8	62352.4	62352.4
731.28	7613.85	5492.88	5624.78	5700.69	731.28	35945.7	34389.1	34389.1	34403.8	34389.1	34389.1	731.28	64153.1	62352.2	62352.2	62564.7	62352.2	62352.2
731.23	7205.51	5488.83	5619.1	5700.04	731.23	35993.6	34388.7	34388.7	34404.9	34388.7	34388.7	731.23	64060.8	62352	62352	62583	62352	62352
731.18	7763.51	5484.77	5613.45	5699.46	731.18	36058.2	34388.4	34388.4	34406.3	34388.4	34388.4	731.18	63716.6	62351.7	62351.7	62602.7	62351.7	62351.7
731.13	7501.68	5480.71	5607.82	5698.96	731.13	36056.9	34388.1	34388.1	34407.8	34388.1	34388.1	731.13	63713.3	62351.4	62351.4	62623.9	62351.4	62351.4
731.08	7501.68	5476.65	5602.22	5698.55	731.08	36212	34387.9	34387.9	34409.6	34387.9	34387.9	731.08	64432.1	62351.1	62351.1	62646.7	62351.1	62351.1
731.03	6181.34	5472.59	5596.64	5698.23	731.03	35893.9	34387.6	34387.6	34411.6	34387.6	34387.6	731.03	64267.6	62350.7	62350.7	62671.2	62350.7	62350.7
730.98	6810.91	5468.52	5591.08	5698	730.98	35813.2	34387.4	34387.4	34413.7	34387.4	34387.4	730.98	64107.8	62350.3	62350.3	62697.4	62350.3	62350.3
730.93	7257.44	5464.44	5585.54	5697.85	730.93	35842.6	34387.2	34387.2	34416.1	34387.2	34387.2	730.93	64384.4	62349.9	62349.9	62725.6	62349.9	62349.9
730.88	7015.39	5460.35	5580.03	5697.81	730.88	35949.3	34387.1	34387.1	34418.8	34387.1	34387.1	730.88	64237	62349.5	62349.5	62755.8	62349.5	62349.5
730.83	7093.65	5456.26	5574.53	5697.86	730.83	35759.4	34386.9	34386.9	34421.7	34386.9	34386.9	730.83	64214.2	62349	62349	62788.1	62349	62349
730.78	7676.81	5452.17	5569.05	5698.02	730.78	35731.3	34386.7	34386.7	34424.9	34386.7	34386.7	730.78	64362.6	62348.4	62348.4	62822.6	62348.4	62348.4
730.73	6795.44	5448.07	5563.59	5698.3	730.73	35750.5	34386.5	34386.5	34428.4	34386.5	34386.5	730.73	64061.1	62347.8	62347.8	62859.5	62347.8	62347.8
730.68	6622.65	5443.97	5558.15	5698.67	730.68	36025.4	34386.3	34386.3	34432.1	34386.3	34386.3	730.68	64370.5	62347.1	62347.1	62898.8	62347.1	62347.1
730.63	7028.23	5439.86	5552.73	5699.17	730.63	35809.1	34386	34386	34436.2	34386	34386	730.63	64730.9	62346.3	62346.3	62940.8	62346.3	62346.3
730.58	7198.19	5435.75	5547.32	5699.78	730.58	36287.3	34385.7	34385.7	34440.5	34385.7	34385.7	730.58	64883.2	62345.4	62345.4	62985.5	62345.4	62345.4
730.53	6917.31	5431.63	5541.94	5700.51	730.53	36123.3	34385.4	34385.4	34445.3	34385.4	34385.4	730.53	64827.7	62344.5	62344.5	63033.1	62344.5	62344.5
730.48	6818.02	5427.5	5536.56	5701.39	730.48	36225.7	34385.1	34385.1	34450.5	34385.1	34385.1	730.48	65028.5	62343.5	62343.5	63083.7	62343.5	62343.5
730.43	6701.61	5423.37	5531.2	5702.39	730.43	36264.5	34384.8	34384.8	34456.2	34384.8	34384.8	730.43	65020.3	62342.4	62342.4	63137.5	62342.4	62342.4
730.38	7047.9	5419.24	5525.86	5703.53	730.38	36157.6	34384.5	34384.5	34462.2	34384.5	34384.5	730.38	65330.9	62341.2	62341.2	63194.7	62341.2	62341.2
730.33	7018.15	5415.1	5520.54	5704.82	730.33	35885	34384.1	34384.1	34468.8	34384.1	34384.1	730.33	65228.6	62340	62340	63255.4	62340	62340
730.28	6805.73	5410.95	5515.22	5706.25	730.28	35467.2	34383.6	34383.6	34475.9	34383.6	34383.6	730.28	64803.5	62338.7	62338.7	63319.7	62338.7	62338.7
730.23	7144.95	5406.8	5509.92	5707.85	730.23	35885.9	34383.2	34383.2	34483.5	34383.2	34383.2	730.23	65142.7	62337.3	62337.3	63387.8	62337.3	62337.3
730.18	6831.88	5402.64	5504.64	5709.61	730.18	36321.9	34382.7	34382.7	34491.7	34382.7	34382.7	730.18	65087.5	62335.8	62335.8	63459.8	62335.8	62335.8
730.13	8052.78	5398.48	5499.37	5711.54	730.13	36248.5	34382.2	34382.2	34500.6	34382.2	34382.2	730.13	65089	62334.3	62334.3	63536.1	62334.3	62334.3
730.08	7014.86	5394.32	5494.11	5713.65	730.08	36071.8	34381.6	34381.6	34510.2	34381.6	34381.6	730.08	65649	62332.8	62332.8	63616.6	62332.8	62332.8
730.03	7016.99	5390.15	5488.88	5715.94	730.03	36751.2	34381.2	34381.2	34520.6	34381.2	34381.2	730.03	65874.9	62331.2	62331.2	63701.6	62331.2	62331.2
729.98	7898.47	5385.99	5483.65	5718.44	729.98	36096.8	34380.6	34380.6	34531.7	34380.6	34380.6	729.98	65532	62329.5	62329.5	63791.3	62329.5	62329.5
729.93	7039.08	5381.82	5478.44	5721.13	729.93	36262.3	34380	34380	34543.6	34380	34380	729.93	65492.6	62327.8	62327.8	63885.6	62327.8	62327.8
729.88	7423.48	5377.65	5473.24	5724.03	729.88	36582.8	34379.3	34379.3	34556.3	34379.3	34379.3	729.88	65490	62325.8	62325.8	63984.8	62325.8	62325.8
729.83	7220.73	5373.47	5468.06	5727.15	729.83	35807.6	34378.7	34378.7	34570.1	34378.7	34378.7	729.83	65892.1	62323.8	62323.8	64089	62323.8	62323.8
729.78	7653.05	5369.3	5462.89	5730.5	729.78	36245.5	34378	34378	34584.8	34378	34378	729.78	66008.8	62321.7	62321.7	64198.3	62321.7	62321.7
729.73	6934.99	5365.12	5457.74	5734.1	729.73	36264.6	34377.3	34377.3	34600.5	34377.3	34377.3	729.73	66175.1	62319.4	62319.4	64313	62319.4	62319.4
729.68	6293.61	5360.94	5452.6	5737.94	729.68	36032.5	34376.5	34376.5	34617.4	34376.5	34376.5	729.68	66640.5	62317.1	62317.1	64433	62317.1	62317.1
729.63	7028.97	5356.75	5447.46	5742.03	729.63	36112.1	34375.7	34375.7	34635.4	34375.7	34375.7	729.63	66290	62314.6	62314.6	64558.6	62314.6	62314.6
729.58	7156.65	5352.55	5442.33	5746.4	729.58	36735	34374.8	34374.8	34654.5	34374.8	34374.8	729.58	66537.2	62312	62312	64689.8	62312	62312
729.53	7796.38	5348.36	5437.22	5751.05	729.53	36601.9	34373.9	34373.9	34674.9	34373.9	34373.9	729.53	66833.7	62309.2	62309.2	64826.7	62309.2	62309.2
729.48	6726.6	5344.16	5432.12	5756	729.48	36489.4	34372.8	34372.8	34696.6	34372.8	34372.8	729.48	67020.8	62306.3	62306.3	64969.4	62306.3	62306.3
729.43	6967.12	5339.96	5427.03	5761.26	729.43	36794	34371.6	34371.6	34719.6	34371.6	34371.6	729.43	66817.4	62303.1	62303.1	65117.9	62303.1	62303.1
729.38	6476.21	5335.76	5421.95	5766.84	729.38	37024.2	34370.3	34370.3	34744.1	34370.3	34370.3	729.38	67247.9	62299.9	62299.9	65272.3	62299.9	62299.9
729.33	6878.6	5331.54	5416.87	5772.75	729.33	36900	34369	34369	34770	34369	34369	729.33	67199.4	62296.4	62296.4	65432.6	62296.4	62296.4
729.28	6918.36	5327.33	5411.81	5779.02	729.28	37162.9	34367.6	34367.6	34797.6	34367.6	34367.6	729.28	67973	62292.8	62292.8	65598.9	62292.8	62292.8
729.23	7285.76	5323.11	5406.75	5785.67	729.23	36764.6	34366.2	34366.2	34826.9	34366.2	34366.2	729.23	68098.1	62289	62289	65771.1	62289	62289
729.18	7165.11	5318.89	5401.7	5792.69	729.18	36728	34364.8	34364.7	34858	34364.7	34364.7	729.18	67643.2	62285	62285	65949.2	62285	62285
729.13	5849.6	5314.67	5396.66	5800.13	729.13	36809.4	34363.3	34363.2	34890.8	34363.2	34363.2	729.13	68429.6	62280.8	62280.8	66133.2	62280.8	62280.8
729.08	6800.35	5310.44	5391.63	5807.99	729.08	36611.3	34361.8	34361.7	34925.7	34361.7	34361.7	729.08	68635.7	62276.4	62276.4	66322.9	62276.4	62276.4
729.03	6155.85	5306.2	5386.61	5816.3	729.03	36693.5	34360.3	34360.3	34962.6	34360.3	34360.3	729.03	68971.7	62271.9	62271.8	66518.4	62271.8	62271.8
728.98	6614.15	5301.95	5381.58	5825.1	728.98	36975.7	34358.9	34358.8	35001.6	34358.8	34358.8	728.98	68588.3	62267.1	62267.1	66719.4	62267.1	62267.1
728.93	6726.15	5297.71	5376.56	5834.37	728.93	37085.1	34357.6	34357.5	35042.9	34357.5	34357.5	728.93	68898.6	62262.1	62262.1	66925.8	62262.1	62262.1
728.88	7801.69	5293.45	5371.56	5844.16	728.88	36502.6	34356.2	34356.1	35086.4	34356.1	34356.1	728.88	69281.1	62257	62256.9	67137.5	62256.9	62256.9
728.83	6860.93	5289.2	5366.56	5854.51	728.83	36809.9	34354.8	34354.6	35132.2	34354.6	34354.6	728.83	69521	62251.6	62251.5	67354.1	62251.5	62251.5
728.78	6720.58	5284.94	5361.57	5865.43	728.78	36556.7	34353.4	34353.1	35180.2	34353.1	34353.1	728.78	69616.4	62246	62245.9	67575.5	62245.9	62245.9
728.73	7362.62	5280.68	5356.58	5876.99	728.73	36554.2	34351.9	34351.6	35230.7	34351.6	34351.6	728.73	69936	62240.3	62240.2	67801.4	62240.2	62240.2
728.68	6559.48	5276.42	5351.61	5889.17	728.68	37085.4	34350.3	34349.9	35283.5	34349.9	34349.9	728.68	70247.5	62234.3	62234.2	68031.5	62234.2	62234.2
728.63	6324.31	5272.16	5346.64	5902.03	728.63	37074.1	34348.8	34348.3	35338.9	34348.3	34348.3	728.63	70512.8	62228.1	62228	68265.4	62228	62228
728.58	6377.55	5267.89	5341.67	5915.6	728.58	37280.3	34347.2	34346.6	35396.9	34346.6	34346.6	728.58	70254	62221.8	62221.5	68502.7	62221.5	62221.5
728.53	6595.52	5263.61	5336.71	5929.92	728.53	37157	34345.6	34344.8	35457.4	34344.8	34344.8	728.53	71055.8	62215.2	62214.9	68743	62214.9	62214.9
728.48	6825.51	5259.32	5331.75	5945.07	728.48	37379.2	34344	34342.9	35520.6	34342.9	34342.9	728.48	71019.6	62208.5	62208.1	68985.9	62208.1	62208.1
728.43	6940.8	5255.04	5326.8	5961.04	728.43	36846.7	34342.3	34341	35586.4	34341	34341	728.43	71300.7	62201.6	62201.1	69230.8	62201.1	62201.1
728.38	6763.45	5250.75	5321.85	5977.9	728.38	37421.7	34340.5	34338.8	35654.8	34338.8	34338.8	728.38	71351.1	62194.6	62193.9	69477.2	62193.9	62193.9
728.33	6605.36	5246.46	5316.91	5995.71	728.33	37409	34338.8	34336.7	35726	34336.7	34336.7	728.33	71410.5	62187.3	62186.5	69724.7	62186.5	62186.5
728.28	6877.03	5242.16	5311.98	6014.53	728.28	37352.7	34337	34334.4	35799.9	34334.4	34334.4	728.28	71287.9	62180	62178.9	69972.5	62178.9	62178.9
728.23	7212.02	5237.87	5307.05	6034.44	728.23	37267.3	34335.4	34332.1	35876.5	34332.1	34332.1	728.23	72313.2	62172.5	62171.1	70220.1	62171.1	62171.1
728.18	6855.93	5233.56	5302.13	6055.46	728.18	37794.6	34333.7	34329.7	35955.8	34329.7	34329.7	728.18	72142.1	62164.9	62163.2	70466.9	62163.2	62163.2
728.13	6811.02	5229.26	5297.22	6077.68	728.13	37503.1	34332.3	34327.2	36037.9	34327.2	34327.2	728.13	72529.9	62157.2	62155	70712	62155	62155
728.08	6315.07	5224.96	5292.31	6101.18	728.08	37656.2	34330.9	34324.6	36122.6	34324.6	34324.6	728.08	72529.3	62149.4	62146.5	70954.8	62146.5	62146.5
728.03	6711.62	5220.65	5287.4	6126.05	728.03	37973.9	34329.6	34321.8	36209.9	34321.8	34321.8	728.03	72206.3	62141.4	62137.8	71194.5	62137.8	62137.8
727.98	7237.39	5216.34	5282.49	6152.41	727.98	37941.7	34328.6	34319	36299.7	34319	34319	727.98	73101.6	62133.5	62128.9	71430.5	62128.9	62128.9
727.93	6997.95	5212.03	5277.6	6180.28	727.93	37460.4	34327.9	34316	36392.1	34316	34316	727.93	73588.2	62125.5	62119.8	71661.9	62119.8	62119.8
727.88	6556.15	5207.71	5272.71	6209.81	727.88	38310.8	34327.5	34312.9	36487	34312.9	34312.9	727.88	74297.1	62117.6	62110.5	71888	62110.5	62110.5
727.83	6749.39	5203.39	5267.83	6241.11	727.83	38451.9	34327.5	34309.7	36584.1	34309.7	34309.7	727.83	73921.8	62109.9	62101	72108	62101	62101
727.78	6713.4	5199.07	5262.95	6274.3	727.78	38186.3	34328.2	34306.4	36683.5	34306.4	34306.4	727.78	73996.9	62102.4	62091.2	72321.2	62091.2	62091.2
727.73	7194.86	5194.75	5258.07	6309.58	727.73	38096.6	34329.5	34302.9	36785	34302.9	34302.9	727.73	73846.7	62095.2	62081.3	72526.7	62081.3	62081.3
727.68	7787.9	5190.42	5253.2	6347	727.68	38442.8	34331.6	34299.3	36888.5	34299.3	34299.3	727.68	74160.4	62088.4	62071.1	72723.7	62071.1	62071.1
727.63	8317.45	5186.1	5248.35	6386.77	727.63	38532.9	34334.8	34295.6	36993.9	34295.6	34295.6	727.63	74360.7	62082.2	62060.8	72911.6	62060.8	62060.8
727.58	6648.06	5181.79	5243.5	6429.08	727.58	38553.2	34339	34291.7	37100.8	34291.7	34291.7	727.58	74960.5	62076.7	62050.3	73089.6	62050.3	62050.3
727.53	6554.99	5177.47	5238.66	6474.13	727.53	38725.8	34344.7	34287.6	37209.1	34287.6	34287.6	727.53	74848	62072.2	62039.7	73257.1	62039.7	62039.7
727.48	6967.68	5173.15	5233.82	6522.2	727.48	38759.9	34352	34283.4	37318.7	34283.4	34283.4	727.48	75137.7	62068.8	62028.9	73413.2	62028.9	62028.9
727.43	7333.74	5168.83	5228.99	6573.41	727.43	38893.4	34361.4	34279.1	37429.4	34279.1	34279.1	727.43	74606	62066.7	62017.9	73557.2	62017.9	62017.9
727.38	6990.11	5164.51	5224.16	6628.12	727.38	39272.1	34373	34274.5	37540.9	34274.5	34274.5	727.38	75132.7	62066.2	62006.7	73688.6	62006.7	62006.7
727.33	7524.01	5160.19	5219.34	6686.65	727.33	39638.8	34387.4	34269.9	37652.9	34269.9	34269.9	727.33	75269.5	62067.7	61995.3	73806.8	61995.3	61995.3
727.28	7511.48	5155.87	5214.53	6749.35	727.28	39371.4	34404.9	34265	37765.2	34265	34265	727.28	76286.7	62071.5	61983.8	73911.3	61983.8	61983.8
727.23	6845.11	5151.56	5209.73	6816.73	727.23	39340.5	34426	34259.8	37877.4	34259.8	34259.8	727.23	76288.5	62078.3	61972.2	74001.5	61972.2	61972.2
727.18	7074.47	5147.24	5204.94	6889.08	727.18	39371.8	34451.2	34254.5	37989.3	34254.5	34254.5	727.18	76020.9	62088.3	61960.4	74077.1	61960.4	61960.4
727.13	7069.15	5142.92	5200.15	6967.03	727.13	39836.4	34481.2	34248.9	38100.5	34248.9	34248.9	727.13	76064.2	62102.2	61948.5	74137.7	61948.5	61948.5
727.08	7617.14	5138.6	5195.36	7051.19	727.08	40136.4	34516.8	34243	38210.7	34243	34243	727.08	75744.1	62120.6	61936.3	74182.8	61936.3	61936.3
727.03	7537.1	5134.29	5190.59	7142.28	727.03	40393.2	34558.6	34237	38319.7	34237	34237	727.03	76376.9	62144.2	61924	74212.4	61924	61924
726.98	7229.9	5129.98	5185.81	7241.25	726.98	40522.6	34607.7	34230.8	38427.1	34230.8	34230.8	726.98	76721.8	62174	61911.5	74226.1	61911.5	61911.5
726.93	7748.6	5125.67	5181.05	7348.78	726.93	40698.4	34664.9	34224.4	38532.5	34224.4	34224.4	726.93	76684.2	62210.9	61899	74224.1	61899	61899
726.88	8367.08	5121.37	5176.3	7466.07	726.88	40762.8	34731.3	34217.7	38635.6	34217.7	34217.7	726.88	76505.5	62255.9	61886.4	74206.1	61886.4	61886.4
726.83	8544.57	5117.07	5171.57	7594.37	726.83	40764.4	34807.7	34210.7	38735.8	34210.7	34210.7	726.83	77246.3	62310.2	61873.6	74172.3	61873.6	61873.6
726.78	9060.08	5112.78	5166.84	7735.09	726.78	40797.9	34895.6	34203.3	38832.9	34203.3	34203.3	726.78	76823.9	62375	61860.7	74122.6	61860.7	61860.7
726.73	7851.47	5108.51	5162.14	7890.02	726.73	41214.5	34996.3	34195.6	38926.6	34195.6	34195.6	726.73	76972.8	62451.7	61847.7	74057.2	61847.7	61847.7
726.68	8121.63	5104.23	5157.44	8060.57	726.68	41330.4	35111.1	34187.7	39016.3	34187.7	34187.7	726.68	77374.1	62541.9	61834.5	73976.5	61834.5	61834.5
726.63	8394.42	5099.97	5152.75	8248.95	726.63	42460	35241.6	34179.4	39101.9	34179.4	34179.4	726.63	77347.3	62647.3	61821.3	73880.8	61821.3	61821.3
726.58	8126.22	5095.71	5148.08	8457.41	726.58	42317.7	35389.4	34170.7	39182.9	34170.7	34170.7	726.58	77537.5	62769.7	61808.1	73770.4	61808.1	61808.1
726.53	9328.82	5091.47	5143.43	8688.43	726.53	42534.2	35556	34161.7	39259	34161.7	34161.7	726.53	77461.2	62910.8	61794.8	73645.6	61794.8	61794.8
726.48	9916.08	5087.23	5138.78	8945.06	726.48	42754.3	35743.1	34152.4	39329.8	34152.4	34152.4	726.48	77343.5	63072.9	61781.4	73507	61781.4	61781.4
726.43	10387	5083.01	5134.16	9229.61	726.43	43010.9	35952.5	34142.6	39394.9	34142.6	34142.6	726.43	76709.4	63257.9	61767.9	73355.1	61767.9	61767.9
726.38	10880.2	5078.81	5129.57	9545.55	726.38	43501	36185.9	34132.2	39453.9	34132.2	34132.2	726.38	77025.3	63468.2	61754.4	73190.5	61754.4	61754.4
726.33	11169.3	5074.63	5125	9896.21	726.33	43457.1	36445	34121.4	39506.7	34121.4	34121.4	726.33	77699.6	63705.9	61740.8	73013.9	61740.8	61740.8
726.28	11691.6	5070.48	5120.46	10285.1	726.28	43560.4	36731.8	34110.2	39552.9	34110.2	34110.2	726.28	78019.8	63973.5	61727.1	72825.7	61727.1	61727.1
726.23	11699.4	5066.36	5115.95	10716.4	726.23	44591.2	37047.9	34098.4	39592.3	34098.4	34098.4	726.23	77588.2	64273.3	61713.3	72626.7	61713.3	61713.3
726.18	13115	5062.26	5111.48	11192.7	726.18	45284.2	37394.7	34086	39624.6	34086	34086	726.18	77391.2	64607.4	61699.3	72417.6	61699.3	61699.3
726.13	14530.5	5058.19	5107.04	11718.1	726.13	45119.9	37773.9	34073.1	39649.6	34073.1	34073.1	726.13	77748.7	64978.2	61685.1	72199	61685.1	61685.1
726.08	15199.6	5054.18	5102.65	12296.2	726.08	45806.2	38186.7	34059.5	39667.1	34059.5	34059.5	726.08	78722.3	65387.7	61670.6	71971.7	61670.6	61670.6
726.03	15565.1	5050.2	5098.31	12930.3	726.03	46692.2	38634.1	34045.3	39676.9	34045.3	34045.3	726.03	78484.8	65837.8	61655.9	71736.4	61655.9	61655.9
725.98	17696.3	5046.28	5094.03	13624.1	725.98	47221.7	39116.9	34030.3	39678.8	34030.3	34030.3	725.98	79640	66330.3	61640.8	71493.9	61640.8	61640.8
725.93	18072.5	5042.42	5089.81	14378.4	725.93	47362.1	39635.5	34014.6	39672.7	34014.6	34014.6	725.93	79516.6	66866.5	61625.6	71245	61625.6	61625.6
725.88	19090.3	5038.62	5085.65	15195.4	725.88	47640.2	40190	33998	39658.6	33998	33998	725.88	79923	67447.3	61609.9	70990.4	61609.9	61609.9
725.83	20191.5	5034.89	5081.58	16075.5	725.83	48706.9	40780.2	33980.8	39636.7	33980.8	33980.8	725.83	80052.4	68073.1	61593.8	70730.8	61593.8	61593.8
725.78	20808.5	5031.23	5077.57	17017.7	725.78	49624.5	41404.8	33962.9	39606.6	33962.9	33962.9	725.78	80533.3	68743.8	61577.3	70466.9	61577.3	61577.3
725.73	22116.5	5027.65	5073.66	18019.9	725.73	49896.8	42062.6	33944.1	39568.6	33944.1	33944.1	725.73	80907.7	69458.7	61560.4	70199.6	61560.4	61560.4
725.68	23835	5024.16	5069.83	19073.6	725.68	50464	42751.3	33924.5	39522.8	33924.5	33924.5	725.68	81776.2	70216.3	61543	69929.5	61543	61543
725.63	24376.8	5020.77	5066.1	20170.4	725.63	50625.3	43468.2	33904.3	39469.2	33904.3	33904.3	725.63	82449.6	71014.1	61525.3	69657.5	61525.3	61525.3
725.58	25651.5	5017.47	5062.47	21296.5	725.58	51511.8	44209.7	33883.2	39408	33883.2	33883.2	725.58	82270.4	71849	61507.2	69384.1	61507.2	61507.2
725.53	26949.6	5014.28	5058.95	22432.5	725.53	52030.9	44971.4	33861.3	39339.3	33861.3	33861.3	725.53	83023.9	72716.6	61488.6	69110	61488.6	61488.6
725.48	27315.7	5011.2	5055.55	23554.7	725.48	52506.3	45748.4	33838.6	39263.3	33838.6	33838.6	725.48	83545.4	73611.6	61469.4	68835.8	61469.4	61469.4
725.43	28315	5008.23	5052.27	24628.9	725.43	53148	46534.9	33815	39180.3	33815	33815	725.43	83476.4	74527.7	61449.8	68562	61449.8	61449.8
725.38	29832.9	5005.39	5049.1	25619.9	725.38	53705.7	47324.2	33790.5	39090.3	33790.5	33790.5	725.38	84270.7	75457.6	61429.5	68289.2	61429.5	61429.5
725.33	29051	5002.68	5046.08	26487.3	725.33	53983.4	48109.4	33765.3	38993.9	33765.3	33765.3	725.33	85440.8	76392.9	61408.8	68018	61408.8	61408.8
725.28	29677.5	5000.09	5043.18	27190.3	725.28	55493.7	48882.5	33739.1	38891	33739.1	33739.1	725.28	85933.8	77324.4	61387.6	67748.9	61387.6	61387.6
725.23	29498	4997.63	5040.41	27691.9	725.23	55861.6	49635.3	33712	38782.2	33712	33712	725.23	86492.5	78242	61365.9	67482.4	61365.9	61365.9
725.18	28638.3	4995.3	5037.77	27962.1	725.18	57154.9	50359.3	33684.1	38667.7	33684.1	33684.1	725.18	87038.6	79134.9	61343.6	67218.8	61343.6	61343.6
725.13	28662.5	4993.08	5035.26	27984.8	725.13	56710.6	51045.7	33655.3	38547.9	33655.3	33655.3	725.13	87225.2	79991.8	61320.8	66958.7	61320.8	61320.8
725.08	27950.6	4990.99	5032.88	27758.7	725.08	58054	51685.7	33625.8	38423.2	33625.8	33625.8	725.08	88061.9	80801.3	61297.6	66702.3	61297.6	61297.6
725.03	27903.3	4989.03	5030.61	27297.3	725.03	58677.3	52270.7	33595.5	38294	33595.5	33595.5	725.03	88280.3	81552	61273.9	66450	61273.9	61273.9
724.98	26228.6	4987.18	5028.48	26626.6	724.98	58219.7	52792.2	33564.3	38160.4	33564.3	33564.3	724.98	88364.8	82232.5	61249.9	66202.3	61249.9	61249.9
724.93	24800.2	4985.43	5026.45	25784.3	724.93	58896.8	53242.9	33532.6	38023.3	33532.6	33532.6	724.93	89570.1	82832.2	61225.5	65959.4	61225.5	61225.5
724.88	24788.3	4983.79	5024.52	24810.1	724.88	59462.9	53615.7	33500.3	37882.8	33500.3	33500.3	724.88	88821.7	83341.5	61200.9	65721.6	61200.9	61200.9
724.83	24669.3	4982.26	5022.7	23744.9	724.83	59593.3	53904.9	33467.5	37739.6	33467.5	33467.5	724.83	88692.8	83751.7	61176	65489.1	61176	61176
724.78	23184	4980.82	5020.99	22626.3	724.78	60522	54105.4	33434.3	37593.9	33434.3	33434.3	724.78	89636.9	84055.6	61151.1	65262.2	61151.1	61151.1
724.73	22069.2	4979.48	5019.36	21485.2	724.73	60165.8	54214	33400.8	37446.3	33400.8	33400.8	724.73	89437.4	84247.7	61125.9	65041	61125.9	61125.9
724.68	21391.2	4978.22	5017.84	20350.9	724.68	60091.7	54228.7	33367.2	37297.3	33367.2	33367.2	724.68	89540.4	84324.5	61100.8	64825.8	61100.8	61100.8
724.63	20987.3	4977.04	5016.39	19242.3	724.63	60537.8	54148.5	33333.4	37147.3	33333.4	33333.4	724.63	88955.7	84284.1	61075.8	64616.6	61075.8	61075.8
724.58	20406	4975.94	5015.02	18174.6	724.58	60240.9	53974.5	33299.8	36996.6	33299.8	33299.8	724.58	88775.1	84127.2	61051.1	64413.9	61051.1	61051.1
724.53	20454.7	4974.93	5013.74	17158	724.53	59646.3	53708.9	33266.2	36845.8	33266.2	33266.2	724.53	89184.2	83856	61026.8	64217.7	61026.8	61026.8
724.48	20530.6	4973.99	5012.54	16198	724.48	59355.9	53355.5	33233.1	36695.3	33233.1	33233.1	724.48	87955.5	83474.7	61002.7	64027.9	61002.7	61002.7
724.43	19233.2	4973.13	5011.42	15300.8	724.43	59056	52919.2	33200.5	36545.6	33200.5	33200.5	724.43	87033.2	82989.6	60979.3	63844.7	60979.3	60979.3
724.38	18304.2	4972.34	5010.37	14466.6	724.38	58102.6	52406.2	33168.5	36397.1	33168.5	33168.5	724.38	85657.1	82408.4	60956.4	63668.3	60956.4	60956.4
724.33	17149.6	4971.61	5009.39	13695.4	724.33	57621.2	51823.6	33137.3	36250.2	33137.3	33137.3	724.33	84774.9	81740.2	60934.3	63498.7	60934.3	60934.3
724.28	16237.7	4970.94	5008.47	12985.8	724.28	56467.5	51179.2	33107	36105.3	33107	33107	724.28	84482.8	80995	60913	63335.7	60913	60913
724.23	15879.1	4970.33	5007.61	12334.8	724.23	55729.2	50481.4	33077.8	35962.6	33077.8	33077.8	724.23	83004.3	80183.8	60892.5	63179.5	60892.5	60892.5
724.18	15108.9	4969.77	5006.8	11741.2	724.18	54809.6	49738.9	33049.6	35822.6	33049.6	33049.6	724.18	81821.2	79318.2	60873	63030.1	60873	60873
724.13	15267.6	4969.26	5006.05	11201	724.13	53158.5	48960.6	33022.7	35685.4	33022.7	33022.7	724.13	80739.4	78409.7	60854.6	62887.4	60854.6	60854.6
724.08	14375.3	4968.8	5005.34	10710.7	724.08	52764.5	48155.5	32997	35551.3	32997	32997	724.08	80294.5	77469.8	60837.2	62751.3	60837.2	60837.2
724.03	13943.4	4968.38	5004.69	10266.6	724.03	51682.2	47332.1	32972.6	35420.5	32972.6	32972.6	724.03	78427.7	76509.5	60820.8	62621.7	60820.8	60820.8
723.98	13026.6	4968	5004.07	9864.65	723.98	50163.9	46498.7	32949.5	35293.1	32949.5	32949.5	723.98	76940.3	75539.6	60805.4	62498.4	60805.4	60805.4
723.93	12873.5	4967.66	5003.49	9502.14	723.93	49395.2	45663.2	32927.8	35169.5	32927.8	32927.8	723.93	75937.5	74569.9	60791	62381.3	60791	60791
723.88	12394.7	4967.35	5002.96	9175.06	723.88	48459.4	44832.8	32907.6	35049.6	32907.6	32907.6	723.88	75231.7	73609.4	60777.7	62270.2	60777.7	60777.7
723.83	12200.9	4967.08	5002.45	8880.03	723.83	47628.1	44014.1	32888.8	34933.8	32888.8	32888.8	723.83	73542.2	72666.3	60765.4	62165	60765.4	60765.4
723.78	10388.1	4966.84	5001.98	8613.86	723.78	46497.1	43212.5	32871.3	34821.7	32871.3	32871.3	723.78	73195.8	71747.5	60754	62065.6	60754	60754
723.73	10099.4	4966.62	5001.54	8373.26	723.73	45072.6	42433.4	32855.2	34713.7	32855.2	32855.2	723.73	72239.8	70859.2	60743.7	61971.7	60743.7	60743.7
723.68	9894.24	4966.42	5001.12	8156.06	723.68	43588.3	41680.9	32840.4	34609.7	32840.4	32840.4	723.68	70979.4	70006.2	60734.3	61883.1	60734.3	60734.3
723.63	9518.86	4966.24	5000.72	7959.43	723.63	42780.7	40958.5	32826.8	34509.7	32826.8	32826.8	723.63	70105.4	69192.4	60725.6	61799.6	60725.6	60725.6
723.58	8625.88	4966.08	5000.34	7781.06	723.58	42534.1	40269	32814.4	34413.7	32814.4	32814.4	723.58	69354.1	68420.7	60717.8	61721	60717.8	60717.8
723.53	9078.81	4965.93	4999.97	7618.9	723.53	41504.8	39614.5	32803.3	34321.7	32803.3	32803.3	723.53	68113.4	67693.3	60710.7	61647	60710.7	60710.7
723.48	8980.08	4965.79	4999.61	7470.92	723.48	40594.8	38996.5	32793.3	34233.7	32793.3	32793.3	723.48	67933.4	67011.4	60704.2	61577.5	60704.2	60704.2
723.43	8457.63	4965.67	4999.28	7335.85	723.43	40150	38415.8	32784.3	34149.5	32784.3	32784.3	723.43	67589.3	66375.5	60698.3	61512.1	60698.3	60698.3
723.38	7729.49	4965.56	4998.96	7212.05	723.38	39265.2	37872.7	32776.2	34069	32776.2	32776.2	723.38	66830.7	65785.6	60693	61450.8	60693	60693
723.33	8323.68	4965.45	4998.65	7098.26	723.33	38344.6	37366.9	32768.9	33992.1	32768.9	32768.9	723.33	66588.4	65240.9	60688.3	61393.4	60688.3	60688.3
723.28	8389.07	4965.36	4998.34	6993.36	723.28	38371.5	36898	32762.3	33918.6	32762.3	32762.3	723.28	66533.6	64740.4	60684	61339.5	60684	60684
723.23	8821.49	4965.28	4998.05	6896.28	723.23	37959.1	36465	32756.4	33848.6	32756.4	32756.4	723.23	66014.3	64282.4	60680	61289.1	60680	60680
723.18	8304.16	4965.21	4997.78	6806.41	723.18	37544.5	36066.9	32751.1	33781.8	32751.1	32751.1	723.18	65220.5	63865.3	60676.4	61241.9	60676.4	60676.4
723.13	8076.94	4965.15	4997.52	6722.9	723.13	37162.7	35702.3	32746.3	33718.1	32746.3	32746.3	723.13	64612.6	63486.9	60673.2	61197.7	60673.2	60673.2
723.08	7913.17	4965.1	4997.27	6645.11	723.08	37194.3	35369.6	32741.9	33657.6	32741.9	32741.9	723.08	65358	63145.1	60670.3	61156.5	60670.3	60670.3
723.03	7584.24	4965.06	4997.03	6572.5	723.03	36812.7	35067	32738	33599.9	32738	32738	723.03	64662.5	62837.6	60667.7	61118	60667.7	60667.7
722.98	7999.06	4965.02	4996.8	6504.47	722.98	36713.9	34792.8	32734.2	33545	32734.2	32734.2	722.98	63946.9	62561.9	60665.3	61082	60665.3	60665.3
722.93	7548.68	4964.99	4996.58	6440.8	722.93	36430.4	34545.2	32730.8	33492.8	32730.8	32730.8	722.93	63930.4	62315.8	60663.1	61048.5	60663.1	60663.1
722.88	7585.74	4964.98	4996.36	6381.02	722.88	36122.9	34322.4	32727.7	33443.2	32727.7	32727.7	722.88	63874.2	62096.8	60661.1	61017.3	60661.1	60661.1
722.83	7369.02	4964.96	4996.16	6324.79	722.83	36272.4	34122.6	32724.8	33396.2	32724.8	32724.8	722.83	63716.4	61902.7	60659.2	60988.2	60659.2	60659.2
722.78	7225.98	4964.95	4995.96	6271.84	722.78	36352	33943.9	32722.1	33351.6	32722.1	32722.1	722.78	63646	61731.2	60657.4	60961	60657.4	60657.4
722.73	6777.39	4964.94	4995.76	6221.84	722.73	35713.4	33784.8	32719.7	33309.3	32719.7	32719.7	722.73	64101.1	61580.2	60655.8	60935.7	60655.8	60655.8
722.68	7373.96	4964.94	4995.58	6174.68	722.68	35722.6	33643.4	32717.4	33269.3	32717.4	32717.4	722.68	63700.1	61447.7	60654.2	60912.1	60654.2	60654.2
722.63	6888.27	4964.94	4995.39	6130.1	722.63	35441.1	33518.1	32715.3	33231.5	32715.3	32715.3	722.63	63788.8	61331.7	60652.7	60890.2	60652.7	60652.7
722.58	7205.68	4964.94	4995.22	6087.91	722.58	35471.1	33407.6	32713.3	33195.8	32713.3	32713.3	722.58	63557.6	61230.6	60651.3	60869.7	60651.3	60651.3
722.53	6465.5	4964.95	4995.04	6047.94	722.53	35300.5	33310.2	32711.5	33162	32711.5	32711.5	722.53	63662.6	61142.8	60649.9	60850.7	60649.9	60649.9
722.48	6845.07	4964.96	4994.87	6009.99	722.48	35419.3	33224.7	32709.7	33130.1	32709.7	32709.7	722.48	63787.9	61066.6	60648.5	60833	60648.5	60648.5
722.43	7200.92	4964.97	4994.7	5974.01	722.43	35202.6	33150	32708.1	33100.1	32708.1	32708.1	722.43	63278.1	61000.8	60647.2	60816.5	60647.2	60647.2
722.38	6637.66	4964.99	4994.54	5939.84	722.38	35230.1	33084.7	32706.6	33071.9	32706.6	32706.6	722.38	63499.6	60944.2	60645.9	60801.3	60645.9	60645.9
722.33	6883.85	4965	4994.38	5907.35	722.33	35298.6	33027.8	32705.2	33045.2	32705.2	32705.2	722.33	63332	60895.6	60644.8	60787.2	60644.8	60644.8
722.28	7000.27	4965.02	4994.23	5876.43	722.28	35269.2	32978.4	32703.8	33020.1	32703.8	32703.8	722.28	63250.9	60854	60643.8	60774.2	60643.8	60643.8
722.23	6541.77	4965.04	4994.08	5846.96	722.23	35119.1	32935.6	32702.5	32996.5	32702.5	32702.5	722.23	62934.1	60818.6	60642.8	60762.2	60642.8	60642.8
722.18	7200.57	4965.06	4993.93	5818.9	722.18	34878.4	32898.6	32701.3	32974.3	32701.3	32701.3	722.18	62896.2	60788.4	60641.9	60751.1	60641.9	60641.9
722.13	6341.98	4965.08	4993.79	5792.16	722.13	35247	32866.8	32700.1	32953.5	32700.1	32700.1	722.13	62753.5	60762.9	60641.1	60740.9	60641.1	60641.1
722.08	6957.53	4965.11	4993.64	5766.63	722.08	34971.5	32839.3	32698.9	32934	32698.9	32698.9	722.08	62731.2	60741.3	60640.3	60731.5	60640.3	60640.3
722.03	7374.31	4965.14	4993.5	5742.26	722.03	34906.1	32815.7	32697.8	32915.6	32697.8	32697.8	722.03	62693.9	60723.1	60639.6	60722.8	60639.6	60639.6
721.98	6639.1	4965.17	4993.37	5718.94	721.98	34974	32795.5	32696.7	32898.4	32696.7	32696.7	721.98	62665.3	60707.8	60639	60714.9	60639	60639
721.93	6697.76	4965.2	4993.24	5696.67	721.93	34705.4	32778.3	32695.7	32882.3	32695.7	32695.7	721.93	62965.6	60694.9	60638.5	60707.6	60638.5	60638.5
721.88	6695.24	4965.24	4993.12	5675.37	721.88	34983.3	32763.6	32694.7	32867.3	32694.7	32694.7	721.88	62541.7	60684.2	60638	60700.9	60638	60638
721.83	6157.74	4965.28	4993	5654.98	721.83	35048.6	32751	32693.8	32853.2	32693.8	32693.8	721.83	62690.2	60675.3	60637.5	60694.8	60637.5	60637.5
721.78	6041.3	4965.31	4992.87	5635.45	721.78	34790.2	32740.4	32692.9	32840.1	32692.9	32692.9	721.78	62518.9	60667.9	60637.1	60689.1	60637.1	60637.1
721.73	6286.79	4965.34	4992.75	5616.7	721.73	34928.6	32731.4	32692.1	32827.9	32692.1	32692.1	721.73	62522.8	60661.6	60636.6	60683.9	60636.6	60636.6
721.68	6307.72	4965.37	4992.62	5598.74	721.68	34536.3	32723.8	32691.3	32816.5	32691.3	32691.3	721.68	62373.9	60656.4	60636.2	60679.1	60636.2	60636.2
721.63	7514.2	4965.4	4992.5	5581.5	721.63	34527.4	32717.3	32690.6	32805.9	32690.6	32690.6	721.63	62229.4	60652.1	60635.7	60674.7	60635.7	60635.7
721.58	6450.9	4965.44	4992.38	5564.97	721.58	34694.5	32711.8	32689.9	32796	32689.9	32689.9	721.58	62773	60648.5	60635.3	60670.7	60635.3	60635.3
721.53	6429.1	4965.48	4992.27	5549.08	721.53	34574.2	32707.1	32689.2	32786.8	32689.2	32689.2	721.53	62898.9	60645.5	60635	60667	60635	60635
721.48	6600.88	4965.51	4992.15	5533.8	721.48	34635.6	32703.2	32688.5	32778.3	32688.5	32688.5	721.48	62436.5	60643.1	60634.6	60663.6	60634.6	60634.6
721.43	6502.98	4965.55	4992.04	5519.12	721.43	34744.5	32699.8	32687.9	32770.3	32687.9	32687.9	721.43	62569.9	60641	60634.2	60660.4	60634.2	60634.2
721.38	6869.75	4965.58	4991.93	5505	721.38	34477.3	32697	32687.4	32763	32687.4	32687.4	721.38	62487.9	60639.2	60633.8	60657.5	60633.8	60633.8
721.33	6999.91	4965.63	4991.82	5491.42	721.33	34763.9	32694.6	32686.8	32756.2	32686.8	32686.8	721.33	62230.2	60637.7	60633.4	60654.8	60633.4	60633.4
721.28	6569.73	4965.67	4991.72	5478.34	721.28	34641.4	32692.6	32686.2	32749.8	32686.2	32686.2	721.28	62582.2	60636.4	60633	60652.3	60633	60633
721.23	7180.76	4965.71	4991.62	5465.73	721.23	34728.6	32690.7	32685.6	32743.8	32685.6	32685.6	721.23	62810.2	60635.3	60632.6	60650	60632.6	60632.6
721.18	8223.83	4965.76	4991.52	5453.6	721.18	34149.7	32689.1	32685	32738.3	32685	32685	721.18	62754.2	60634.3	60632.2	60648	60632.2	60632.2
721.13	6630.66	4965.81	4991.44	5441.91	721.13	34603	32687.7	32684.4	32733.1	32684.4	32684.4	721.13	62273.8	60633.5	60631.9	60646	60631.9	60631.9
721.08	6049.7	4965.87	4991.35	5430.64	721.08	34759.9	32686.4	32683.8	32728.3	32683.8	32683.8	721.08	62329.2	60632.8	60631.6	60644.3	60631.6	60631.6
721.03	6951.69	4965.93	4991.27	5419.76	721.03	34810.7	32685.2	32683.1	32723.8	32683.1	32683.1	721.03	62660.7	60632.2	60631.2	60642.7	60631.2	60631.2
720.98	7607.23	4965.99	4991.19	5409.25	720.98	34701	32684.2	32682.5	32719.6	32682.5	32682.5	720.98	62465.8	60631.6	60630.8	60641.1	60630.8	60630.8
720.93	6912.31	4966.05	4991.12	5399.12	720.93	34653.5	32683.2	32681.9	32715.7	32681.9	32681.9	720.93	62362	60631.1	60630.5	60639.7	60630.5	60630.5
720.88	6583.31	4966.12	4991.05	5389.34	720.88	34780.2	32682.4	32681.3	32712.1	32681.3	32681.3	720.88	62384.2	60630.6	60630.2	60638.5	60630.2	60630.2
720.83	6465.99	4966.19	4990.98	5379.89	720.83	34513.2	32681.5	32680.7	32708.7	32680.7	32680.7	720.83	62586.6	60630.3	60629.9	60637.3	60629.9	60629.9
720.78	6787.26	4966.26	4990.92	5370.75	720.78	34538.1	32680.7	32680.1	32705.6	32680.1	32680.1	720.78	62582.5	60629.9	60629.6	60636.3	60629.6	60629.6
720.73	6474.85	4966.33	4990.86	5361.91	720.73	34770.5	32680	32679.5	32702.7	32679.5	32679.5	720.73	62408.3	60629.5	60629.3	60635.3	60629.3	60629.3
720.68	6692.34	4966.4	4990.79	5353.37	720.68	34699	32679.3	32678.9	32700	32678.9	32678.9	720.68	62134.9	60629.2	60629	60634.3	60629	60629
720.63	7449.84	4966.47	4990.73	5345.1	720.63	34298	32678.8	32678.5	32697.6	32678.5	32678.5	720.63	62456.4	60628.9	60628.7	60633.5	60628.7	60628.7
720.58	6881.69	4966.55	4990.68	5337.11	720.58	34444.1	32678.2	32678	32695.3	32678	32678	720.58	62336.2	60628.6	60628.5	60632.8	60628.5	60628.5
720.53	6181.06	4966.63	4990.63	5329.37	720.53	34555.3	32677.7	32677.5	32693.2	32677.5	32677.5	720.53	62476.8	60628.3	60628.3	60632.1	60628.3	60628.3
720.48	6539.07	4966.7	4990.58	5321.86	720.48	34262.9	32677.2	32677	32691.3	32677	32677	720.48	62679.5	60628.1	60628.1	60631.4	60628.1	60628.1
720.43	6709.66	4966.78	4990.53	5314.6	720.43	34357.5	32676.7	32676.6	32689.5	32676.6	32676.6	720.43	62052.9	60627.9	60627.9	60630.9	60627.9	60627.9
720.38	5771.17	4966.86	4990.49	5307.56	720.38	34592	32676.3	32676.2	32687.8	32676.2	32676.2	720.38	62237.2	60627.8	60627.7	60630.4	60627.7	60627.7
720.33	6570.71	4966.94	4990.44	5300.73	720.33	34836.1	32675.9	32675.9	32686.4	32675.9	32675.9	720.33	62211	60627.6	60627.5	60629.9	60627.5	60627.5
720.28	6478.56	4967.02	4990.39	5294.11	720.28	34485.3	32675.6	32675.6	32685.1	32675.6	32675.6	720.28	62144.1	60627.4	60627.3	60629.5	60627.3	60627.3
720.23	6568.61	4967.09	4990.35	5287.69	720.23	34362.4	32675.3	32675.3	32683.9	32675.3	32675.3	720.23	62413.2	60627.2	60627.2	60629.1	60627.2	60627.2
720.18	5728.15	4967.17	4990.3	5281.46	720.18	34137	32675	32675	32682.8	32675	32675	720.18	61958	60627	60627	60628.7	60627	60627
720.13	6336.73	4967.24	4990.25	5275.4	720.13	34143.4	32674.7	32674.7	32681.7	32674.7	32674.7	720.13	62524.3	60626.9	60626.9	60628.4	60626.9	60626.9
720.08	6596.68	4967.31	4990.21	5269.53	720.08	34379.1	32674.4	32674.4	32680.6	32674.4	32674.4	720.08	62613.7	60626.8	60626.8	60628.1	60626.8	60626.8
720.03	6467.53	4967.39	4990.16	5263.83	720.03	34108.1	32674	32674	32679.7	32674	32674	720.03	62095.8	60626.7	60626.7	60627.8	60626.7	60626.7
719.98	7439.41	4967.46	4990.12	5258.27	719.98	34328.9	32673.8	32673.7	32678.8	32673.7	32673.7	719.98	62189.9	60626.5	60626.5	60627.5	60626.5	60626.5
719.93	7429.51	4967.54	4990.07	5252.9	719.93	34740.9	32673.5	32673.5	32678.1	32673.5	32673.5	719.93	62058.5	60626.3	60626.3	60627.3	60626.3	60626.3
719.88	6435.19	4967.62	4990.05	5247.68	719.88	34619.2	32673.3	32673.2	32677.3	32673.2	32673.2	719.88	62533.9	60626.2	60626.2	60627.1	60626.2	60626.2
719.83	5852.97	4967.7	4990.01	5242.6	719.83	34453.4	32672.9	32672.9	32676.6	32672.9	32672.9	719.83	62208.6	60626.1	60626.1	60626.8	60626.1	60626.1
719.78	5726.69	4967.79	4989.98	5237.66	719.78	34372.1	32672.6	32672.6	32675.9	32672.6	32672.6	719.78	62528.8	60626	60626	60626.7	60626	60626
719.73	6392.28	4967.86	4989.94	5232.85	719.73	34268.3	32672.2	32672.2	32675.2	32672.2	32672.2	719.73	61894.3	60626	60626	60626.6	60626	60626
719.68	6099.09	4967.94	4989.91	5228.17	719.68	34419.7	32671.9	32671.9	32674.5	32671.9	32671.9	719.68	62023	60626	60626	60626.5	60626	60626
719.63	6475.65	4968.01	4989.87	5223.62	719.63	34578.6	32671.5	32671.5	32673.8	32671.5	32671.5	719.63	62003.2	60626	60626	60626.4	60626	60626
719.58	6456.75	4968.09	4989.83	5219.19	719.58	34614.6	32671.1	32671.1	32673.2	32671.1	32671.1	719.58	62197	60625.9	60625.9	60626.3	60625.9	60625.9
719.53	6194.22	4968.16	4989.79	5214.88	719.53	34217.7	32670.8	32670.8	32672.7	32670.8	32670.8	719.53	61913	60625.9	60625.9	60626.2	60625.9	60625.9
719.48	6364.42	4968.23	4989.76	5210.67	719.48	34242.7	32670.5	32670.5	32672.2	32670.5	32670.5	719.48	61868.2	60625.8	60625.8	60626.1	60625.8	60625.8
719.43	6477.51	4968.3	4989.72	5206.57	719.43	34594.1	32670.3	32670.3	32671.8	32670.3	32670.3	719.43	62481.9	60625.7	60625.7	60626	60625.7	60625.7
719.38	6477.02	4968.38	4989.69	5202.59	719.38	34377.1	32670	32670	32671.3	32670	32670	719.38	62665	60625.6	60625.6	60625.9	60625.6	60625.6
719.33	5991.25	4968.45	4989.65	5198.7	719.33	34337.5	32669.6	32669.6	32670.8	32669.6	32669.6	719.33	62064.5	60625.5	60625.5	60625.7	60625.5	60625.5
719.28	5888.18	4968.52	4989.61	5194.92	719.28	34056.6	32669.4	32669.4	32670.4	32669.4	32669.4	719.28	62520.8	60625.3	60625.3	60625.5	60625.3	60625.3
719.23	5813.14	4968.58	4989.57	5191.22	719.23	34280.9	32669.1	32669.1	32670	32669.1	32669.1	719.23	62352.8	60625.1	60625.1	60625.3	60625.1	60625.1
719.18	5620.98	4968.65	4989.53	5187.61	719.18	34501.5	32668.8	32668.8	32669.6	32668.8	32668.8	719.18	62503.2	60624.9	60624.9	60625.1	60624.9	60624.9
719.13	6496.48	4968.71	4989.49	5184.09	719.13	34609.3	32668.4	32668.4	32669.1	32668.4	32668.4	719.13	62535	60624.7	60624.7	60624.8	60624.7	60624.7
719.08	5598.06	4968.76	4989.44	5180.66	719.08	34429.8	32668.1	32668.1	32668.8	32668.1	32668.1	719.08	62244.3	60624.4	60624.4	60624.5	60624.4	60624.4
719.03	6420.7	4968.81	4989.39	5177.3	719.03	34365	32667.9	32667.9	32668.4	32667.9	32667.9	719.03	62345.6	60624.2	60624.2	60624.3	60624.2	60624.2
718.98	6979.37	4968.87	4989.35	5174.02	718.98	34709.8	32667.6	32667.6	32668.1	32667.6	32667.6	718.98	62176.6	60623.9	60623.9	60624	60623.9	60623.9
718.93	5894.69	4968.93	4989.3	5170.83	718.93	34560	32667.3	32667.3	32667.8	32667.3	32667.3	718.93	62482.5	60623.6	60623.6	60623.7	60623.6	60623.6
718.88	6514.57	4968.98	4989.25	5167.71	718.88	34020.7	32667.1	32667.1	32667.5	32667.1	32667.1	718.88	62481.2	60623.3	60623.3	60623.4	60623.3	60623.3
718.83	6463.61	4969.03	4989.21	5164.66	718.83	33983.4	32666.8	32666.8	32667.2	32666.8	32666.8	718.83	62442.8	60623	60623	60623.1	60623	60623
718.78	6570.22	4969.08	4989.16	5161.69	718.78	34501.2	32666.6	32666.6	32666.9	32666.6	32666.6	718.78	62700.6	60622.8	60622.8	60622.9	60622.8	60622.8
718.73	6199.32	4969.14	4989.12	5158.79	718.73	34065.1	32666.4	32666.4	32666.7	32666.4	32666.4	718.73	62419.7	60622.6	60622.6	60622.6	60622.6	60622.6
718.68	5474.23	4969.19	4989.07	5155.95	718.68	34152.2	32666.3	32666.3	32666.5	32666.3	32666.3	718.68	62222.6	60622.3	60622.3	60622.4	60622.3	60622.3
718.63	6177.06	4969.23	4989.02	5153.17	718.63	34362.4	32666.2	32666.2	32666.4	32666.2	32666.2	718.63	62326.1	60622.1	60622.1	60622.1	60622.1	60622.1
718.58	6455.88	4969.28	4988.97	5150.45	718.58	34440.2	32666.1	32666.1	32666.3	32666.1	32666.1	718.58	62202.7	60621.8	60621.8	60621.8	60621.8	60621.8
718.53	6148.96	4969.33	4988.92	5147.8	718.53	34056.5	32665.9	32665.9	32666	32665.9	32665.9	718.53	62475.9	60621.6	60621.6	60621.6	60621.6	60621.6
718.48	5888.91	4969.37	4988.87	5145.2	718.48	34409.8	32665.6	32665.6	32665.8	32665.6	32665.6	718.48	62115.3	60621.3	60621.3	60621.3	60621.3	60621.3
718.43	6479.57	4969.41	4988.81	5142.66	718.43	34171.2	32665.4	32665.4	32665.5	32665.4	32665.4	718.43	62394.7	60621.2	60621.2	60621.2	60621.2	60621.2
718.38	5940.47	4969.45	4988.76	5140.17	718.38	34397.9	32665.1	32665.1	32665.2	32665.1	32665.1	718.38	62635.2	60621	60621	60621	60621	60621
718.33	6282.1	4969.48	4988.7	5137.74	718.33	34823.9	32664.8	32664.8	32664.9	32664.8	32664.8	718.33	62360.1	60620.8	60620.8	60620.8	60620.8	60620.8
718.28	6425.46	4969.52	4988.65	5135.36	718.28	34528.9	32664.5	32664.5	32664.6	32664.5	32664.5	718.28	62112.7	60620.6	60620.6	60620.7	60620.6	60620.6
718.23	5757.98	4969.56	4988.6	5133.02	718.23	34257.5	32664.2	32664.2	32664.3	32664.2	32664.2	718.23	62004.7	60620.5	60620.5	60620.5	60620.5	60620.5
718.18	6485.31	4969.59	4988.54	5130.74	718.18	34446.3	32663.9	32663.9	32664	32663.9	32663.9	718.18	62496.3	60620.3	60620.3	60620.3	60620.3	60620.3
718.13	6230.44	4969.62	4988.48	5128.51	718.13	34390.2	32663.7	32663.7	32663.7	32663.7	32663.7	718.13	62223.3	60620.1	60620.1	60620.1	60620.1	60620.1
718.08	6243.22	4969.65	4988.42	5126.31	718.08	34238.5	32663.4	32663.4	32663.4	32663.4	32663.4	718.08	62230.4	60620	60620	60620	60620	60620
718.03	5984.53	4969.68	4988.36	5124.17	718.03	34481.8	32663.1	32663.1	32663.2	32663.1	32663.1	718.03	62491.5	60619.8	60619.8	60619.8	60619.8	60619.8
717.98	7138.9	4969.71	4988.3	5122.07	717.98	34064.6	32662.9	32662.9	32663	32662.9	32662.9	717.98	62020	60619.7	60619.7	60619.7	60619.7	60619.7
717.93	6670.49	4969.73	4988.24	5120.01	717.93	34187.5	32662.8	32662.8	32662.8	32662.8	32662.8	717.93	62310	60619.6	60619.6	60619.6	60619.6	60619.6
717.88	6022.3	4969.77	4988.19	5118	717.88	34294.2	32662.6	32662.6	32662.6	32662.6	32662.6	717.88	62310	60619.4	60619.4	60619.4	60619.4	60619.4
717.83	5924.26	4969.8	4988.13	5116.03	717.83	34159	32662.4	32662.4	32662.4	32662.4	32662.4	717.83	62212.1	60619.3	60619.3	60619.3	60619.3	60619.3
717.78	5813.73	4969.82	4988.07	5114.09	717.78	34276.1	32662.2	32662.2	32662.2	32662.2	32662.2	717.78	62556.9	60619.2	60619.2	60619.2	60619.2	60619.2
717.73	6278.88	4969.84	4988.01	5112.19	717.73	34458.4	32662	32662	32662.1	32662	32662	717.73	62166.5	60619	60619	60619	60619	60619
717.68	6081.31	4969.86	4987.95	5110.32	717.68	34326.1	32661.9	32661.9	32661.9	32661.9	32661.9	717.68	62087.9	60618.9	60618.9	60618.9	60618.9	60618.9
717.63	6043.15	4969.88	4987.88	5108.5	717.63	34572.4	32661.8	32661.8	32661.8	32661.8	32661.8	717.63	62025.3	60618.7	60618.7	60618.7	60618.7	60618.7
717.58	5702.36	4969.9	4987.82	5106.7	717.58	34062.1	32661.7	32661.7	32661.7	32661.7	32661.7	717.58	62279.8	60618.6	60618.6	60618.6	60618.6	60618.6
717.53	6448.88	4969.91	4987.75	5104.94	717.53	34255.3	32661.6	32661.6	32661.6	32661.6	32661.6	717.53	62583.7	60618.4	60618.4	60618.4	60618.4	60618.4
717.48	6782.95	4969.92	4987.68	5103.21	717.48	33967.1	32661.4	32661.4	32661.4	32661.4	32661.4	717.48	62095.2	60618.3	60618.3	60618.3	60618.3	60618.3
717.43	5700.26	4969.94	4987.61	5101.51	717.43	34036.7	32661.2	32661.2	32661.2	32661.2	32661.2	717.43	62512.7	60618.2	60618.2	60618.2	60618.2	60618.2
717.38	6463.26	4969.95	4987.54	5099.85	717.38	34490	32661.1	32661.1	32661.1	32661.1	32661.1	717.38	62187.7	60618.1	60618.1	60618.1	60618.1	60618.1
717.33	5961.32	4969.96	4987.47	5098.21	717.33	34325.4	32661	32661	32661	32661	32661	717.33	62502.2	60618.1	60618.1	60618.1	60618.1	60618.1
717.28	6211.23	4969.97	4987.4	5096.61	717.28	34241	32661	32661	32661	32661	32661	717.28	61800.4	60618	60618	60618	60618	60618
717.23	6678.58	4969.97	4987.32	5095.03	717.23	34465.8	32660.9	32660.9	32660.9	32660.9	32660.9	717.23	61980.5	60617.9	60617.9	60617.9	60617.9	60617.9
717.18	6763.63	4969.98	4987.25	5093.48	717.18	34014.1	32660.9	32660.9	32660.9	32660.9	32660.9	717.18	62046	60617.8	60617.8	60617.8	60617.8	60617.8
717.13	6823.9	4969.99	4987.18	5091.97	717.13	34139.3	32660.9	32660.9	32660.9	32660.9	32660.9	717.13	62297.5	60617.7	60617.7	60617.7	60617.7	60617.7
717.08	6019.49	4970	4987.11	5090.48	717.08	34034.9	32660.8	32660.8	32660.8	32660.8	32660.8	717.08	62097.3	60617.6	60617.6	60617.6	60617.6	60617.6
717.03	5713.28	4970	4987.04	5089.02	717.03	34204.3	32660.7	32660.7	32660.7	32660.7	32660.7	717.03	62369.4	60617.5	60617.5	60617.5	60617.5	60617.5

## Sheet: Fig.5b
Pristine				600 s Hydrogenation				1200 s Hydrogenation
Binding energy (eV)	Intensity (arb.units.)	Intensity (arb.units.)	Intensity (arb.units.)	Binding energy (eV)	Intensity (arb.units.)	Intensity (arb.units.)	Intensity (arb.units.)	Binding energy (eV)	Intensity (arb.units.)	Intensity (arb.units.)	Intensity (arb.units.)
377.03	69.7657	0.39879	0.38867	377.07	783.876	734.517	734.497	377.03	1444.72	1398.76	1398.73
376.98	72.272	0.40396	0.39094	377.02	808.572	734.523	734.498	376.98	1446.94	1398.78	1398.74
376.93	75.5794	0.40992	0.3932	376.97	814.471	734.487	734.455	376.93	1464.49	1398.79	1398.74
376.88	59.0328	0.41685	0.39547	376.92	804.631	734.443	734.402	376.88	1469.38	1398.77	1398.72
376.83	30.4534	0.42501	0.39774	376.87	793.636	734.417	734.366	376.83	1463.38	1398.75	1398.68
376.78	70.5365	0.43468	0.4	376.82	797.189	734.414	734.35	376.78	1457.8	1398.74	1398.65
376.73	51.1637	0.44622	0.40227	376.77	794.374	734.408	734.327	376.73	1441.52	1398.75	1398.64
376.68	36.6902	0.46009	0.40454	376.72	802.78	734.411	734.309	376.68	1448.41	1398.79	1398.65
376.63	81.0025	0.47679	0.40681	376.67	804.029	734.403	734.276	376.63	1440.51	1398.82	1398.65
376.58	97.7657	0.497	0.40907	376.62	786.016	734.399	734.241	376.58	1480.64	1398.88	1398.66
376.53	76.6247	0.52146	0.41134	376.57	796.017	734.434	734.238	376.53	1465.27	1398.88	1398.61
376.48	74.2015	0.55111	0.41361	376.52	794.567	734.46	734.217	376.48	1485.95	1398.91	1398.58
376.43	85.6146	0.5871	0.41587	376.47	786.573	734.499	734.199	376.43	1485.66	1398.92	1398.51
376.38	35.0579	0.63073	0.41814	376.42	789.459	734.564	734.195	376.38	1443.65	1398.95	1398.44
376.33	68.6977	0.68361	0.42041	376.37	795.254	734.639	734.185	376.33	1477.82	1399.08	1398.45
376.28	76.9748	0.74759	0.42267	376.32	795.628	734.721	734.166	376.28	1477.89	1399.16	1398.4
376.23	68.3224	0.82491	0.42494	376.27	789.168	734.824	734.145	376.23	1467.35	1399.28	1398.35
376.18	51.2595	0.91826	0.42721	376.22	788.949	734.963	734.136	376.18	1474.64	1399.45	1398.31
376.13	45.005	1.03063	0.42948	376.17	798.612	735.131	734.128	376.13	1463.2	1399.65	1398.27
376.08	48.1536	1.16579	0.43174	376.12	804.903	735.318	734.102	376.08	1477.36	1399.92	1398.24
376.03	98.0126	1.32782	0.43401	376.07	808.287	735.535	734.065	376.03	1470.13	1400.22	1398.19
375.98	77.8766	1.52177	0.43628	376.02	800.442	735.794	734.022	375.98	1465.01	1400.6	1398.15
375.93	58.5214	1.75357	0.43854	375.97	786.25	736.124	733.993	375.93	1451.42	1401.07	1398.12
375.88	56.0756	2.02966	0.44081	375.92	796.195	736.545	733.989	375.88	1454.41	1401.66	1398.11
375.83	61.2217	2.35819	0.44308	375.87	800.448	737.027	733.967	375.83	1465.21	1402.35	1398.1
375.78	55.0705	2.74781	0.44534	375.82	803.389	737.592	733.938	375.78	1495.08	1403.14	1398.07
375.73	44.869	3.20912	0.44761	375.77	792.427	738.258	733.904	375.73	1484.62	1404.04	1397.99
375.68	38.9169	3.75456	0.44988	375.72	798.231	739.065	733.888	375.68	1488.22	1405.12	1397.92
375.63	105.499	4.39735	0.45215	375.67	799.679	740.004	733.863	375.63	1488.5	1406.4	1397.85
375.58	94.8564	5.15431	0.45441	375.62	824.627	741.106	733.835	375.58	1494.19	1407.91	1397.78
375.53	87.539	6.04292	0.45668	375.57	812.152	742.354	733.762	375.53	1464.84	1409.67	1397.69
375.48	55.4282	7.08477	0.45895	375.52	821.79	743.846	733.712	375.48	1465.37	1411.8	1397.66
375.43	71.9093	8.30497	0.46121	375.47	814.765	745.575	733.644	375.43	1518.38	1414.3	1397.63
375.38	74.9345	9.72999	0.46348	375.42	826.659	747.61	733.589	375.38	1482.91	1417.11	1397.5
375.33	65.5642	11.3937	0.46575	375.37	821.898	749.966	733.513	375.33	1506.42	1420.48	1397.44
375.28	102.703	13.3309	0.46801	375.32	832.973	752.72	733.444	375.28	1501.2	1424.36	1397.34
375.23	101.071	15.5849	0.47028	375.27	823.596	755.908	733.356	375.23	1528.21	1428.89	1397.24
375.18	78.3275	18.2061	0.47255	375.22	830.353	759.631	733.285	375.18	1522.82	1434.13	1397.09
375.13	39.0227	21.2474	0.47481	375.17	842.335	763.942	733.202	375.13	1516.41	1440.24	1396.96
375.08	62.1461	24.7767	0.47708	375.12	840.336	768.925	733.096	375.08	1500.03	1447.36	1396.83
375.03	84.2368	28.8641	0.47935	375.07	848.231	774.703	732.995	375.03	1499.48	1455.65	1396.74
374.98	127.31	33.5965	0.48162	375.02	860.786	781.386	732.879	374.98	1545.92	1465.27	1396.65
374.93	110.688	39.0754	0.48388	374.97	873.709	789.091	732.741	374.93	1575.33	1476.32	1396.47
374.88	148.607	45.4062	0.48615	374.92	904.976	797.976	732.579	374.88	1578.09	1489.03	1396.24
374.83	128.912	52.725	0.48842	374.87	897.24	808.182	732.362	374.83	1568.53	1503.68	1396
374.78	129.186	61.1681	0.49068	374.82	917.901	819.952	732.158	374.78	1591.16	1520.51	1395.78
374.73	145.413	70.9035	0.49295	374.77	915.657	833.444	731.917	374.73	1601.47	1539.65	1395.52
374.68	152.461	82.1198	0.49522	374.72	946.262	848.874	731.679	374.68	1617.11	1561.27	1395.24
374.63	193.04	95.0004	0.49749	374.67	962.06	866.365	731.387	374.63	1687.18	1585.37	1394.94
374.58	238.476	109.767	0.49975	374.62	990.804	886.08	731.066	374.58	1707.19	1611.7	1394.5
374.53	213.35	126.607	0.50202	374.57	1009.24	907.998	730.694	374.53	1740.58	1639.84	1394.03
374.48	256.683	145.707	0.50429	374.52	1017.54	932.029	730.288	374.48	1767.3	1668.88	1393.5
374.43	276.136	167.205	0.50655	374.47	1048.86	957.775	729.867	374.43	1795.51	1697.47	1392.92
374.38	304.106	191.089	0.50882	374.42	1061.36	984.484	729.389	374.38	1815.67	1723.66	1392.29
374.33	337.106	217.223	0.51109	374.37	1093.68	1011.05	728.889	374.33	1810.3	1745.22	1391.62
374.28	348.139	245.134	0.51335	374.32	1120.31	1035.82	728.33	374.28	1815.17	1759.9	1390.96
374.23	344.645	274.025	0.51562	374.27	1134.55	1056.87	727.722	374.23	1847.96	1765.88	1390.3
374.18	360.327	302.643	0.51789	374.22	1130.5	1072.16	727.089	374.18	1830.38	1762.27	1389.57
374.13	413.005	329.215	0.52016	374.17	1139.77	1080	726.461	374.13	1824.71	1749.54	1388.87
374.08	419.398	351.68	0.52242	374.12	1143.54	1079.36	725.816	374.08	1799.37	1729.11	1388.18
374.03	390.74	367.858	0.52469	374.07	1150.13	1070.24	725.163	374.03	1772.09	1703.2	1387.53
373.98	428.778	375.978	0.52696	374.02	1136.07	1053.64	724.497	373.98	1806.75	1674.13	1386.93
373.93	405.531	375.065	0.52922	373.97	1089.14	1031.36	723.856	373.93	1745.8	1643.85	1386.27
373.88	391.433	365.231	0.53149	373.92	1106.49	1005.48	723.296	373.88	1711.37	1614.17	1385.72
373.83	450.783	347.632	0.53376	373.87	1088.77	977.816	722.704	373.83	1671.62	1586.1	1385.22
373.78	403.521	324.186	0.53602	373.82	1059.42	950.068	722.143	373.78	1625.78	1560.29	1384.8
373.73	363.408	297.055	0.53829	373.77	1033.3	923.373	721.633	373.73	1620.34	1537.05	1384.46
373.68	374.781	268.259	0.54056	373.72	970.235	898.486	721.168	373.68	1589.74	1516.32	1384.13
373.63	296.632	239.482	0.54283	373.67	947.402	875.841	720.815	373.63	1582.97	1498.07	1383.85
373.58	296.393	211.865	0.54509	373.62	939.952	855.49	720.501	373.58	1531.54	1482.08	1383.58
373.53	305.922	186.173	0.54736	373.57	904.929	837.404	720.2	373.53	1524.4	1468.21	1383.41
373.48	269.99	162.766	0.54963	373.52	901.413	821.488	719.961	373.48	1514.37	1456.17	1383.24
373.43	234.05	141.754	0.55189	373.47	869.604	807.53	719.728	373.43	1499.82	1445.73	1383.1
373.38	202.597	123.122	0.55416	373.42	864.068	795.378	719.55	373.38	1481.4	1436.71	1382.98
373.33	180.995	106.709	0.55643	373.37	833.444	784.785	719.383	373.33	1472.22	1428.94	1382.89
373.28	158.728	92.3473	0.55869	373.32	830.466	775.625	719.269	373.28	1479.47	1422.25	1382.82
373.23	181.877	79.8211	0.56096	373.27	814.146	767.667	719.16	373.23	1468.71	1416.45	1382.74
373.18	134.849	68.919	0.56323	373.22	803.238	760.793	719.08	373.18	1454.57	1411.47	1382.67
373.13	139.008	59.4601	0.56549	373.17	799.411	754.851	719.02	373.13	1466.3	1407.19	1382.64
373.08	145.494	51.2546	0.56776	373.12	810.557	749.709	718.966	373.08	1454.13	1403.49	1382.58
373.03	128.219	44.1525	0.57003	373.07	791.952	745.24	718.892	373.03	1462.43	1400.33	1382.54
372.98	106.824	38.0066	0.5723	373.02	794.612	741.402	718.851	372.98	1428.4	1397.59	1382.48
372.93	83.9345	32.6891	0.57456	372.97	781.649	738.082	718.805	372.93	1452.91	1395.29	1382.49
372.88	102.34	28.0974	0.57683	372.92	779.816	735.237	718.782	372.88	1446.2	1393.29	1382.45
372.83	90.4937	24.1306	0.5791	372.87	781.48	732.785	718.763	372.83	1428.81	1391.58	1382.43
372.78	81.4206	20.7106	0.58136	372.82	765.627	730.672	718.74	372.78	1460.61	1390.15	1382.44
372.73	73.5617	17.7629	0.58363	372.77	780.073	728.879	718.746	372.73	1473.69	1388.87	1382.39
372.68	34.1688	15.2235	0.5859	372.72	766.246	727.318	718.726	372.68	1468.9	1387.76	1382.31
372.63	57.6902	13.0409	0.58817	372.67	769.779	726.002	718.73	372.63	1457.57	1386.81	1382.25
372.58	55.3526	11.1652	0.59043	372.62	767.071	724.869	718.728	372.58	1424.09	1386.01	1382.2
372.53	50.2947	9.55729	0.5927	372.57	768.382	723.908	718.731	372.53	1448.19	1385.39	1382.22
372.48	74.9244	8.18025	0.59497	372.52	776.569	723.086	718.732	372.48	1448.66	1384.83	1382.19
372.43	68.1486	7.00216	0.59723	372.47	768.683	722.372	718.718	372.43	1465.04	1384.35	1382.16
372.38	39.1788	5.99727	0.5995	372.42	788.154	721.778	718.718	372.38	1439.14	1383.91	1382.1
372.33	51.597	5.14068	0.60177	372.37	784.122	721.24	718.683	372.33	1453.72	1383.58	1382.09
372.28	40.7733	4.41283	0.60404	372.32	780.411	720.787	718.656	372.28	1467.36	1383.28	1382.05
372.23	46.9572	3.79528	0.6063	372.27	774.622	720.407	718.635	372.23	1435.67	1383	1381.98
372.18	37.4534	3.27216	0.60857	372.22	770.019	720.094	718.624	372.18	1440.84	1382.81	1381.98
372.13	70.9496	2.8306	0.61084	372.17	783.396	719.838	718.622	372.13	1460.39	1382.64	1381.96
372.08	81.1814	2.45832	0.61311	372.12	776.933	719.599	718.596	372.08	1420.79	1382.46	1381.91
372.03	112.108	2.14565	0.61538	372.07	784.874	719.407	718.581	372.03	1435.98	1382.38	1381.93
371.98	86.4458	1.88354	0.61765	372.02	764.743	719.23	718.552	371.98	1427.78	1382.29	1381.92
371.93	87.0781	1.66432	0.61992	371.97	772.872	719.114	718.559	371.93	1440.68	1382.22	1381.93
371.88	75.3703	1.48171	0.62219	371.92	779.587	719.005	718.551	371.88	1443.6	1382.15	1381.92
371.83	70.2947	1.32987	0.62447	371.87	781.197	718.901	718.532	371.83	1457.34	1382.08	1381.89
371.78	50.2972	1.20419	0.62675	371.82	774.336	718.809	718.509	371.78	1458.63	1382	1381.85
371.73	53.534	1.10043	0.62903	371.77	775.014	718.741	718.499	371.73	1436.02	1381.92	1381.8
371.68	63.7002	1.01504	0.63132	371.72	792.653	718.683	718.487	371.68	1454.02	1381.89	1381.79
371.63	48.3098	0.94511	0.63362	371.67	770.509	718.602	718.444	371.63	1473.66	1381.83	1381.75
371.58	22.4761	0.88802	0.63594	371.62	778.449	718.567	718.441	371.58	1454.08	1381.74	1381.68
371.53	48.2519	0.84169	0.63827	371.57	774.655	718.524	718.423	371.53	1456.94	1381.69	1381.64
371.48	67.398	0.80424	0.64062	371.52	785.436	718.493	718.413	371.48	1460.43	1381.63	1381.6
371.43	57.0907	0.77415	0.643	371.47	780.459	718.446	718.383	371.43	1459.33	1381.57	1381.54
371.38	23.6272	0.75014	0.64542	371.42	773.239	718.411	718.362	371.38	1449.82	1381.52	1381.5
371.33	93.0856	0.73113	0.6479	371.37	774.971	718.392	718.354	371.33	1461.75	1381.48	1381.46
371.28	98.9924	0.71622	0.65045	371.32	774.332	718.371	718.343	371.28	1476.3	1381.42	1381.41
371.23	63.0453	0.70467	0.65309	371.27	791.537	718.354	718.334	371.23	1487.75	1381.34	1381.33
371.18	36.0378	0.69584	0.65585	371.22	783.135	718.307	718.294	371.18	1452.09	1381.23	1381.23
371.13	66.7431	0.68924	0.65878	371.17	788.38	718.277	718.27	371.13	1446.87	1381.19	1381.2
371.08	77.5567	0.68443	0.66192	371.12	787.198	718.237	718.237	371.08	1455.57	1381.16	1381.18
371.03	84.3149	0.68107	0.66534	371.07	786.969	718.201	718.206	371.03	1451.89	1381.12	1381.14
370.98	94.6448	0.67888	0.66911	371.02	784.679	718.166	718.178	370.98	1435.36	1381.08	1381.11
370.93	35.3224	0.67763	0.67334	370.97	774.872	718.135	718.154	370.93	1422.44	1381.07	1381.11
370.88	38.3249	0.67713	0.67817	370.92	782.04	718.121	718.149	370.88	1439.95	1381.09	1381.14
370.83	55.5693	0.67722	0.68375	370.87	789.667	718.096	718.134	370.83	1464.4	1381.07	1381.13
370.78	51.6927	0.67779	0.69031	370.82	775.596	718.057	718.107	370.78	1440.34	1381.01	1381.09
370.73	42.8715	0.67873	0.69809	370.77	777.114	718.043	718.109	370.73	1442.94	1380.99	1381.1
370.68	46.7708	0.67996	0.70744	370.72	808.876	718.026	718.111	370.68	1446.68	1380.97	1381.11
370.63	66.2947	0.68143	0.71875	370.67	798.008	717.953	718.062	370.63	1449.6	1380.94	1381.12
370.58	53.9295	0.68308	0.73254	370.62	770.94	717.9	718.038	370.58	1449.54	1380.91	1381.13
370.53	77.7708	0.68488	0.74942	370.57	761.987	717.894	718.07	370.53	1449.54	1380.88	1381.15
370.48	92.7783	0.68678	0.77016	370.52	786.953	717.904	718.126	370.48	1466.26	1380.84	1381.19
370.43	70.1763	0.68877	0.79573	370.47	809.273	717.87	718.149	370.43	1462.62	1380.78	1381.21
370.38	38.0655	0.69082	0.82724	370.42	795.029	717.797	718.146	370.38	1453.7	1380.72	1381.27
370.33	11.466	0.69293	0.86613	370.37	782.429	717.748	718.185	370.33	1465.92	1380.68	1381.36
370.28	38.2695	0.69507	0.91405	370.32	782.045	717.722	718.266	370.28	1447.22	1380.62	1381.46
370.23	40.2418	0.69725	0.97306	370.27	784.73	717.697	718.371	370.23	1433.61	1380.59	1381.63
370.18	51.5214	0.69945	1.04568	370.22	796.81	717.667	718.5	370.18	1447.15	1380.58	1381.86
370.13	21.796	0.70166	1.13478	370.17	784.376	717.615	718.643	370.13	1432.49	1380.55	1382.13
370.08	43.5113	0.70389	1.244	370.12	786.915	717.585	718.85	370.08	1450.26	1380.55	1382.48
370.03	75.6373	0.70613	1.37743	370.07	789.33	717.551	719.101	370.03	1456.89	1380.52	1382.87
369.98	35.8766	0.70837	1.54013	370.02	792.707	717.512	719.407	369.98	1455.18	1380.47	1383.34
369.93	79.466	0.71063	1.73817	369.97	784.161	717.467	719.778	369.93	1466.35	1380.42	1383.92
369.88	93.3048	0.71288	1.97833	369.92	785.022	717.438	720.246	369.88	1447.18	1380.36	1384.6
369.83	46.3023	0.71514	2.26915	369.87	796.372	717.406	720.812	369.83	1433.96	1380.33	1385.46
369.78	59.5113	0.7174	2.61999	369.82	786.159	717.355	721.473	369.78	1448.25	1380.32	1386.51
369.73	74.9622	0.71966	3.0424	369.77	799.107	717.322	722.289	369.73	1450.76	1380.29	1387.74
369.68	68.1788	0.72193	3.55002	369.72	808.726	717.265	723.241	369.68	1451.17	1380.26	1389.2
369.63	59.2796	0.72419	4.15777	369.67	792.308	717.191	724.364	369.63	1498.31	1380.22	1390.93
369.58	57.1864	0.72646	4.88453	369.62	790.982	717.147	725.736	369.58	1485.8	1380.1	1392.89
369.53	20.3526	0.72872	5.75049	369.57	803.568	717.105	727.366	369.53	1457.48	1380	1395.26
369.48	41.3249	0.73099	6.78054	369.52	800.926	717.04	729.274	369.48	1475.01	1379.95	1398.11
369.43	62.272	0.73325	8.00389	369.47	811.202	716.98	731.533	369.43	1470.91	1379.87	1401.44
369.38	88.1486	0.73552	9.45204	369.42	823.908	716.901	734.178	369.38	1490.63	1379.79	1405.37
369.33	53.9849	0.73779	11.165	369.37	833.378	716.8	737.275	369.33	1520.53	1379.68	1409.95
369.28	79.728	0.74005	13.1849	369.32	836.501	716.682	740.899	369.28	1508.4	1379.52	1415.29
369.23	76.7683	0.74232	15.5641	369.27	852.55	716.558	745.156	369.23	1498.53	1379.38	1421.57
369.18	72.2443	0.74459	18.3637	369.22	852.815	716.405	750.12	369.18	1499.91	1379.26	1428.96
369.13	89.5416	0.74686	21.6494	369.17	852.417	716.251	755.94	369.13	1502.47	1379.13	1437.6
369.08	93.8363	0.74912	25.5051	369.12	864.624	716.098	762.758	369.08	1507.92	1379	1447.71
369.03	102.098	0.75139	30.0187	369.07	874.29	715.924	770.703	369.03	1560.63	1378.86	1459.49
368.98	119.307	0.75366	35.3	369.02	893.653	715.731	779.972	368.98	1567.39	1378.62	1473.15
368.93	100.814	0.75592	41.4778	368.97	900.925	715.504	790.746	368.93	1552.08	1378.37	1489.06
368.88	90.2166	0.75819	48.6892	368.92	919.718	715.264	803.293	368.88	1614.16	1378.15	1507.59
368.83	130.985	0.76046	57.1106	368.87	923.049	714.989	817.872	368.83	1652.66	1377.82	1528.99
368.78	136.94	0.76272	66.925	368.82	948.771	714.709	834.794	368.78	1685.76	1377.42	1553.63
368.73	165.856	0.76499	78.3585	368.77	977.055	714.382	854.365	368.73	1727.65	1376.96	1581.9
368.68	179.748	0.76726	91.6714	368.72	980.087	714.004	876.891	368.68	1754.04	1376.42	1614.08
368.63	212.428	0.76952	107.129	368.67	1011.22	713.621	902.746	368.63	1772.27	1375.83	1650.28
368.58	267.869	0.77179	125.06	368.62	1065.44	713.181	932.157	368.58	1814.77	1375.21	1690.37
368.53	254.098	0.77406	145.766	368.57	1085.06	712.644	965.166	368.53	1862.48	1374.52	1733.63
368.48	280.219	0.77633	169.576	368.52	1119.22	712.072	1001.75	368.48	1879.28	1373.73	1778.77
368.43	322.375	0.77859	196.785	368.47	1144.04	711.438	1041.32	368.43	1875.14	1372.92	1823.72
368.38	335.471	0.78086	227.53	368.42	1208.18	710.758	1082.81	368.38	1896.57	1372.11	1865.41
368.33	369.801	0.78313	261.814	368.37	1222.93	709.964	1124.36	368.33	1939.54	1371.26	1900.1
368.28	460.128	0.78539	299.221	368.32	1216.48	709.142	1163.35	368.28	1984.6	1370.33	1923.85
368.23	449.914	0.78766	338.885	368.27	1265.27	708.33	1196.59	368.23	1979.57	1369.32	1933.59
368.18	490.013	0.78993	379.258	368.22	1279.88	707.43	1220.43	368.18	2000.06	1368.32	1927.93
368.13	479.156	0.79219	417.93	368.17	1289.15	706.502	1231.99	368.13	1962.86	1367.28	1907.49
368.08	526.254	0.79446	451.87	368.12	1304.18	705.556	1229.63	368.08	1912.77	1366.3	1874.87
368.03	547.582	0.79673	477.626	368.07	1280.69	704.582	1213.54	368.03	1876	1365.42	1833.8
367.98	595.242	0.799	492.147	368.02	1263.43	703.648	1185.73	367.98	1873.05	1364.59	1788.13
367.93	590.249	0.80126	493.505	367.97	1262.23	702.743	1149.36	367.93	1836.27	1363.77	1741.12
367.88	543.872	0.80353	481.511	367.92	1238.12	701.838	1107.89	367.88	1791.52	1363.02	1695.42
367.83	532.154	0.8058	457.766	367.87	1206.09	700.975	1064.53	367.83	1755.27	1362.34	1652.61
367.78	514.348	0.80806	425.204	367.82	1178.51	700.167	1021.82	367.78	1728.29	1361.73	1613.61
367.73	471.096	0.81033	387.221	367.77	1119.88	699.406	981.379	367.73	1665.43	1361.16	1578.71
367.68	483.39	0.8126	346.973	367.72	1088.15	698.748	944.278	367.68	1624.12	1360.71	1547.95
367.63	462.38	0.81486	307.027	367.67	1059.88	698.145	910.87	367.63	1598.97	1360.32	1521.09
367.58	429.365	0.81713	269.061	367.62	1003.47	697.592	881.199	367.58	1627.26	1359.99	1497.73
367.53	388.116	0.8194	234.133	367.57	964.815	697.138	855.195	367.53	1585.66	1359.6	1477.45
367.48	310.809	0.82167	202.679	367.52	926.598	696.751	832.521	367.48	1542.96	1359.28	1459.98
367.43	244.217	0.82393	174.774	367.47	900.941	696.432	812.88	367.43	1477.83	1359.04	1444.98
367.38	228.343	0.8262	150.313	367.42	877.986	696.157	795.898	367.38	1494.64	1358.92	1432.18
367.33	249.36	0.82847	129.005	367.37	854.142	695.923	781.245	367.33	1485.6	1358.77	1421.14
367.28	212.176	0.83073	110.561	367.32	832.744	695.731	768.642	367.28	1469.31	1358.63	1411.68
367.23	223.06	0.833	94.6412	367.27	822.301	695.577	757.807	367.23	1479.4	1358.52	1403.58
367.18	204.678	0.83527	80.9262	367.22	821.283	695.441	748.499	367.18	1453.74	1358.39	1396.61
367.13	173.791	0.83754	69.1449	367.17	792.335	695.306	740.488	367.13	1455.48	1358.31	1390.68
367.08	159.408	0.8398	59.0248	367.12	794.107	695.222	733.644	367.08	1447.12	1358.23	1385.59
367.03	145.35	0.84207	50.3507	367.07	785.824	695.135	727.765	367.03	1463.51	1358.16	1381.26
366.98	102.28	0.84434	42.9175	367.02	764.271	695.063	722.73	366.98	1472.01	1358.06	1377.52
366.93	96.0856	0.8466	36.5494	366.97	771.429	695.029	718.452	366.93	1447.01	1357.95	1374.31
366.88	125.942	0.84887	31.105	366.92	776.642	694.982	714.778	366.88	1416.79	1357.88	1371.61
366.83	82.8514	0.85114	26.4491	366.87	772.992	694.926	711.624	366.83	1415.65	1357.86	1369.36
366.78	85.2191	0.8534	22.4766	366.82	773.173	694.876	708.936	366.78	1436.03	1357.85	1367.46
366.73	109.29	0.85567	19.089	366.77	775.782	694.826	706.639	366.73	1444.31	1357.8	1365.81
366.68	66.1536	0.85794	16.2023	366.72	765.618	694.771	704.677	366.68	1439.39	1357.73	1364.4
366.63	49.1788	0.8602	13.7491	366.67	755.587	694.734	703.022	366.63	1406.53	1357.67	1363.2
366.58	54.3728	0.86247	11.6652	366.62	765.089	694.715	701.632	366.58	1412.29	1357.68	1362.25
366.53	82.8413	0.86474	9.90015	366.57	757.605	694.679	700.439	366.53	1429.77	1357.67	1361.44
366.48	80.194	0.86701	8.40714	366.52	748.76	694.656	699.441	366.48	1425.81	1357.63	1360.74
366.43	67.6071	0.86927	7.14607	366.47	746.223	694.648	698.614	366.43	1421.77	1357.6	1360.15
366.38	69.5642	0.87154	6.08454	366.42	747.611	694.645	697.923	366.38	1422.29	1357.57	1359.66
366.33	43.194	0.87381	5.19193	366.37	765.253	694.64	697.342	366.33	1430.71	1357.54	1359.25
366.28	70.3929	0.87607	4.4441	366.32	755.84	694.604	696.825	366.28	1441.76	1357.5	1358.89
366.23	42.8363	0.87834	3.81876	366.27	743.082	694.584	696.405	366.23	1435.01	1357.44	1358.57
366.18	22.6474	0.88061	3.29693	366.22	752.182	694.586	696.075	366.18	1432.66	1357.39	1358.3
366.13	29.8337	0.88287	2.86325	366.17	763.488	694.573	695.787	366.13	1427.9	1357.35	1358.08
366.08	27.4685	0.88514	2.50341	366.12	735.995	694.539	695.526	366.08	1420.94	1357.31	1357.9
366.03	92.932	0.88741	2.20613	366.07	747.108	694.554	695.354	366.03	1437.33	1357.29	1357.76
365.98	63.3249	0.88968	1.96114	366.02	754.601	694.55	695.196	365.98	1435.06	1357.23	1357.61
365.93	50.2015	0.89194	1.7598	365.97	753.82	694.532	695.053	365.93	1422.87	1357.18	1357.48
365.88	40.1511	0.89421	1.5951	365.92	763.325	694.516	694.934	365.88	1421.26	1357.15	1357.39
365.83	69.5239	0.89648	1.46072	365.87	764.897	694.482	694.817	365.83	1418.14	1357.13	1357.32
365.78	36.9244	0.89874	1.35162	365.82	745.714	694.446	694.713	365.78	1423.72	1357.11	1357.26
365.73	28.5516	0.90101	1.26335	365.77	740.205	694.444	694.656	365.73	1422.55	1357.08	1357.2
365.68	35.4736	0.90328	1.19222	365.72	756.72	694.451	694.62	365.68	1413.68	1357.05	1357.14
365.63	61.5617	0.90554	1.13525	365.67	748.26	694.429	694.563	365.63	1406.73	1357.04	1357.11
365.58	74.3804	0.90781	1.0898	365.62	747.349	694.423	694.528	365.58	1417.4	1357.04	1357.1
365.53	55.4333	0.91008	1.05381	365.57	744.602	694.417	694.5	365.53	1425.77	1357.02	1357.07

## Sheet: Fig.5c
Pristine				600 s Hydrogenation						1200 s Hydrogenation
Binding energy (eV)	Intensity (arb.units.)	Intensity (arb.units.)	Intensity (arb.units.)	Binding energy (eV)	Intensity (arb.units.)	Intensity (arb.units.)	Intensity (arb.units.)	Intensity (arb.units.)	Intensity (arb.units.)	Binding energy (eV)	Intensity (arb.units.)	Intensity (arb.units.)	Intensity (arb.units.)	Intensity (arb.units.)	Intensity (arb.units.)
167.83	96.1363	7.71076	7.1129	167.83	2247.38	2100.14	2100.07	2100.07	2100.07	167.82	4331.18	4200.1	4200	4200	4200
167.78	99.2005	6.2073	5.49789	167.78	2245.81	2100.15	2100.06	2100.06	2100.06	167.77	4329.52	4200.08	4199.96	4199.96	4199.96
167.73	100.794	4.7234	3.88315	167.73	2234.61	2100.17	2100.06	2100.06	2100.06	167.72	4319.75	4200.07	4199.93	4199.93	4199.93
167.68	127.941	3.26235	2.26891	167.68	2207.94	2100.2	2100.06	2100.06	2100.06	167.67	4314.84	4200.08	4199.9	4199.9	4199.9
167.63	115.488	1.82785	0.65543	167.63	2191.5	2100.23	2100.06	2100.06	2100.06	167.62	4325.16	4200.11	4199.88	4199.88	4199.88
167.58	72.3727	0.42382	-0.95747	167.58	2203.01	2100.27	2100.06	2100.06	2100.06	167.57	4339.14	4200.13	4199.85	4199.85	4199.85
167.53	87.6144	-0.94592	-2.57047	167.53	2203.77	2100.32	2100.06	2100.06	2100.06	167.52	4331.01	4200.14	4199.8	4199.8	4199.8
167.48	99.2237	-2.27581	-4.18314	167.48	2221.57	2100.38	2100.06	2100.06	2100.06	167.47	4328.38	4200.17	4199.76	4199.76	4199.76
167.43	101.062	-3.55982	-5.79533	167.43	2223.98	2100.45	2100.05	2100.05	2100.05	167.42	4315.61	4200.23	4199.73	4199.73	4199.73
167.38	129.612	-4.79153	-7.40715	167.38	2209.35	2100.53	2100.05	2100.05	2100.05	167.37	4324.17	4200.31	4199.7	4199.7	4199.7
167.33	124.434	-5.96256	-9.01796	167.33	2219.24	2100.64	2100.05	2100.05	2100.05	167.32	4313.35	4200.41	4199.67	4199.67	4199.67
167.28	78.8689	-7.06447	-10.6277	167.28	2220.43	2100.76	2100.05	2100.05	2100.05	167.27	4299.92	4200.55	4199.66	4199.66	4199.66
167.23	70.838	-8.08855	-12.2372	167.23	2231.64	2100.92	2100.05	2100.05	2100.05	167.22	4313.01	4200.73	4199.66	4199.66	4199.66
167.18	106.003	-9.02417	-13.8468	167.18	2237.14	2101.1	2100.05	2100.05	2100.05	167.17	4314	4200.93	4199.64	4199.64	4199.64
167.13	110.979	-9.85884	-15.4557	167.13	2227.11	2101.31	2100.04	2100.04	2100.04	167.12	4336.26	4201.17	4199.62	4199.62	4199.62
167.08	96.5733	-10.5781	-17.0636	167.08	2187.07	2101.57	2100.04	2100.04	2100.04	167.07	4315.69	4201.43	4199.58	4199.58	4199.58
167.03	91.9152	-11.1672	-18.6711	167.03	2196.1	2101.89	2100.04	2100.04	2100.04	167.02	4314.66	4201.78	4199.56	4199.56	4199.56
166.98	97.82	-11.6091	-20.278	166.98	2172.78	2102.26	2100.04	2100.04	2100.04	166.97	4314.28	4202.18	4199.54	4199.54	4199.54
166.93	83.5527	-11.8843	-21.8843	166.93	2204.85	2102.7	2100.04	2100.04	2100.04	166.92	4316.62	4202.67	4199.52	4199.52	4199.52
166.88	75.6504	-11.9721	-23.4902	166.88	2178.5	2103.21	2100.04	2100.04	2100.04	166.87	4305.57	4203.24	4199.5	4199.5	4199.5
166.83	43.1285	-11.8471	-25.0957	166.83	2203.91	2103.83	2100.05	2100.05	2100.05	166.82	4320.84	4203.92	4199.49	4199.49	4199.49
166.78	90.9769	-11.4839	-26.7016	166.78	2214.1	2104.54	2100.05	2100.05	2100.05	166.77	4329.8	4204.7	4199.46	4199.46	4199.46
166.73	75.8355	-10.8511	-28.3068	166.73	2232.42	2105.39	2100.04	2100.04	2100.04	166.72	4330.79	4205.61	4199.42	4199.42	4199.42
166.68	65.563	-9.9154	-29.9117	166.68	2190.81	2106.37	2100.04	2100.04	2100.04	166.67	4322.14	4206.67	4199.39	4199.39	4199.39
166.63	86.6401	-8.6401	-31.5163	166.63	2216.25	2107.53	2100.04	2100.04	2100.04	166.62	4300.24	4207.93	4199.36	4199.36	4199.36
166.58	94.3907	-6.98122	-33.1203	166.58	2257.3	2108.87	2100.04	2100.04	2100.04	166.57	4307.82	4209.41	4199.35	4199.35	4199.35
166.53	89.5321	-4.89251	-34.7236	166.53	2244.47	2110.44	2100.04	2100.04	2100.04	166.52	4324.06	4211.12	4199.35	4199.35	4199.35
166.48	104.039	-2.32158	-36.3261	166.48	2235.06	2112.27	2100.03	2100.03	2100.03	166.47	4317.39	4213.09	4199.31	4199.31	4199.31
166.43	146.869	0.79021	-37.9276	166.43	2227.77	2114.38	2100.03	2100.03	2100.03	166.42	4331.79	4215.37	4199.29	4199.29	4199.29
166.38	118.103	4.50717	-39.5273	166.38	2227.17	2116.84	2100.03	2100.03	2100.03	166.37	4321.67	4217.99	4199.25	4199.25	4199.25
166.33	98.126	8.90511	-41.1257	166.33	2249.02	2119.69	2100.03	2100.03	2100.03	166.32	4333.23	4221.02	4199.22	4199.22	4199.22
166.28	115.869	14.0634	-42.723	166.28	2235.22	2122.97	2100.02	2100.02	2100.02	166.27	4349.94	4224.5	4199.18	4199.18	4199.18
166.23	138.535	20.0735	-44.3191	166.23	2208.84	2126.77	2100.02	2100.02	2100.02	166.22	4334.1	4228.49	4199.12	4199.12	4199.12
166.18	128.365	27.0374	-45.9134	166.18	2205.33	2131.14	2100.02	2100.02	2100.02	166.17	4336.87	4233.09	4199.07	4199.07	4199.07
166.13	123.326	35.0656	-47.506	166.13	2176.3	2136.18	2100.02	2100.02	2100.02	166.12	4341.69	4238.36	4199.02	4199.02	4199.02
166.08	104.334	44.2908	-49.0971	166.08	2260.41	2141.98	2100.02	2100.02	2100.02	166.07	4361.97	4244.4	4198.97	4198.97	4198.97
166.03	98.8149	54.852	-50.687	166.03	2266.12	2148.63	2100.02	2100.02	2100.02	166.02	4351.02	4251.3	4198.89	4198.89	4198.89
165.98	148.193	66.9071	-52.2758	165.98	2290.71	2156.26	2100.01	2100.01	2100.01	165.97	4370.06	4259.2	4198.83	4198.83	4198.83
165.93	136.553	80.6337	-53.8625	165.93	2331.35	2165.02	2100	2100	2100	165.92	4389.06	4268.21	4198.74	4198.74	4198.74
165.88	142.329	96.2223	-55.4472	165.88	2380.73	2175.04	2099.99	2099.99	2099.99	165.87	4396	4278.48	4198.62	4198.62	4198.62
165.83	176.059	113.901	-57.03	165.83	2370.15	2186.53	2099.98	2099.98	2099.98	165.82	4409.31	4290.19	4198.5	4198.5	4198.5
165.78	231.491	133.905	-58.61	165.78	2369.44	2199.67	2099.97	2099.96	2099.96	165.77	4433.5	4303.55	4198.36	4198.36	4198.36
165.73	280.265	156.5	-60.1863	165.73	2351.97	2214.71	2099.95	2099.95	2099.95	165.72	4457.14	4318.76	4198.19	4198.19	4198.19
165.68	302.219	181.971	-61.7581	165.68	2386.92	2231.89	2099.94	2099.94	2099.94	165.67	4463.73	4336.06	4197.99	4197.99	4197.99
165.63	344.19	210.615	-63.3247	165.63	2435.21	2251.52	2099.93	2099.92	2099.92	165.62	4494.57	4355.76	4197.79	4197.78	4197.78
165.58	414.707	242.774	-64.8854	165.58	2528.4	2273.92	2099.91	2099.9	2099.9	165.57	4540.19	4378.15	4197.54	4197.54	4197.54
165.53	464.769	278.768	-66.4389	165.53	2522.79	2299.45	2099.89	2099.88	2099.88	165.52	4563.35	4403.55	4197.23	4197.23	4197.23
165.48	481.033	318.921	-67.9842	165.48	2515.49	2328.51	2099.86	2099.85	2099.85	165.47	4598.06	4432.39	4196.9	4196.9	4196.9
165.43	531.735	363.527	-69.5211	165.43	2552.67	2361.54	2099.84	2099.82	2099.82	165.42	4646.89	4465.05	4196.52	4196.52	4196.52
165.38	551.964	412.802	-71.0485	165.38	2618.19	2398.94	2099.81	2099.8	2099.8	165.37	4699.97	4501.95	4196.08	4196.08	4196.08
165.33	685.501	466.905	-72.5659	165.33	2723.19	2441.17	2099.78	2099.76	2099.76	165.32	4753.21	4543.5	4195.58	4195.57	4195.57
165.28	825.471	525.783	-74.0711	165.28	2779.31	2488.57	2099.74	2099.72	2099.72	165.27	4806.07	4590.13	4195	4195	4195
165.23	791.468	589.153	-75.5613	165.23	2853.21	2541.39	2099.7	2099.67	2099.67	165.22	4847.12	4642.16	4194.36	4194.36	4194.36
165.18	883.429	656.389	-77.037	165.18	2881.19	2599.65	2099.65	2099.62	2099.62	165.17	4920.86	4699.79	4193.67	4193.67	4193.67
165.13	923.65	726.399	-78.4967	165.13	2960.09	2663.03	2099.61	2099.56	2099.56	165.12	5017	4762.89	4192.88	4192.88	4192.88
165.08	991.553	797.623	-79.9396	165.08	2968.57	2730.74	2099.55	2099.5	2099.5	165.07	5055.38	4830.97	4191.98	4191.97	4191.97
165.03	1059.98	867.832	-81.3642	165.03	2999.68	2801.24	2099.5	2099.44	2099.44	165.02	5130.63	4903.14	4191.02	4191.01	4191.01
164.98	1148.84	934.227	-82.7695	164.98	3028	2872.16	2099.45	2099.37	2099.37	164.97	5198.28	4977.63	4189.97	4189.96	4189.96
164.93	1130.81	993.546	-84.1535	164.93	3127.09	2940.2	2099.4	2099.31	2099.31	164.92	5245.48	5051.89	4188.83	4188.82	4188.82
164.88	1122.52	1042.3	-85.5169	164.88	3164.08	3001.21	2099.34	2099.23	2099.23	164.87	5297.53	5122.47	4187.63	4187.62	4187.62
164.83	1123.69	1077.24	-86.8595	164.83	3187.11	3050.68	2099.28	2099.15	2099.15	164.82	5310.94	5185.13	4186.37	4186.35	4186.35
164.78	1162.92	1095.74	-88.1814	164.78	3192.57	3084.25	2099.22	2099.07	2099.07	164.77	5351.86	5235.39	4185.09	4185.06	4185.06
164.73	1189.55	1096.27	-89.4818	164.73	3230.1	3098.63	2099.17	2098.99	2098.99	164.72	5366.55	5268.9	4183.75	4183.73	4183.73
164.68	1149.31	1078.69	-90.7603	164.68	3144.14	3092.3	2099.12	2098.91	2098.91	164.67	5353.27	5282.47	4182.4	4182.37	4182.37
164.63	1108.25	1044.27	-92.0175	164.63	3102.09	3065.95	2099.08	2098.83	2098.83	164.62	5374.31	5274.68	4181.07	4181.02	4181.02
164.58	1105.94	995.421	-93.2541	164.58	3105.24	3022.2	2099.06	2098.76	2098.76	164.57	5344.27	5246.14	4179.7	4179.65	4179.65
164.53	1012.74	935.337	-94.4702	164.53	3055.51	2965.09	2099.04	2098.68	2098.68	164.52	5291.22	5199.46	4178.38	4178.32	4178.32
164.48	1007.17	867.485	-95.6675	164.48	3119.06	2899.19	2099.03	2098.61	2098.61	164.47	5287.53	5138.65	4177.12	4177.04	4177.04
164.43	990.686	795.197	-96.8461	164.43	3039.46	2828.83	2099.03	2098.54	2098.54	164.42	5256.15	5068.2	4175.88	4175.78	4175.78
164.38	959.031	721.403	-98.0062	164.38	3022.48	2757.72	2099.04	2098.47	2098.47	164.37	5188.12	4992.55	4174.67	4174.55	4174.55
164.33	894.812	648.386	-99.1483	164.33	3007.44	2688.54	2099.07	2098.4	2098.4	164.32	5103.32	4915.59	4173.55	4173.4	4173.4
164.28	804.329	577.891	-100.274	164.28	2891.27	2623.16	2099.12	2098.34	2098.34	164.27	5037.76	4840.19	4172.54	4172.36	4172.36
164.23	759.596	511.088	-101.384	164.23	2769.28	2562.66	2099.19	2098.28	2098.28	164.22	4968.15	4768.42	4171.62	4171.4	4171.4
164.18	719.357	448.681	-102.48	164.18	2762.06	2507.56	2099.29	2098.24	2098.24	164.17	4904.65	4701.53	4170.79	4170.52	4170.52
164.13	627.774	391.031	-103.562	164.13	2705.36	2457.94	2099.42	2098.19	2098.19	164.12	4802.97	4640.16	4170.05	4169.73	4169.73
164.08	586.087	338.187	-104.632	164.08	2636.29	2413.6	2099.58	2098.15	2098.15	164.07	4766.19	4584.59	4169.44	4169.06	4169.06
164.03	506.769	290.066	-105.692	164.03	2574.39	2374.25	2099.77	2098.11	2098.11	164.02	4686.36	4534.61	4168.9	4168.44	4168.44
163.98	434.396	246.45	-106.741	163.98	2500.31	2339.46	2100	2098.08	2098.08	163.97	4643.57	4490	4168.47	4167.91	4167.91
163.93	445.473	207.055	-107.781	163.93	2464.23	2308.81	2100.27	2098.06	2098.06	163.92	4595.42	4450.35	4168.1	4167.44	4167.44
163.88	390.154	171.573	-108.813	163.88	2458.67	2281.88	2100.59	2098.04	2098.04	163.87	4563.02	4415.23	4167.82	4167.03	4167.03
163.83	350.527	139.652	-109.836	163.83	2421.55	2258.23	2100.95	2098.02	2098.02	163.82	4509.77	4384.21	4167.6	4166.66	4166.66
163.78	304.432	110.98	-110.852	163.78	2379.87	2237.5	2101.37	2098	2098	163.77	4491.34	4356.85	4167.48	4166.35	4166.35
163.73	270.363	85.2443	-111.862	163.73	2358.44	2219.34	2101.86	2097.98	2097.98	163.72	4444.77	4332.75	4167.4	4166.07	4166.07
163.68	241.596	62.1559	-112.865	163.68	2313.37	2203.45	2102.42	2097.97	2097.97	163.67	4394.85	4311.56	4167.43	4165.84	4165.84
163.63	195.753	41.4519	-113.863	163.63	2265.94	2189.56	2103.06	2097.96	2097.96	163.62	4384.64	4292.97	4167.55	4165.68	4165.68
163.58	135.625	22.8749	-114.855	163.58	2273.93	2177.42	2103.79	2097.96	2097.95	163.57	4360.91	4276.64	4167.73	4165.53	4165.53
163.53	156.013	6.20815	-115.843	163.53	2263.07	2166.82	2104.62	2097.95	2097.95	163.52	4348.62	4262.3	4168.01	4165.41	4165.41
163.48	136.638	-8.74846	-116.826	163.48	2250.67	2157.56	2105.57	2097.95	2097.94	163.47	4338.15	4249.71	4168.35	4165.31	4165.31
163.43	130.411	-22.1754	-117.803	163.43	2242.3	2149.48	2106.64	2097.94	2097.94	163.42	4334.25	4238.68	4168.79	4165.22	4165.22
163.38	87.7327	-34.2315	-118.776	163.38	2273.68	2142.45	2107.85	2097.94	2097.94	163.37	4339.95	4228.99	4169.31	4165.13	4165.13
163.33	93.3033	-45.0692	-119.743	163.33	2245.74	2136.31	2109.23	2097.93	2097.93	163.32	4320.69	4220.5	4169.92	4165.04	4165.04
163.28	41.4062	-54.8148	-120.706	163.28	2238.49	2130.98	2110.79	2097.93	2097.93	163.27	4297.49	4213.07	4170.67	4164.97	4164.97
163.23	56.4884	-63.5853	-121.662	163.23	2220.79	2126.35	2112.55	2097.93	2097.92	163.22	4298.31	4206.6	4171.57	4164.93	4164.93
163.18	64.0643	-71.4844	-122.613	163.18	2216.22	2122.32	2114.54	2097.93	2097.92	163.17	4323.79	4200.94	4172.62	4164.89	4164.88
163.13	44.126	-78.6032	-123.557	163.13	2246.76	2118.84	2116.8	2097.93	2097.92	163.12	4299.92	4195.96	4173.8	4164.82	4164.81
163.08	39.527	-85.0292	-124.493	163.08	2214.91	2115.82	2119.34	2097.93	2097.91	163.07	4294.22	4191.64	4175.2	4164.77	4164.77
163.03	27.2776	-90.8348	-125.42	163.03	2189.38	2113.21	2122.21	2097.93	2097.91	163.02	4301.21	4187.88	4176.83	4164.74	4164.73
162.98	62.3239	-96.0871	-126.338	162.98	2222.5	2110.96	2125.44	2097.93	2097.91	162.97	4309.9	4184.59	4178.7	4164.7	4164.68
162.93	94.036	-100.845	-127.243	162.93	2178.49	2109.01	2129.07	2097.94	2097.91	162.92	4293.8	4181.72	4180.85	4164.65	4164.63
162.88	44.4627	-105.161	-128.136	162.88	2219.87	2107.35	2133.14	2097.94	2097.91	162.87	4288.76	4179.25	4183.34	4164.61	4164.59
162.83	18.6864	-109.085	-129.013	162.83	2239.94	2105.91	2137.68	2097.95	2097.91	162.82	4291.22	4177.1	4186.22	4164.59	4164.56
162.78	16.072	-112.659	-129.874	162.78	2274.21	2104.68	2142.74	2097.95	2097.91	162.77	4299.36	4175.24	4189.52	4164.56	4164.53
162.73	25.054	-115.924	-130.716	162.73	2252.45	2103.62	2148.32	2097.96	2097.9	162.72	4315.85	4173.62	4193.3	4164.53	4164.48
162.68	31.5193	-118.912	-131.537	162.68	2245.82	2102.72	2154.43	2097.97	2097.9	162.67	4309.72	4172.2	4197.59	4164.48	4164.42
162.63	31.3393	-121.653	-132.333	162.63	2285.31	2101.95	2161.06	2097.98	2097.89	162.62	4314.3	4170.97	4202.5	4164.44	4164.36
162.58	12.5244	-124.177	-133.101	162.58	2278.16	2101.29	2168.14	2098	2097.89	162.57	4323.25	4169.9	4208.06	4164.39	4164.3
162.53	43.0694	-126.508	-133.837	162.53	2240.91	2100.73	2175.55	2098.02	2097.88	162.52	4330.25	4168.97	4214.33	4164.34	4164.23
162.48	21.4422	-128.667	-134.536	162.48	2237.68	2100.26	2183.12	2098.05	2097.88	162.47	4337.09	4168.15	4221.32	4164.29	4164.14
162.43	2.36761	-130.675	-135.194	162.43	2264.29	2099.86	2190.58	2098.08	2097.87	162.42	4349.45	4167.43	4229.04	4164.23	4164.05
162.38	-5.365	-132.548	-135.805	162.38	2259.36	2099.52	2197.6	2098.13	2097.87	162.37	4355.81	4166.78	4237.39	4164.16	4163.94
162.33	19.383	-134.304	-136.363	162.33	2295.81	2099.23	2203.78	2098.18	2097.86	162.32	4380.06	4166.21	4246.23	4164.1	4163.83
162.28	10.964	-135.956	-136.861	162.28	2282.32	2098.99	2208.72	2098.24	2097.86	162.27	4388.36	4165.68	4255.27	4164.02	4163.68
162.23	-8.671	-137.517	-137.291	162.23	2284.45	2098.79	2212.04	2098.32	2097.85	162.22	4377.93	4165.19	4264.13	4163.94	4163.52
162.18	2.82519	-138.996	-137.643	162.18	2282.91	2098.61	2213.45	2098.42	2097.84	162.17	4385.64	4164.77	4272.28	4163.89	4163.38
162.13	-15.3393	-140.405	-137.909	162.13	2288.87	2098.47	2212.83	2098.53	2097.83	162.12	4408.35	4164.39	4279.09	4163.84	4163.23
162.08	2.31105	-141.753	-138.076	162.08	2321.08	2098.35	2210.24	2098.68	2097.83	162.07	4395.16	4164.01	4283.89	4163.8	4163.05
162.03	37.9512	-143.046	-138.132	162.03	2292.64	2098.24	2205.89	2098.84	2097.82	162.02	4399.37	4163.68	4286.22	4163.79	4162.88
161.98	-0.0103	-144.29	-138.062	161.98	2286.77	2098.16	2200.14	2099.05	2097.81	161.97	4412.73	4163.37	4285.76	4163.81	4162.71
161.93	2.34704	-145.494	-137.852	161.93	2289.98	2098.09	2193.39	2099.29	2097.8	161.92	4394.19	4163.06	4282.55	4163.86	4162.52
161.88	-26.0437	-146.66	-137.484	161.88	2278.38	2098.02	2186.05	2099.58	2097.79	161.87	4381.4	4162.8	4276.96	4163.97	4162.36
161.83	-17.1645	-147.796	-136.939	161.83	2249.93	2097.97	2178.48	2099.93	2097.79	161.82	4395.16	4162.57	4269.53	4164.15	4162.21
161.78	-23.1003	-148.905	-136.195	161.78	2242.61	2097.93	2170.97	2100.35	2097.78	161.77	4377.34	4162.34	4260.88	4164.37	4162.04
161.73	-9.3625	-149.99	-135.228	161.73	2240.96	2097.9	2163.73	2100.84	2097.78	161.72	4355.24	4162.14	4251.65	4164.69	4161.9
161.68	-13.1619	-151.054	-134.012	161.68	2243.27	2097.87	2156.91	2101.42	2097.78	161.67	4349.87	4161.98	4242.36	4165.12	4161.78
161.63	-1.5964	-152.101	-132.519	161.63	2243.33	2097.85	2150.57	2102.1	2097.77	161.62	4341.83	4161.83	4233.37	4165.65	4161.67
161.58	-9.3085	-153.132	-130.713	161.58	2230.8	2097.83	2144.77	2102.91	2097.77	161.57	4314.7	4161.7	4224.94	4166.31	4161.57
161.53	-21.3393	-154.149	-128.559	161.53	2206.28	2097.82	2139.5	2103.85	2097.77	161.52	4320.19	4161.61	4217.21	4167.14	4161.5
161.48	-15.7866	-155.155	-126.017	161.48	2188.31	2097.81	2134.75	2104.95	2097.77	161.47	4314.78	4161.51	4210.21	4168.11	4161.43
161.43	-9.8252	-156.151	-123.044	161.43	2182.39	2097.8	2130.49	2106.23	2097.77	161.42	4307.31	4161.43	4203.95	4169.27	4161.36
161.38	11.9794	-157.138	-119.59	161.38	2182.21	2097.79	2126.69	2107.73	2097.77	161.37	4277.04	4161.36	4198.4	4170.64	4161.3
161.33	22.6838	-158.117	-115.598	161.33	2160.91	2097.79	2123.31	2109.47	2097.77	161.32	4276.72	4161.33	4193.54	4172.29	4161.28
161.28	4.92031	-159.088	-111.009	161.28	2196.97	2097.79	2120.3	2111.49	2097.77	161.27	4287.26	4161.3	4189.27	4174.22	4161.26
161.23	-17.5913	-160.054	-105.756	161.23	2197.11	2097.78	2117.63	2113.82	2097.77	161.22	4285.9	4161.26	4185.52	4176.44	4161.23
161.18	2.25707	-161.015	-99.7643	161.18	2179.87	2097.78	2115.26	2116.52	2097.77	161.17	4284.78	4161.22	4182.25	4179.03	4161.2
161.13	-7.4756	-161.971	-92.9548	161.13	2154.82	2097.78	2113.17	2119.63	2097.77	161.12	4278.25	4161.19	4179.39	4182.03	4161.17
161.08	3.27763	-162.923	-85.2314	161.08	2220.81	2097.78	2111.32	2123.23	2097.78	161.07	4280.9	4161.16	4176.9	4185.51	4161.15
161.03	-0.1774	-163.871	-76.4948	161.03	2216.07	2097.78	2109.68	2127.35	2097.78	161.02	4288.1	4161.13	4174.73	4189.53	4161.12
160.98	-1.8663	-164.816	-66.633	160.98	2198.07	2097.78	2108.22	2132.1	2097.77	160.97	4296.85	4161.1	4172.84	4194.16	4161.09
160.93	2.55013	-165.758	-55.5215	160.93	2223.91	2097.78	2106.94	2137.55	2097.77	160.92	4289.98	4161.05	4171.17	4199.48	4161.04
160.88	4.22108	-166.698	-43.0265	160.88	2214.26	2097.77	2105.81	2143.8	2097.77	160.87	4308.05	4161.01	4169.73	4205.61	4161.01
160.83	-1.2571	-167.635	-28.9869	160.83	2216.18	2097.77	2104.81	2150.96	2097.77	160.82	4309.35	4160.95	4168.45	4212.64	4160.95
160.78	29.2211	-168.569	-13.237	160.78	2260.03	2097.77	2103.93	2159.15	2097.77	160.77	4325.21	4160.89	4167.33	4220.7	4160.89
160.73	66.8612	-169.501	4.41133	160.73	2272.15	2097.76	2103.15	2168.51	2097.76	160.72	4347.71	4160.81	4166.34	4229.93	4160.81
160.68	100.054	-170.43	24.1664	160.68	2271.45	2097.76	2102.46	2179.21	2097.76	160.67	4363.06	4160.7	4165.44	4240.48	4160.7
160.63	126.864	-171.355	46.2505	160.63	2289.88	2097.75	2101.85	2191.41	2097.75	160.62	4362.7	4160.57	4164.62	4252.54	4160.57
160.58	143.198	-172.275	70.9299	160.58	2350.09	2097.74	2101.31	2205.34	2097.74	160.57	4385.32	4160.44	4163.9	4266.34	4160.44
160.53	193.943	-173.192	98.4742	160.53	2346.09	2097.73	2100.84	2221.21	2097.73	160.52	4421.96	4160.29	4163.23	4282.1	4160.28
160.48	175.36	-174.103	129.185	160.48	2338.2	2097.72	2100.42	2239.3	2097.72	160.47	4435.4	4160.08	4162.59	4300.06	4160.08
160.43	251.985	-175.009	163.386	160.43	2363.85	2097.71	2100.05	2259.89	2097.71	160.42	4445.87	4159.86	4161.99	4320.57	4159.86
160.38	294.008	-175.909	201.414	160.38	2423.92	2097.7	2099.72	2283.32	2097.7	160.37	4477.6	4159.63	4161.44	4343.96	4159.63
160.33	332.036	-176.802	243.657	160.33	2454.05	2097.68	2099.43	2309.97	2097.68	160.32	4512.76	4159.35	4160.88	4370.6	4159.35
160.28	397.476	-177.687	290.482	160.28	2518.95	2097.66	2099.17	2340.25	2097.66	160.27	4560.52	4159.04	4160.33	4400.94	4159.04
160.23	473.478	-178.564	342.262	160.23	2558.19	2097.63	2098.94	2374.62	2097.63	160.22	4596.92	4158.66	4159.75	4435.43	4158.66
160.18	567.766	-179.429	399.353	160.18	2659.04	2097.6	2098.72	2413.57	2097.6	160.17	4641.49	4158.23	4159.15	4474.63	4158.23
160.13	609.861	-180.283	462.046	160.13	2706.72	2097.56	2098.53	2457.62	2097.56	160.12	4696.18	4157.75	4158.52	4519.1	4157.75
160.08	681.098	-181.124	530.602	160.08	2766.23	2097.52	2098.35	2507.34	2097.52	160.07	4786.71	4157.2	4157.85	4569.43	4157.2
160.03	823.008	-181.951	605.092	160.03	2821.7	2097.48	2098.19	2563.23	2097.48	160.02	4846.54	4156.54	4157.08	4626.21	4156.54
159.98	922.82	-182.761	685.405	159.98	2905.36	2097.42	2098.03	2625.74	2097.43	159.97	4940.42	4155.8	4156.25	4690.06	4155.8
159.93	1021.76	-183.553	771.143	159.93	2941.35	2097.37	2097.89	2695.18	2097.37	159.92	5023.94	4154.94	4155.31	4761.4	4154.94
159.88	1110.04	-184.323	861.5	159.88	3031.86	2097.31	2097.75	2771.59	2097.31	159.87	5093.31	4153.97	4154.28	4840.55	4153.98
159.83	1180.28	-185.072	955.269	159.83	3132.96	2097.24	2097.61	2854.66	2097.24	159.82	5171.2	4152.92	4153.18	4927.43	4152.92
159.78	1269.39	-185.797	1050.58	159.78	3160.02	2097.16	2097.48	2943.42	2097.17	159.77	5268.83	4151.77	4151.98	5021.52	4151.77
159.73	1352.45	-186.497	1144.96	159.73	3254.41	2097.08	2097.36	3036.14	2097.09	159.72	5374.64	4150.49	4150.67	5121.44	4150.49
159.68	1394.53	-187.171	1235.29	159.68	3311.29	2097	2097.23	3130.08	2097	159.67	5444.17	4149.08	4149.22	5224.83	4149.08
159.63	1472.42	-187.817	1317.89	159.63	3341.64	2096.91	2097.1	3221.34	2096.91	159.62	5509.46	4147.58	4147.7	5328.19	4147.59
159.58	1476.41	-188.434	1388.86	159.58	3467.6	2096.82	2096.98	3305.11	2096.82	159.57	5587.88	4146	4146.09	5426.67	4146
159.53	1494.25	-189.022	1444.29	159.53	3403.12	2096.71	2096.85	3375.75	2096.72	159.52	5615.94	4144.31	4144.39	5514.36	4144.32
159.48	1502.58	-189.581	1480.77	159.48	3570.76	2096.61	2096.73	3427.72	2096.62	159.47	5710.14	4142.59	4142.66	5584.82	4142.6
159.43	1548.31	-190.11	1495.92	159.43	3580.26	2096.5	2096.6	3456.36	2096.52	159.42	5743.64	4140.75	4140.8	5631.84	4140.76
159.38	1516.84	-190.609	1488.67	159.38	3587.03	2096.39	2096.47	3458.92	2096.41	159.37	5734.07	4138.86	4138.91	5650.91	4138.88
159.33	1581.39	-191.078	1459.49	159.33	3506.32	2096.28	2096.34	3435.13	2096.3	159.32	5738.82	4136.99	4137.02	5639.99	4137.01
159.28	1499.79	-191.516	1410.27	159.28	3397.13	2096.17	2096.23	3387.3	2096.2	159.27	5730.88	4135.1	4135.13	5599.98	4135.12
159.23	1459.54	-191.924	1344.05	159.23	3441.15	2096.07	2096.12	3319.76	2096.11	159.22	5676.4	4133.23	4133.25	5534.58	4133.25
159.18	1361.96	-192.304	1264.59	159.18	3421.8	2095.97	2096.01	3237.97	2096.02	159.17	5624.88	4131.42	4131.43	5449.49	4131.45
159.13	1345.35	-192.657	1175.89	159.13	3372.58	2095.87	2095.9	3147.6	2095.93	159.12	5566.58	4129.67	4129.68	5351.17	4129.71
159.08	1286.15	-192.984	1081.71	159.08	3269.61	2095.78	2095.8	3053.67	2095.85	159.07	5505.47	4127.99	4128	5245.93	4128.04
159.03	1173.57	-193.284	985.421	159.03	3162.56	2095.69	2095.71	2960.28	2095.78	159.02	5388.32	4126.39	4126.4	5139	4126.45
158.98	1124.88	-193.562	889.761	158.98	3076.32	2095.61	2095.63	2870.4	2095.73	158.97	5317.1	4124.93	4124.94	5034.56	4125.01
158.93	1065.23	-193.816	796.823	158.93	3098.84	2095.54	2095.55	2785.96	2095.69	158.92	5215.41	4123.56	4123.56	4935.35	4123.67
158.88	962.398	-194.05	708.119	158.88	3006.46	2095.47	2095.48	2708.04	2095.65	158.87	5111.13	4122.31	4122.32	4843.13	4122.45
158.83	893.298	-194.263	624.553	158.83	2857.24	2095.4	2095.41	2637.07	2095.63	158.82	5005.31	4121.2	4121.2	4758.75	4121.36
158.78	854.476	-194.459	546.69	158.78	2781.63	2095.35	2095.35	2573.08	2095.63	158.77	4927.63	4120.21	4120.22	4682.42	4120.42
158.73	752.275	-194.637	474.748	158.73	2734.74	2095.3	2095.3	2515.8	2095.64	158.72	4834.16	4119.33	4119.33	4613.95	4119.58
158.68	700.193	-194.799	408.709	158.68	2673.82	2095.25	2095.26	2464.8	2095.68	158.67	4756.16	4118.56	4118.56	4552.94	4118.87
158.63	646.401	-194.946	348.413	158.63	2614.44	2095.22	2095.22	2419.59	2095.73	158.62	4713.94	4117.88	4117.88	4498.83	4118.27
158.58	525.206	-195.08	293.543	158.58	2562.21	2095.18	2095.19	2379.59	2095.81	158.57	4652.03	4117.26	4117.26	4450.97	4117.74
158.53	422.748	-195.202	243.777	158.53	2530.21	2095.15	2095.15	2344.29	2095.92	158.52	4595.68	4116.71	4116.71	4408.73	4117.3
158.48	451.013	-195.314	198.745	158.48	2461	2095.12	2095.13	2313.18	2096.06	158.47	4558.04	4116.24	4116.24	4371.55	4116.95
158.43	336.91	-195.417	158.07	158.43	2427.82	2095.1	2095.1	2285.8	2096.23	158.42	4501.02	4115.81	4115.81	4338.85	4116.68
158.38	308.578	-195.511	121.39	158.38	2371.29	2095.08	2095.09	2261.72	2096.45	158.37	4472.59	4115.45	4115.45	4310.13	4116.51
158.33	253.19	-195.598	88.3284	158.33	2384.84	2095.07	2095.07	2240.56	2096.71	158.32	4427.85	4115.13	4115.13	4284.91	4116.41
158.28	201.273	-195.679	58.5616	158.28	2358.58	2095.05	2095.06	2221.97	2097.03	158.27	4395.95	4114.86	4114.86	4262.81	4116.4
158.23	191.902	-195.754	31.7785	158.23	2289.52	2095.04	2095.04	2205.65	2097.41	158.22	4379.12	4114.63	4114.63	4243.43	4116.49
158.18	170.828	-195.823	7.69319	158.18	2275.53	2095.03	2095.03	2191.34	2097.87	158.17	4366.97	4114.43	4114.43	4226.44	4116.66
158.13	117.614	-195.888	-13.9499	158.13	2269.03	2095.03	2095.03	2178.79	2098.41	158.12	4337.19	4114.23	4114.23	4211.55	4116.91
158.08	111.365	-195.949	-33.4028	158.08	2283.43	2095.02	2095.02	2167.8	2099.05	158.07	4328.06	4114.08	4114.08	4198.54	4117.28
158.03	104.889	-196.006	-50.8746	158.03	2235.54	2095.01	2095.01	2158.17	2099.8	158.02	4321.71	4113.94	4113.94	4187.15	4117.76
157.98	65.2596	-196.059	-66.5609	157.98	2216.9	2095.01	2095.01	2149.75	2100.69	157.97	4312.53	4113.8	4113.8	4177.19	4118.35
157.93	49.7995	-196.109	-80.639	157.93	2231.81	2095.01	2095.01	2142.39	2101.73	157.92	4298.46	4113.68	4113.68	4168.48	4119.08
157.88	63.7018	-196.156	-93.2651	157.88	2222.74	2095.01	2095.01	2135.97	2102.95	157.87	4288.15	4113.57	4113.57	4160.89	4119.98
157.83	61.6967	-196.201	-104.59	157.83	2220.79	2095	2095	2130.36	2104.39	157.82	4277.51	4113.48	4113.48	4154.28	4121.07
157.78	41.3933	-196.243	-114.74	157.78	2205.6	2095	2095	2125.48	2106.06	157.77	4275.16	4113.4	4113.4	4148.52	4122.37
157.73	22.7301	-196.282	-123.832	157.73	2206.13	2095	2095	2121.23	2108.02	157.72	4262.63	4113.32	4113.32	4143.52	4123.9
157.68	9.45758	-196.319	-131.972	157.68	2203.44	2095	2095	2117.54	2110.3	157.67	4261.3	4113.26	4113.26	4139.17	4125.73
157.63	3.8509	-196.353	-139.253	157.63	2205.23	2095	2095	2114.33	2112.97	157.62	4265	4113.2	4113.2	4135.4	4127.87
157.58	-3.6915	-196.386	-145.765	157.58	2188.57	2095	2095	2111.55	2116.07	157.57	4258.61	4113.13	4113.13	4132.12	4130.38
157.53	-12.0514	-196.418	-151.584	157.53	2233.57	2095	2095	2109.15	2119.68	157.52	4261.31	4113.08	4113.08	4129.29	4133.32
157.48	-20.473	-196.447	-156.779	157.48	2202.36	2095	2095	2107.07	2123.88	157.47	4263.27	4113.02	4113.02	4126.83	4136.76
157.43	7.31877	-196.476	-161.415	157.43	2193.58	2094.99	2094.99	2105.28	2128.75	157.42	4261.94	4112.95	4112.95	4124.71	4140.76
157.38	-3.3342	-196.502	-165.545	157.38	2213.21	2094.99	2094.99	2103.74	2134.37	157.37	4277.19	4112.89	4112.89	4122.87	4145.42
157.33	-29.6504	-196.527	-169.224	157.33	2207.76	2094.99	2094.99	2102.42	2140.84	157.32	4277.15	4112.81	4112.81	4121.27	4150.81
157.28	-13.946	-196.55	-172.498	157.28	2281.73	2094.99	2094.99	2101.28	2148.22	157.27	4290.03	4112.73	4112.73	4119.88	4157.04
157.23	-20.7429	-196.572	-175.407	157.23	2281.73	2094.99	2094.99	2100.3	2156.56	157.22	4295.69	4112.63	4112.63	4118.67	4164.2
157.18	-34.527	-196.593	-177.991	157.18	2236.29	2094.98	2094.98	2099.46	2165.86	157.17	4299.03	4112.53	4112.53	4117.61	4172.36
157.13	-25.6967	-196.612	-180.282	157.13	2250.65	2094.97	2094.97	2098.75	2176.02	157.12	4320.16	4112.42	4112.42	4116.69	4181.58
157.08	-26.9177	-196.63	-182.312	157.08	2261.48	2094.97	2094.97	2098.14	2186.79	157.07	4318.32	4112.28	4112.28	4115.87	4191.8
157.03	-58.144	-196.647	-184.11	157.03	2305.81	2094.97	2094.97	2097.62	2197.74	157.02	4334.25	4112.15	4112.15	4115.15	4202.92
156.98	-48.2082	-196.663	-185.699	156.98	2294.02	2094.96	2094.96	2097.18	2208.24	156.97	4346.18	4112	4112	4114.5	4214.61
156.93	-69.6812	-196.678	-187.102	156.93	2312.71	2094.95	2094.95	2096.8	2217.45	156.92	4339.82	4111.83	4111.83	4113.92	4226.37
156.88	-69.7429	-196.693	-188.34	156.88	2326.74	2094.94	2094.94	2096.48	2224.43	156.87	4366.69	4111.67	4111.67	4113.4	4237.47
156.83	-57.1465	-196.707	-189.431	156.83	2316.6	2094.93	2094.93	2096.21	2228.37	156.82	4379.33	4111.48	4111.48	4112.91	4246.93
156.78	-57.1774	-196.721	-190.391	156.78	2352.12	2094.92	2094.92	2095.98	2228.72	156.77	4373.32	4111.26	4111.26	4112.45	4253.76
156.73	-76.6195	-196.733	-191.235	156.73	2320.22	2094.91	2094.91	2095.79	2225.45	156.72	4372.75	4111.06	4111.06	4112.04	4257.11
156.68	-82.0488	-196.746	-191.976	156.68	2271.37	2094.89	2094.89	2095.62	2219	156.67	4371.4	4110.86	4110.86	4111.67	4256.5
156.63	-46.1902	-196.758	-192.626	156.63	2279.76	2094.89	2094.89	2095.49	2210.15	156.62	4377.51	4110.66	4110.66	4111.32	4252
156.58	-83.4627	-196.769	-193.195	156.58	2308.21	2094.88	2094.88	2095.37	2199.82	156.57	4368.09	4110.45	4110.45	4110.99	4244.15
156.53	-86.5244	-196.78	-193.693	156.53	2247.79	2094.87	2094.87	2095.28	2188.88	156.52	4357.99	4110.25	4110.25	4110.7	4233.9
156.48	-76.09	-196.79	-194.128	156.48	2222.39	2094.87	2094.87	2095.2	2178.03	156.47	4336.54	4110.06	4110.06	4110.43	4222.25
156.43	-72.8046	-196.801	-194.508	156.43	2270.44	2094.87	2094.87	2095.14	2167.72	156.42	4312.31	4109.9	4109.9	4110.2	4210.12
156.38	-54.3805	-196.81	-194.839	156.38	2244.61	2094.86	2094.86	2095.08	2158.22	156.37	4286.28	4109.78	4109.78	4110.02	4198.23
156.33	-70.4627	-196.82	-195.127	156.33	2201.37	2094.86	2094.86	2095.03	2149.68	156.32	4276.13	4109.68	4109.68	4109.88	4187.05
156.28	-55.545	-196.828	-195.377	156.28	2219.13	2094.86	2094.86	2095	2142.1	156.27	4267.45	4109.6	4109.6	4109.76	4176.81
156.23	-78.0591	-196.836	-195.594	156.23	2176.15	2094.85	2094.85	2094.97	2135.45	156.22	4252.35	4109.52	4109.52	4109.65	4167.62
156.18	-85.7044	-196.843	-195.781	156.18	2177.95	2094.85	2094.85	2094.95	2129.67	156.17	4228.17	4109.47	4109.47	4109.57	4159.51
156.13	-65.0771	-196.851	-195.945	156.13	2247.35	2094.86	2094.86	2094.93	2124.66	156.12	4237.52	4109.45	4109.45	4109.53	4152.42

## Sheet: Fig.5f
	Ag	Cs		Bi
	Bader charge	Bader charge	Bader charge	Bader charge
Host	10.6081	8.1374	8.1374	3.6597
Hn(in)	10.5834	8.1323	8.1465	3.7816

## Sheet: Fig.5g
	Cs	Cs	Ag	Bi	Bi
Hydrogenation time (s)	Binding energy (eV)	Binding energy (eV)	Binding energy (eV)	Binding energy (eV)	Binding energy (eV)
0	739.2	739.2	374	164.7	164.7
600	740.6	738.7	374.1	162.2	164.7
1200	741.1	738.6	374.2	162	164.7
