# Supplementary material for: Hydrogenated Cs2AgBiBr6 for significantly improved efficiency of lead-free inorganic double perovskite solar cell
Source: Nat Commun. 2022 Jun 13;13:3397. doi: 10.1038/s41467-022-31016-w (PMC9192601; doi:10.1038/s41467-022-31016-w)
Supplement: Supplementary file 4 — Source data [file 41467_2022_31016_MOESM4_ESM.zip › Supplementary Fig.1.xlsx]

## Sheet: Supplementary Fig.1
Pristine		600 s Hydrogenation		1200 s Hydrogenation
Energy (eV)	(Ahv)1/2	Energy (eV)	(Ahv)1/2	Energy (eV)	(Ahv)1/2
1.49504	0.05468	1.49504	0.09471	1.49504	0.1023
1.49594	0.06699	1.49594	0.08649	1.49594	0.10233
1.49684	0.06701	1.49684	0.07738	1.49684	0.09477
1.49774	0.05473	1.49774	0.06703	1.49774	0.0948
1.49864	0.03871	1.49864	0.07742	1.49864	0.08656
1.49955	0	1.49955	0.07745	1.49955	0.07745
1.50045	0.03874	1.50045	0.08662	1.50045	0.08662
1.50136	0.03875	1.50136	0.09491	1.50136	0.09491
1.50227	0.03876	1.50227	0.09494	1.50227	0.10255
1.50317	0.05483	1.50317	0.09497	1.50317	0.11631
1.50408	0.06717	1.50408	0.095	1.50408	0.12264
1.50499	0.07759	1.50499	0.09503	1.50499	0.12268
1.50591	0.08677	1.50591	0.08677	1.50591	0.11642
1.50682	0.09508	1.50682	0.0868	1.50682	0.12275
1.50773	0.08683	1.50773	0.08683	1.50773	0.12279
1.50865	0.08685	1.50865	0.09514	1.50865	0.11652
1.50956	0.08688	1.50956	0.08688	1.50956	0.11656
1.51048	0.0869	1.51048	0.0869	1.51048	0.10993
1.5114	0.07775	1.5114	0.09523	1.5114	0.11663
1.51232	0.07778	1.51232	0.09526	1.51232	0.11667
1.51324	0.0778	1.51324	0.10292	1.51324	0.11003
1.51416	0.08701	1.51416	0.11006	1.51416	0.12305
1.51508	0.08704	1.51508	0.11677	1.51508	0.1291
1.51601	0.08706	1.51601	0.11681	1.51601	0.13488
1.51693	0.0779	1.51693	0.11016	1.51693	0.13492
1.51786	0.08712	1.51786	0.11019	1.51786	0.14047
1.51878	0.07794	1.51878	0.11023	1.51878	0.135
1.51971	0.08717	1.51971	0.11026	1.51971	0.14056
1.52064	0.07799	1.52064	0.1103	1.52064	0.13508
1.52157	0.07801	1.52157	0.11033	1.52157	0.12937
1.5225	0.07804	1.5225	0.11036	1.5225	0.12941
1.52344	0.0676	1.52344	0.1104	1.52344	0.12343
1.52437	0.06762	1.52437	0.11043	1.52437	0.12949
1.52531	0.06765	1.52531	0.11046	1.52531	0.13529
1.52624	0.06767	1.52624	0.1172	1.52624	0.13533
1.52718	0.07816	1.52718	0.12358	1.52718	0.1409
1.52812	0.08741	1.52812	0.12362	1.52812	0.14627
1.52906	0.09578	1.52906	0.12366	1.52906	0.14631
1.53	0.10349	1.53	0.12369	1.53	0.14103
1.53094	0.10352	1.53094	0.12373	1.53094	0.13554
1.53189	0.09587	1.53189	0.11742	1.53189	0.13558
1.53283	0.08755	1.53283	0.11745	1.53283	0.13562
1.53378	0.09593	1.53378	0.12385	1.53378	0.14121
1.53472	0.09596	1.53472	0.12993	1.53472	0.14658
1.53567	0.10368	1.53567	0.12997	1.53567	0.15177
1.53662	0.10371	1.53662	0.13579	1.53662	0.1568
1.53757	0.10374	1.53757	0.13005	1.53757	0.15685
1.53852	0.10378	1.53852	0.13009	1.53852	0.1569
1.53947	0.09611	1.53947	0.13013	1.53947	0.15694
1.54043	0.09614	1.54043	0.13017	1.54043	0.15201
1.54138	0.09617	1.54138	0.136	1.54138	0.16187
1.54234	0.10391	1.54234	0.13604	1.54234	0.16662
1.5433	0.11111	1.5433	0.13609	1.5433	0.16667
1.54425	0.10397	1.54425	0.13613	1.54425	0.16672
1.54521	0.104	1.54521	0.13037	1.54521	0.17134
1.54618	0.09632	1.54618	0.13041	1.54618	0.16683
1.54714	0.08795	1.54714	0.13046	1.54714	0.16688
1.5481	0.09638	1.5481	0.1363	1.5481	0.16223
1.54907	0.09641	1.54907	0.14191	1.54907	0.16698
1.55003	0.10416	1.55003	0.14731	1.55003	0.16703
1.551	0.11139	1.551	0.14736	1.551	0.16709
1.55197	0.11819	1.55197	0.1474	1.55197	0.17172
1.55294	0.11146	1.55294	0.14209	1.55294	0.16719
1.55391	0.1115	1.55391	0.14213	1.55391	0.16724
1.55488	0.11153	1.55488	0.14217	1.55488	0.17188
1.55585	0.11157	1.55585	0.14222	1.55585	0.17193
1.55683	0.1116	1.55683	0.14226	1.55683	0.17199
1.5578	0.11164	1.5578	0.14231	1.5578	0.17204
1.55878	0.12485	1.55878	0.14773	1.55878	0.17657
1.55976	0.13099	1.55976	0.15797	1.55976	0.17662
1.56073	0.13103	1.56073	0.15301	1.56073	0.17668
1.56171	0.12497	1.56171	0.15305	1.56171	0.1811
1.5627	0.12501	1.5627	0.15812	1.5627	0.17679
1.56368	0.11863	1.56368	0.15817	1.56368	0.17684
1.56466	0.11188	1.56466	0.15822	1.56466	0.1769
1.56565	0.11192	1.56565	0.15827	1.56565	0.18132
1.56664	0.10472	1.56664	0.1533	1.56664	0.18138
1.56762	0.09698	1.56762	0.15334	1.56762	0.18144
1.56861	0.09701	1.56861	0.15339	1.56861	0.1815
1.5696	0.09704	1.5696	0.15344	1.5696	0.18583
1.57059	0.09708	1.57059	0.15349	1.57059	0.18588
1.57159	0.10489	1.57159	0.15354	1.57159	0.18594
1.57258	0.11897	1.57258	0.15862	1.57258	0.186
1.57358	0.13156	1.57358	0.15867	1.57358	0.19024
1.57457	0.13746	1.57457	0.16361	1.57457	0.1903
1.57557	0.13165	1.57557	0.16366	1.57557	0.19036
1.57657	0.12556	1.57657	0.15882	1.57657	0.18624
1.57757	0.11916	1.57757	0.15887	1.57757	0.1863
1.57857	0.11238	1.57857	0.15892	1.57857	0.19054
1.57957	0.10515	1.57957	0.15898	1.57957	0.1906
1.58058	0.11245	1.58058	0.16392	1.58058	0.19477
1.58158	0.11248	1.58158	0.16397	1.58158	0.19483
1.58259	0.11252	1.58259	0.16402	1.58259	0.19079
1.5836	0.11256	1.5836	0.15918	1.5836	0.18665
1.58461	0.11942	1.58461	0.16413	1.58461	0.18671
1.58562	0.12592	1.58562	0.16894	1.58562	0.18677
1.58663	0.1195	1.58663	0.169	1.58663	0.18683
1.58764	0.126	1.58764	0.16905	1.58764	0.19109
1.58866	0.12604	1.58866	0.1691	1.58866	0.19115
1.58967	0.12608	1.58967	0.17379	1.58967	0.19533
1.59069	0.13228	1.59069	0.17385	1.59069	0.19942
1.59171	0.12616	1.59171	0.16927	1.59171	0.19948
1.59273	0.13236	1.59273	0.17396	1.59273	0.2035
1.59375	0.13241	1.59375	0.17402	1.59375	0.19961
1.59477	0.13245	1.59477	0.17407	1.59477	0.20363
1.5958	0.13249	1.5958	0.17865	1.5958	0.20757
1.59682	0.13253	1.59682	0.17871	1.59682	0.20764
1.59785	0.13258	1.59785	0.18318	1.59785	0.20771
1.59887	0.13262	1.59887	0.17882	1.59887	0.20389
1.5999	0.13266	1.5999	0.17888	1.5999	0.19999
1.60093	0.1327	1.60093	0.17894	1.60093	0.20402
1.60197	0.13275	1.60197	0.18342	1.60197	0.20409
1.603	0.13279	1.603	0.18347	1.603	0.20415
1.60403	0.13283	1.60403	0.18353	1.60403	0.20811
1.60507	0.13287	1.60507	0.18359	1.60507	0.20817
1.6061	0.13883	1.6061	0.18365	1.6061	0.20824
1.60714	0.13887	1.60714	0.18803	1.60714	0.21213
1.60818	0.14459	1.60818	0.1881	1.60818	0.2122
1.60922	0.13896	1.60922	0.18816	1.60922	0.21227
1.61027	0.13901	1.61027	0.18822	1.61027	0.21234
1.61131	0.13313	1.61131	0.18828	1.61131	0.20858
1.61235	0.12698	1.61235	0.18834	1.61235	0.20865
1.6134	0.12702	1.6134	0.18407	1.6134	0.20481
1.61445	0.12054	1.61445	0.18413	1.61445	0.20488
1.6155	0.12058	1.6155	0.18419	1.6155	0.20495
1.61655	0.12714	1.61655	0.18425	1.61655	0.20892
1.6176	0.13339	1.6176	0.18865	1.6176	0.21282
1.61865	0.13344	1.61865	0.18871	1.61865	0.21666
1.61971	0.13941	1.61971	0.18877	1.61971	0.21673
1.62076	0.14515	1.62076	0.19723	1.62076	0.2168
1.62182	0.15068	1.62182	0.19729	1.62182	0.22058
1.62288	0.14525	1.62288	0.20142	1.62288	0.22065
1.62394	0.1453	1.62394	0.20149	1.62394	0.22072
1.625	0.14534	1.625	0.20156	1.625	0.22444
1.62606	0.14539	1.62606	0.20162	1.62606	0.22452
1.62713	0.14544	1.62713	0.19761	1.62713	0.22459
1.62819	0.13978	1.62819	0.19352	1.62819	0.22466
1.62926	0.14553	1.62926	0.19358	1.62926	0.22474
1.63033	0.14558	1.63033	0.19364	1.63033	0.22481
1.6314	0.13992	1.6314	0.19787	1.6314	0.22848
1.63247	0.13996	1.63247	0.19794	1.63247	0.22856
1.63354	0.14001	1.63354	0.20209	1.63354	0.23218
1.63462	0.14005	1.63462	0.20215	1.63462	0.23225
1.63569	0.1401	1.63569	0.20622	1.63569	0.23583
1.63677	0.14587	1.63677	0.20629	1.63677	0.23241
1.63785	0.14592	1.63785	0.21029	1.63785	0.23248
1.63893	0.14597	1.63893	0.21036	1.63893	0.23256
1.64001	0.14601	1.64001	0.21043	1.64001	0.23264
1.64109	0.14606	1.64109	0.2105	1.64109	0.23271
1.64217	0.14038	1.64217	0.21057	1.64217	0.23629
1.64326	0.14042	1.64326	0.2067	1.64326	0.23287
1.64435	0.14621	1.64435	0.21071	1.64435	0.23645
1.64543	0.14626	1.64543	0.21078	1.64543	0.23653
1.64652	0.15183	1.64652	0.21472	1.64652	0.24006
1.64761	0.15188	1.64761	0.21479	1.64761	0.24014
1.64871	0.15193	1.64871	0.21866	1.64871	0.24022
1.6498	0.15198	1.6498	0.21493	1.6498	0.24371
1.6509	0.15203	1.6509	0.215	1.6509	0.24715
1.65199	0.14655	1.65199	0.2112	1.65199	0.24387
1.65309	0.1466	1.65309	0.21127	1.65309	0.24054
1.65419	0.14664	1.65419	0.20739	1.65419	0.24062
1.65529	0.14669	1.65529	0.20746	1.65529	0.24411
1.6564	0.15228	1.6564	0.21148	1.6564	0.24419
1.6575	0.15233	1.6575	0.21543	1.6575	0.25097
1.65861	0.15238	1.65861	0.2155	1.65861	0.25105
1.65971	0.15778	1.65971	0.21939	1.65971	0.25114
1.66082	0.15784	1.66082	0.21946	1.66082	0.2545
1.66193	0.15789	1.66193	0.21954	1.66193	0.25459
1.66304	0.15794	1.66304	0.21961	1.66304	0.25139
1.66416	0.15799	1.66416	0.21968	1.66416	0.25147
1.66527	0.15805	1.66527	0.21976	1.66527	0.25156
1.66639	0.15274	1.66639	0.21983	1.66639	0.25164
1.66751	0.15815	1.66751	0.2199	1.66751	0.25502
1.66862	0.15284	1.66862	0.22374	1.66862	0.2551
1.66974	0.15289	1.66974	0.22381	1.66974	0.25519
1.67087	0.15831	1.67087	0.22389	1.67087	0.25527
1.67199	0.15837	1.67199	0.22396	1.67199	0.25536
1.67312	0.16361	1.67312	0.22404	1.67312	0.2587
1.67424	0.15847	1.67424	0.22782	1.67424	0.25879
1.67537	0.16373	1.67537	0.2279	1.67537	0.26209
1.6765	0.16378	1.6765	0.22797	1.6765	0.26218
1.67763	0.16384	1.67763	0.22434	1.67763	0.26226
1.67876	0.16389	1.67876	0.22813	1.67876	0.26235
1.6799	0.16395	1.6799	0.2282	1.6799	0.26244
1.68103	0.164	1.68103	0.22828	1.68103	0.26253
1.68217	0.16406	1.68217	0.23201	1.68217	0.26262
1.68331	0.16411	1.68331	0.23209	1.68331	0.26589
1.68445	0.16417	1.68445	0.23577	1.68445	0.26598
1.68559	0.16422	1.68559	0.23585	1.68559	0.26607
1.68674	0.16428	1.68674	0.23593	1.68674	0.26931
1.68788	0.15912	1.68788	0.23241	1.68788	0.2694
1.68903	0.16439	1.68903	0.23609	1.68903	0.2695
1.69018	0.15923	1.69018	0.23256	1.69018	0.26959
1.69133	0.1645	1.69133	0.23625	1.69133	0.2728
1.69248	0.16456	1.69248	0.23633	1.69248	0.27289
1.69363	0.16461	1.69363	0.23997	1.69363	0.27298
1.69479	0.16974	1.69479	0.24355	1.69479	0.27616
1.69594	0.1698	1.69594	0.24363	1.69594	0.27317
1.6971	0.16478	1.6971	0.24372	1.6971	0.27326
1.69826	0.16484	1.69826	0.2438	1.69826	0.27023
1.69942	0.15966	1.69942	0.24388	1.69942	0.27032
1.70058	0.15971	1.70058	0.24397	1.70058	0.27042
1.70175	0.15977	1.70175	0.24054	1.70175	0.27364
1.70291	0.15982	1.70291	0.24413	1.70291	0.27373
1.70408	0.15988	1.70408	0.24422	1.70408	0.27692
1.70525	0.16518	1.70525	0.24777	1.70525	0.27701
1.70642	0.17032	1.70642	0.24785	1.70642	0.28017
1.70759	0.17532	1.70759	0.25136	1.70759	0.2833
1.70876	0.17044	1.70876	0.24802	1.70876	0.28036
1.70994	0.1705	1.70994	0.24811	1.70994	0.28046
1.71111	0.17055	1.71111	0.25162	1.71111	0.28359
1.71229	0.17061	1.71229	0.24828	1.71229	0.28369
1.71347	0.17067	1.71347	0.24836	1.71347	0.28075
1.71466	0.17073	1.71466	0.24845	1.71466	0.28085
1.71584	0.17079	1.71584	0.24854	1.71584	0.28398
1.71702	0.17085	1.71702	0.25205	1.71702	0.28408
1.71821	0.17091	1.71821	0.24871	1.71821	0.28718
1.7194	0.17097	1.7194	0.24879	1.7194	0.28728
1.72059	0.17103	1.72059	0.24888	1.72059	0.28738
1.72178	0.17109	1.72178	0.24897	1.72178	0.28748
1.72297	0.17114	1.72297	0.25249	1.72297	0.28758
1.72417	0.1712	1.72417	0.25597	1.72417	0.28768
1.72536	0.17126	1.72536	0.25605	1.72536	0.28778
1.72656	0.17132	1.72656	0.25614	1.72656	0.28788
1.72776	0.17635	1.72776	0.25958	1.72776	0.29096
1.72896	0.17641	1.72896	0.25967	1.72896	0.29402
1.73017	0.18131	1.73017	0.26307	1.73017	0.29412
1.73137	0.18137	1.73137	0.26316	1.73137	0.29423
1.73258	0.1766	1.73258	0.25994	1.73258	0.29433
1.73379	0.1815	1.73379	0.26335	1.73379	0.29736
1.735	0.18156	1.735	0.26344	1.735	0.29746
1.73621	0.18163	1.73621	0.2668	1.73621	0.30047
1.73742	0.18169	1.73742	0.2669	1.73742	0.30345
1.73864	0.18175	1.73864	0.26699	1.73864	0.30356
1.73985	0.18182	1.73985	0.26708	1.73985	0.30366
1.74107	0.18188	1.74107	0.2639	1.74107	0.30089
1.74229	0.17709	1.74229	0.26399	1.74229	0.301
1.74351	0.17715	1.74351	0.26408	1.74351	0.3011
1.74474	0.17722	1.74474	0.26418	1.74474	0.30121
1.74596	0.17728	1.74596	0.26427	1.74596	0.30131
1.74719	0.17734	1.74719	0.26765	1.74719	0.3043
1.74842	0.1774	1.74842	0.26774	1.74842	0.30441
1.74965	0.17746	1.74965	0.26783	1.74965	0.30738
1.75088	0.18239	1.75088	0.27118	1.75088	0.30749
1.75211	0.18246	1.75211	0.26802	1.75211	0.30473
1.75335	0.18252	1.75335	0.27137	1.75335	0.3077
1.75459	0.18258	1.75459	0.27146	1.75459	0.30495
1.75583	0.18265	1.75583	0.27156	1.75583	0.30506
1.75707	0.18271	1.75707	0.27487	1.75707	0.30516
1.75831	0.18278	1.75831	0.27497	1.75831	0.30814
1.75955	0.18284	1.75955	0.27825	1.75955	0.30825
1.7608	0.18766	1.7608	0.28149	1.7608	0.3112
1.76205	0.18773	1.76205	0.28159	1.76205	0.31131
1.7633	0.18779	1.7633	0.28169	1.7633	0.31424
1.76455	0.1925	1.76455	0.28179	1.76455	0.31714
1.7658	0.19257	1.7658	0.285	1.7658	0.31726
1.76706	0.18799	1.76706	0.28199	1.76706	0.31737
1.76831	0.18806	1.76831	0.27894	1.76831	0.31748
1.76957	0.18813	1.76957	0.27904	1.76957	0.3148
1.77083	0.18819	1.77083	0.28229	1.77083	0.31491
1.7721	0.18826	1.7721	0.28239	1.7721	0.31502
1.77336	0.18833	1.77336	0.28249	1.77336	0.31793
1.77463	0.19305	1.77463	0.28259	1.77463	0.31805
1.77589	0.19312	1.77589	0.28269	1.77589	0.32094
1.77716	0.19318	1.77716	0.28592	1.77716	0.32105
1.77843	0.19325	1.77843	0.28602	1.77843	0.32393
1.77971	0.19332	1.77971	0.28612	1.77971	0.32404
1.78098	0.19794	1.78098	0.28623	1.78098	0.32416
1.78226	0.19346	1.78226	0.28633	1.78226	0.32427
1.78354	0.19809	1.78354	0.28953	1.78354	0.32439
1.78482	0.1936	1.78482	0.28963	1.78482	0.32451
1.7861	0.19367	1.7861	0.28974	1.7861	0.32462
1.78738	0.19374	1.78738	0.28984	1.78738	0.32748
1.78867	0.19381	1.78867	0.28994	1.78867	0.3276
1.78996	0.19388	1.78996	0.29312	1.78996	0.32772
1.79125	0.19395	1.79125	0.29322	1.79125	0.32783
1.79254	0.19402	1.79254	0.29333	1.79254	0.32795
1.79383	0.19409	1.79383	0.29343	1.79383	0.33079
1.79513	0.19873	1.79513	0.29354	1.79513	0.33091
1.79642	0.1988	1.79642	0.29365	1.79642	0.33103
1.79772	0.19887	1.79772	0.29375	1.79772	0.33385
1.79902	0.19894	1.79902	0.29386	1.79902	0.33398
1.80033	0.19902	1.80033	0.29701	1.80033	0.33678
1.80163	0.19909	1.80163	0.29712	1.80163	0.3369
1.80294	0.19916	1.80294	0.30024	1.80294	0.33702
1.80425	0.19923	1.80425	0.30035	1.80425	0.33715
1.80556	0.1993	1.80556	0.30046	1.80556	0.33993
1.80687	0.20386	1.80687	0.30057	1.80687	0.34006
1.80818	0.20393	1.80818	0.30367	1.80818	0.34018
1.8095	0.20401	1.8095	0.30079	1.8095	0.34031
1.81082	0.20408	1.81082	0.3009	1.81082	0.34043
1.81214	0.19967	1.81214	0.30101	1.81214	0.34055
1.81346	0.19974	1.81346	0.30112	1.81346	0.34068
1.81478	0.19981	1.81478	0.30123	1.81478	0.3408
1.81611	0.19989	1.81611	0.30434	1.81611	0.34093
1.81743	0.19996	1.81743	0.30445	1.81743	0.34371
1.81876	0.20453	1.81876	0.30753	1.81876	0.34647
1.8201	0.2046	1.8201	0.30764	1.8201	0.34921
1.82143	0.20908	1.82143	0.3107	1.82143	0.34934
1.82276	0.20475	1.82276	0.31082	1.82276	0.34946
1.8241	0.20483	1.8241	0.31093	1.8241	0.34959
1.82544	0.20931	1.82544	0.31104	1.82544	0.35232
1.82678	0.20939	1.82678	0.31116	1.82678	0.35245
1.82813	0.20946	1.82813	0.31127	1.82813	0.35258
1.82947	0.20513	1.82947	0.31139	1.82947	0.35271
1.83082	0.2052	1.83082	0.3115	1.83082	0.35542
1.83217	0.20528	1.83217	0.31162	1.83217	0.35556
1.83352	0.20536	1.83352	0.31173	1.83352	0.35569
1.83487	0.20985	1.83487	0.31477	1.83487	0.35582
1.83623	0.20993	1.83623	0.31489	1.83623	0.35595
1.83758	0.20558	1.83758	0.31501	1.83758	0.35608
1.83894	0.20566	1.83894	0.31512	1.83894	0.35878
1.8403	0.20574	1.8403	0.31524	1.8403	0.35892
1.84167	0.20581	1.84167	0.31536	1.84167	0.35905
1.84303	0.20589	1.84303	0.31838	1.84303	0.35918
1.8444	0.20596	1.8444	0.3185	1.8444	0.35932
1.84577	0.21047	1.84577	0.3215	1.84577	0.36201
1.84714	0.21055	1.84714	0.32162	1.84714	0.36214
1.84851	0.21063	1.84851	0.32174	1.84851	0.36228
1.84989	0.21071	1.84989	0.32186	1.84989	0.36495
1.85127	0.21079	1.85127	0.32198	1.85127	0.36509
1.85265	0.21521	1.85265	0.32496	1.85265	0.36523
1.85403	0.21529	1.85403	0.32508	1.85403	0.36789
1.85541	0.21537	1.85541	0.32521	1.85541	0.36803
1.8568	0.21545	1.8568	0.32533	1.8568	0.36817
1.85818	0.21553	1.85818	0.32545	1.85818	0.3683
1.85957	0.21561	1.85957	0.32557	1.85957	0.36844
1.86097	0.21569	1.86097	0.32569	1.86097	0.37109
1.86236	0.21578	1.86236	0.32581	1.86236	0.37123
1.86376	0.21586	1.86376	0.32594	1.86376	0.37387
1.86515	0.22021	1.86515	0.32606	1.86515	0.3765
1.86655	0.2203	1.86655	0.32903	1.86655	0.37664
1.86796	0.22038	1.86796	0.32915	1.86796	0.37678
1.86936	0.22046	1.86936	0.3321	1.86936	0.37692
1.87077	0.22054	1.87077	0.33223	1.87077	0.37707
1.87218	0.21634	1.87218	0.33235	1.87218	0.37721
1.87359	0.21642	1.87359	0.33248	1.87359	0.37735
1.875	0.22079	1.875	0.3326	1.875	0.37749
1.87642	0.22088	1.87642	0.33273	1.87642	0.37763
1.87783	0.22096	1.87783	0.33285	1.87783	0.37778
1.87925	0.22104	1.87925	0.33579	1.87925	0.3804
1.88067	0.22534	1.88067	0.33592	1.88067	0.383
1.8821	0.22543	1.8821	0.33883	1.8821	0.38315
1.88352	0.22551	1.88352	0.33896	1.88352	0.38329
1.88495	0.2256	1.88495	0.33909	1.88495	0.38589
1.88638	0.22568	1.88638	0.34199	1.88638	0.38604
1.88781	0.22577	1.88781	0.34212	1.88781	0.38862
1.88925	0.22585	1.88925	0.34225	1.88925	0.38877
1.89068	0.22594	1.89068	0.34513	1.89068	0.38891
1.89212	0.22603	1.89212	0.34526	1.89212	0.38906
1.89356	0.23026	1.89356	0.34539	1.89356	0.38921
1.89501	0.23035	1.89501	0.34552	1.89501	0.39179
1.89645	0.23044	1.89645	0.34565	1.89645	0.39193
1.8979	0.23052	1.8979	0.34852	1.8979	0.39208
1.89935	0.23061	1.89935	0.34592	1.89935	0.39223
1.9008	0.2307	1.9008	0.34605	1.9008	0.3948
1.90226	0.23079	1.90226	0.34618	1.90226	0.39495
1.90371	0.23496	1.90371	0.34631	1.90371	0.3975
1.90517	0.23505	1.90517	0.34645	1.90517	0.39765
1.90663	0.23514	1.90663	0.34932	1.90663	0.39781
1.9081	0.23523	1.9081	0.35217	1.9081	0.39796
1.90956	0.23123	1.90956	0.35231	1.90956	0.39811
1.91103	0.23132	1.91103	0.35515	1.91103	0.40066
1.9125	0.23141	1.9125	0.35528	1.9125	0.40081
1.91397	0.2315	1.91397	0.35542	1.91397	0.40097
1.91545	0.23569	1.91545	0.35824	1.91545	0.40112
1.91692	0.23578	1.91692	0.35838	1.91692	0.40366
1.9184	0.23587	1.9184	0.35851	1.9184	0.40381
1.91988	0.23596	1.91988	0.35865	1.91988	0.40397
1.92137	0.23605	1.92137	0.35879	1.92137	0.40649
1.92285	0.23614	1.92285	0.3616	1.92285	0.40665
1.92434	0.24027	1.92434	0.36439	1.92434	0.40917
1.92583	0.24036	1.92583	0.36453	1.92583	0.40933
1.92733	0.24046	1.92733	0.36467	1.92733	0.41183
1.92882	0.24055	1.92882	0.36481	1.92882	0.41199
1.93032	0.24064	1.93032	0.36495	1.93032	0.41215
1.93182	0.24074	1.93182	0.3651	1.93182	0.41231
1.93332	0.24083	1.93332	0.36788	1.93332	0.41247
1.93482	0.24092	1.93482	0.36802	1.93482	0.41497
1.93633	0.24102	1.93633	0.36816	1.93633	0.41513
1.93784	0.24111	1.93784	0.36831	1.93784	0.41762
1.93935	0.24519	1.93935	0.36845	1.93935	0.41778
1.94087	0.24529	1.94087	0.36859	1.94087	0.42026
1.94238	0.24539	1.94238	0.36874	1.94238	0.42042
1.9439	0.24548	1.9439	0.36888	1.9439	0.42059
1.94542	0.24558	1.94542	0.37165	1.94542	0.42075
1.94695	0.24567	1.94695	0.37441	1.94695	0.42092
1.94847	0.24577	1.94847	0.37455	1.94847	0.42108
1.95	0.2498	1.95	0.3747	1.95	0.42125
1.95153	0.2499	1.95153	0.37744	1.95153	0.42372
1.95306	0.25	1.95306	0.37759	1.95306	0.42619
1.9546	0.25009	1.9546	0.38032	1.9546	0.42635
1.95614	0.25019	1.95614	0.38303	1.95614	0.42881
1.95768	0.25417	1.95768	0.38318	1.95768	0.42898
1.95922	0.25427	1.95922	0.38333	1.95922	0.42915
1.96076	0.25437	1.96076	0.38348	1.96076	0.42932
1.96231	0.25059	1.96231	0.38107	1.96231	0.42949
1.96386	0.25457	1.96386	0.38122	1.96386	0.42965
1.96542	0.25079	1.96542	0.38137	1.96542	0.4321
1.96697	0.25088	1.96697	0.38152	1.96697	0.43228
1.96853	0.25098	1.96853	0.38424	1.96853	0.43472
1.97009	0.25108	1.97009	0.38439	1.97009	0.43489
1.97165	0.25118	1.97165	0.38454	1.97165	0.43506
1.97321	0.25518	1.97321	0.38725	1.97321	0.43749
1.97478	0.25528	1.97478	0.38741	1.97478	0.43767
1.97635	0.25922	1.97635	0.3901	1.97635	0.44009
1.97792	0.25932	1.97792	0.39026	1.97792	0.44027
1.9795	0.25943	1.9795	0.39041	1.9795	0.44044
1.98108	0.25953	1.98108	0.39057	1.98108	0.44286
1.98266	0.25963	1.98266	0.39072	1.98266	0.44304
1.98424	0.25974	1.98424	0.39341	1.98424	0.44322
1.98582	0.25984	1.98582	0.39357	1.98582	0.44339
1.98741	0.25995	1.98741	0.39372	1.98741	0.44357
1.989	0.26385	1.989	0.3964	1.989	0.44598
1.99059	0.26395	1.99059	0.39656	1.99059	0.44616
1.99219	0.26406	1.99219	0.39672	1.99219	0.44857
1.99379	0.26416	1.99379	0.39938	1.99379	0.44875
1.99539	0.26427	1.99539	0.39954	1.99539	0.44893
1.99699	0.26438	1.99699	0.3997	1.99699	0.44911
1.99859	0.26448	1.99859	0.39986	1.99859	0.44929
2.0002	0.26459	2.0002	0.40251	2.0002	0.45169
2.00181	0.26845	2.00181	0.40267	2.00181	0.45408
2.00342	0.26856	2.00342	0.40532	2.00342	0.45426
2.00504	0.26491	2.00504	0.403	2.00504	0.45444
2.00666	0.26502	2.00666	0.40316	2.00666	0.45463
2.00828	0.26512	2.00828	0.40332	2.00828	0.45701
2.0099	0.26899	2.0099	0.40597	2.0099	0.4572
2.01153	0.2691	2.01153	0.40613	2.01153	0.45738
2.01316	0.26921	2.01316	0.4063	2.01316	0.45976
2.01479	0.26932	2.01479	0.40893	2.01479	0.45995
2.01642	0.27314	2.01642	0.4091	2.01642	0.46232
2.01806	0.27325	2.01806	0.41172	2.01806	0.46251
2.0197	0.27337	2.0197	0.41189	2.0197	0.46487
2.02134	0.27348	2.02134	0.41206	2.02134	0.46506
2.02299	0.27359	2.02299	0.41223	2.02299	0.46525
2.02463	0.27737	2.02463	0.41484	2.02463	0.46761
2.02628	0.27749	2.02628	0.41745	2.02628	0.4678
2.02794	0.2776	2.02794	0.41762	2.02794	0.47015
2.02959	0.27771	2.02959	0.41779	2.02959	0.47035
2.03125	0.27783	2.03125	0.42038	2.03125	0.47269
2.03291	0.27794	2.03291	0.42055	2.03291	0.47288
2.03457	0.27805	2.03457	0.42072	2.03457	0.47522
2.03624	0.27817	2.03624	0.4209	2.03624	0.47542
2.03791	0.27828	2.03791	0.42348	2.03791	0.47561
2.03958	0.28203	2.03958	0.42365	2.03958	0.47581
2.04126	0.28215	2.04126	0.42383	2.04126	0.476
2.04293	0.28227	2.04293	0.424	2.04293	0.47834
2.04461	0.28238	2.04461	0.42658	2.04461	0.47854
2.0463	0.27885	2.0463	0.42676	2.0463	0.47873
2.04798	0.28262	2.04798	0.42693	2.04798	0.48106
2.04967	0.28273	2.04967	0.4295	2.04967	0.48126
2.05136	0.28285	2.05136	0.42968	2.05136	0.48359
2.05306	0.28296	2.05306	0.43224	2.05306	0.48379
2.05475	0.28669	2.05475	0.43241	2.05475	0.48399
2.05645	0.28681	2.05645	0.43259	2.05645	0.48419
2.05815	0.28693	2.05815	0.43277	2.05815	0.48651
2.05986	0.28704	2.05986	0.43295	2.05986	0.48459
2.06157	0.28716	2.06157	0.43313	2.06157	0.48479
2.06328	0.28728	2.06328	0.43331	2.06328	0.48711
2.06499	0.2874	2.06499	0.43587	2.06499	0.48943
2.06671	0.28752	2.06671	0.43605	2.06671	0.48963
2.06843	0.28764	2.06843	0.43859	2.06843	0.49194
2.07015	0.29134	2.07015	0.43878	2.07015	0.49424
2.07187	0.29146	2.07187	0.43896	2.07187	0.49445
2.0736	0.29158	2.0736	0.43914	2.0736	0.49466
2.07533	0.2917	2.07533	0.44168	2.07533	0.49486
2.07707	0.29182	2.07707	0.44186	2.07707	0.49716
2.0788	0.29194	2.0788	0.44205	2.0788	0.49737
2.08054	0.29207	2.08054	0.44458	2.08054	0.49967
2.08229	0.29219	2.08229	0.44477	2.08229	0.49987
2.08403	0.29231	2.08403	0.44495	2.08403	0.50008
2.08578	0.29243	2.08578	0.44514	2.08578	0.50237
2.08753	0.2961	2.08753	0.44766	2.08753	0.50258
2.08929	0.29623	2.08929	0.44785	2.08929	0.5028
2.09104	0.29635	2.09104	0.45037	2.09104	0.50508
2.0928	0.29648	2.0928	0.45287	2.0928	0.50529
2.09457	0.30011	2.09457	0.45306	2.09457	0.50757
2.09633	0.30024	2.09633	0.45556	2.09633	0.50779
2.0981	0.30036	2.0981	0.45575	2.0981	0.51006
2.09987	0.30396	2.09987	0.45824	2.09987	0.51028
2.10165	0.30409	2.10165	0.45614	2.10165	0.51255
2.10343	0.30422	2.10343	0.45633	2.10343	0.51277
2.10521	0.30435	2.10521	0.45883	2.10521	0.51298
2.10699	0.30448	2.10699	0.45672	2.10699	0.51525
2.10878	0.30461	2.10878	0.45921	2.10878	0.51342
2.11057	0.30818	2.11057	0.45941	2.11057	0.51569
2.11236	0.30831	2.11236	0.4619	2.11236	0.5159
2.11416	0.30844	2.11416	0.46209	2.11416	0.51817
2.11596	0.30857	2.11596	0.46457	2.11596	0.51839
2.11776	0.30871	2.11776	0.46477	2.11776	0.52065
2.11957	0.30884	2.11957	0.46497	2.11957	0.5229
2.12137	0.30897	2.12137	0.46744	2.12137	0.52312
2.12319	0.31252	2.12319	0.46764	2.12319	0.52537
2.125	0.31265	2.125	0.47011	2.125	0.52559
2.12682	0.31278	2.12682	0.47031	2.12682	0.52784
2.12864	0.31292	2.12864	0.47051	2.12864	0.52806
2.13046	0.31305	2.13046	0.47071	2.13046	0.52829
2.13229	0.31319	2.13229	0.47317	2.13229	0.52852
2.13412	0.31332	2.13412	0.47337	2.13412	0.52874
2.13595	0.31684	2.13595	0.47358	2.13595	0.52897
2.13779	0.31698	2.13779	0.47378	2.13779	0.53121
2.13963	0.31712	2.13963	0.47624	2.13963	0.53345
2.14147	0.31725	2.14147	0.47868	2.14147	0.53568
2.14332	0.32075	2.14332	0.47889	2.14332	0.53591
2.14517	0.31753	2.14517	0.4791	2.14517	0.53814
2.14702	0.32102	2.14702	0.48154	2.14702	0.53838
2.14888	0.32116	2.14888	0.48175	2.14888	0.53861
2.15074	0.3213	2.15074	0.48418	2.15074	0.54083
2.1526	0.32144	2.1526	0.48439	2.1526	0.54107
2.15446	0.32491	2.15446	0.4846	2.15446	0.5413
2.15633	0.32505	2.15633	0.48703	2.15633	0.54352
2.1582	0.3252	2.1582	0.48945	2.1582	0.54376
2.16008	0.32534	2.16008	0.48966	2.16008	0.54598
2.16196	0.32878	2.16196	0.49208	2.16196	0.54621
2.16384	0.32562	2.16384	0.49229	2.16384	0.54843
2.16572	0.32907	2.16572	0.4925	2.16572	0.54867
2.16761	0.32921	2.16761	0.49272	2.16761	0.54891
2.1695	0.32936	2.1695	0.49293	2.1695	0.54915
2.1714	0.3295	2.1714	0.49315	2.1714	0.54939
2.1733	0.33292	2.1733	0.49556	2.1733	0.5516
2.1752	0.33307	2.1752	0.49578	2.1752	0.55381
2.1771	0.33321	2.1771	0.49819	2.1771	0.55405
2.17901	0.33336	2.17901	0.4984	2.17901	0.55625
2.18092	0.33351	2.18092	0.49862	2.18092	0.5565
2.18284	0.33691	2.18284	0.50103	2.18284	0.5587
2.18475	0.3338	2.18475	0.50342	2.18475	0.55895
2.18668	0.33395	2.18668	0.50364	2.18668	0.55919
2.1886	0.33735	2.1886	0.50386	2.1886	0.55944
2.19053	0.3375	2.19053	0.50625	2.19053	0.56164
2.19246	0.34088	2.19246	0.50864	2.19246	0.56383
2.1944	0.34423	2.1944	0.50886	2.1944	0.56408
2.19633	0.34439	2.19633	0.50908	2.19633	0.56627
2.19828	0.34771	2.19828	0.50931	2.19828	0.56652
2.20022	0.34469	2.20022	0.51169	2.20022	0.56871
2.20217	0.34484	2.20217	0.51192	2.20217	0.56896
2.20412	0.345	2.20412	0.51429	2.20412	0.56922
2.20608	0.34515	2.20608	0.51666	2.20608	0.5714
2.20804	0.34849	2.20804	0.51689	2.20804	0.57358
2.21	0.34864	2.21	0.51712	2.21	0.57384
2.21197	0.3488	2.21197	0.51948	2.21197	0.57409
2.21394	0.35211	2.21394	0.51971	2.21394	0.57627
2.21591	0.35227	2.21591	0.52207	2.21591	0.57653
2.21789	0.35242	2.21789	0.5223	2.21789	0.57679
2.21987	0.35258	2.21987	0.52254	2.21987	0.57896
2.22185	0.35274	2.22185	0.52277	2.22185	0.57922
2.22384	0.3529	2.22384	0.523	2.22384	0.57948
2.22583	0.35619	2.22583	0.52536	2.22583	0.57974
2.22782	0.35635	2.22782	0.52559	2.22782	0.58192
2.22982	0.35962	2.22982	0.52583	2.22982	0.58409
2.23182	0.35979	2.23182	0.52818	2.23182	0.58435
2.23383	0.35995	2.23383	0.53053	2.23383	0.58652
2.23584	0.3632	2.23584	0.53287	2.23584	0.58869
2.23785	0.36336	2.23785	0.53311	2.23785	0.58895
2.23986	0.36353	2.23986	0.53335	2.23986	0.59112
2.24188	0.36369	2.24188	0.53569	2.24188	0.59138
2.24391	0.36693	2.24391	0.53593	2.24391	0.59165
2.24593	0.36709	2.24593	0.53617	2.24593	0.59381
2.24797	0.36726	2.24797	0.5385	2.24797	0.59408
2.25	0.37047	2.25	0.54083	2.25	0.59624
2.25204	0.37064	2.25204	0.54108	2.25204	0.59651
2.25408	0.37081	2.25408	0.5434	2.25408	0.59866
2.25613	0.37401	2.25613	0.54365	2.25613	0.59894
2.25817	0.37417	2.25817	0.54597	2.25817	0.60109
2.26023	0.37434	2.26023	0.54621	2.26023	0.60136
2.26228	0.37452	2.26228	0.54646	2.26228	0.60164
2.26434	0.3777	2.26434	0.54878	2.26434	0.60379
2.26641	0.37787	2.26641	0.55109	2.26641	0.60406
2.26848	0.38103	2.26848	0.55134	2.26848	0.60621
2.27055	0.38417	2.27055	0.55365	2.27055	0.60649
2.27262	0.38434	2.27262	0.5539	2.27262	0.60864
2.2747	0.38452	2.2747	0.55415	2.2747	0.60891
2.27679	0.38764	2.27679	0.55646	2.27679	0.61106
2.27887	0.38782	2.27887	0.55671	2.27887	0.61134
2.28096	0.388	2.28096	0.55901	2.28096	0.61348
2.28306	0.38818	2.28306	0.55927	2.28306	0.61562
2.28516	0.39129	2.28516	0.56156	2.28516	0.6159
2.28726	0.39438	2.28726	0.56385	2.28726	0.61804
2.28936	0.39745	2.28936	0.56614	2.28936	0.62017
2.29147	0.39763	2.29147	0.5664	2.29147	0.62046
2.29359	0.39782	2.29359	0.56868	2.29359	0.62259
2.29571	0.40087	2.29571	0.56894	2.29571	0.62288
2.29783	0.40106	2.29783	0.57122	2.29783	0.625
2.29995	0.40124	2.29995	0.57148	2.29995	0.62529
2.30208	0.40429	2.30208	0.57376	2.30208	0.62558
2.30422	0.40447	2.30422	0.57402	2.30422	0.62771
2.30635	0.4075	2.30635	0.57629	2.30635	0.628
2.3085	0.40769	2.3085	0.57656	2.3085	0.62829
2.31064	0.4107	2.31064	0.57883	2.31064	0.63042
2.31279	0.41089	2.31279	0.58109	2.31279	0.63071
2.31494	0.41389	2.31494	0.58136	2.31494	0.63284
2.3171	0.41687	2.3171	0.58362	2.3171	0.63313
2.31926	0.41984	2.31926	0.58588	2.31926	0.63526
2.32143	0.42279	2.32143	0.58615	2.32143	0.63738
2.3236	0.42572	2.3236	0.5884	2.3236	0.63949
2.32577	0.42592	2.32577	0.59065	2.32577	0.64161
2.32795	0.42612	2.32795	0.59093	2.32795	0.64191
2.33013	0.42905	2.33013	0.5912	2.33013	0.64221
2.33232	0.42925	2.33232	0.59345	2.33232	0.64251
2.33451	0.43216	2.33451	0.59373	2.33451	0.64463
2.3367	0.43505	2.3367	0.59597	2.3367	0.64493
2.3389	0.43526	2.3389	0.59625	2.3389	0.64704
2.3411	0.44081	2.3411	0.59849	2.3411	0.64915
2.34331	0.44102	2.34331	0.60072	2.34331	0.64946
2.34552	0.44651	2.34552	0.60296	2.34552	0.64976
2.34773	0.44934	2.34773	0.60518	2.34773	0.65187
2.34995	0.45216	2.34995	0.60547	2.34995	0.65218
2.35218	0.45496	2.35218	0.60769	2.35218	0.65429
2.3544	0.45776	2.3544	0.60991	2.3544	0.6546
2.35664	0.46054	2.35664	0.61213	2.35664	0.65671
2.35887	0.46331	2.35887	0.61242	2.35887	0.65881
2.36111	0.46607	2.36111	0.61464	2.36111	0.65912
2.36336	0.46882	2.36336	0.61685	2.36336	0.66123
2.3656	0.47156	2.3656	0.61905	2.3656	0.66333
2.36786	0.47677	2.36786	0.62126	2.36786	0.66364
2.37011	0.47948	2.37011	0.62155	2.37011	0.66574
2.37238	0.48218	2.37238	0.62375	2.37238	0.66784
2.37464	0.4873	2.37464	0.62785	2.37464	0.66816
2.37691	0.48997	2.37691	0.63004	2.37691	0.67025
2.37919	0.49262	2.37919	0.63034	2.37919	0.67234
2.38147	0.49527	2.38147	0.63252	2.38147	0.67267
2.38375	0.50029	2.38375	0.63471	2.38375	0.67476
2.38604	0.50291	2.38604	0.63501	2.38604	0.67508
2.38833	0.50788	2.38833	0.63719	2.38833	0.67717
2.39063	0.5128	2.39063	0.63937	2.39063	0.67926
2.39293	0.51538	2.39293	0.64155	2.39293	0.67958
2.39523	0.52255	2.39523	0.64558	2.39523	0.68167
2.39754	0.52509	2.39754	0.64774	2.39754	0.68375
2.39986	0.52989	2.39986	0.6499	2.39986	0.68584
2.40217	0.53466	2.40217	0.6539	2.40217	0.68792
2.4045	0.53716	2.4045	0.65605	2.4045	0.68999
2.40682	0.54188	2.40682	0.6582	2.40682	0.69033
2.40916	0.54657	2.40916	0.66035	2.40916	0.6924
2.41149	0.55122	2.41149	0.66249	2.41149	0.69448
2.41383	0.55802	2.41383	0.66463	2.41383	0.69655
2.41618	0.5626	2.41618	0.66677	2.41618	0.69689
2.41853	0.56715	2.41853	0.67071	2.41853	0.69896
2.42089	0.57379	2.42089	0.67283	2.42089	0.70103
2.42325	0.57828	2.42325	0.67496	2.42325	0.70309
2.42561	0.58274	2.42561	0.67887	2.42561	0.70516
2.42798	0.58717	2.42798	0.68099	2.42798	0.70722
2.43035	0.59158	2.43035	0.6831	2.43035	0.70928
2.43273	0.59801	2.43273	0.68521	2.43273	0.70963
2.43511	0.60236	2.43511	0.68909	2.43511	0.71169
2.4375	0.60668	2.4375	0.69119	2.4375	0.71375
2.43989	0.61298	2.43989	0.69505	2.43989	0.71581
2.44229	0.61725	2.44229	0.69715	2.44229	0.71616
2.44469	0.62346	2.44469	0.69924	2.44469	0.71821
2.4471	0.62768	2.4471	0.70133	2.4471	0.72027
2.44951	0.63381	2.44951	0.70516	2.44951	0.72232
2.45192	0.63798	2.45192	0.70724	2.45192	0.72437
2.45434	0.64404	2.45434	0.71105	2.45434	0.72642
2.45677	0.65005	2.45677	0.71485	2.45677	0.72847
2.4592	0.65602	2.4592	0.71863	2.4592	0.73051
2.46163	0.6638	2.46163	0.7224	2.46163	0.73423
2.46407	0.66967	2.46407	0.72616	2.46407	0.73627
2.46652	0.6755	2.46652	0.72822	2.46652	0.73831
2.46897	0.67948	2.46897	0.73196	2.46897	0.73868
2.47142	0.68525	2.47142	0.73401	2.47142	0.74071
2.47388	0.69098	2.47388	0.73774	2.47388	0.74275
2.47634	0.69668	2.47634	0.73978	2.47634	0.74312
2.47881	0.70234	2.47881	0.74349	2.47881	0.74515
2.48129	0.70797	2.48129	0.74719	2.48129	0.74719
2.48377	0.71356	2.48377	0.75088	2.48377	0.74922
2.48625	0.72085	2.48625	0.75455	2.48625	0.75125
2.48874	0.72637	2.48874	0.75822	2.48874	0.75328
2.49123	0.73186	2.49123	0.76188	2.49123	0.75531
2.49373	0.739	2.49373	0.76715	2.49373	0.75734
2.49623	0.74442	2.49623	0.77078	2.49623	0.761
2.49874	0.74981	2.49874	0.7744	2.49874	0.76466
2.50126	0.75683	2.50126	0.77801	2.50126	0.76668
2.50378	0.76215	2.50378	0.78161	2.50378	0.76869
2.5063	0.76745	2.5063	0.78521	2.5063	0.77071
2.50883	0.77272	2.50883	0.7872	2.50883	0.77272
2.51136	0.77958	2.51136	0.79078	2.51136	0.77474
2.5139	0.7864	2.5139	0.79435	2.5139	0.77513
2.51645	0.79158	2.51645	0.79791	2.51645	0.77714
2.519	0.79831	2.519	0.80146	2.519	0.77915
2.52155	0.80344	2.52155	0.80501	2.52155	0.78278
2.52411	0.8101	2.52411	0.8101	2.52411	0.78478
2.52668	0.81518	2.52668	0.81518	2.52668	0.78679
2.52925	0.82023	2.52925	0.81869	2.52925	0.78879
2.53182	0.8268	2.53182	0.82219	2.53182	0.7908
2.5344	0.83332	2.5344	0.82568	2.5344	0.7944
2.53699	0.83981	2.53699	0.8307	2.53699	0.7964
2.53958	0.84626	2.53958	0.83417	2.53958	0.7984
2.54218	0.85268	2.54218	0.83764	2.54218	0.80198
2.54478	0.85906	2.54478	0.8411	2.54478	0.80397
2.54739	0.86541	2.54739	0.84606	2.54739	0.80755
2.55	0.87172	2.55	0.8495	2.55	0.80954
2.55262	0.878	2.55262	0.85293	2.55262	0.81153
2.55524	0.88281	2.55524	0.85785	2.55524	0.81352
2.55787	0.88903	2.55787	0.86127	2.55787	0.8155
2.5605	0.8938	2.5605	0.86468	2.5605	0.81749
2.56314	0.89855	2.56314	0.86956	2.56314	0.81948
2.56579	0.90612	2.56579	0.87442	2.56579	0.82302
2.56844	0.91224	2.56844	0.8778	2.56844	0.82501
2.5711	0.91832	2.5711	0.88118	2.5711	0.82854
2.57376	0.92438	2.57376	0.88455	2.57376	0.83052
2.57642	0.93042	2.57642	0.88791	2.57642	0.8325
2.5791	0.93505	2.5791	0.89127	2.5791	0.83602
2.58178	0.94104	2.58178	0.89606	2.58178	0.838
2.58446	0.947	2.58446	0.89941	2.58446	0.83997
2.58715	0.95294	2.58715	0.90275	2.58715	0.84195
2.58984	0.95885	2.58984	0.90751	2.58984	0.84392
2.59254	0.96474	2.59254	0.91083	2.59254	0.8459
2.59525	0.97061	2.59525	0.91557	2.59525	0.84787
2.59796	0.97512	2.59796	0.91888	2.59796	0.84984
2.60068	0.98094	2.60068	0.92359	2.60068	0.85182
2.6034	0.98807	2.6034	0.92689	2.6034	0.85531
2.60613	0.99253	2.60613	0.93018	2.60613	0.85728
2.60887	0.99829	2.60887	0.93486	2.60887	0.86077
2.61161	1.00533	2.61161	0.93814	2.61161	0.86273
2.61435	1.01105	2.61435	0.94419	2.61435	0.8647
2.61711	1.01802	2.61711	0.94745	2.61711	0.86667
2.61986	1.02369	2.61986	0.95209	2.61986	0.87014
2.62263	1.02934	2.62263	0.95671	2.62263	0.8721
2.6254	1.03624	2.6254	0.95996	2.6254	0.87557
2.62817	1.04184	2.62817	0.96319	2.62817	0.87753
2.63095	1.04743	2.63095	0.96779	2.63095	0.87949
2.63374	1.053	2.63374	0.97102	2.63374	0.88145
2.63653	1.05855	2.63653	0.9756	2.63653	0.88341
2.63933	1.06532	2.63933	0.98016	2.63933	0.88686
2.64214	1.07207	2.64214	0.98472	2.64214	0.88882
2.64495	1.07878	2.64495	0.98926	2.64495	0.89226
2.64776	1.08425	2.64776	0.99379	2.64776	0.89422
2.65059	1.09092	2.65059	0.99831	2.65059	0.89617
2.65342	1.09757	2.65342	1.00149	2.65342	0.89813
2.65625	1.10298	2.65625	1.006	2.65625	0.90009
2.65909	1.10958	2.65909	1.01049	2.65909	0.90352
2.66194	1.11615	2.66194	1.01497	2.66194	0.90547
2.66479	1.1227	2.66479	1.01945	2.66479	0.90889
2.66765	1.1304	2.66765	1.02521	2.66765	0.91231
2.67052	1.13807	2.67052	1.02966	2.67052	0.91572
2.67339	1.14453	2.67339	1.0341	2.67339	0.91767
2.67626	1.15098	2.67626	1.03853	2.67626	0.91962
2.67915	1.1574	2.67915	1.04295	2.67915	0.92302
2.68204	1.16495	2.68204	1.04864	2.68204	0.92497
2.68494	1.17247	2.68494	1.05303	2.68494	0.92692
2.68784	1.17996	2.68784	1.05742	2.68784	0.93031
2.69075	1.18741	2.69075	1.06307	2.69075	0.9337
2.69366	1.19484	2.69366	1.0687	2.69366	0.93852
2.69658	1.20223	2.69658	1.07305	2.69658	0.94047
2.69951	1.2096	2.69951	1.0774	2.69951	0.94384
2.70245	1.21805	2.70245	1.08299	2.70245	0.94721
2.70539	1.22535	2.70539	1.08856	2.70539	0.94915
2.70833	1.23263	2.70833	1.09411	2.70833	0.9511
2.71129	1.24097	2.71129	1.09965	2.71129	0.95304
2.71425	1.24928	2.71425	1.10517	2.71425	0.95782
2.71721	1.25862	2.71721	1.11068	2.71721	0.96117
2.72019	1.26685	2.72019	1.11739	2.72019	0.96452
2.72317	1.27611	2.72317	1.12286	2.72317	0.96787
2.72615	1.28426	2.72615	1.12711	2.72615	0.96981
2.72914	1.29238	2.72914	1.13256	2.72914	0.97315
2.73214	1.30046	2.73214	1.1392	2.73214	0.97648
2.73515	1.30956	2.73515	1.14581	2.73515	0.97981
2.73816	1.31965	2.73816	1.15239	2.73816	0.98314
2.74118	1.32762	2.74118	1.15896	2.74118	0.98647
2.74421	1.33762	2.74421	1.1655	2.74421	0.98979
2.74724	1.34654	2.74724	1.17201	2.74724	0.99449
2.75028	1.35441	2.75028	1.17851	2.75028	0.9978
2.75332	1.36327	2.75332	1.18382	2.75332	1.0011
2.75637	1.37108	2.75637	1.18913	2.75637	1.00441
2.75943	1.37986	2.75943	1.19557	2.75943	1.00771
2.7625	1.38861	2.7625	1.20199	2.7625	1.011
2.76557	1.39732	2.76557	1.2084	2.76557	1.01293
2.76865	1.40599	2.76865	1.21478	2.76865	1.01622
2.77174	1.41366	2.77174	1.22115	2.77174	1.01951
2.77483	1.42032	2.77483	1.22636	2.77483	1.0228
2.77793	1.42696	2.77793	1.23269	2.77793	1.02608
2.78104	1.43359	2.78104	1.23788	2.78104	1.02936
2.78415	1.43924	2.78415	1.24306	2.78415	1.03263
2.78728	1.44488	2.78728	1.24823	2.78728	1.03591
2.7904	1.4505	2.7904	1.25339	2.7904	1.03918
2.79354	1.45612	2.79354	1.25855	2.79354	1.04244
2.79668	1.46173	2.79668	1.26258	2.79668	1.04437
2.79983	1.46638	2.79983	1.26772	2.79983	1.04763
2.80299	1.47007	2.80299	1.27174	2.80299	1.05089
2.80615	1.47376	2.80615	1.27576	2.80615	1.05282
2.80932	1.47649	2.80932	1.27868	2.80932	1.05475
2.8125	1.47828	2.8125	1.2816	2.8125	1.05801
2.81569	1.47912	2.81569	1.28452	2.81569	1.05993
2.81888	1.48091	2.81888	1.28744	2.81888	1.06186
2.82208	1.48175	2.82208	1.28926	2.82208	1.06246
2.82528	1.48259	2.82528	1.29109	2.82528	1.06174
2.8285	1.48248	2.8285	1.29292	2.8285	1.06367
2.83172	1.48237	2.83172	1.29256	2.83172	1.06428
2.83495	1.4813	2.83495	1.2933	2.83495	1.06621
2.83818	1.48023	2.83818	1.29294	2.83818	1.06682
2.84143	1.47819	2.84143	1.29258	2.84143	1.06743
2.84468	1.47519	2.84468	1.29112	2.84468	1.06804
2.84794	1.47314	2.84794	1.29075	2.84794	1.06865
2.8512	1.46914	2.8512	1.28928	2.8512	1.06793
2.85448	1.46512	2.85448	1.28781	2.85448	1.06721
2.85776	1.46108	2.85776	1.28522	2.85776	1.06648
2.86105	1.45603	2.86105	1.2815	2.86105	1.06576
2.86434	1.45096	2.86434	1.27888	2.86434	1.06503
2.86765	1.44388	2.86765	1.27513	2.86765	1.06295
2.87096	1.43874	2.87096	1.27136	2.87096	1.06086
2.87428	1.43156	2.87428	1.26757	2.87428	1.05876
2.8776	1.42433	2.8776	1.26375	2.8776	1.05529
2.88094	1.41704	2.88094	1.25878	2.88094	1.05317
2.88428	1.40971	2.88428	1.25262	2.88428	1.05104
2.88763	1.40231	2.88763	1.24757	2.88763	1.0489
2.89099	1.39279	2.89099	1.24133	2.89099	1.04675
2.89435	1.38422	2.89435	1.23621	2.89435	1.04459
2.89773	1.37558	2.89773	1.23106	2.89773	1.04242
2.90111	1.3658	2.90111	1.22469	2.90111	1.03885
2.9045	1.35593	2.9045	1.21947	2.9045	1.03385
2.90789	1.34596	2.90789	1.21301	2.90789	1.03023
2.9113	1.33481	2.9113	1.2065	2.9113	1.02659
2.91471	1.32463	2.91471	1.19873	2.91471	1.02435
2.91813	1.31436	2.91813	1.19089	2.91813	1.02067
2.92156	1.30285	2.92156	1.18297	2.92156	1.01554
2.925	1.29235	2.925	1.17623	2.925	1.01181
2.92845	1.28174	2.92845	1.16944	2.92845	1.00805
2.9319	1.27217	2.9319	1.16259	2.9319	1.00428
2.93536	1.2625	2.93536	1.15695	2.93536	1.00048
2.93883	1.25273	2.93883	1.14999	2.93883	0.99666
2.94231	1.24405	2.94231	1.14426	2.94231	0.99281
2.94579	1.23528	2.94579	1.13849	2.94579	0.99043
2.94929	1.22643	2.94929	1.13397	2.94929	0.98953
2.95279	1.2175	2.95279	1.12812	2.95279	0.98563
2.9563	1.2097	2.9563	1.12222	2.9563	0.98321
2.95982	1.20306	2.95982	1.11761	2.95982	0.98079
2.96335	1.19637	2.96335	1.11163	2.96335	0.97835
2.96689	1.18962	2.96689	1.10694	2.96689	0.97589
2.97043	1.18408	2.97043	1.10223	2.97043	0.9719
2.97398	1.17723	2.97398	1.09612	2.97398	0.96942
2.97754	1.1716	2.97754	1.0927	2.97754	0.96693
2.98112	1.16593	2.98112	1.08926	2.98112	0.96442
2.98469	1.16021	2.98469	1.08717	2.98469	0.96345
2.98828	1.15575	2.98828	1.08369	2.98828	0.96093
2.99188	1.15386	2.99188	1.08158	2.99188	0.95995
2.99548	1.15195	2.99548	1.07946	2.99548	0.95896
2.9991	1.14874	2.9991	1.07873	2.9991	0.95954
3.00272	1.14682	3.00272	1.07798	3.00272	0.95856
3.00635	1.14489	3.00635	1.07585	3.00635	0.95757
3.00999	1.14427	3.00999	1.0737	3.00999	0.95815
3.01364	1.14232	3.01364	1.07294	3.01364	0.95715
3.01729	1.1417	3.01729	1.07078	3.01729	0.95774
3.02096	1.14239	3.02096	1.07002	3.02096	0.95674
3.02464	1.14441	3.02464	1.07067	3.02464	0.95732
3.02832	1.1451	3.02832	1.07132	3.02832	0.9579
3.03201	1.1458	3.03201	1.07056	3.03201	0.95849
3.03571	1.1465	3.03571	1.07121	3.03571	0.95907
3.03943	1.1472	3.03943	1.07329	3.03943	0.95807
3.04315	1.15055	3.04315	1.07394	3.04315	0.95866
3.04688	1.1539	3.04688	1.07602	3.04688	0.95925
3.05061	1.15593	3.05061	1.07809	3.05061	0.95984
3.05436	1.15796	3.05436	1.08017	3.05436	0.96043
3.05812	1.16131	3.05812	1.08225	3.05812	0.96102
3.06188	1.16465	3.06188	1.08433	3.06188	0.96161
3.06566	1.168	3.06566	1.08641	3.06566	0.96379
3.06944	1.17265	3.06944	1.08849	3.06944	0.96598
3.07324	1.17599	3.07324	1.09057	3.07324	0.96657
3.07704	1.18064	3.07704	1.09265	3.07704	0.96876
3.08086	1.18657	3.08086	1.09614	3.08086	0.97095
3.08468	1.1912	3.08468	1.09823	3.08468	0.97314
3.08851	1.19582	3.08851	1.10312	3.08851	0.97533
3.09235	1.20172	3.09235	1.1066	3.09235	0.9791
3.0962	1.20761	3.0962	1.11148	3.0962	0.98286
3.10006	1.21348	3.10006	1.11634	3.10006	0.98662
3.10393	1.22061	3.10393	1.1212	3.10393	0.99038
3.10781	1.22772	3.10781	1.12467	3.10781	0.99412
3.1117	1.23354	3.1117	1.12951	3.1117	0.99787
3.1156	1.24061	3.1156	1.13297	3.1156	1.00005
3.11951	1.2464	3.11951	1.1378	3.11951	1.00224
3.12343	1.25343	3.12343	1.14263	3.12343	1.00598
3.12736	1.25919	3.12736	1.14744	3.12736	1.00971
3.1313	1.26618	3.1313	1.15225	3.1313	1.0119
3.13525	1.27192	3.13525	1.15704	3.13525	1.01408
3.1392	1.27888	3.1392	1.16183	3.1392	1.01935
3.14317	1.28581	3.14317	1.16796	3.14317	1.02307
3.14715	1.29394	3.14715	1.17273	3.14715	1.02679
3.15114	1.30083	3.15114	1.17884	3.15114	1.0305
3.15514	1.30891	3.15514	1.18492	3.15514	1.03421
3.15915	1.31696	3.15915	1.18966	3.15915	1.03944
3.16317	1.32497	3.16317	1.1944	3.16317	1.04465
3.1672	1.33297	3.1672	1.19913	3.1672	1.04834
3.17124	1.34093	3.17124	1.20385	3.17124	1.05203
3.17529	1.34887	3.17529	1.20857	3.17529	1.05571
3.17935	1.3556	3.17935	1.21328	3.17935	1.05939
3.18342	1.36349	3.18342	1.21929	3.18342	1.06307
3.1875	1.3702	3.1875	1.22528	3.1875	1.06674
3.19159	1.37804	3.19159	1.22997	3.19159	1.06892
3.19569	1.38586	3.19569	1.23594	3.19569	1.07259
3.19981	1.39251	3.19981	1.24061	3.19981	1.07626
3.20393	1.40143	3.20393	1.24656	3.20393	1.07992
3.20806	1.40804	3.20806	1.24993	3.20806	1.0821
3.21221	1.41577	3.21221	1.25586	3.21221	1.08428
3.21636	1.42461	3.21636	1.26178	3.21636	1.08794
3.22053	1.4323	3.22053	1.26769	3.22053	1.09013
3.22471	1.44108	3.22471	1.27232	3.22471	1.09379
3.2289	1.44872	3.2289	1.27695	3.2289	1.09597
3.23309	1.45744	3.23309	1.28157	3.23309	1.09816
3.2373	1.46614	3.2373	1.28492	3.2373	1.10181
3.24153	1.47371	3.24153	1.28828	3.24153	1.10547
3.24576	1.48016	3.24576	1.29038	3.24576	1.10912
3.25	1.48551	3.25	1.29499	3.25	1.10984
3.25425	1.49086	3.25425	1.2996	3.25425	1.11057
3.25852	1.4962	3.25852	1.3042	3.25852	1.11276
3.2628	1.5037	3.2628	1.3088	3.2628	1.11496
3.26708	1.51011	3.26708	1.31216	3.26708	1.11569
3.27138	1.51866	3.27138	1.31675	3.27138	1.11642
3.27569	1.52504	3.27569	1.32134	3.27569	1.11862
3.28001	1.53355	3.28001	1.32345	3.28001	1.12082
3.28435	1.5399	3.28435	1.32557	3.28435	1.12156
3.28869	1.54625	3.28869	1.32768	3.28869	1.12084
3.29305	1.55152	3.29305	1.33104	3.29305	1.12158
3.29741	1.55785	3.29741	1.33316	3.29741	1.12085
3.30179	1.56417	3.30179	1.33651	3.30179	1.1216
3.30618	1.57048	3.30618	1.33987	3.30618	1.12382
3.31059	1.57678	3.31059	1.342	3.31059	1.12162
3.315	1.58203	3.315	1.34536	3.315	1.12236
3.31943	1.58728	3.31943	1.34872	3.31943	1.12311
3.32386	1.59356	3.32386	1.35085	3.32386	1.12238
3.32831	1.59879	3.32831	1.35299	3.32831	1.12165
3.33277	1.60403	3.33277	1.35512	3.33277	1.11943
3.33725	1.60822	3.33725	1.35603	3.33725	1.11869
3.34173	1.61448	3.34173	1.3594	3.34173	1.11944
3.34623	1.61971	3.34623	1.36155	3.34623	1.1187
3.35074	1.62389	3.35074	1.36123	3.35074	1.11496
3.35526	1.62705	3.35526	1.36338	3.35526	1.1142
3.3598	1.63124	3.3598	1.36799	3.3598	1.11345
3.36434	1.63544	3.36434	1.37015	3.36434	1.11269
3.3689	1.64066	3.3689	1.37476	3.3689	1.11344
3.37347	1.64485	3.37347	1.37569	3.37347	1.11268
3.37806	1.65006	3.37806	1.37662	3.37806	1.11496
3.38265	1.65528	3.38265	1.37756	3.38265	1.11723
3.38726	1.66049	3.38726	1.37972	3.38726	1.11799
3.39188	1.66468	3.39188	1.38189	3.39188	1.12027
3.39652	1.66887	3.39652	1.38529	3.39652	1.11952
3.40116	1.67103	3.40116	1.38869	3.40116	1.12028
3.40582	1.67523	3.40582	1.39209	3.40582	1.11953
3.41049	1.68044	3.41049	1.39549	3.41049	1.12182
3.41518	1.68565	3.41518	1.39645	3.41518	1.12106
3.41988	1.68884	3.41988	1.39985	3.41988	1.12031
3.42459	1.69405	3.42459	1.40204	3.42459	1.12261
3.42931	1.69623	3.42931	1.40301	3.42931	1.12185
3.43405	1.70144	3.43405	1.40642	3.43405	1.12263
3.4388	1.70464	3.4388	1.40739	3.4388	1.1234
3.44356	1.70783	3.44356	1.40959	3.44356	1.12571
3.44834	1.71103	3.44834	1.41179	3.44834	1.12802
3.45313	1.71424	3.45313	1.41399	3.45313	1.13033
3.45793	1.71845	3.45793	1.41497	3.45793	1.13265
3.46274	1.72367	3.46274	1.4184	3.46274	1.13496
3.46757	1.72688	3.46757	1.42183	3.46757	1.13728
3.47242	1.73009	3.47242	1.42526	3.47242	1.13655
3.47727	1.73331	3.47727	1.42626	3.47727	1.13887
3.48214	1.73853	3.48214	1.42725	3.48214	1.14119
3.48703	1.74176	3.48703	1.42947	3.48703	1.14199
3.49192	1.74698	3.49192	1.43048	3.49192	1.14279
3.49684	1.75021	3.49684	1.43148	3.49684	1.14513
3.50176	1.75344	3.50176	1.43493	3.50176	1.14593
3.5067	1.75767	3.5067	1.4396	3.5067	1.14674
3.51165	1.76091	3.51165	1.44306	3.51165	1.14602
3.51662	1.76415	3.51662	1.44529	3.51662	1.14836
3.5216	1.76639	3.5216	1.44632	3.5216	1.15223
3.5266	1.76864	3.5266	1.44612	3.5266	1.15458
3.53161	1.77289	3.53161	1.44715	3.53161	1.15845
3.53663	1.77813	3.53663	1.44818	3.53663	1.16232
3.54167	1.78238	3.54167	1.44921	3.54167	1.16467
3.54672	1.78464	3.54672	1.44902	3.54672	1.16702
3.55179	1.78791	3.55179	1.45005	3.55179	1.16786
3.55687	1.79117	3.55687	1.45354	3.55687	1.16869
3.56196	1.79543	3.56196	1.45458	3.56196	1.16953
3.56707	1.7987	3.56707	1.45807	3.56707	1.17189
3.5722	1.80297	3.5722	1.45912	3.5722	1.17273
3.57734	1.80823	3.57734	1.46262	3.57734	1.1751
3.58249	1.8125	3.58249	1.46612	3.58249	1.17594
3.58766	1.81677	3.58766	1.46717	3.58766	1.17831
3.59285	1.82301	3.59285	1.46823	3.59285	1.18221
3.59805	1.82532	3.59805	1.46807	3.59805	1.18458
3.60326	1.82763	3.60326	1.47036	3.60326	1.18392
3.60849	1.83093	3.60849	1.47632	3.60849	1.1863
3.61374	1.8362	3.61374	1.47862	3.61374	1.18716
3.619	1.84048	3.619	1.48092	3.619	1.18955
3.62427	1.84477	3.62427	1.48322	3.62427	1.19194
3.62956	1.84808	3.62956	1.4843	3.62956	1.19433
3.63487	1.85238	3.63487	1.48416	3.63487	1.19975
3.64019	1.8557	3.64019	1.48402	3.64019	1.20366
3.64553	1.85902	3.64553	1.48511	3.64553	1.20756
3.65088	1.86235	3.65088	1.48743	3.65088	1.20845
3.65625	1.86568	3.65625	1.4922	3.65625	1.20783
3.66163	1.86607	3.66163	1.49819	3.66163	1.20568
3.66704	1.87039	3.66704	1.50174	3.66704	1.20353
3.67245	1.87275	3.67245	1.50529	3.67245	1.20289
3.67788	1.87413	3.67788	1.50762	3.67788	1.20531
3.68333	1.87257	3.68333	1.51118	3.68333	1.20925
3.6888	1.87396	3.6888	1.50864	3.6888	1.21471
3.69428	1.88027	3.69428	1.50731	3.69428	1.22319
3.69978	1.88658	3.69978	1.5072	3.69978	1.22862
3.70529	1.89582	3.70529	1.51078	3.70529	1.23405
3.71082	1.90212	3.71082	1.51436	3.71082	1.23647
3.71637	1.91133	3.71637	1.51794	3.71637	1.23739
3.72193	1.91568	3.72193	1.52397	3.72193	1.24282
3.72751	1.91711	3.72751	1.52511	3.72751	1.24375
3.73311	1.91466	3.73311	1.52626	3.73311	1.24168
3.73872	1.91414	3.73872	1.52618	3.73872	1.2396
3.74435	1.91461	3.74435	1.52487	3.74435	1.23903
3.75	1.91898	3.75	1.5211	3.75	1.23845
3.75566	1.92434	3.75566	1.52225	3.75566	1.24693
3.76135	1.9297	3.76135	1.5271	3.76135	1.24788
3.76705	1.93506	3.76705	1.52826	3.76705	1.24882
3.77276	1.94042	3.77276	1.53188	3.77276	1.25429
3.7785	1.94286	3.7785	1.53674	3.7785	1.25675
3.78425	1.94629	3.78425	1.54282	3.78425	1.26221
3.79002	1.94874	3.79002	1.54645	3.79002	1.26617
3.7958	1.95217	3.7958	1.54517	3.7958	1.26563
3.80161	1.95464	3.80161	1.54758	3.80161	1.2696
3.80743	1.95516	3.80743	1.54754	3.80743	1.27207
3.81327	1.95178	3.81327	1.54626	3.81327	1.27902
3.81912	1.9523	3.81912	1.54868	3.81912	1.28
3.825	1.95185	3.825	1.54864	3.825	1.28397
3.83089	1.95335	3.83089	1.54983	3.83089	1.28645
3.83681	1.95584	3.83681	1.55102	3.83681	1.2919
3.84274	1.96127	3.84274	1.5584	3.84274	1.29439
3.84868	1.96964	3.84868	1.5633	3.84868	1.29984
3.85465	1.97605	3.85465	1.56575	3.85465	1.29788
3.86064	1.97953	3.86064	1.57311	3.86064	1.29888
3.86664	1.98302	3.86664	1.57433	3.86664	1.2984
3.87266	1.98554	3.87266	1.57801	3.87266	1.30388
3.87871	1.98416	3.87871	1.57555	3.87871	1.30935
3.88477	1.98277	3.88477	1.57432	3.88477	1.31037
3.89085	1.98334	3.89085	1.57555	3.89085	1.31288
3.89694	1.98686	3.89694	1.57925	3.89694	1.3213
3.90306	1.9894	3.90306	1.58542	3.90306	1.32381
3.9092	1.99586	3.9092	1.59036	3.9092	1.3219
3.91535	2.00135	3.91535	1.59653	3.91535	1.32146
3.92153	2.00782	3.92153	1.59656	3.92153	1.3225
3.92773	2.01038	3.92773	1.59413	3.92773	1.32354
3.93394	2.01001	3.93394	1.59415	3.93394	1.33199
3.94017	2.00376	3.94017	1.58923	3.94017	1.33305
3.94643	1.99746	3.94643	1.59173	3.94643	1.34001
3.9527	2.00102	3.9527	1.59671	3.9527	1.34402
3.959	2.0036	3.959	1.6054	3.959	1.35243
3.96531	2.00915	3.96531	1.60668	3.96531	1.36226
3.97165	2.01766	3.97165	1.61412	3.97165	1.36772
3.978	2.02222	3.978	1.62156	3.978	1.37026
3.98438	2.03464	3.98438	1.62899	3.98438	1.37426
3.99077	2.03921	3.99077	1.62662	3.99077	1.37826
3.99719	2.03889	3.99719	1.6267	3.99719	1.37792
4.00362	2.03562	4.00362	1.62923	4.00362	1.37903
