# Supplementary material for: Hydrogenated Cs2AgBiBr6 for significantly improved efficiency of lead-free inorganic double perovskite solar cell
Source: Nat Commun. 2022 Jun 13;13:3397. doi: 10.1038/s41467-022-31016-w (PMC9192601; doi:10.1038/s41467-022-31016-w)
Supplement: Supplementary file 4 — Source data [file 41467_2022_31016_MOESM4_ESM.zip › Supplementary Fig.10.xlsx]

## Sheet: Supplementary Fig.10
0 s		200 s		300 s		400 s		600 s		800 s		1000 s		1200 s		1400 s		1600 s		1800 s		2000 s		2200 s		2400 s
2-Theta (Degree)	Intensity (a.u.)	2-Theta (Degree)	Intensity (a.u.)	2-Theta (Degree)	Intensity (a.u.)	2-Theta (Degree)	Intensity (a.u.)	2-Theta (Degree)	Intensity (a.u.)	2-Theta (Degree)	Intensity (a.u.)	2-Theta (Degree)	Intensity (a.u.)	2-Theta (Degree)	Intensity (a.u.)	2-Theta (Degree)	Intensity (a.u.)	2-Theta (Degree)	Intensity (a.u.)	2-Theta (Degree)	Intensity (a.u.)	2-Theta (Degree)	Intensity (a.u.)	2-Theta (Degree)	Intensity (a.u.)	2-Theta (Degree)	Intensity (a.u.)
10	-770.823	9.993	-594.852	10.004	-354.55	10.016	-122.021	10.011	114.202	10.004	341.738	10.016	533.056	10.004	719.179	10.016	950.811	10.016	1176.8	10.033	1361.76	10.031	1568.42	10.037	1775.41	9.988	1967.31
10.0197	-772.411	10.0127	-586.797	10.0237	-350.531	10.0357	-114.827	10.0307	130.692	10.0237	339.524	10.0357	545.222	10.0237	723	10.0357	957.288	10.0357	1169.8	10.0527	1365.18	10.0507	1569.77	10.0567	1790.18	10.0077	1969.84
10.0394	-772.084	10.0324	-576.64	10.0434	-356.985	10.0554	-93.7156	10.0504	136.322	10.0434	355.183	10.0554	549.258	10.0434	720.764	10.0554	950.052	10.0554	1185.22	10.0724	1376.11	10.0704	1574.19	10.0764	1802.15	10.0274	1974.93
10.059	-761.932	10.052	-568.898	10.063	-344.997	10.075	-100.07	10.07	152.91	10.063	358.537	10.075	545.954	10.063	721.561	10.075	955.199	10.075	1183.72	10.092	1379.52	10.09	1574.35	10.096	1796.91	10.047	1964.46
10.0787	-777.056	10.0717	-559.123	10.0827	-335.702	10.0947	-89.3418	10.0897	152.662	10.0827	362.965	10.0947	551.444	10.0827	727.136	10.0947	957.353	10.0947	1190.69	10.1117	1387.91	10.1097	1585.83	10.1157	1800.64	10.0667	1971.55
10.0984	-779.044	10.0914	-553.566	10.1024	-338.9	10.1144	-85.9404	10.1094	155.67	10.1024	361.842	10.1144	549.965	10.1024	728.759	10.1144	958.81	10.1144	1194.65	10.1314	1382.02	10.1294	1587.01	10.1354	1814.16	10.0864	1982.8
10.1181	-786.909	10.1111	-578.76	10.1221	-326.226	10.1341	-83.8181	10.1291	157.233	10.1221	361.256	10.1341	551.418	10.1221	732.947	10.1341	942.035	10.1341	1188.87	10.1511	1393.21	10.1491	1586.2	10.1551	1798.43	10.1061	1987.77
10.1378	-796.826	10.1308	-576.471	10.1418	-330.917	10.1538	-63.4049	10.1488	151.964	10.1418	355.876	10.1538	562.769	10.1418	739.178	10.1538	940.218	10.1538	1187.77	10.1708	1383.1	10.1688	1585.3	10.1748	1782.25	10.1258	2000.2
10.1575	-787.872	10.1505	-562.744	10.1615	-325.091	10.1735	-52.1762	10.1685	156.374	10.1615	358.061	10.1735	563.476	10.1615	758.44	10.1735	957.042	10.1735	1194.11	10.1905	1381.48	10.1885	1600.13	10.1945	1783.7	10.1455	2002.39
10.1771	-800.703	10.1701	-555.199	10.1811	-311.191	10.1931	-57.2466	10.1881	156.122	10.1811	349.186	10.1931	566.844	10.1811	764.039	10.1931	969.626	10.1931	1200.44	10.2101	1378.59	10.2081	1591.42	10.2141	1781.26	10.1651	2019.16
10.1968	-784.827	10.1898	-545.194	10.2008	-311.562	10.2128	-90.4152	10.2078	142.385	10.2008	352.004	10.2128	576.39	10.2008	760.307	10.2128	979.898	10.2128	1207.36	10.2298	1389.45	10.2278	1593.53	10.2338	1792.77	10.1848	2028.49
10.2165	-775.439	10.2095	-538.626	10.2205	-315.741	10.2325	-68.1419	10.2275	143.108	10.2205	348.088	10.2325	590.596	10.2205	756.733	10.2325	974.039	10.2325	1190.46	10.2495	1396.62	10.2475	1602.8	10.2535	1790.78	10.2045	2037.85
10.2362	-777.781	10.2292	-523.827	10.2402	-334.85	10.2522	-48.9685	10.2472	140.405	10.2402	361.435	10.2522	588.978	10.2402	748.049	10.2522	973.36	10.2522	1213.4	10.2692	1391.96	10.2672	1595.15	10.2732	1782.35	10.2242	2031.92
10.2559	-780.784	10.2489	-523.491	10.2599	-324.232	10.2719	-70.5698	10.2669	144.589	10.2599	347.542	10.2719	572.805	10.2599	748.751	10.2719	974.967	10.2719	1195.78	10.2889	1387.2	10.2869	1609.86	10.2929	1780.67	10.2439	2020.97
10.2755	-776.83	10.2685	-513.612	10.2795	-315.178	10.2915	-59.74	10.2865	136.696	10.2795	354.933	10.2915	576.965	10.2795	743.141	10.2915	973.145	10.2915	1203.4	10.3085	1407.55	10.3065	1618.05	10.3125	1803.79	10.2635	2011.67
10.2952	-773.101	10.2882	-541.833	10.2992	-318.89	10.3112	-49.1442	10.3062	133.292	10.2992	370.267	10.3112	567.212	10.2992	747.896	10.3112	961.914	10.3112	1208.38	10.3282	1413.95	10.3262	1613.89	10.3322	1812.27	10.2832	2021.38
10.3149	-775.616	10.3079	-569.159	10.3189	-306.409	10.3309	-57.5445	10.3259	136.919	10.3189	370.61	10.3309	565.695	10.3189	749.182	10.3309	936.363	10.3309	1202.76	10.3479	1423.82	10.3459	1618.71	10.3519	1794.7	10.3029	1999.62
10.3346	-771.333	10.3276	-547.458	10.3386	-316.801	10.3506	-34.2374	10.3456	130.703	10.3386	360.878	10.3506	570.488	10.3386	751.403	10.3506	928.888	10.3506	1211.38	10.3676	1433.06	10.3656	1615.83	10.3716	1804.8	10.3226	1988.92
10.3543	-783.896	10.3473	-558.274	10.3583	-307.757	10.3703	-40.9363	10.3653	138.187	10.3583	356.662	10.3703	564.579	10.3583	765.431	10.3703	945.845	10.3703	1210.47	10.3873	1418.57	10.3853	1627.98	10.3913	1812.21	10.3423	1997.94
10.3739	-763.763	10.3669	-533.101	10.3779	-295.057	10.3899	-65.7782	10.3849	135.464	10.3779	369.283	10.3899	581.276	10.3779	765.214	10.3899	936.927	10.3899	1207.53	10.4069	1422.98	10.4049	1609.23	10.4109	1806.32	10.3619	2000.91
10.3936	-757.787	10.3866	-534.719	10.3976	-301.38	10.4096	-70.6208	10.4046	138.559	10.3976	369.919	10.4096	581.869	10.3976	754.979	10.4096	945.426	10.4096	1216.25	10.4266	1427.72	10.4246	1599.42	10.4306	1809.84	10.3816	1999.07
10.4133	-726.728	10.4063	-540.627	10.4173	-304.952	10.4293	-64.0151	10.4243	140.683	10.4173	374.018	10.4293	576.356	10.4173	739.957	10.4293	961.443	10.4293	1204.84	10.4463	1412.15	10.4443	1590.27	10.4503	1800.38	10.4013	2006.99
10.433	-756.976	10.426	-533.703	10.437	-321.317	10.449	-57.7892	10.444	151.948	10.437	365.541	10.449	580.052	10.437	743.938	10.449	968.752	10.449	1207.05	10.466	1380.11	10.464	1580.12	10.47	1790.18	10.421	2007.28
10.4527	-765.156	10.4457	-546.261	10.4567	-328.733	10.4687	-66.3616	10.4637	168.439	10.4567	356.52	10.4687	568.554	10.4567	741.178	10.4687	966.357	10.4687	1201.9	10.4857	1381.5	10.4837	1615.24	10.4897	1802.59	10.4407	1997.33
10.4724	-746.58	10.4654	-543.358	10.4764	-317.904	10.4884	-61.9028	10.4834	181.88	10.4764	371.874	10.4884	575.16	10.4764	724.837	10.4884	975.234	10.4884	1206.89	10.5054	1396.62	10.5034	1612.26	10.5094	1803.73	10.4604	1979.93
10.492	-782.372	10.485	-573.408	10.496	-315.814	10.508	-58.8779	10.503	187.326	10.496	381.494	10.508	563.081	10.496	743.756	10.508	964.951	10.508	1208.53	10.525	1401.24	10.523	1617.87	10.529	1789.61	10.48	2001.58
10.5117	-768.418	10.5047	-576.519	10.5157	-314.828	10.5277	-61.4019	10.5227	187.665	10.5157	374.297	10.5277	565.352	10.5157	733.383	10.5277	965.511	10.5277	1215.18	10.5447	1390.95	10.5427	1616.79	10.5487	1785.01	10.4997	1993.16
10.5314	-754.762	10.5244	-573.44	10.5354	-308.208	10.5474	-56.9588	10.5424	175.441	10.5354	373.932	10.5474	568.775	10.5354	738.856	10.5474	977.6	10.5474	1206.42	10.5644	1399.87	10.5624	1618.81	10.5684	1794.36	10.5194	2002.08
10.5511	-758.94	10.5441	-589.615	10.5551	-302.439	10.5671	-83.0568	10.5621	167.963	10.5551	376.888	10.5671	567.768	10.5551	752.361	10.5671	956.426	10.5671	1201.03	10.5841	1396.88	10.5821	1616.17	10.5881	1787.64	10.5391	2004.7
10.5708	-725.777	10.5638	-554.301	10.5748	-306.758	10.5868	-87.2507	10.5818	162.122	10.5748	386.525	10.5868	577.296	10.5748	751.771	10.5868	947.381	10.5868	1195.92	10.6038	1410.64	10.6018	1602.57	10.6078	1793.66	10.5588	2005.14
10.5904	-734.906	10.5834	-556.517	10.5944	-308.713	10.6064	-75.3283	10.6014	155.628	10.5944	378.791	10.6064	573.566	10.5944	753.32	10.6064	960.032	10.6064	1189.22	10.6234	1401.72	10.6214	1586.49	10.6274	1810.05	10.5784	2008.4
10.6101	-726.237	10.6031	-552.625	10.6141	-304.811	10.6261	-88.9529	10.6211	155.168	10.6141	395.259	10.6261	573.985	10.6141	748.966	10.6261	964.238	10.6261	1191.33	10.6431	1400.27	10.6411	1584.66	10.6471	1805.81	10.5981	2003.04
10.6298	-754.708	10.6228	-532.571	10.6338	-317.99	10.6458	-64.1466	10.6408	146.901	10.6338	382.135	10.6458	582.131	10.6338	755.467	10.6458	965.277	10.6458	1202.6	10.6628	1405.22	10.6608	1580.05	10.6668	1806.94	10.6178	2005.66
10.6495	-756.11	10.6425	-552.347	10.6535	-319.071	10.6655	-60.1697	10.6605	161.722	10.6535	387.512	10.6655	570.919	10.6535	751.339	10.6655	961.022	10.6655	1203.34	10.6825	1420.72	10.6805	1596.98	10.6865	1806.14	10.6375	1974.78
10.6692	-770.196	10.6622	-555.017	10.6732	-313.215	10.6852	-54.508	10.6802	168.993	10.6732	387.173	10.6852	564.774	10.6732	749.665	10.6852	965.761	10.6852	1198.66	10.7022	1422.98	10.7002	1588.6	10.7062	1795.61	10.6572	1979.33
10.6889	-771.958	10.6819	-561.976	10.6929	-322.841	10.7049	-44.1686	10.6999	172.538	10.6929	377.696	10.7049	566.376	10.6929	747.982	10.7049	973.694	10.7049	1207.69	10.7219	1428.36	10.7199	1597.26	10.7259	1790.31	10.6769	1995.19
10.7085	-768.094	10.7015	-574.503	10.7125	-313.104	10.7245	-25.8101	10.7195	172.654	10.7125	387.449	10.7245	562.811	10.7125	738.832	10.7245	971.757	10.7245	1213.1	10.7415	1421.72	10.7395	1598.41	10.7455	1802.48	10.6965	1998.57
10.7282	-758.058	10.7212	-572.048	10.7322	-293.544	10.7442	-35.5129	10.7392	182.538	10.7322	379.275	10.7442	571.289	10.7322	749.518	10.7442	970.39	10.7442	1203.94	10.7612	1410.85	10.7592	1613.47	10.7652	1801.67	10.7162	1999.56
10.7479	-755.159	10.7409	-568.1	10.7519	-302.654	10.7639	-54.0914	10.7589	176.481	10.7519	377.508	10.7639	567.257	10.7519	736.28	10.7639	947.814	10.7639	1222.17	10.7809	1404.15	10.7789	1611.34	10.7849	1800.47	10.7359	1991
10.7676	-741.247	10.7606	-560.62	10.7716	-315.169	10.7836	-36.9104	10.7786	173.977	10.7716	372.067	10.7836	558.103	10.7716	738.035	10.7836	947.069	10.7836	1200.62	10.8006	1410.14	10.7986	1617.47	10.8046	1798.8	10.7556	1999.07
10.7873	-744.318	10.7803	-552.999	10.7913	-312.288	10.8033	-53.0708	10.7983	177.064	10.7913	380.094	10.8033	567.798	10.7913	745.333	10.8033	945.754	10.8033	1192.1	10.8203	1396.52	10.8183	1632.24	10.8243	1805.58	10.7753	2000.27
10.8069	-728.435	10.7999	-549.163	10.8109	-316.568	10.8229	-66.6343	10.8179	169.735	10.8109	391.951	10.8229	560.822	10.8109	748.081	10.8229	952.789	10.8229	1198.72	10.8399	1401.45	10.8379	1623.91	10.8439	1792.35	10.7949	2006.86
10.8266	-720.148	10.8196	-540.928	10.8306	-307.505	10.8426	-62.2736	10.8376	168.324	10.8306	386.196	10.8426	555.455	10.8306	751.184	10.8426	960.87	10.8426	1189	10.8596	1419.25	10.8576	1610.93	10.8636	1791.47	10.8146	2022.49
10.8463	-728.592	10.8393	-556.695	10.8503	-297.156	10.8623	-71.9067	10.8573	176.619	10.8503	406.556	10.8623	547.429	10.8503	759.891	10.8623	957.199	10.8623	1175.95	10.8793	1416.42	10.8773	1609.5	10.8833	1791.07	10.8343	2021.97
10.866	-739.508	10.859	-539.335	10.87	-308.611	10.882	-63.889	10.877	163.739	10.87	399.854	10.882	555.344	10.87	765.315	10.882	974.103	10.882	1195.21	10.899	1418.61	10.897	1590.09	10.903	1783.07	10.854	2024.15
10.8857	-740.771	10.8787	-529.232	10.8897	-308.85	10.9017	-62.735	10.8967	148.907	10.8897	383.65	10.9017	563.596	10.8897	749.407	10.9017	984.596	10.9017	1203.86	10.9187	1426.01	10.9167	1590.87	10.9227	1785.98	10.8737	2018.79
10.9053	-761.061	10.8983	-527.496	10.9093	-293.808	10.9213	-46.7399	10.9163	161.788	10.9093	385.538	10.9213	581.149	10.9093	752.798	10.9213	974.911	10.9213	1203.84	10.9383	1417.71	10.9363	1592.05	10.9423	1793.44	10.8933	2016.7
10.925	-746.859	10.918	-545.635	10.929	-287.024	10.941	-45.7708	10.936	156.609	10.929	375.192	10.941	603.586	10.929	759.288	10.941	988.81	10.941	1215.06	10.958	1403.2	10.956	1599.78	10.962	1796.27	10.913	2001.07
10.9447	-751.013	10.9377	-542.058	10.9487	-306.263	10.9607	-48.0635	10.9557	147.734	10.9487	362.372	10.9607	602.093	10.9487	737.845	10.9607	994.033	10.9607	1217.98	10.9777	1411.48	10.9757	1604.06	10.9817	1801.17	10.9327	1993.68
10.9644	-730.603	10.9574	-542.469	10.9684	-305.964	10.9804	-36.4714	10.9754	144.742	10.9684	353.582	10.9804	604.249	10.9684	747.67	10.9804	979.706	10.9804	1212.17	10.9974	1429.11	10.9954	1619.13	11.0014	1802.75	10.9524	1992.37
10.9841	-725.092	10.9771	-560.792	10.9881	-318.635	11.0001	-56.7965	10.9951	146.306	10.9881	360.054	11.0001	608.919	10.9881	745.202	11.0001	975.267	11.0001	1208.65	11.0171	1430.7	11.0151	1624.22	11.0211	1817.99	10.9721	1990.65
11.0038	-701.581	10.9968	-580.813	11.0078	-319.297	11.0198	-45.0753	11.0148	140.253	11.0078	354.91	11.0198	604.118	11.0078	752.992	11.0198	973.455	11.0198	1190.9	11.0368	1441.41	11.0348	1613.12	11.0408	1813.84	10.9918	1999.19
11.0234	-710.582	11.0164	-568.11	11.0274	-314.948	11.0394	-62.4102	11.0344	157.574	11.0274	363.316	11.0394	601.286	11.0274	762.246	11.0394	960.64	11.0394	1181.66	11.0564	1436.47	11.0544	1625.48	11.0604	1818.42	11.0114	2002.05
11.0431	-731.019	11.0361	-582.25	11.0471	-321.457	11.0591	-75.7397	11.0541	146.635	11.0471	379.205	11.0591	600.899	11.0471	773.038	11.0591	954.196	11.0591	1195.5	11.0761	1431.52	11.0741	1629.88	11.0801	1811.67	11.0311	2016.42
11.0628	-736.875	11.0558	-559.724	11.0668	-327.941	11.0788	-75.9666	11.0738	131.78	11.0668	380.229	11.0788	598.174	11.0668	767.038	11.0788	933.646	11.0788	1197.51	11.0958	1431.93	11.0938	1600.99	11.0998	1800.12	11.0508	1996.8
11.0825	-761.233	11.0755	-547.22	11.0865	-322.617	11.0985	-79.5925	11.0935	129.066	11.0865	371.848	11.0985	600.154	11.0865	751.546	11.0985	922.646	11.0985	1195.8	11.1155	1430.18	11.1135	1612.33	11.1195	1788.74	11.0705	2011.84
11.1022	-763.725	11.0952	-543.84	11.1062	-321.54	11.1182	-69.4278	11.1132	143.184	11.1062	378.983	11.1182	611.211	11.1062	757.132	11.1182	934.188	11.1182	1192.11	11.1352	1417.18	11.1332	1617.87	11.1392	1792.52	11.0902	2011.71
11.1218	-757.189	11.1148	-559.461	11.1258	-318.881	11.1378	-86.945	11.1328	127.915	11.1258	375.159	11.1378	607.476	11.1258	750.775	11.1378	938.574	11.1378	1198.38	11.1548	1389.15	11.1528	1614.63	11.1588	1795.03	11.1098	2005.31
11.1415	-768.629	11.1345	-549.12	11.1455	-311.096	11.1575	-77.1758	11.1525	135.656	11.1455	371.371	11.1575	591.467	11.1455	731.634	11.1575	939.873	11.1575	1198.37	11.1745	1394.62	11.1725	1618.43	11.1785	1793.84	11.1295	2008.35
11.1612	-769.721	11.1542	-568.291	11.1652	-309.14	11.1772	-66.9494	11.1722	150.958	11.1652	363.381	11.1772	586.469	11.1652	740.857	11.1772	944.302	11.1772	1206.17	11.1942	1399.75	11.1922	1609.21	11.1982	1790.21	11.1492	2000.3
11.1809	-754.167	11.1739	-554.708	11.1849	-328.09	11.1969	-69.8153	11.1919	169.131	11.1849	356.054	11.1969	572.769	11.1849	736.733	11.1969	948.444	11.1969	1202.66	11.2139	1413.3	11.2119	1595.19	11.2179	1802.51	11.1689	1996.85
11.2006	-747.141	11.1936	-552.019	11.2046	-312.34	11.2166	-47.8422	11.2116	166.275	11.2046	356.711	11.2166	573.076	11.2046	746.703	11.2166	946.151	11.2166	1213.08	11.2336	1414.68	11.2316	1605.09	11.2376	1807.17	11.1886	1997.9
11.2203	-754.544	11.2133	-543.304	11.2243	-321.992	11.2363	-63.4811	11.2313	177.5	11.2243	362.548	11.2363	574.426	11.2243	759.84	11.2363	961.327	11.2363	1228.33	11.2533	1405.33	11.2513	1599.12	11.2573	1808.67	11.2083	1987.95
11.2399	-753.04	11.2329	-549.545	11.2439	-324.201	11.2559	-64.6466	11.2509	173.087	11.2439	367.054	11.2559	576.198	11.2439	773.004	11.2559	965.975	11.2559	1234.41	11.2729	1418.28	11.2709	1613.68	11.2769	1809.36	11.2279	2016.34
11.2596	-753.068	11.2526	-534.009	11.2636	-324.485	11.2756	-58.0193	11.2706	169.379	11.2636	372.024	11.2756	578.013	11.2636	768.271	11.2756	956.508	11.2756	1221.61	11.2926	1420.07	11.2906	1600.08	11.2966	1823.29	11.2476	2020.07
11.2793	-769.344	11.2723	-534.999	11.2833	-324.861	11.2953	-66.2655	11.2903	165.066	11.2833	372.239	11.2953	592.864	11.2833	769.878	11.2953	959.584	11.2953	1212.75	11.3123	1412.85	11.3103	1610.51	11.3163	1816.52	11.2673	2025.04
11.299	-760.986	11.292	-548.109	11.303	-329.982	11.315	-66.3353	11.31	163.478	11.303	377.728	11.315	580.26	11.303	776.495	11.315	969.787	11.315	1201.52	11.332	1415.78	11.33	1614.98	11.336	1830.78	11.287	2017.26
11.3187	-760.339	11.3117	-553.93	11.3227	-331.806	11.3347	-68.8577	11.3297	147.049	11.3227	385.27	11.3347	590.93	11.3227	758.134	11.3347	966.882	11.3347	1202.94	11.3517	1398.46	11.3497	1603.4	11.3557	1810.66	11.3067	2025.07
11.3383	-781.833	11.3313	-554.478	11.3423	-316.543	11.3543	-55.8376	11.3493	155.193	11.3423	395.229	11.3543	583.039	11.3423	758.451	11.3543	950.364	11.3543	1200.38	11.3713	1417.44	11.3693	1619.5	11.3753	1801.84	11.3263	2018.58
11.358	-774.426	11.351	-570.448	11.362	-316.559	11.374	-61.1994	11.369	157.621	11.362	383.146	11.374	574.346	11.362	765.329	11.374	947.269	11.374	1188.57	11.391	1420.82	11.389	1620.86	11.395	1792.3	11.346	2007.03
11.3777	-741.131	11.3707	-544.45	11.3817	-329.019	11.3937	-59.9015	11.3887	149.775	11.3817	370.709	11.3937	578.879	11.3817	754.55	11.3937	938.324	11.3937	1209.54	11.4107	1420.38	11.4087	1627.68	11.4147	1795.36	11.3657	2012.96
11.3974	-750.568	11.3904	-561.92	11.4014	-307.929	11.4134	-56.945	11.4084	132.255	11.4014	379.308	11.4134	572.924	11.4014	747.187	11.4134	939.427	11.4134	1240.76	11.4304	1421.76	11.4284	1635.42	11.4344	1788.51	11.3854	2024.48
11.4171	-749.942	11.4101	-550.993	11.4211	-298.72	11.4331	-66.4209	11.4281	135.121	11.4211	385.597	11.4331	569.242	11.4211	746.195	11.4331	953.271	11.4331	1232.14	11.4501	1414.23	11.4481	1621.68	11.4541	1779.78	11.4051	2023.13
11.4367	-752.013	11.4297	-536.557	11.4407	-293.981	11.4527	-70.1359	11.4477	137.323	11.4407	373.85	11.4527	575.063	11.4407	742.979	11.4527	970.736	11.4527	1231.47	11.4697	1413.19	11.4677	1617.02	11.4737	1790.97	11.4247	2041.04
11.4564	-754.301	11.4494	-540.042	11.4604	-293.227	11.4724	-83.6678	11.4674	133.742	11.4604	365.699	11.4724	568.568	11.4604	745.35	11.4724	978.563	11.4724	1224.08	11.4894	1410.91	11.4874	1599.3	11.4934	1796.53	11.4444	2049.93
11.4761	-754.684	11.4691	-538.45	11.4801	-298.322	11.4921	-95.4238	11.4871	148.623	11.4801	378.616	11.4921	563.738	11.4801	747.023	11.4921	973.934	11.4921	1204.23	11.5091	1406.37	11.5071	1588.25	11.5131	1799.35	11.4641	2024.96
11.4958	-763.541	11.4888	-548.26	11.4998	-313.355	11.5118	-91.1802	11.5068	156.113	11.4998	390.325	11.5118	545.924	11.4998	747.532	11.5118	982.568	11.5118	1190.51	11.5288	1415.07	11.5268	1584.09	11.5328	1805.29	11.4838	2025.4
11.5155	-773.73	11.5085	-548.379	11.5195	-326.199	11.5315	-89.1639	11.5265	145.013	11.5195	394.668	11.5315	554.656	11.5195	751.421	11.5315	983.68	11.5315	1181.99	11.5485	1415.63	11.5465	1575.53	11.5525	1786.61	11.5035	2030.59
11.5352	-788.039	11.5282	-542.494	11.5392	-320.514	11.5512	-88.2088	11.5462	167.425	11.5392	395.611	11.5512	552.797	11.5392	751.449	11.5512	976.823	11.5512	1173.15	11.5682	1427.12	11.5662	1589.25	11.5722	1789.7	11.5232	2020.16
11.5548	-764.302	11.5478	-555.069	11.5588	-322.747	11.5708	-76.6488	11.5658	158.488	11.5588	375.955	11.5708	548.571	11.5588	756.269	11.5708	960.46	11.5708	1169.42	11.5878	1409.27	11.5858	1603.86	11.5918	1802.09	11.5428	2005.39
11.5745	-756.867	11.5675	-565.117	11.5785	-333.639	11.5905	-69.5568	11.5855	149.971	11.5785	368.407	11.5905	572.515	11.5785	751.367	11.5905	949.017	11.5905	1188.84	11.6075	1412.05	11.6055	1616.08	11.6115	1808.95	11.5625	2004.74
11.5942	-772.653	11.5872	-569.551	11.5982	-328.239	11.6102	-68.9051	11.6052	160.232	11.5982	366.295	11.6102	570.314	11.5982	740.787	11.6102	940.867	11.6102	1205.64	11.6272	1407.45	11.6252	1619.27	11.6312	1810.68	11.5822	2001.42
11.6139	-751.581	11.6069	-564.149	11.6179	-306.875	11.6299	-60.9869	11.6249	178.302	11.6179	361.684	11.6299	574.973	11.6179	733.504	11.6299	921.871	11.6299	1191.45	11.6469	1402.65	11.6449	1621.97	11.6509	1816.86	11.6019	1999.59
11.6336	-745.144	11.6266	-571.41	11.6376	-300.232	11.6496	-62.4374	11.6446	167.365	11.6376	343.083	11.6496	584.01	11.6376	735.478	11.6496	940.073	11.6496	1204.58	11.6666	1407.22	11.6646	1608.41	11.6706	1825.34	11.6216	2001.34
11.6532	-736.45	11.6462	-568.369	11.6572	-295.043	11.6692	-47.1087	11.6642	167.268	11.6572	352.907	11.6692	580.957	11.6572	737.096	11.6692	937.648	11.6692	1216.43	11.6862	1417.6	11.6842	1607.22	11.6902	1822.92	11.6412	1998.25
11.6729	-725.503	11.6659	-564.16	11.6769	-297.401	11.6889	-47.6968	11.6839	172.867	11.6769	353.715	11.6889	565.602	11.6769	736.696	11.6889	931.709	11.6889	1223.55	11.7059	1416.66	11.7039	1622.08	11.7099	1824.64	11.6609	1987
11.6926	-739.591	11.6856	-581.703	11.6966	-313.827	11.7086	-55.6063	11.7036	163.276	11.6966	353.869	11.7086	558.578	11.6966	737.103	11.7086	944.283	11.7086	1218.67	11.7256	1417.36	11.7236	1623.39	11.7296	1826.83	11.6806	2006.2
11.7123	-722.693	11.7053	-562.983	11.7163	-317.552	11.7283	-56.9887	11.7233	144.148	11.7163	360.447	11.7283	565.304	11.7163	741.208	11.7283	969.818	11.7283	1212.81	11.7453	1421.76	11.7433	1610.36	11.7493	1803.29	11.7003	2011.68
11.732	-731.18	11.725	-549.881	11.736	-302.163	11.748	-47.7502	11.743	145.382	11.736	364.858	11.748	570.745	11.736	748.277	11.748	975.813	11.748	1200.73	11.765	1429.21	11.763	1609.28	11.769	1791.88	11.72	2032.48
11.7517	-718.869	11.7447	-554.424	11.7557	-316.534	11.7677	-61.4806	11.7627	132.964	11.7557	356.785	11.7677	569.902	11.7557	760.72	11.7677	968.128	11.7677	1212.44	11.7847	1431.18	11.7827	1613.18	11.7887	1795.65	11.7397	2041.84
11.7713	-723.897	11.7643	-555.795	11.7753	-322.444	11.7873	-73.1938	11.7823	130.311	11.7753	366.957	11.7873	585.069	11.7753	758.043	11.7873	968.1	11.7873	1216.02	11.8043	1431.36	11.8023	1606.03	11.8083	1794.3	11.7593	2050.09
11.791	-729.604	11.784	-549.637	11.795	-317.925	11.807	-73.6929	11.802	151.523	11.795	372.01	11.807	578.5	11.795	742.807	11.807	969.979	11.807	1219.05	11.824	1419.97	11.822	1604.56	11.828	1793.76	11.779	2041.23
11.8107	-731.993	11.8037	-558.652	11.8147	-307.211	11.8267	-76.9669	11.8217	153.999	11.8147	382.193	11.8267	580.349	11.8147	743.603	11.8267	963.807	11.8267	1210.98	11.8437	1421.36	11.8417	1605.86	11.8477	1799.33	11.7987	2047.79
11.8304	-751.394	11.8234	-573.171	11.8344	-317.169	11.8464	-62.1361	11.8414	151.499	11.8344	376.396	11.8464	576.711	11.8344	748.524	11.8464	977.411	11.8464	1197.97	11.8634	1425.36	11.8614	1604.99	11.8674	1804.05	11.8184	2029.52
11.8501	-761.058	11.8431	-571.814	11.8541	-311.957	11.8661	-51.3204	11.8611	163.189	11.8541	382.344	11.8661	582.275	11.8541	744.709	11.8661	956.679	11.8661	1214.8	11.8831	1424.73	11.8811	1602.52	11.8871	1814.05	11.8381	2003.38
11.8697	-772.425	11.8627	-574.081	11.8737	-308.881	11.8857	-54.0639	11.8807	179.331	11.8737	365.368	11.8857	569.427	11.8737	741.492	11.8857	944.862	11.8857	1207.71	11.9027	1416.39	11.9007	1622.24	11.9067	1825.19	11.8577	1987.21
11.8894	-771.734	11.8824	-566.561	11.8934	-308.807	11.9054	-55.6965	11.9004	175.912	11.8934	363.402	11.9054	569.244	11.8934	740.562	11.9054	949.774	11.9054	1196.28	11.9224	1417.31	11.9204	1618.92	11.9264	1827.68	11.8774	1992.45
11.9091	-747.945	11.9021	-544.516	11.9131	-306.694	11.9251	-38.2704	11.9201	171.13	11.9131	366.555	11.9251	571.808	11.9131	745.329	11.9251	954.67	11.9251	1201.3	11.9421	1406.98	11.9401	1608.63	11.9461	1810	11.8971	1968.2
11.9288	-763.081	11.9218	-552.109	11.9328	-305.134	11.9448	-41.8482	11.9398	163.422	11.9328	369.147	11.9448	571.991	11.9328	748.669	11.9448	934.982	11.9448	1198.97	11.9618	1416.29	11.9598	1621.91	11.9658	1804.22	11.9168	1993.23
11.9485	-750.613	11.9415	-558.339	11.9525	-319.349	11.9645	-49.5085	11.9595	165.609	11.9525	372.408	11.9645	563.764	11.9525	748.555	11.9645	952.432	11.9645	1205.57	11.9815	1435.51	11.9795	1619.91	11.9855	1806.33	11.9365	2005.22
11.9682	-740.723	11.9612	-553.194	11.9722	-315.743	11.9842	-41.4201	11.9792	144.909	11.9722	366.334	11.9842	564.084	11.9722	742.859	11.9842	959.086	11.9842	1206.07	12.0012	1417.35	11.9992	1609.82	12.0052	1793.65	11.9562	2013.51
11.9878	-729.78	11.9808	-555.558	11.9918	-310.832	12.0038	-49.2806	11.9988	140.429	11.9918	382.717	12.0038	562.47	11.9918	740.103	12.0038	965.641	12.0038	1197.69	12.0208	1405.57	12.0188	1606.39	12.0248	1777.21	11.9758	2008.4
12.0075	-738.476	12.0005	-563.218	12.0115	-319.435	12.0235	-61.6603	12.0185	136.729	12.0115	387.049	12.0235	555.969	12.0115	746.643	12.0235	964.92	12.0235	1194.96	12.0405	1398.11	12.0385	1616.48	12.0445	1789.96	11.9955	2013.95
12.0272	-738.662	12.0202	-571.065	12.0312	-332.16	12.0432	-53.4385	12.0382	145.736	12.0312	378.469	12.0432	558.585	12.0312	747.372	12.0432	971.772	12.0432	1185.58	12.0602	1407.65	12.0582	1609.96	12.0642	1792.6	12.0152	2002.69
12.0469	-745.136	12.0399	-563.799	12.0509	-328.238	12.0629	-60.4659	12.0579	144.837	12.0509	376.536	12.0629	570.153	12.0509	757.626	12.0629	957.413	12.0629	1195.35	12.0799	1400.46	12.0779	1614.12	12.0839	1808.85	12.0349	1998.93
12.0666	-762.21	12.0596	-558.589	12.0706	-298.725	12.0826	-65.9134	12.0776	157.121	12.0706	370.053	12.0826	578.615	12.0706	751.927	12.0826	956.055	12.0826	1184	12.0996	1396.68	12.0976	1616.97	12.1036	1822.46	12.0546	2002.69
12.0862	-746.442	12.0792	-546.709	12.0902	-290.806	12.1022	-82.8356	12.0972	161.23	12.0902	357.114	12.1022	565.209	12.0902	758.331	12.1022	952.377	12.1022	1192.31	12.1192	1402.11	12.1172	1619.83	12.1232	1823.86	12.0742	2010.59
12.1059	-743.2	12.0989	-547.312	12.1099	-298.415	12.1219	-76.3146	12.1169	166.334	12.1099	361.392	12.1219	560.588	12.1099	756.335	12.1219	945.98	12.1219	1210.64	12.1389	1395.52	12.1369	1609.22	12.1429	1823.03	12.0939	1992.92
12.1256	-769.748	12.1186	-554.376	12.1296	-308.505	12.1416	-90.3876	12.1366	151.674	12.1296	367.231	12.1416	568.879	12.1296	742.892	12.1416	941.959	12.1416	1202.12	12.1586	1414.34	12.1566	1620.64	12.1626	1829.49	12.1136	1999.47
12.1453	-752.174	12.1383	-558.994	12.1493	-307.996	12.1613	-75.3847	12.1563	150.69	12.1493	362.737	12.1613	571.107	12.1493	746.363	12.1613	964.334	12.1613	1186.64	12.1783	1421.91	12.1763	1627.82	12.1823	1821.96	12.1333	2001.4
12.165	-755.377	12.158	-570.134	12.169	-321.869	12.181	-79.3028	12.176	142.797	12.169	357.618	12.181	574.025	12.169	743.951	12.181	963.083	12.181	1197.45	12.198	1411.37	12.196	1618.24	12.202	1802.26	12.153	1988.83
12.1846	-744.651	12.1776	-574.553	12.1886	-323.538	12.2006	-80.2771	12.1956	149.499	12.1886	366.88	12.2006	571.235	12.1886	749.985	12.2006	957.128	12.2006	1200.16	12.2176	1413.82	12.2156	1609.8	12.2216	1793.1	12.1726	1976.73
12.2043	-732.711	12.1973	-558.578	12.2083	-322.274	12.2203	-84.9796	12.2153	148.211	12.2083	371.728	12.2203	560.575	12.2083	753.882	12.2203	962.25	12.2203	1202.22	12.2373	1417.23	12.2353	1613.8	12.2413	1799.07	12.1923	1982.34
12.224	-740.908	12.217	-545.903	12.228	-332.674	12.24	-77.076	12.235	149.582	12.228	377.803	12.24	573.269	12.228	754.512	12.24	967.583	12.24	1213.33	12.257	1404.89	12.255	1607.99	12.261	1780.1	12.212	1989.06
12.2437	-748.796	12.2367	-550.67	12.2477	-332.942	12.2597	-73.1302	12.2547	145.107	12.2477	374.049	12.2597	582.064	12.2477	765.31	12.2597	954.964	12.2597	1217.42	12.2767	1397.2	12.2747	1617.87	12.2807	1789.72	12.2317	1996.11
12.2634	-758.156	12.2564	-555.144	12.2674	-298.947	12.2794	-51.6714	12.2744	159.506	12.2674	368.789	12.2794	585.203	12.2674	754.052	12.2794	946.7	12.2794	1211.91	12.2964	1409.02	12.2944	1616.62	12.3004	1805.86	12.2514	2009.28
12.2831	-742.851	12.2761	-547.656	12.2871	-308.538	12.2991	-70.5377	12.2941	162.578	12.2871	368.746	12.2991	574.038	12.2871	752.758	12.2991	937.305	12.2991	1209.63	12.3161	1412	12.3141	1625.15	12.3201	1793.88	12.2711	2006.46
12.3027	-755.859	12.2957	-538.235	12.3067	-291.419	12.3187	-50.8704	12.3137	173.595	12.3067	379.096	12.3187	570.866	12.3067	744.91	12.3187	938.787	12.3187	1215.89	12.3357	1413.26	12.3337	1617.73	12.3397	1785.65	12.2907	2009.49
12.3224	-772.309	12.3154	-549.438	12.3264	-291.862	12.3384	-66.2804	12.3334	172.026	12.3264	372.508	12.3384	593.019	12.3264	733.615	12.3384	952.05	12.3384	1202.08	12.3554	1418.88	12.3534	1619.28	12.3594	1799.06	12.3104	2013.68
12.3421	-756.64	12.3351	-560.412	12.3461	-293.647	12.3581	-69.9099	12.3531	175.374	12.3461	370.741	12.3581	595.557	12.3461	728.898	12.3581	967.562	12.3581	1188.93	12.3751	1413.53	12.3731	1631.69	12.3791	1796.68	12.3301	2007.26
12.3618	-764.615	12.3548	-571.122	12.3658	-311.597	12.3778	-72.5828	12.3728	179.516	12.3658	377.336	12.3778	584.694	12.3658	723.339	12.3778	966.397	12.3778	1191.88	12.3948	1423.98	12.3928	1617.45	12.3988	1797.05	12.3498	1989.57
12.3815	-759.78	12.3745	-555.647	12.3855	-296.457	12.3975	-75.9326	12.3925	167.922	12.3855	374.866	12.3975	568.421	12.3855	734.186	12.3975	970.132	12.3975	1181.55	12.4145	1429.13	12.4125	1614.35	12.4185	1798.21	12.3695	1992.71
12.4011	-766.327	12.3941	-538.248	12.4051	-288.335	12.4171	-90.4692	12.4121	154.427	12.4051	372.189	12.4171	563.886	12.4051	748.42	12.4171	979.785	12.4171	1170.74	12.4341	1424.06	12.4321	1613.92	12.4381	1798.91	12.3891	2003.81
12.4208	-764.046	12.4138	-531.215	12.4248	-304.477	12.4368	-99.2609	12.4318	158.89	12.4248	365.892	12.4368	562.226	12.4248	751.536	12.4368	976.106	12.4368	1193.7	12.4538	1413.82	12.4518	1615.82	12.4578	1799.83	12.4088	1997.48
12.4405	-768.094	12.4335	-548.289	12.4445	-309.162	12.4565	-89.6597	12.4515	148.83	12.4445	362.641	12.4565	565.188	12.4445	765.546	12.4565	951.919	12.4565	1206.07	12.4735	1435.43	12.4715	1617.67	12.4775	1809.97	12.4285	2004.13
12.4602	-779.991	12.4532	-542.183	12.4642	-303.242	12.4762	-73.4551	12.4712	163.424	12.4642	353.216	12.4762	549.012	12.4642	760.811	12.4762	956.979	12.4762	1205.35	12.4932	1443.32	12.4912	1630.32	12.4972	1821.81	12.4482	2007.47
12.4799	-778.762	12.4729	-530.126	12.4839	-313.486	12.4959	-89.9153	12.4909	166.134	12.4839	356.089	12.4959	554.529	12.4839	752.232	12.4959	954.18	12.4959	1206.9	12.5129	1437.54	12.5109	1624.13	12.5169	1808.22	12.4679	2004.17
12.4996	-775.006	12.4926	-538.18	12.5036	-299.215	12.5156	-71.858	12.5106	174.3	12.5036	363.268	12.5156	556.823	12.5036	749.884	12.5156	956.956	12.5156	1212.33	12.5326	1428.69	12.5306	1623.73	12.5366	1810.88	12.4876	2010.73
12.5192	-761.661	12.5122	-557.774	12.5232	-302.109	12.5352	-79.5101	12.5302	170.856	12.5232	354.488	12.5352	585.716	12.5232	745.597	12.5352	975.338	12.5352	1205.03	12.5522	1424.3	12.5502	1618.31	12.5562	1822.66	12.5072	2016.41
12.5389	-736.471	12.5319	-546.261	12.5429	-293.905	12.5549	-72.5596	12.5499	162.37	12.5429	359.256	12.5549	588.701	12.5429	734.943	12.5549	971.82	12.5549	1200.31	12.5719	1414.29	12.5699	1624.39	12.5759	1807.93	12.5269	2000.94
12.5586	-739.026	12.5516	-537.522	12.5626	-283.712	12.5746	-65.8029	12.5696	164.133	12.5626	376.165	12.5746	597.711	12.5626	725.657	12.5746	975.255	12.5746	1204.69	12.5916	1406.56	12.5896	1615.5	12.5956	1816.75	12.5466	1993.51
12.5783	-738.351	12.5713	-532.286	12.5823	-260.853	12.5943	-63.133	12.5893	160.741	12.5823	373.281	12.5943	593.735	12.5823	735.299	12.5943	967.504	12.5943	1187.7	12.6113	1408.45	12.6093	1621.8	12.6153	1810.79	12.5663	1990.89
12.598	-742.048	12.591	-528.966	12.602	-260.444	12.614	-69.9625	12.609	155.603	12.602	369.192	12.614	584.424	12.602	741.465	12.614	964.521	12.614	1183.27	12.631	1408.12	12.629	1628.41	12.635	1813.35	12.586	1996.29
12.6176	-720.102	12.6106	-530.553	12.6216	-281.96	12.6336	-67.1689	12.6286	153.663	12.6216	370.684	12.6336	584.795	12.6216	740.738	12.6336	972.957	12.6336	1201.52	12.6506	1412.9	12.6486	1629.08	12.6546	1828.11	12.6056	1988.99
12.6373	-727.807	12.6303	-539.532	12.6413	-287.665	12.6533	-67.8856	12.6483	153.101	12.6413	374.705	12.6533	586.306	12.6413	747.171	12.6533	960.045	12.6533	1208.2	12.6703	1414.36	12.6683	1638.72	12.6743	1825.75	12.6253	2009.39
12.657	-754.987	12.65	-548.385	12.661	-295.16	12.673	-72.3671	12.668	171.77	12.661	369.97	12.673	566.204	12.661	745.084	12.673	965.575	12.673	1208.9	12.69	1416.83	12.688	1639.6	12.694	1812.1	12.645	2014.26
12.6767	-753.605	12.6697	-555.536	12.6807	-310.239	12.6927	-79.9018	12.6877	171.655	12.6807	373.42	12.6927	569.374	12.6807	745.73	12.6927	948.786	12.6927	1212.52	12.7097	1419.4	12.7077	1610.67	12.7137	1808.96	12.6647	2017.05
12.6964	-742.311	12.6894	-569.689	12.7004	-307.492	12.7124	-75.2038	12.7074	153.504	12.7004	375.249	12.7124	576.549	12.7004	747.339	12.7124	942.929	12.7124	1204.01	12.7294	1413.21	12.7274	1606.77	12.7334	1808.45	12.6844	2021.79
12.716	-745.054	12.709	-565.973	12.72	-299.49	12.732	-80.2699	12.727	145.263	12.72	363.121	12.732	582.748	12.72	751.101	12.732	950.976	12.732	1203.19	12.749	1411.53	12.747	1603.25	12.753	1812.38	12.704	2023.35
12.7357	-738.574	12.7287	-536.287	12.7397	-299.145	12.7517	-81.787	12.7467	144.413	12.7397	353.725	12.7517	575.295	12.7397	743.308	12.7517	940.473	12.7517	1207.01	12.7687	1407.95	12.7667	1608.52	12.7727	1794	12.7237	2008.24
12.7554	-745.821	12.7484	-536.811	12.7594	-294.522	12.7714	-70.1303	12.7664	167.961	12.7594	359.626	12.7714	575.126	12.7594	740.831	12.7714	929.926	12.7714	1205.77	12.7884	1405.82	12.7864	1602.97	12.7924	1794.15	12.7434	1991.6
12.7751	-761.983	12.7681	-537.105	12.7791	-291.49	12.7911	-64.9832	12.7861	175.266	12.7791	357.97	12.7911	563.088	12.7791	736.674	12.7911	938.13	12.7911	1202.74	12.8081	1417.16	12.8061	1601.53	12.8121	1795.15	12.7631	1990.56
12.7948	-751.993	12.7878	-525.943	12.7988	-294.982	12.8108	-71.1737	12.8058	167.701	12.7988	355.987	12.8108	557.251	12.7988	744.271	12.8108	943.851	12.8108	1199.12	12.8278	1408.74	12.8258	1617.7	12.8318	1803.31	12.7828	2008.35
12.8145	-747.659	12.8075	-552.875	12.8185	-308.384	12.8305	-78.8129	12.8255	168.608	12.8185	364.972	12.8305	560.135	12.8185	742.19	12.8305	949.935	12.8305	1195.63	12.8475	1407.56	12.8455	1643.95	12.8515	1816.45	12.8025	2013.26
12.8341	-754.969	12.8271	-561.145	12.8381	-313.451	12.8501	-95.9827	12.8451	181.296	12.8381	371.147	12.8501	559.315	12.8381	738.113	12.8501	943.871	12.8501	1199.71	12.8671	1407.75	12.8651	1649.78	12.8711	1819.19	12.8221	2022.35
12.8538	-760.657	12.8468	-577.803	12.8578	-327.089	12.8698	-83.9804	12.8648	183.378	12.8578	374.103	12.8698	565.278	12.8578	746.491	12.8698	942.768	12.8698	1198.32	12.8868	1406.52	12.8848	1658.75	12.8908	1809.28	12.8418	2016.14
12.8735	-753.552	12.8665	-583.642	12.8775	-337.97	12.8895	-80.4245	12.8845	162.677	12.8775	377.933	12.8895	574.692	12.8775	754.896	12.8895	948.492	12.8895	1197.94	12.9065	1411.4	12.9045	1648.91	12.9105	1823.43	12.8615	2018.85
12.8932	-764.173	12.8862	-579.709	12.8972	-325.755	12.9092	-76.456	12.9042	143.432	12.8972	370.414	12.9092	575.76	12.8972	745.572	12.9092	960.275	12.9092	1202.62	12.9262	1410.01	12.9242	1634.64	12.9302	1836.95	12.8812	2015.68
12.9129	-770.419	12.9059	-571.09	12.9169	-321.282	12.9289	-79.7186	12.9239	141.33	12.9169	359.368	12.9289	574.735	12.9169	758.245	12.9289	979.564	12.9289	1206	12.9459	1399.97	12.9439	1635.12	12.9499	1832.13	12.9009	2001.49
12.9325	-772.399	12.9255	-547.667	12.9365	-326.805	12.9485	-68.7297	12.9435	149.707	12.9365	359.806	12.9485	566.129	12.9365	751.681	12.9485	972.113	12.9485	1197.43	12.9655	1388.07	12.9635	1644.21	12.9695	1814.73	12.9205	1991.06
12.9522	-786.146	12.9452	-548.71	12.9562	-310.921	12.9682	-61.1283	12.9632	168.083	12.9562	369.054	12.9682	566.951	12.9562	744.184	12.9682	974.779	12.9682	1190.11	12.9852	1385.22	12.9832	1618.03	12.9892	1808.99	12.9402	1980.62
12.9719	-793.526	12.9649	-538.21	12.9759	-300.598	12.9879	-62.6856	12.9829	169.115	12.9759	363.107	12.9879	571.974	12.9759	737.774	12.9879	985.488	12.9879	1211.06	13.0049	1393.35	13.0029	1595.91	13.0089	1809.53	12.9599	1990.09
12.9916	-773.523	12.9846	-542.197	12.9956	-288.318	13.0076	-75.0483	13.0026	164.85	12.9956	365.359	13.0076	571.87	12.9956	748.702	13.0076	991.649	13.0076	1207.55	13.0246	1396.01	13.0226	1608.62	13.0286	1807.72	12.9796	2002.24
13.0113	-780.871	13.0043	-555.29	13.0153	-303.293	13.0273	-93.6164	13.0223	171.91	13.0153	373.763	13.0273	570.031	13.0153	742.795	13.0273	985.485	13.0273	1201.03	13.0443	1394.84	13.0423	1619.54	13.0483	1813.78	12.9993	2018.67
13.031	-773.395	13.024	-554.693	13.035	-305.699	13.047	-96.8415	13.042	182.993	13.035	365.84	13.047	574.279	13.035	743.979	13.047	967.574	13.047	1213.68	13.064	1402.18	13.062	1611.32	13.068	1808.31	13.019	2017.65
13.0506	-741.471	13.0436	-566.155	13.0546	-305.157	13.0666	-73.5174	13.0616	173.026	13.0546	365.139	13.0666	574.759	13.0546	747.939	13.0666	962.024	13.0666	1207.73	13.0836	1406.5	13.0816	1614.74	13.0876	1813.13	13.0386	2015.23
13.0703	-732.612	13.0633	-561.051	13.0743	-314.005	13.0863	-67.4269	13.0813	161.626	13.0743	367.399	13.0863	573.368	13.0743	738.398	13.0863	976.555	13.0863	1206.35	13.1033	1414.21	13.1013	1605.54	13.1073	1824.84	13.0583	2028.45
13.09	-724.766	13.083	-556.621	13.094	-320.361	13.106	-68.6297	13.101	164.794	13.094	360.101	13.106	566.075	13.094	740.528	13.106	972.082	13.106	1214.91	13.123	1420.64	13.121	1604.72	13.127	1815.95	13.078	2022.57
13.1097	-727.909	13.1027	-547.262	13.1137	-329.549	13.1257	-59.392	13.1207	170.059	13.1137	355.114	13.1257	567.297	13.1137	756.806	13.1257	962.964	13.1257	1204.1	13.1427	1410.42	13.1407	1616.82	13.1467	1809.66	13.0977	2028.71
13.1294	-732.097	13.1224	-527.418	13.1334	-322.797	13.1454	-56.4665	13.1404	158.147	13.1334	361.638	13.1454	567.114	13.1334	754.949	13.1454	949.784	13.1454	1191.84	13.1624	1400.06	13.1604	1604.35	13.1664	1819.11	13.1174	2035.37
13.149	-727.682	13.142	-529.643	13.153	-307.328	13.165	-69.434	13.16	154.107	13.153	362.057	13.165	560.896	13.153	750.265	13.165	957.47	13.165	1181.78	13.182	1413.17	13.18	1587.96	13.186	1829.02	13.137	2027.33
13.1687	-711.417	13.1617	-526.687	13.1727	-315.523	13.1847	-74.5087	13.1797	163.565	13.1727	362.07	13.1847	556.83	13.1727	745.973	13.1847	959.117	13.1847	1193.19	13.2017	1415.51	13.1997	1583.01	13.2057	1805.79	13.1567	2018.18
13.1884	-725.773	13.1814	-531.115	13.1924	-313.51	13.2044	-73.7361	13.1994	154.765	13.1924	378.724	13.2044	558.511	13.1924	749.668	13.2044	970.277	13.2044	1186.81	13.2214	1414.12	13.2194	1592.35	13.2254	1799.21	13.1764	2021.45
13.2081	-741.275	13.2011	-534.273	13.2121	-308.754	13.2241	-80.3176	13.2191	163.736	13.2121	377.914	13.2241	556.327	13.2121	753.031	13.2241	962.07	13.2241	1191.13	13.2411	1405.13	13.2391	1582.2	13.2451	1799.98	13.1961	2033.36
13.2278	-742.751	13.2208	-538.415	13.2318	-292.229	13.2438	-83.9973	13.2388	176.45	13.2318	372.108	13.2438	555.777	13.2318	761.696	13.2438	963.166	13.2438	1198.63	13.2608	1408.7	13.2588	1601.6	13.2648	1782.38	13.2158	2015.76
13.2474	-730.922	13.2404	-543.143	13.2514	-285.497	13.2634	-71.4087	13.2584	169.907	13.2514	375.287	13.2634	556.908	13.2514	745.075	13.2634	975.408	13.2634	1203.68	13.2804	1424.05	13.2784	1607.14	13.2844	1808.32	13.2354	2013.45
13.2671	-747.843	13.2601	-528.422	13.2711	-286.408	13.2831	-63.2102	13.2781	180.677	13.2711	372.765	13.2831	563.501	13.2711	735.588	13.2831	996.746	13.2831	1214.19	13.3001	1423.83	13.2981	1605.97	13.3041	1828.89	13.2551	2014.46
13.2868	-761.704	13.2798	-530.735	13.2908	-292.503	13.3028	-56.5628	13.2978	181.222	13.2908	370.244	13.3028	568.719	13.2908	751.456	13.3028	982.283	13.3028	1205.25	13.3198	1430.98	13.3178	1619.47	13.3238	1821	13.2748	2000.31
13.3065	-775.041	13.2995	-535.518	13.3105	-318.121	13.3225	-40.0007	13.3175	175.985	13.3105	371.477	13.3225	571.083	13.3105	757.633	13.3225	963.281	13.3225	1213.52	13.3395	1432.45	13.3375	1619.44	13.3435	1834.22	13.2945	2016.69
13.3262	-755.811	13.3192	-540.52	13.3302	-311.864	13.3422	-47.9138	13.3372	154.761	13.3302	375.172	13.3422	570.826	13.3302	757.398	13.3422	975.559	13.3422	1211.38	13.3592	1438.57	13.3572	1614.23	13.3632	1836.01	13.3142	2020.37
13.3459	-744.988	13.3389	-546.763	13.3499	-304.455	13.3619	-48.5434	13.3569	147.962	13.3499	374.48	13.3619	562.869	13.3499	751.478	13.3619	969.336	13.3619	1200.81	13.3789	1434.23	13.3769	1617.27	13.3829	1828.2	13.3339	2014.27
13.3655	-734.324	13.3585	-542.735	13.3695	-315.903	13.3815	-51.6153	13.3765	145.243	13.3695	371.023	13.3815	560.782	13.3695	736.886	13.3815	964.476	13.3815	1201.73	13.3985	1428.21	13.3965	1612.76	13.4025	1807.49	13.3535	2003.92
13.3852	-748.436	13.3782	-546.721	13.3892	-317.339	13.4012	-51.7112	13.3962	133.63	13.3892	372.124	13.4012	572.579	13.3892	738.476	13.4012	963.125	13.4012	1201.71	13.4182	1419.28	13.4162	1591.25	13.4222	1804.5	13.3732	2017.36
13.4049	-742.124	13.3979	-553.883	13.4089	-300.605	13.4209	-75.9954	13.4159	138.859	13.4089	363.869	13.4209	568.459	13.4089	750.993	13.4209	959.758	13.4209	1201.47	13.4379	1418.3	13.4359	1587.71	13.4419	1796.9	13.3929	2025.69
13.4246	-741.198	13.4176	-537.577	13.4286	-306.075	13.4406	-92.2323	13.4356	145.997	13.4286	370.486	13.4406	575.514	13.4286	759.279	13.4406	968.922	13.4406	1195.14	13.4576	1423.91	13.4556	1620.96	13.4616	1781.46	13.4126	2004.07
13.4443	-729.959	13.4373	-534.711	13.4483	-300.593	13.4603	-91.9583	13.4553	150.941	13.4483	373.679	13.4603	575.411	13.4483	749.785	13.4603	966.412	13.4603	1206.29	13.4773	1417.85	13.4753	1619.4	13.4813	1798.84	13.4323	2009.48
13.4639	-740.921	13.4569	-530.95	13.4679	-285.15	13.4799	-84.9748	13.4749	181.669	13.4679	370.186	13.4799	585.044	13.4679	758.155	13.4799	977.557	13.4799	1202.55	13.4969	1420.55	13.4949	1604.14	13.5009	1822.76	13.4519	2014.26
13.4836	-743.717	13.4766	-521.28	13.4876	-290.253	13.4996	-70.7142	13.4946	198.99	13.4876	374.838	13.4996	594.881	13.4876	774.328	13.4996	984.729	13.4996	1184.94	13.5166	1429.81	13.5146	1612.77	13.5206	1821.87	13.4716	2016.26
13.5033	-737.779	13.4963	-516.645	13.5073	-297.099	13.5193	-38.5927	13.5143	211.796	13.5073	389.163	13.5193	596.241	13.5073	774.121	13.5193	984.912	13.5193	1210.07	13.5363	1436.97	13.5343	1625.93	13.5403	1820.44	13.4913	2030.91
13.523	-730.256	13.516	-502.868	13.527	-273.312	13.539	-18.4585	13.534	230.177	13.527	408.085	13.539	616.106	13.527	781.544	13.539	1006.4	13.539	1218.2	13.556	1447.83	13.554	1659.39	13.56	1823.76	13.511	2042.02
13.5427	-724.966	13.5357	-492.782	13.5467	-245.48	13.5587	5.94859	13.5537	246.128	13.5467	414.366	13.5587	634.621	13.5467	781.686	13.5587	1003.56	13.5587	1233.79	13.5757	1446.1	13.5737	1678.81	13.5797	1847.67	13.5307	2049.48
13.5624	-711.553	13.5554	-472.41	13.5664	-234.575	13.5784	32.7292	13.5734	245.531	13.5664	430.058	13.5784	643.863	13.5664	773.046	13.5784	1012.12	13.5784	1235.71	13.5954	1451.04	13.5934	1678.5	13.5994	1855.88	13.5504	2051.44
13.582	-703.855	13.575	-455.844	13.586	-227.578	13.598	38.4094	13.593	245.107	13.586	436.815	13.598	661.869	13.586	782.093	13.598	1031.92	13.598	1244.15	13.615	1460.46	13.613	1669.56	13.619	1857.67	13.57	2051.38
13.6017	-695.015	13.5947	-446.706	13.6057	-220.357	13.6177	19.053	13.6127	232.844	13.6057	433.585	13.6177	659.663	13.6057	786.702	13.6177	1020.72	13.6177	1245.12	13.6347	1459.7	13.6327	1674.32	13.6387	1853.49	13.5897	2049.5
13.6214	-694.111	13.6144	-456.758	13.6254	-229.478	13.6374	3.60052	13.6324	217.597	13.6254	436.934	13.6374	642.679	13.6254	785.419	13.6374	1008.51	13.6374	1256.17	13.6544	1459.23	13.6524	1673.51	13.6584	1832.82	13.6094	2045.85
13.6411	-684.498	13.6341	-484.694	13.6451	-234.877	13.6571	-17.5725	13.6521	194.608	13.6451	429.68	13.6571	611.107	13.6451	768.908	13.6571	1000.61	13.6571	1256.7	13.6741	1440.08	13.6721	1649.89	13.6781	1830.25	13.6291	2051.35
13.6608	-699.15	13.6538	-510.87	13.6648	-247.73	13.6768	-45.6378	13.6718	178.608	13.6648	410.419	13.6768	592.749	13.6648	773.084	13.6768	997.264	13.6768	1229.83	13.6938	1431.84	13.6918	1615.03	13.6978	1829.22	13.6488	2045.06
13.6804	-720.251	13.6734	-513.707	13.6844	-271.09	13.6964	-68.7494	13.6914	166.606	13.6844	385.228	13.6964	574.632	13.6844	766.971	13.6964	983.779	13.6964	1215.28	13.7134	1421.15	13.7114	1605.75	13.7174	1820.74	13.6684	2037.14
13.7001	-731.006	13.6931	-525.291	13.7041	-286.131	13.7161	-68.0254	13.7111	150.621	13.7041	373.059	13.7161	559.66	13.7041	754.532	13.7161	962.784	13.7161	1223.14	13.7331	1413.58	13.7311	1613.86	13.7371	1800.1	13.6881	2020.87
13.7198	-736.504	13.7128	-539.344	13.7238	-309.288	13.7358	-69.2258	13.7308	159.515	13.7238	367.164	13.7358	569.065	13.7238	749.063	13.7358	950.351	13.7358	1209.09	13.7528	1416.81	13.7508	1628.54	13.7568	1801.47	13.7078	2008.78
13.7395	-734.358	13.7325	-544.754	13.7435	-323.814	13.7555	-71.8827	13.7505	166.777	13.7435	367.767	13.7555	560.606	13.7435	743.77	13.7555	942.025	13.7555	1200.93	13.7725	1401.37	13.7705	1627.8	13.7765	1803.2	13.7275	2002.89
13.7592	-745.224	13.7522	-525.898	13.7632	-315.855	13.7752	-54.5344	13.7702	157.783	13.7632	372.773	13.7752	564.772	13.7632	742.669	13.7752	952.055	13.7752	1198.55	13.7922	1395.98	13.7902	1613.96	13.7962	1801.79	13.7472	1993.6
13.7788	-749.595	13.7718	-518.4	13.7828	-306.305	13.7948	-51.4947	13.7898	162.365	13.7828	370.922	13.7948	574.48	13.7828	746.588	13.7948	961.365	13.7948	1193.68	13.8118	1403.55	13.8098	1607.92	13.8158	1812.31	13.7668	1981.75
13.7985	-754.086	13.7915	-533.065	13.8025	-309.811	13.8145	-63.9106	13.8095	166.044	13.8025	369.681	13.8145	575.415	13.8025	743.709	13.8145	951.632	13.8145	1202.02	13.8315	1402.45	13.8295	1609.63	13.8355	1812.28	13.7865	1987.5
13.8182	-758.346	13.8112	-552.124	13.8222	-300.727	13.8342	-60.1243	13.8292	154.592	13.8222	375.937	13.8342	571.327	13.8222	742.593	13.8342	962.097	13.8342	1218.01	13.8512	1421.32	13.8492	1601.23	13.8552	1798.46	13.8062	2007.14
13.8379	-768.573	13.8309	-551.498	13.8419	-293.61	13.8539	-60.6267	13.8489	145.049	13.8419	372.986	13.8539	567.234	13.8419	735.612	13.8539	973.192	13.8539	1205.53	13.8709	1419.51	13.8689	1587.2	13.8749	1801.57	13.8259	2010.08
13.8576	-783.299	13.8506	-562.538	13.8616	-298.603	13.8736	-66.6941	13.8686	149.96	13.8616	371.954	13.8736	563.408	13.8616	736.548	13.8736	974.155	13.8736	1197.11	13.8906	1425	13.8886	1574.25	13.8946	1805.09	13.8456	2009.02
13.8773	-785.591	13.8703	-564.162	13.8813	-305.323	13.8933	-78.4531	13.8883	150.819	13.8813	363.73	13.8933	570.495	13.8813	730.093	13.8933	972.536	13.8933	1197.1	13.9103	1434.46	13.9083	1586.3	13.9143	1812.26	13.8653	2022.34
13.8969	-786.099	13.8899	-557.836	13.9009	-304.934	13.9129	-77.2595	13.9079	147.158	13.9009	367.521	13.9129	568.226	13.9009	735.285	13.9129	967.3	13.9129	1205.14	13.9299	1429.82	13.9279	1599.85	13.9339	1808.17	13.8849	2027.66
13.9166	-788.536	13.9096	-563.651	13.9206	-327.849	13.9326	-74.013	13.9276	160.333	13.9206	358.815	13.9326	562.915	13.9206	736.172	13.9326	961.773	13.9326	1189.88	13.9496	1423.57	13.9476	1607.38	13.9536	1807.55	13.9046	2019.5
13.9363	-782.126	13.9293	-565.834	13.9403	-337.773	13.9523	-71.8365	13.9473	172.259	13.9403	350.304	13.9523	551.591	13.9403	737.831	13.9523	955.11	13.9523	1177.32	13.9693	1406.14	13.9673	1607.78	13.9733	1807.69	13.9243	2012.92
13.956	-770.415	13.949	-554.864	13.96	-323.921	13.972	-79.2118	13.967	169.648	13.96	351.497	13.972	549.022	13.96	749.361	13.972	959.777	13.972	1191.01	13.989	1396.33	13.987	1604.57	13.993	1817.8	13.944	2007.05
13.9757	-769.885	13.9687	-564.764	13.9797	-320.472	13.9917	-76.3133	13.9867	171.481	13.9797	358.865	13.9917	552.966	13.9797	752.072	13.9917	962.674	13.9917	1187.93	14.0087	1388.09	14.0067	1604.31	14.0127	1814.52	13.9637	2006.4
13.9953	-760.83	13.9883	-581.886	13.9993	-317.342	14.0113	-76.7735	14.0063	170.082	13.9993	361.233	14.0113	555.162	13.9993	756.222	14.0113	945.667	14.0113	1194.61	14.0283	1393.97	14.0263	1609.59	14.0323	1798.81	13.9833	2002.52
14.015	-758.209	14.008	-580.203	14.019	-303.384	14.031	-77.7575	14.026	161.28	14.019	359.459	14.031	554.368	14.019	763.28	14.031	938.81	14.031	1186.47	14.048	1413.58	14.046	1608.08	14.052	1794.35	14.003	2019.68
14.0347	-745.968	14.0277	-565.728	14.0387	-297.18	14.0507	-78.4648	14.0457	160.688	14.0387	363.104	14.0507	561.127	14.0387	767.236	14.0507	942.605	14.0507	1179.59	14.0677	1412.04	14.0657	1598.85	14.0717	1794.84	14.0227	2018.49
14.0544	-738.052	14.0474	-578.835	14.0584	-299.775	14.0704	-71.1077	14.0654	164.638	14.0584	372.744	14.0704	566.635	14.0584	752.722	14.0704	931.308	14.0704	1189.16	14.0874	1421.08	14.0854	1585.59	14.0914	1796.01	14.0424	2025.06
14.0741	-722.302	14.0671	-571.916	14.0781	-299.037	14.0901	-88.1499	14.0851	156.938	14.0781	372.193	14.0901	568.911	14.0781	744.61	14.0901	936.755	14.0901	1185.58	14.1071	1421.3	14.1051	1589.22	14.1111	1804.6	14.0621	2033.94
14.0938	-725.858	14.0868	-544.734	14.0978	-289.28	14.1098	-88.7059	14.1048	155.756	14.0978	376.345	14.1098	567.725	14.0978	751.042	14.1098	938.611	14.1098	1191.37	14.1268	1410.99	14.1248	1599.26	14.1308	1814.83	14.0818	2037.87
14.1134	-743.225	14.1064	-548.684	14.1174	-300.198	14.1294	-79.2976	14.1244	165.849	14.1174	371.043	14.1294	566.384	14.1174	744.124	14.1294	943.449	14.1294	1186.27	14.1464	1410.43	14.1444	1605.31	14.1504	1824.95	14.1014	2014.96
14.1331	-741.152	14.1261	-559.935	14.1371	-315.969	14.1491	-73.5593	14.1441	173.551	14.1371	371.177	14.1491	556.36	14.1371	741.004	14.1491	937.472	14.1491	1180.33	14.1661	1408.08	14.1641	1604.12	14.1701	1836.04	14.1211	2005.67
14.1528	-748.927	14.1458	-550.89	14.1568	-324.277	14.1688	-75.7723	14.1638	168.915	14.1568	373.376	14.1688	554.815	14.1568	747.985	14.1688	951.904	14.1688	1185.5	14.1858	1384.53	14.1838	1605.83	14.1898	1837.56	14.1408	2003.99
14.1725	-760.832	14.1655	-549.323	14.1765	-316.224	14.1885	-50.4295	14.1835	160.323	14.1765	367.678	14.1885	565.481	14.1765	754.825	14.1885	979.032	14.1885	1190.86	14.2055	1373.06	14.2035	1613.43	14.2095	1850.83	14.1605	1999.16
14.1922	-764.305	14.1852	-557.804	14.1962	-316.253	14.2082	-51.2763	14.2032	156.252	14.1962	367.311	14.2082	557.911	14.1962	759.832	14.2082	969.008	14.2082	1190.24	14.2252	1389.72	14.2232	1622.62	14.2292	1838.42	14.1802	1990.06
14.2118	-765.212	14.2048	-566.41	14.2158	-325.475	14.2278	-70.6766	14.2228	160.824	14.2158	363.005	14.2278	549.725	14.2158	762.266	14.2278	955.951	14.2278	1176.54	14.2448	1420.64	14.2428	1627.95	14.2488	1834.29	14.1998	1999.33
14.2315	-753.55	14.2245	-558.737	14.2355	-327.273	14.2475	-69.3688	14.2425	151.204	14.2355	364.147	14.2475	564.927	14.2355	761.026	14.2475	973.049	14.2475	1189.32	14.2645	1414.95	14.2625	1622.66	14.2685	1835.81	14.2195	1989.13
14.2512	-751.734	14.2442	-574.942	14.2552	-309.208	14.2672	-59.3068	14.2622	137.168	14.2552	359.715	14.2672	566.861	14.2552	751.434	14.2672	965.311	14.2672	1198.3	14.2842	1409.73	14.2822	1610.98	14.2882	1827.43	14.2392	1984.04
14.2709	-730.502	14.2639	-565.231	14.2749	-314.601	14.2869	-70.5333	14.2819	137.765	14.2749	353.158	14.2869	564.377	14.2749	743.721	14.2869	967.262	14.2869	1195.26	14.3039	1414.91	14.3019	1604.02	14.3079	1819.38	14.2589	1987.21
14.2906	-735.525	14.2836	-549.205	14.2946	-307.575	14.3066	-83.1869	14.3016	148.914	14.2946	354.974	14.3066	563.238	14.2946	740.999	14.3066	957.615	14.3066	1206.4	14.3236	1422.28	14.3216	1597.16	14.3276	1820.27	14.2786	1997.79
14.3102	-748.925	14.3032	-556.768	14.3142	-308.394	14.3262	-78.7524	14.3212	157.273	14.3142	356.148	14.3262	564.696	14.3142	727.875	14.3262	946.855	14.3262	1208.58	14.3432	1417.32	14.3412	1599.36	14.3472	1823.58	14.2982	1992.74
14.3299	-738.965	14.3229	-569.359	14.3339	-315.166	14.3459	-74.7704	14.3409	158.7	14.3339	353.889	14.3459	549.904	14.3339	730.238	14.3459	942.27	14.3459	1216.07	14.3629	1402.91	14.3609	1611.98	14.3669	1810.14	14.3179	2002.9
14.3496	-739.648	14.3426	-570.976	14.3536	-327.199	14.3656	-73.6314	14.3606	163.372	14.3536	348.661	14.3656	549.16	14.3536	731.312	14.3656	960.464	14.3656	1214.67	14.3826	1391.85	14.3806	1613.24	14.3866	1799.56	14.3376	2014.44
14.3693	-752.573	14.3623	-557.959	14.3733	-317.589	14.3853	-68.2057	14.3803	160.201	14.3733	353.989	14.3853	560.064	14.3733	735.705	14.3853	957.341	14.3853	1217.26	14.4023	1388.83	14.4003	1609.98	14.4063	1808.29	14.3573	2019.76
14.389	-758.572	14.382	-558.906	14.393	-312.773	14.405	-88.2072	14.4	160.262	14.393	350.688	14.405	554.094	14.393	741.61	14.405	937.207	14.405	1209.99	14.422	1387.89	14.42	1608.65	14.426	1792.04	14.377	2019.35
14.4087	-765.932	14.4017	-565.36	14.4127	-322.285	14.4247	-93.2543	14.4197	170.075	14.4127	351.505	14.4247	561.042	14.4127	742.018	14.4247	926.506	14.4247	1197.94	14.4417	1395.29	14.4397	1608.86	14.4457	1797.9	14.3967	2019.99
14.4283	-764.179	14.4213	-570.693	14.4323	-316.484	14.4443	-81.5759	14.4393	155.303	14.4323	349.838	14.4443	567.044	14.4323	741.168	14.4443	940.878	14.4443	1194.48	14.4613	1393.4	14.4593	1610.28	14.4653	1809.06	14.4163	2010.63
14.448	-749.802	14.441	-574.079	14.452	-310.764	14.464	-87.5865	14.459	146.678	14.452	359.047	14.464	566.493	14.452	742.422	14.464	937.09	14.464	1194.35	14.481	1390.07	14.479	1595.26	14.485	1807.58	14.436	1999.85
14.4677	-732.14	14.4607	-561.341	14.4717	-317.05	14.4837	-80.5361	14.4787	154.422	14.4717	354.587	14.4837	569.736	14.4717	749.069	14.4837	934.288	14.4837	1192.34	14.5007	1393.55	14.4987	1590.76	14.5047	1802.47	14.4557	2011.57
14.4874	-737.909	14.4804	-551.576	14.4914	-307.655	14.5034	-81.1706	14.4984	170.018	14.4914	348.292	14.5034	577.739	14.4914	751.81	14.5034	938.423	14.5034	1191.85	14.5204	1400.38	14.5184	1591.39	14.5244	1808.54	14.4754	2007.87
14.5071	-742.19	14.5001	-551.303	14.5111	-305.686	14.5231	-75.2499	14.5181	172.483	14.5111	354.861	14.5231	584.295	14.5111	753.919	14.5231	946.694	14.5231	1189.77	14.5401	1403.63	14.5381	1604.72	14.5441	1814.87	14.4951	2005.05
14.5267	-725.289	14.5197	-556.699	14.5307	-302.948	14.5427	-75.2321	14.5377	168.859	14.5307	356.81	14.5427	578.076	14.5307	754.868	14.5427	960.03	14.5427	1200.19	14.5597	1394.01	14.5577	1613.44	14.5637	1807.56	14.5147	2013.2
14.5464	-733.789	14.5394	-547.668	14.5504	-320.14	14.5624	-79.1645	14.5574	167.475	14.5504	356.383	14.5624	578.726	14.5504	747.858	14.5624	959.873	14.5624	1199.17	14.5794	1402.95	14.5774	1605.47	14.5834	1804.76	14.5344	2013.01
14.5661	-763.117	14.5591	-531.257	14.5701	-302.522	14.5821	-83.8907	14.5771	152.181	14.5701	351.643	14.5821	581.92	14.5701	741.04	14.5821	943.091	14.5821	1201.36	14.5991	1401.11	14.5971	1606.54	14.6031	1812.74	14.5541	2005.29
14.5858	-768.233	14.5788	-529.039	14.5898	-290.493	14.6018	-85.0523	14.5968	148.185	14.5898	347.435	14.6018	569.944	14.5898	747.362	14.6018	951.991	14.6018	1199.43	14.6188	1399.19	14.6168	1600.45	14.6228	1813.75	14.5738	2003.3
14.6055	-778.94	14.5985	-545.912	14.6095	-298.918	14.6215	-82.3614	14.6165	156.358	14.6095	360.664	14.6215	570.308	14.6095	753.965	14.6215	943.351	14.6215	1203.63	14.6385	1405.48	14.6365	1592.59	14.6425	1817.04	14.5935	2005.3
14.6252	-766.165	14.6182	-556.78	14.6292	-299.638	14.6412	-81.4755	14.6362	146.443	14.6292	354.275	14.6412	561.856	14.6292	743.478	14.6412	944.056	14.6412	1208.04	14.6582	1411.8	14.6562	1594.39	14.6622	1811.36	14.6132	2001.54
14.6448	-749.222	14.6378	-553.977	14.6488	-301.97	14.6608	-89.715	14.6558	139.108	14.6488	359.001	14.6608	563.046	14.6488	740.649	14.6608	935.595	14.6608	1200.06	14.6778	1402.13	14.6758	1595.46	14.6818	1809.28	14.6328	1990.37
14.6645	-752.511	14.6575	-563.324	14.6685	-287.979	14.6805	-78.3423	14.6755	144.995	14.6685	350.656	14.6805	562.658	14.6685	752.717	14.6805	936.841	14.6805	1199.91	14.6975	1405.2	14.6955	1602.66	14.7015	1798.29	14.6525	1999.45
14.6842	-760.21	14.6772	-569.298	14.6882	-296.504	14.7002	-76.2904	14.6952	148.059	14.6882	359.107	14.7002	563.205	14.6882	769.362	14.7002	943.932	14.7002	1200.11	14.7172	1407.73	14.7152	1599.03	14.7212	1793.52	14.6722	2005.27
14.7039	-759.703	14.6969	-572.077	14.7079	-307.357	14.7199	-78.7309	14.7149	147.274	14.7079	361.792	14.7199	562.955	14.7079	768.25	14.7199	944.162	14.7199	1195.48	14.7369	1411.05	14.7349	1597.31	14.7409	1789.42	14.6919	2016.14
14.7236	-752.575	14.7166	-581.893	14.7276	-304.552	14.7396	-78.8252	14.7346	141.354	14.7276	362.98	14.7396	559.196	14.7276	762.966	14.7396	942.118	14.7396	1194.56	14.7566	1403.2	14.7546	1600.67	14.7606	1791.18	14.7116	2025.09
14.7432	-768.84	14.7362	-574.764	14.7472	-316.732	14.7592	-80.7128	14.7542	139.656	14.7472	367.375	14.7592	563.646	14.7472	757.593	14.7592	932.82	14.7592	1206.71	14.7762	1404.99	14.7742	1598.09	14.7802	1788.42	14.7312	2015.9
14.7629	-769.77	14.7559	-555.067	14.7669	-315.928	14.7789	-79.6642	14.7739	140.137	14.7669	370.464	14.7789	561.635	14.7669	753.271	14.7789	939.206	14.7789	1219.74	14.7959	1415.58	14.7939	1598.67	14.7999	1789.9	14.7509	2007.66
14.7826	-766.284	14.7756	-575.892	14.7866	-332.611	14.7986	-71.0333	14.7936	138.756	14.7866	381.671	14.7986	562.093	14.7866	758.175	14.7986	952.593	14.7986	1216.95	14.8156	1421.64	14.8136	1585.77	14.8196	1788.89	14.7706	2015.09
14.8023	-764.156	14.7953	-585.793	14.8063	-345.036	14.8183	-70.4555	14.8133	144.221	14.8063	381.092	14.8183	564.264	14.8063	759.561	14.8183	953.537	14.8183	1224.35	14.8353	1418.44	14.8333	1582.63	14.8393	1787.37	14.7903	2024.34
14.822	-754.514	14.815	-574.711	14.826	-327.87	14.838	-76.9365	14.833	146.83	14.826	372.182	14.838	564.485	14.826	750.506	14.838	954.543	14.838	1224.94	14.855	1405.87	14.853	1595.98	14.859	1788.09	14.81	2017.55
14.8416	-750.516	14.8346	-573.487	14.8456	-310.012	14.8576	-92.1505	14.8526	153.131	14.8456	364.359	14.8576	564.008	14.8456	750.059	14.8576	947.636	14.8576	1212.3	14.8746	1397.62	14.8726	1593.16	14.8786	1807.73	14.8296	2006.03
14.8613	-762.206	14.8543	-580.673	14.8653	-299.952	14.8773	-87.2013	14.8723	149.425	14.8653	361.325	14.8773	555.967	14.8653	752.366	14.8773	943.163	14.8773	1219.13	14.8943	1398.16	14.8923	1589.22	14.8983	1809.79	14.8493	1996.39
14.881	-760.259	14.874	-574.607	14.885	-298.205	14.897	-75.8355	14.892	140.755	14.885	363.033	14.897	555.233	14.885	759.364	14.897	949.599	14.897	1213.93	14.914	1388.29	14.912	1589.49	14.918	1804.29	14.869	1995.7
14.9007	-747.294	14.8937	-569.629	14.9047	-291.697	14.9167	-72.4301	14.9117	144.061	14.9047	351.787	14.9167	560.947	14.9047	756.203	14.9167	953.729	14.9167	1203.03	14.9337	1387.3	14.9317	1594.18	14.9377	1801.28	14.8887	1995.99
14.9204	-751.085	14.9134	-571.431	14.9244	-291.419	14.9364	-67.6822	14.9314	138.409	14.9244	350.566	14.9364	552.629	14.9244	760.771	14.9364	947.733	14.9364	1204.27	14.9534	1399.95	14.9514	1603.47	14.9574	1806.23	14.9084	1997.31
14.9401	-762.473	14.9331	-550.991	14.9441	-295.606	14.9561	-61.549	14.9511	134.823	14.9441	361.27	14.9561	560.516	14.9441	759.951	14.9561	938.88	14.9561	1212.83	14.9731	1401.94	14.9711	1601.14	14.9771	1798.29	14.9281	1996.21
14.9597	-751.28	14.9527	-537.867	14.9637	-302.105	14.9757	-63.6549	14.9707	137.283	14.9637	359.274	14.9757	572.696	14.9637	752.243	14.9757	938.024	14.9757	1215.21	14.9927	1407.63	14.9907	1595.84	14.9967	1790.34	14.9477	1999.01
14.9794	-750.168	14.9724	-574.607	14.9834	-319.204	14.9954	-65.6809	14.9904	140.326	14.9834	352.701	14.9954	575.965	14.9834	752.874	14.9954	951.034	14.9954	1212.99	15.0124	1406.54	15.0104	1593.25	15.0164	1785.37	14.9674	2009.77
14.9991	-748.915	14.9921	-565.088	15.0031	-321.744	15.0151	-69.5828	15.0101	144.385	15.0031	348.029	15.0151	565.929	15.0031	751.148	15.0151	958.727	15.0151	1193.18	15.0321	1408.5	15.0301	1599.85	15.0361	1781.79	14.9871	2029.94
15.0188	-757.241	15.0118	-555.194	15.0228	-311.734	15.0348	-77.8671	15.0298	157.51	15.0228	359.239	15.0348	562.691	15.0228	750.334	15.0348	945.912	15.0348	1196.37	15.0518	1394.89	15.0498	1602.98	15.0558	1789.73	15.0068	2027.05
15.0385	-769.164	15.0315	-558.972	15.0425	-314.136	15.0545	-93.7162	15.0495	169.692	15.0425	358.321	15.0545	562.625	15.0425	750.731	15.0545	939.96	15.0545	1202.29	15.0715	1395.57	15.0695	1598.58	15.0755	1796.68	15.0265	2019.89
15.0581	-774.815	15.0511	-562.979	15.0621	-319.372	15.0741	-85.3748	15.0691	153.781	15.0621	361.382	15.0741	561.378	15.0621	745.06	15.0741	936.756	15.0741	1199.21	15.0911	1401.58	15.0891	1595.04	15.0951	1792.35	15.0461	2014.8
15.0778	-768.53	15.0708	-564.729	15.0818	-319.18	15.0938	-77.5356	15.0888	150.992	15.0818	364.697	15.0938	574.191	15.0818	741.642	15.0938	953.589	15.0938	1174.81	15.1108	1399.95	15.1088	1596.3	15.1148	1787.55	15.0658	2024.02
15.0975	-766.585	15.0905	-553.741	15.1015	-316.895	15.1135	-69.593	15.1085	155.459	15.1015	369.547	15.1135	577.574	15.1015	754.281	15.1135	965.429	15.1135	1173.81	15.1305	1400.69	15.1285	1601.83	15.1345	1793.36	15.0855	2010.04
15.1172	-777.059	15.1102	-557.02	15.1212	-311.279	15.1332	-49.121	15.1282	151.193	15.1212	368.562	15.1332	567.722	15.1212	758.177	15.1332	951.824	15.1332	1181.4	15.1502	1412.75	15.1482	1607.91	15.1542	1791.43	15.1052	1992.98
15.1369	-777.648	15.1299	-554.78	15.1409	-298.446	15.1529	-46.3101	15.1479	149.53	15.1409	382.781	15.1529	569.874	15.1409	749.348	15.1529	945.466	15.1529	1193.47	15.1699	1420.33	15.1679	1606.27	15.1739	1790.22	15.1249	1991.69
15.1566	-771.462	15.1496	-560.478	15.1606	-301.074	15.1726	-53.1647	15.1676	155.417	15.1606	375.559	15.1726	579.504	15.1606	743.438	15.1726	955.564	15.1726	1207.47	15.1896	1416.9	15.1876	1608.36	15.1936	1796.62	15.1446	2004.09
15.1762	-770.626	15.1692	-569.786	15.1802	-305.798	15.1922	-58.9757	15.1872	165.44	15.1802	365.735	15.1922	577.682	15.1802	752.671	15.1922	971.357	15.1922	1217.16	15.2092	1406.66	15.2072	1614.41	15.2132	1801.31	15.1642	2015.96
15.1959	-765.391	15.1889	-565.785	15.1999	-305.291	15.2119	-62.5222	15.2069	176.37	15.1999	367.462	15.2119	563.274	15.1999	751.282	15.2119	958.112	15.2119	1216.15	15.2289	1408.67	15.2269	1617.65	15.2329	1801.1	15.1839	2024.67
15.2156	-769.688	15.2086	-561.401	15.2196	-310.346	15.2316	-74.8096	15.2266	180.36	15.2196	365.036	15.2316	563.718	15.2196	743.299	15.2316	958.273	15.2316	1228.66	15.2486	1406.02	15.2466	1612.61	15.2526	1802.02	15.2036	2018.6
15.2353	-764.522	15.2283	-558.862	15.2393	-320.903	15.2513	-85.1291	15.2463	180.523	15.2393	359.267	15.2513	572.595	15.2393	744.904	15.2513	969.424	15.2513	1227.16	15.2683	1405.96	15.2663	1600.42	15.2723	1796.33	15.2233	2023.46
15.255	-768.397	15.248	-552.949	15.259	-320.674	15.271	-86.7358	15.266	178.473	15.259	358.956	15.271	571.832	15.259	748.724	15.271	969.476	15.271	1219.53	15.288	1407.59	15.286	1599.65	15.292	1798.13	15.243	2034.82
15.2746	-768.155	15.2676	-548.966	15.2786	-325.283	15.2906	-89.1973	15.2856	170.006	15.2786	347.125	15.2906	576.105	15.2786	746.578	15.2906	975.801	15.2906	1201.06	15.3076	1410.91	15.3056	1596.62	15.3116	1799.88	15.2626	2040.26
15.2943	-771.529	15.2873	-551.24	15.2983	-310.817	15.3103	-82.6972	15.3053	168.168	15.2983	337.77	15.3103	571.193	15.2983	743.96	15.3103	988.155	15.3103	1209.52	15.3273	1410.39	15.3253	1590.74	15.3313	1806.53	15.2823	2009.4
15.314	-768.013	15.307	-562.817	15.318	-314.535	15.33	-75.888	15.325	157.415	15.318	352.058	15.33	565.331	15.318	739.017	15.33	967.106	15.33	1210.51	15.347	1400.76	15.345	1595.36	15.351	1803.33	15.302	1998.57
15.3337	-756.511	15.3267	-563.746	15.3377	-310.331	15.3497	-72.6595	15.3447	138.608	15.3377	361.902	15.3497	565.315	15.3377	746.907	15.3497	960.818	15.3497	1208.22	15.3667	1412.37	15.3647	1592.02	15.3707	1812.01	15.3217	2009.55
15.3534	-750.294	15.3464	-564.874	15.3574	-301.047	15.3694	-66.291	15.3644	139.619	15.3574	361.548	15.3694	574.421	15.3574	760.695	15.3694	972.798	15.3694	1220.92	15.3864	1408.76	15.3844	1596.05	15.3904	1824.61	15.3414	2020.3
15.373	-744.785	15.366	-573.822	15.377	-300.394	15.389	-73.1566	15.384	139.425	15.377	365.175	15.389	579.906	15.377	769.345	15.389	976.675	15.389	1231.25	15.406	1387.32	15.404	1612.63	15.41	1825.72	15.361	2016.34
15.3927	-729.771	15.3857	-574.376	15.3967	-311.164	15.4087	-81.3857	15.4037	142.39	15.3967	378.627	15.4087	574.806	15.3967	760.995	15.4087	966.995	15.4087	1235.39	15.4257	1392.15	15.4237	1632.34	15.4297	1818.92	15.3807	2012.31
15.4124	-721.098	15.4054	-562.983	15.4164	-299.377	15.4284	-86.6657	15.4234	141.911	15.4164	387.139	15.4284	578.402	15.4164	751.281	15.4284	980.153	15.4284	1234.36	15.4454	1403.47	15.4434	1621.4	15.4494	1820.22	15.4004	2010.66
15.4321	-726.768	15.4251	-553.234	15.4361	-285.758	15.4481	-75.7874	15.4431	154.883	15.4361	388.955	15.4481	581.835	15.4361	749.941	15.4481	986.551	15.4481	1241.24	15.4651	1397.61	15.4631	1624.33	15.4691	1829.5	15.4201	2020.19
15.4518	-736.491	15.4448	-542.768	15.4558	-285.712	15.4678	-74.4844	15.4628	179.382	15.4558	387.349	15.4678	583.589	15.4558	755.328	15.4678	983.735	15.4678	1248.44	15.4848	1392.53	15.4828	1643.03	15.4888	1835.9	15.4398	2024.91
15.4715	-731.394	15.4645	-542.132	15.4755	-285.19	15.4875	-79.8041	15.4825	188.855	15.4755	378.986	15.4875	584.177	15.4755	750.78	15.4875	985.802	15.4875	1251.37	15.5045	1411.98	15.5025	1641.31	15.5085	1837.77	15.4595	2020.19
15.4911	-725.098	15.4841	-559.912	15.4951	-278.218	15.5071	-75.2108	15.5021	195.806	15.4951	380.839	15.5071	575.248	15.4951	740.558	15.5071	985.976	15.5071	1247.08	15.5241	1423.29	15.5221	1631.28	15.5281	1823.07	15.4791	2016.43
15.5108	-722.965	15.5038	-548.232	15.5148	-292.445	15.5268	-60.3176	15.5218	192.387	15.5148	392.343	15.5268	575.911	15.5148	748.329	15.5268	977.149	15.5268	1234.13	15.5438	1416.03	15.5418	1623.97	15.5478	1814.56	15.4988	2025.32
15.5305	-726.141	15.5235	-520.302	15.5345	-279.556	15.5465	-24.2135	15.5415	197.873	15.5345	387.202	15.5465	587.256	15.5345	769.53	15.5465	995.316	15.5465	1239.93	15.5635	1422.81	15.5615	1611.23	15.5675	1816.83	15.5185	2021.63
15.5502	-708.302	15.5432	-526.27	15.5542	-256.952	15.5662	-3.87682	15.5612	216.167	15.5542	392.251	15.5662	604.674	15.5542	785.722	15.5662	1023.15	15.5662	1259.26	15.5832	1424.34	15.5812	1613.56	15.5872	1834.66	15.5382	2024.45
15.5699	-684.002	15.5629	-536.757	15.5739	-265.227	15.5859	7.05904	15.5809	214.114	15.5739	394.043	15.5859	613.974	15.5739	794.39	15.5859	1026.18	15.5859	1258.49	15.6029	1438.45	15.6009	1636.47	15.6069	1844.23	15.5579	2025.45
15.5895	-664.693	15.5825	-508.093	15.5935	-254.969	15.6055	18.8253	15.6005	220.846	15.5935	405.192	15.6055	618.367	15.5935	804.503	15.6055	1053.17	15.6055	1260.76	15.6225	1472.45	15.6205	1648.97	15.6265	1850.46	15.5775	2034.26
15.6092	-644.886	15.6022	-475.151	15.6132	-211.82	15.6252	50.7856	15.6202	252.365	15.6132	430.061	15.6252	644.544	15.6132	814.937	15.6252	1083.65	15.6252	1292.99	15.6422	1497	15.6402	1647.21	15.6462	1872.43	15.5972	2041.11
15.6289	-613.073	15.6219	-448.135	15.6329	-180.431	15.6449	94.8462	15.6399	288.539	15.6329	452.845	15.6449	678.583	15.6329	842.62	15.6449	1099.92	15.6449	1319.21	15.6619	1509.3	15.6599	1680.72	15.6659	1903.43	15.6169	2041.45
15.6486	-552.658	15.6416	-418.637	15.6526	-134.109	15.6646	136.111	15.6596	325.819	15.6526	487.497	15.6646	715.565	15.6526	879.847	15.6646	1122.97	15.6646	1340.33	15.6816	1532.6	15.6796	1710.77	15.6856	1916.64	15.6366	2049.17
15.6683	-504.292	15.6613	-377.988	15.6723	-81.0787	15.6843	163.95	15.6793	361.174	15.6723	528.79	15.6843	741.726	15.6723	911.199	15.6843	1150.93	15.6843	1376.99	15.7013	1573.63	15.6993	1728.39	15.7053	1923.15	15.6563	2064.16
15.688	-462.123	15.681	-326.619	15.692	-58.1371	15.704	182.99	15.699	378.832	15.692	548.751	15.704	752.941	15.692	927.431	15.704	1153.73	15.704	1381.92	15.721	1578.48	15.719	1730.13	15.725	1905.67	15.676	2082.21
15.7076	-445.855	15.7006	-291.334	15.7116	-63.4323	15.7236	182.931	15.7186	382.97	15.7116	551.101	15.7236	756.594	15.7116	930.617	15.7236	1151.42	15.7236	1378.52	15.7406	1562.64	15.7386	1724.76	15.7446	1901.54	15.6956	2082.32
15.7273	-465.741	15.7203	-292.034	15.7313	-76.9335	15.7433	163.114	15.7383	375.387	15.7313	539.229	15.7433	741.16	15.7313	921.737	15.7433	1142.93	15.7433	1372.8	15.7603	1538.69	15.7583	1719.5	15.7643	1891.26	15.7153	2084.2
15.747	-493.265	15.74	-344.175	15.751	-105.624	15.763	121.109	15.758	341.915	15.751	525.514	15.763	710.83	15.751	906.147	15.763	1114.27	15.763	1347.2	15.78	1509.18	15.778	1707.23	15.784	1883.18	15.735	2090.08
15.7667	-537.112	15.7597	-395.241	15.7707	-168.937	15.7827	67.128	15.7777	299.356	15.7707	487.84	15.7827	668.364	15.7707	870.63	15.7827	1074.48	15.7827	1302.4	15.7997	1491.13	15.7977	1694.88	15.8037	1858.68	15.7547	2072.25
15.7864	-610.399	15.7794	-437.459	15.7904	-216.666	15.8024	3.96813	15.7974	254.754	15.7904	437.31	15.8024	619.613	15.7904	829.827	15.8024	1063.78	15.8024	1258.41	15.8194	1467.99	15.8174	1666.36	15.8234	1829.45	15.7744	2058.67
15.806	-688.849	15.799	-489.764	15.81	-256.071	15.822	-30.5647	15.817	220.207	15.81	411.206	15.822	592.664	15.81	790.119	15.822	1032.45	15.822	1235.09	15.839	1442.35	15.837	1644.35	15.843	1813.86	15.794	2043.34
15.8257	-727.553	15.8187	-541.78	15.8297	-280.738	15.8417	-58.1112	15.8367	184.374	15.8297	398.711	15.8417	575.349	15.8297	772.178	15.8417	999.829	15.8417	1221.76	15.8587	1425.11	15.8567	1627.34	15.8627	1813.13	15.8137	2018.14
15.8454	-726.569	15.8384	-569.09	15.8494	-277.057	15.8614	-71.0659	15.8564	168.034	15.8494	385.336	15.8614	565.278	15.8494	766.25	15.8614	989.447	15.8614	1218.38	15.8784	1415.43	15.8764	1612.98	15.8824	1808.9	15.8334	2017.53
15.8651	-713.904	15.8581	-567.573	15.8691	-285.514	15.8811	-71.5674	15.8761	162.169	15.8691	384.65	15.8811	562.664	15.8691	767.164	15.8811	985.297	15.8811	1228.92	15.8981	1421.75	15.8961	1605.44	15.9021	1815.38	15.8531	2024.91
15.8848	-724.867	15.8778	-557.801	15.8888	-287.959	15.9008	-62.7084	15.8958	165.293	15.8888	374.669	15.9008	560.955	15.8888	751.815	15.9008	974.74	15.9008	1219.73	15.9178	1405.64	15.9158	1603.8	15.9218	1807.67	15.8728	2018.37
15.9045	-748.513	15.8975	-559.167	15.9085	-290.728	15.9205	-62.1634	15.9155	166.093	15.9085	371.085	15.9205	570.47	15.9085	740.314	15.9205	975.8	15.9205	1218.1	15.9375	1401.43	15.9355	1602.67	15.9415	1817.12	15.8925	2013.31
15.9241	-751.138	15.9171	-561.753	15.9281	-281.082	15.9401	-74.4309	15.9351	166.142	15.9281	385.636	15.9401	576.467	15.9281	752.468	15.9401	980.212	15.9401	1221.29	15.9571	1408.78	15.9551	1593.49	15.9611	1819.42	15.9121	2013.31
15.9438	-734.055	15.9368	-564.121	15.9478	-285.137	15.9598	-79.2594	15.9548	170.05	15.9478	400.567	15.9598	574.565	15.9478	761.032	15.9598	987.496	15.9598	1219.68	15.9768	1399.86	15.9748	1591	15.9808	1814.89	15.9318	2010.41
15.9635	-732.772	15.9565	-555.7	15.9675	-298.315	15.9795	-71.2909	15.9745	177.771	15.9675	386.643	15.9795	572.505	15.9675	752.763	15.9795	983.607	15.9795	1209.04	15.9965	1404.34	15.9945	1604.83	16.0005	1814.75	15.9515	1999.55
15.9832	-752.385	15.9762	-549.824	15.9872	-294.802	15.9992	-56.1999	15.9942	174.185	15.9872	370.038	15.9992	568.262	15.9872	746.842	15.9992	965.767	15.9992	1191.45	16.0162	1405.25	16.0142	1598	16.0202	1801.99	15.9712	2009.12
16.0029	-770.835	15.9959	-533.971	16.0069	-285.671	16.0189	-47.4618	16.0139	167.609	16.0069	374.879	16.0189	564.13	16.0069	742.543	16.0189	958.935	16.0189	1198.25	16.0359	1407.79	16.0339	1598	16.0399	1799.3	15.9909	2015.3
16.0225	-760.669	16.0155	-535.971	16.0265	-282.538	16.0385	-64.8524	16.0335	161.038	16.0265	373.272	16.0385	555.662	16.0265	753.293	16.0385	960.174	16.0385	1220.82	16.0555	1413.43	16.0535	1603.91	16.0595	1805.27	16.0105	2006.8
16.0422	-732.375	16.0352	-548.654	16.0462	-292.726	16.0582	-63.6591	16.0532	162.009	16.0462	368.223	16.0582	552.53	16.0462	757.488	16.0582	960.966	16.0582	1219.79	16.0752	1411.53	16.0732	1618	16.0792	1816.37	16.0302	2003.12
16.0619	-723.22	16.0549	-562.141	16.0659	-293.649	16.0779	-61.3535	16.0729	158.946	16.0659	371.89	16.0779	553.78	16.0659	747.091	16.0779	960.942	16.0779	1214.07	16.0949	1415.55	16.0929	1628.71	16.0989	1824.55	16.0499	1999.33
16.0816	-756.372	16.0746	-572.821	16.0856	-287.643	16.0976	-54.8042	16.0926	163.609	16.0856	364.184	16.0976	553.598	16.0856	736.475	16.0976	974.958	16.0976	1214.31	16.1146	1407.32	16.1126	1631.18	16.1186	1809.59	16.0696	1997.13
16.1013	-769.323	16.0943	-568.466	16.1053	-290.716	16.1173	-66.5214	16.1123	161.423	16.1053	370.104	16.1173	566.284	16.1053	747.351	16.1173	981.885	16.1173	1225.96	16.1343	1403.33	16.1323	1626.53	16.1383	1805.12	16.0893	2009.02
16.1209	-738.46	16.1139	-565.301	16.1249	-281.984	16.1369	-90.4019	16.1319	158.913	16.1249	388.772	16.1369	573.628	16.1249	769.537	16.1369	987.538	16.1369	1227.76	16.1539	1410.35	16.1519	1618.25	16.1579	1804.87	16.1089	2005.96
16.1406	-730.727	16.1336	-562.692	16.1446	-295.366	16.1566	-90.2043	16.1516	165.363	16.1446	390.937	16.1566	574.247	16.1446	766.401	16.1566	984.96	16.1566	1221.43	16.1736	1411.94	16.1716	1613.67	16.1776	1808.42	16.1286	2007.84
16.1603	-745.422	16.1533	-554.462	16.1643	-299.063	16.1763	-66.1092	16.1713	165.118	16.1643	376.824	16.1763	573.122	16.1643	755.121	16.1763	971.402	16.1763	1213.07	16.1933	1412.11	16.1913	1609.26	16.1973	1814.56	16.1483	2006.41
16.18	-740.03	16.173	-549.953	16.184	-285.449	16.196	-50.3785	16.191	149.793	16.184	376.652	16.196	585.751	16.184	758.718	16.196	952.897	16.196	1208.37	16.213	1398.27	16.211	1594.19	16.217	1802.88	16.168	2011.88
16.1997	-747.504	16.1927	-543.566	16.2037	-284.439	16.2157	-49.818	16.2107	141.698	16.2037	383.506	16.2157	582.341	16.2037	758.764	16.2157	960.77	16.2157	1220.01	16.2327	1391.45	16.2307	1600.25	16.2367	1796.85	16.1877	2008.21
16.2194	-757.302	16.2124	-553.52	16.2234	-293.031	16.2354	-61.1679	16.2304	151.899	16.2234	383.893	16.2354	567.016	16.2234	756.402	16.2354	964.272	16.2354	1220.05	16.2524	1401.18	16.2504	1609.35	16.2564	1806.99	16.2074	2001.22
16.239	-748.277	16.232	-562.348	16.243	-297.839	16.255	-46.9912	16.25	156.387	16.243	378.928	16.255	567.16	16.243	747.653	16.255	968.078	16.255	1213.12	16.272	1401.1	16.27	1606.86	16.276	1822.99	16.227	1997.68
16.2587	-740.087	16.2517	-574.397	16.2627	-293.296	16.2747	-53.5269	16.2697	154.75	16.2627	365.343	16.2747	570.848	16.2627	741.506	16.2747	975.28	16.2747	1210.65	16.2917	1399.77	16.2897	1612.99	16.2957	1819.74	16.2467	1994.24
16.2784	-736.366	16.2714	-578.872	16.2824	-293.421	16.2944	-55.3909	16.2894	157.758	16.2824	360.106	16.2944	566.599	16.2824	748.447	16.2944	981.764	16.2944	1218.61	16.3114	1389.55	16.3094	1613.36	16.3154	1799.77	16.2664	2001.54
16.2981	-731.325	16.2911	-560.424	16.3021	-300.166	16.3141	-70.1904	16.3091	161.124	16.3021	368.073	16.3141	562.752	16.3021	759.394	16.3141	976.348	16.3141	1226.12	16.3311	1387.48	16.3291	1616.24	16.3351	1793.14	16.2861	2017.63
16.3178	-726.315	16.3108	-543.424	16.3218	-296.796	16.3338	-89.3646	16.3288	152.971	16.3218	371.767	16.3338	561.655	16.3218	761.526	16.3338	974.454	16.3338	1217.14	16.3508	1393.96	16.3488	1627.08	16.3548	1804.95	16.3058	2031.39
16.3374	-733.297	16.3304	-535.657	16.3414	-302.689	16.3534	-81.6742	16.3484	158.977	16.3414	374.28	16.3534	568.834	16.3414	752.94	16.3534	966.039	16.3534	1205.23	16.3704	1389.91	16.3684	1620.82	16.3744	1811.02	16.3254	2023.56
16.3571	-728.634	16.3501	-545.823	16.3611	-306.96	16.3731	-76.7702	16.3681	155.228	16.3611	364.714	16.3731	565.043	16.3611	747.968	16.3731	963.237	16.3731	1198.53	16.3901	1405.86	16.3881	1610	16.3941	1812.35	16.3451	2010.28
16.3768	-728.154	16.3698	-550.317	16.3808	-313.947	16.3928	-78.3412	16.3878	143.216	16.3808	372.395	16.3928	564.333	16.3808	750.233	16.3928	949.329	16.3928	1190.93	16.4098	1406.61	16.4078	1610.61	16.4138	1805.67	16.3648	2007.22
16.3965	-738.486	16.3895	-559.882	16.4005	-325.122	16.4125	-85.7549	16.4075	139.852	16.4005	380.634	16.4125	562.827	16.4005	743.517	16.4125	958.403	16.4125	1189.68	16.4295	1396.86	16.4275	1612.99	16.4335	1809.01	16.3845	2015.07
16.4162	-754.764	16.4092	-558.685	16.4202	-324.251	16.4322	-82.8568	16.4272	145.415	16.4202	373.649	16.4322	561.219	16.4202	736.549	16.4322	970.466	16.4322	1200.08	16.4492	1407.71	16.4472	1613.69	16.4532	1818.41	16.4042	2015.25
16.4359	-769.13	16.4289	-564.772	16.4399	-320.786	16.4519	-70.111	16.4469	147.478	16.4399	368.66	16.4519	570.272	16.4399	742.114	16.4519	969.961	16.4519	1207.79	16.4689	1417.59	16.4669	1610.76	16.4729	1822.11	16.4239	2006.85
16.4555	-765.256	16.4485	-585.332	16.4595	-324.656	16.4715	-72.9871	16.4665	149.463	16.4595	368.556	16.4715	569.447	16.4595	750.015	16.4715	974.48	16.4715	1210.83	16.4885	1414.61	16.4865	1627.24	16.4925	1817.66	16.4435	1997.59
16.4752	-764.945	16.4682	-583.453	16.4792	-316.1	16.4912	-82.7546	16.4862	157.856	16.4792	381.125	16.4912	562.83	16.4792	752.791	16.4912	977.985	16.4912	1230.63	16.5082	1412.15	16.5062	1617.39	16.5122	1807.17	16.4632	2002.73
16.4949	-778.276	16.4879	-564.261	16.4989	-307.558	16.5109	-95.6179	16.5059	152.178	16.4989	376.245	16.5109	565.869	16.4989	755.471	16.5109	993.556	16.5109	1228.69	16.5279	1412.08	16.5259	1613.79	16.5319	1801.37	16.4829	2008.89
16.5146	-766.024	16.5076	-554.667	16.5186	-289.373	16.5306	-96.0245	16.5256	145.671	16.5186	379.85	16.5306	559.52	16.5186	751.519	16.5306	991.357	16.5306	1220.28	16.5476	1416.6	16.5456	1629.08	16.5516	1805.43	16.5026	2020.4
16.5343	-761.728	16.5273	-559.677	16.5383	-294.999	16.5503	-71.5866	16.5453	154.964	16.5383	381.157	16.5503	563.313	16.5383	750.922	16.5503	979.314	16.5503	1217.41	16.5673	1414.52	16.5653	1633.69	16.5713	1806.16	16.5223	2007.71
16.5539	-768.783	16.5469	-559.842	16.5579	-301.572	16.5699	-71.7232	16.5649	153.934	16.5579	373.743	16.5699	562.614	16.5579	749.729	16.5699	977.456	16.5699	1213.43	16.5869	1432.33	16.5849	1622.25	16.5909	1811.99	16.5419	1991.57
16.5736	-768.943	16.5666	-545.368	16.5776	-304.79	16.5896	-62.2877	16.5846	146.399	16.5776	380.537	16.5896	548.207	16.5776	741.595	16.5896	967.03	16.5896	1201.98	16.6066	1432.24	16.6046	1619.07	16.6106	1800.99	16.5616	1997.38
16.5933	-766.626	16.5863	-549.384	16.5973	-308.739	16.6093	-58.4527	16.6043	145.685	16.5973	368.456	16.6093	543.238	16.5973	728.16	16.6093	968.204	16.6093	1209.54	16.6263	1440.47	16.6243	1608.65	16.6303	1804.22	16.5813	2003.07
16.613	-770.257	16.606	-539.33	16.617	-291.032	16.629	-57.9279	16.624	151.598	16.617	356.491	16.629	560.627	16.617	726.491	16.629	966.531	16.629	1223.69	16.646	1444.92	16.644	1610.3	16.65	1803.83	16.601	1999.2
16.6327	-778.387	16.6257	-543.704	16.6367	-288.355	16.6487	-56.2895	16.6437	161.26	16.6367	356.97	16.6487	575.748	16.6367	743.708	16.6487	955.128	16.6487	1210.8	16.6657	1442.25	16.6637	1600.41	16.6697	1804.64	16.6207	1989.87
16.6523	-769.114	16.6453	-558.472	16.6563	-296.004	16.6683	-63.9822	16.6633	175.208	16.6563	362.453	16.6683	570.224	16.6563	746.372	16.6683	954.288	16.6683	1205.42	16.6853	1438.49	16.6833	1595.85	16.6893	1797.65	16.6403	1990.53
16.672	-756.157	16.665	-555.469	16.676	-284.923	16.688	-88.5098	16.683	183.535	16.676	360.562	16.688	570.628	16.676	743.563	16.688	959.22	16.688	1209.88	16.705	1438.25	16.703	1593.57	16.709	1781.62	16.66	2009.86
16.6917	-755.594	16.6847	-556.087	16.6957	-279.577	16.7077	-100.56	16.7027	178.166	16.6957	348.937	16.7077	583.337	16.6957	747.691	16.7077	973.598	16.7077	1203.57	16.7247	1430.75	16.7227	1602.32	16.7287	1779.29	16.6797	2013.06
16.7114	-748.098	16.7044	-556.445	16.7154	-272.493	16.7274	-89.374	16.7224	180.817	16.7154	353.244	16.7274	584.953	16.7154	744.97	16.7274	969.96	16.7274	1199.39	16.7444	1427.33	16.7424	1622.41	16.7484	1784.47	16.6994	2010.11
16.7311	-754.31	16.7241	-557.37	16.7351	-279.063	16.7471	-75.0863	16.7421	185.336	16.7351	357.541	16.7471	591.609	16.7351	747.303	16.7471	969.153	16.7471	1208.28	16.7641	1409.56	16.7621	1632.65	16.7681	1795.7	16.7191	2004.68
16.7508	-753.919	16.7438	-550.273	16.7548	-284.913	16.7668	-83.9126	16.7618	176.961	16.7548	360.816	16.7668	585.686	16.7548	736.916	16.7668	974.146	16.7668	1218.82	16.7838	1398.4	16.7818	1625.28	16.7878	1809.2	16.7388	1998.12
16.7704	-739.181	16.7634	-551.173	16.7744	-300.992	16.7864	-83.5433	16.7814	163.485	16.7744	370.378	16.7864	564.13	16.7744	731.496	16.7864	971.917	16.7864	1226.62	16.8034	1401.29	16.8014	1615.43	16.8074	1809.07	16.7584	1997.02
16.7901	-752.19	16.7831	-564.108	16.7941	-308.841	16.8061	-72.3457	16.8011	159.2	16.7941	358.733	16.8061	555.658	16.7941	736.55	16.8061	964.216	16.8061	1234.86	16.8231	1410.66	16.8211	1609.68	16.8271	1812.5	16.7781	1983.22
16.8098	-756.158	16.8028	-561.806	16.8138	-305.649	16.8258	-66.5876	16.8208	152.173	16.8138	356.575	16.8258	573.399	16.8138	745.288	16.8258	956.044	16.8258	1234.29	16.8428	1391.34	16.8408	1599.22	16.8468	1815.42	16.7978	1979.92
16.8295	-754.611	16.8225	-561.043	16.8335	-318.587	16.8455	-61.0388	16.8405	141.979	16.8335	353.253	16.8455	586.525	16.8335	759.408	16.8455	945.925	16.8455	1237.36	16.8625	1392.9	16.8605	1587.96	16.8665	1816.54	16.8175	1979.34
16.8492	-746.607	16.8422	-572.273	16.8532	-326.292	16.8652	-58.2674	16.8602	138.177	16.8532	359.039	16.8652	579.608	16.8532	759.753	16.8652	946.827	16.8652	1229.21	16.8822	1404.17	16.8802	1589.46	16.8862	1810.16	16.8372	1996.08
16.8688	-744.569	16.8618	-571.621	16.8728	-312.109	16.8848	-55.1943	16.8798	138.22	16.8728	363.542	16.8848	579.815	16.8728	760.85	16.8848	960.471	16.8848	1216.07	16.9018	1404.79	16.8998	1596.3	16.9058	1807.22	16.8568	2012.47
16.8885	-753.069	16.8815	-563.633	16.8925	-308.964	16.9045	-46.8758	16.8995	141.731	16.8925	361.304	16.9045	585.101	16.8925	765.222	16.9045	959.109	16.9045	1217.39	16.9215	1417.42	16.9195	1595.44	16.9255	1808.23	16.8765	2012.54
16.9082	-750.629	16.9012	-562.072	16.9122	-303.576	16.9242	-40.0401	16.9192	151.345	16.9122	365.132	16.9242	582.023	16.9122	757.526	16.9242	964.311	16.9242	1215.87	16.9412	1431.65	16.9392	1598.33	16.9452	1807.68	16.8962	2012
16.9279	-748.118	16.9209	-556.632	16.9319	-302.387	16.9439	-40.677	16.9389	154.557	16.9319	371.142	16.9439	569.543	16.9319	751.923	16.9439	965.887	16.9439	1214.19	16.9609	1424.57	16.9589	1608.92	16.9649	1814.74	16.9159	2008.66
16.9476	-742.058	16.9406	-551.936	16.9516	-304.649	16.9636	-65.1225	16.9586	158.276	16.9516	381.593	16.9636	558.607	16.9516	734.665	16.9636	970.226	16.9636	1219.33	16.9806	1418.31	16.9786	1610.28	16.9846	1808.84	16.9356	2010.54
16.9673	-743.783	16.9603	-548.142	16.9713	-304.186	16.9833	-82.4142	16.9783	157.478	16.9713	384.013	16.9833	554.287	16.9713	731.473	16.9833	963.587	16.9833	1231.53	17.0003	1411.22	16.9983	1600.94	17.0043	1800.25	16.9553	2012.15
16.9869	-756.412	16.9799	-547.408	16.9909	-299.769	17.0029	-64.0798	16.9979	148.84	16.9909	373.043	17.0029	559.052	16.9909	739.524	17.0029	963.083	17.0029	1232.1	17.0199	1404.57	17.0179	1601.59	17.0239	1796.67	16.9749	2009.93
17.0066	-760.845	16.9996	-551.29	17.0106	-306.614	17.0226	-58.8073	17.0176	149.367	17.0106	362.773	17.0226	575.212	17.0106	740.249	17.0226	960.887	17.0226	1226.35	17.0396	1395.02	17.0376	1590.3	17.0436	1805.44	16.9946	2014.41
17.0263	-749.375	17.0193	-542.455	17.0303	-310.838	17.0423	-72.4254	17.0373	158.212	17.0303	371.232	17.0423	590.235	17.0303	746.832	17.0423	963.946	17.0423	1235.75	17.0593	1393.44	17.0573	1589.46	17.0633	1798.66	17.0143	2021.88
17.046	-746.404	17.039	-538.147	17.05	-310.916	17.062	-64.2986	17.057	161.605	17.05	380.506	17.062	588.929	17.05	748.554	17.062	976.017	17.062	1236.63	17.079	1383.47	17.077	1592.41	17.083	1792.34	17.034	2028.49
17.0657	-764.931	17.0587	-533.645	17.0697	-311.451	17.0817	-45.2221	17.0767	167.486	17.0697	382.562	17.0817	583.811	17.0697	754.829	17.0817	991.085	17.0817	1233.86	17.0987	1388.24	17.0967	1596.16	17.1027	1801.51	17.0537	2019.37
17.0853	-771.413	17.0783	-534.516	17.0893	-319.943	17.1013	-36.3982	17.0963	180.355	17.0893	376.373	17.1013	576.42	17.0893	765.346	17.1013	983.635	17.1013	1231.6	17.1183	1407.64	17.1163	1593.33	17.1223	1807.5	17.0733	2017.32
17.105	-754.42	17.098	-549.549	17.109	-322.476	17.121	-45.028	17.116	177.584	17.109	375.289	17.121	571.013	17.109	769.9	17.121	982.821	17.121	1226.75	17.138	1422.28	17.136	1587.08	17.142	1807.22	17.093	2020.25
17.1247	-757.171	17.1177	-553.701	17.1287	-327.103	17.1407	-59.6808	17.1357	158.594	17.1287	378.052	17.1407	560.649	17.1287	757.605	17.1407	988.09	17.1407	1222.96	17.1577	1415.63	17.1557	1603.05	17.1617	1805.03	17.1127	2007.34
17.1444	-740.09	17.1374	-551.444	17.1484	-313.745	17.1604	-72.4615	17.1554	152.07	17.1484	377.833	17.1604	554.969	17.1484	739.093	17.1604	987.051	17.1604	1226.46	17.1774	1407.42	17.1754	1605.92	17.1814	1805.27	17.1324	1996.3
17.1641	-732.52	17.1571	-558.756	17.1681	-301.081	17.1801	-64.9104	17.1751	144.579	17.1681	365.943	17.1801	555.707	17.1681	736.189	17.1801	962.109	17.1801	1225.03	17.1971	1411.23	17.1951	1606.42	17.2011	1812.9	17.1521	2021.02
17.1837	-723.352	17.1767	-571.003	17.1877	-303.56	17.1997	-66.2784	17.1947	143.718	17.1877	361.458	17.1997	570.483	17.1877	750.633	17.1997	960.502	17.1997	1216.8	17.2167	1413.82	17.2147	1599.1	17.2207	1819.19	17.1717	2043.7
17.2034	-724.842	17.1964	-577.744	17.2074	-299.287	17.2194	-71.6976	17.2144	151.776	17.2074	350.947	17.2194	580.748	17.2074	752.046	17.2194	968.859	17.2194	1203.89	17.2364	1417.45	17.2344	1589.66	17.2404	1822.45	17.1914	2049.44
17.2231	-713.674	17.2161	-565.755	17.2271	-303.202	17.2391	-72.5379	17.2341	158.874	17.2271	363.741	17.2391	573.089	17.2271	744.847	17.2391	967.898	17.2391	1211.85	17.2561	1411.28	17.2541	1605.44	17.2601	1796.8	17.2111	2045.67
17.2428	-703.774	17.2358	-566.263	17.2468	-312.444	17.2588	-62.5766	17.2538	154.059	17.2468	366.279	17.2588	570.087	17.2468	729.276	17.2588	972.067	17.2588	1230.08	17.2758	1409.47	17.2738	1623.15	17.2798	1806.84	17.2308	2038.69
17.2625	-727.187	17.2555	-569.965	17.2665	-314.817	17.2785	-50.2609	17.2735	152.554	17.2665	353.398	17.2785	568.574	17.2665	734.872	17.2785	979.633	17.2785	1225.94	17.2955	1419.45	17.2935	1635.4	17.2995	1823.36	17.2505	2026
17.2822	-748.056	17.2752	-575.376	17.2862	-305.004	17.2982	-34.0542	17.2932	155.371	17.2862	347.07	17.2982	571.577	17.2862	748.857	17.2982	971.096	17.2982	1222.69	17.3152	1421.66	17.3132	1627.91	17.3192	1821.84	17.2702	2030.22
17.3018	-743.484	17.2948	-560.342	17.3058	-305.055	17.3178	-36.1179	17.3128	152.523	17.3058	362.641	17.3178	573.959	17.3058	745.513	17.3178	951.051	17.3178	1225.67	17.3348	1412.93	17.3328	1633.84	17.3388	1812.14	17.2898	2029.6
17.3215	-740.949	17.3145	-544.112	17.3255	-311.115	17.3375	-52.3857	17.3325	146.461	17.3255	375.97	17.3375	568.596	17.3255	732.215	17.3375	946.192	17.3375	1234.14	17.3545	1416.79	17.3525	1649.37	17.3585	1812.03	17.3095	2012.65
17.3412	-717.364	17.3342	-535.299	17.3452	-301.215	17.3572	-61.0386	17.3522	139.098	17.3452	366.15	17.3572	562.524	17.3452	733.79	17.3572	948.833	17.3572	1238.14	17.3742	1421.21	17.3722	1637.13	17.3782	1815.5	17.3292	1998.41
17.3609	-727.768	17.3539	-535.101	17.3649	-297.163	17.3769	-61.5315	17.3719	138.287	17.3649	370.67	17.3769	562.657	17.3649	753.605	17.3769	956.582	17.3769	1220.3	17.3939	1429.33	17.3919	1621.53	17.3979	1802.62	17.3489	2010.1
17.3806	-758.605	17.3736	-540.55	17.3846	-313.615	17.3966	-77.506	17.3916	153.963	17.3846	377.327	17.3966	573.791	17.3846	771.222	17.3966	969.083	17.3966	1199.37	17.4136	1427.73	17.4116	1609.62	17.4176	1799.21	17.3686	2010.71
17.4002	-765.918	17.3932	-531.546	17.4042	-314.256	17.4162	-71.3717	17.4112	155.838	17.4042	366.946	17.4162	571.15	17.4042	758.134	17.4162	966.614	17.4162	1187.21	17.4332	1418	17.4312	1605.42	17.4372	1806.46	17.3882	1992.37
17.4199	-748.721	17.4129	-545.175	17.4239	-320.249	17.4359	-77.8711	17.4309	159.054	17.4239	368.688	17.4359	561.087	17.4239	751.936	17.4359	958.791	17.4359	1202.97	17.4529	1413.3	17.4509	1611.46	17.4569	1801.52	17.4079	1982.02
17.4396	-734.726	17.4326	-558.227	17.4436	-316.298	17.4556	-76.1179	17.4506	170.08	17.4436	368.151	17.4556	568.684	17.4436	746.665	17.4556	963.975	17.4556	1218.99	17.4726	1412.04	17.4706	1609.31	17.4766	1811.83	17.4276	1989.45
17.4593	-744.402	17.4523	-563.745	17.4633	-310.466	17.4753	-72.3004	17.4703	169.85	17.4633	363.202	17.4753	570.498	17.4633	751.872	17.4753	964.313	17.4753	1227.02	17.4923	1409.89	17.4903	1606.36	17.4963	1818.79	17.4473	1987.89
17.479	-757.422	17.472	-555.56	17.483	-306.524	17.495	-62.172	17.49	165.718	17.483	368.166	17.495	566.472	17.483	753.722	17.495	961.803	17.495	1227.43	17.512	1392.43	17.51	1595.75	17.516	1806.22	17.467	1991.87
17.4987	-746.717	17.4917	-539.848	17.5027	-306.053	17.5147	-60.2786	17.5097	177.039	17.5027	377.493	17.5147	570.172	17.5027	737.377	17.5147	954.423	17.5147	1233.04	17.5317	1396.52	17.5297	1604.71	17.5357	1802.32	17.4867	2004.25
17.5183	-722.057	17.5113	-535.837	17.5223	-294.87	17.5343	-67.892	17.5293	172.671	17.5223	364.842	17.5343	580.733	17.5223	741.594	17.5343	954.476	17.5343	1245.74	17.5513	1417.1	17.5493	1604.7	17.5553	1810.89	17.5063	2009.79
17.538	-705.537	17.531	-534.773	17.542	-283.239	17.554	-74.5111	17.549	160.61	17.542	358.14	17.554	578.433	17.542	750.131	17.554	971.225	17.554	1255.37	17.571	1421.21	17.569	1592.01	17.575	1796.46	17.526	2006.79
17.5577	-733.99	17.5507	-532.946	17.5617	-281.348	17.5737	-82.5922	17.5687	150.37	17.5617	375.524	17.5737	574.576	17.5617	755.18	17.5737	982.856	17.5737	1228.87	17.5907	1425.6	17.5887	1596.19	17.5947	1785.63	17.5457	1996.61
17.5774	-765.94	17.5704	-535.532	17.5814	-304.052	17.5934	-74.7657	17.5884	146.156	17.5814	375.403	17.5934	576.778	17.5814	755.77	17.5934	969.518	17.5934	1213.37	17.6104	1418.28	17.6084	1614.33	17.6144	1800	17.5654	1993.44
17.5971	-757.133	17.5901	-539.087	17.6011	-293.029	17.6131	-64.4728	17.6081	142.706	17.6011	358.105	17.6131	573.106	17.6011	748.756	17.6131	953.669	17.6131	1216.9	17.6301	1412.24	17.6281	1616.62	17.6341	1818.03	17.5851	1986.31
17.6167	-753.586	17.6097	-561	17.6207	-277.818	17.6327	-71.8373	17.6277	150.925	17.6207	367.716	17.6327	574.428	17.6207	756.718	17.6327	952.917	17.6327	1229.42	17.6497	1417.3	17.6477	1607.43	17.6537	1815.4	17.6047	1996.36
17.6364	-761.729	17.6294	-557.682	17.6404	-280.16	17.6524	-63.1643	17.6474	160.763	17.6404	382.141	17.6524	576.432	17.6404	755.712	17.6524	958.621	17.6524	1225.32	17.6694	1422.94	17.6674	1612.36	17.6734	1795.63	17.6244	2007.53
17.6561	-764.577	17.6491	-564.612	17.6601	-290.785	17.6721	-52.7231	17.6671	153.887	17.6601	389.273	17.6721	561.865	17.6601	754.704	17.6721	955.783	17.6721	1218.14	17.6891	1420.42	17.6871	1613.24	17.6931	1795.16	17.6441	2000.77
17.6758	-765.762	17.6688	-551.198	17.6798	-299.076	17.6918	-45.0837	17.6868	150.272	17.6798	375.556	17.6918	556.778	17.6798	753.543	17.6918	960.682	17.6918	1200.03	17.7088	1400.19	17.7068	1597.45	17.7128	1800.96	17.6638	1997.18
17.6955	-756.454	17.6885	-553.889	17.6995	-298.262	17.7115	-42.7625	17.7065	155.411	17.6995	365.316	17.7115	563.961	17.6995	753.461	17.7115	966.648	17.7115	1201.49	17.7285	1409.46	17.7265	1596.11	17.7325	1811.3	17.6835	2006.27
17.7151	-735.069	17.7081	-549.381	17.7191	-301.552	17.7311	-43.0983	17.7261	150.043	17.7191	355.919	17.7311	581.179	17.7191	757.765	17.7311	982.148	17.7311	1202.73	17.7481	1412.44	17.7461	1604.28	17.7521	1820.23	17.7031	2011.35
17.7348	-725.628	17.7278	-541.055	17.7388	-305.68	17.7508	-51.6336	17.7458	156.234	17.7388	357.732	17.7508	587.811	17.7388	751.775	17.7508	986.747	17.7508	1201.56	17.7678	1403.71	17.7658	1603.75	17.7718	1822.47	17.7228	2002.71
17.7545	-728.953	17.7475	-546.449	17.7585	-301.976	17.7705	-67.2989	17.7655	153.11	17.7585	365.21	17.7705	584.288	17.7585	742.896	17.7705	977.182	17.7705	1200.04	17.7875	1407.31	17.7855	1609.22	17.7915	1833.81	17.7425	1997.17
17.7742	-725.677	17.7672	-533.397	17.7782	-317.708	17.7902	-68.8879	17.7852	153.868	17.7782	359.687	17.7902	577.284	17.7782	742.656	17.7902	957.799	17.7902	1207.62	17.8072	1408.94	17.8052	1603.69	17.8112	1836.05	17.7622	2003.73
17.7939	-716.759	17.7869	-538.158	17.7979	-309.867	17.8099	-75.9255	17.8049	156.931	17.7979	354.644	17.8099	582.741	17.7979	750.669	17.8099	956.166	17.8099	1218.71	17.8269	1413.78	17.8249	1598.58	17.8309	1834.61	17.7819	2008.97
17.8136	-725.321	17.8066	-548.535	17.8176	-303.005	17.8296	-89.5279	17.8246	150.459	17.8176	367.081	17.8296	583.19	17.8176	749.177	17.8296	967.398	17.8296	1226.45	17.8466	1415.87	17.8446	1605.31	17.8506	1813.74	17.8016	2010.9
17.8332	-732.287	17.8262	-546.845	17.8372	-301.642	17.8492	-87.5513	17.8442	155.74	17.8372	375.461	17.8492	578.86	17.8372	741.366	17.8492	968.839	17.8492	1239.42	17.8662	1426.3	17.8642	1617.49	17.8702	1802.69	17.8212	2016.76
17.8529	-718.634	17.8459	-549.997	17.8569	-306.195	17.8689	-72.9633	17.8639	153.432	17.8569	380.156	17.8689	575.291	17.8569	742.102	17.8689	947.141	17.8689	1248.73	17.8859	1425.21	17.8839	1609.26	17.8899	1799.89	17.8409	2015.87
17.8726	-719.171	17.8656	-550.845	17.8766	-312.496	17.8886	-70.9976	17.8836	155.745	17.8766	379.242	17.8886	575.525	17.8766	737.909	17.8886	936.236	17.8886	1249.54	17.9056	1412.64	17.9036	1603.72	17.9096	1802.87	17.8606	2019.19
17.8923	-720.6	17.8853	-561.489	17.8963	-314.902	17.9083	-85.9771	17.9033	144.753	17.8963	386.986	17.9083	573.016	17.8963	739.533	17.9083	935.317	17.9083	1253.72	17.9253	1408.87	17.9233	1617.07	17.9293	1806.93	17.8803	2027.39
17.912	-703.953	17.905	-561.776	17.916	-309.511	17.928	-81.2809	17.923	141.015	17.916	381.572	17.928	574.35	17.916	734.337	17.928	956.137	17.928	1242.3	17.945	1412.5	17.943	1619.28	17.949	1813.57	17.9	2017.01
17.9316	-708.115	17.9246	-553.341	17.9356	-289.551	17.9476	-63.7788	17.9426	148.496	17.9356	374.362	17.9476	568.238	17.9356	740.159	17.9476	953.608	17.9476	1243.88	17.9646	1425.89	17.9626	1609.85	17.9686	1822.88	17.9196	2007.78
17.9513	-718.498	17.9443	-549.911	17.9553	-278.752	17.9673	-56.9865	17.9623	147.492	17.9553	379.217	17.9673	557.941	17.9553	737.231	17.9673	952.496	17.9673	1235.08	17.9843	1430.84	17.9823	1602.18	17.9883	1813.11	17.9393	2008.13
17.971	-731.547	17.964	-531.228	17.975	-290.82	17.987	-52.1074	17.982	158.357	17.975	382.773	17.987	553.853	17.975	743.583	17.987	945.399	17.987	1211.61	18.004	1432.34	18.002	1586.56	18.008	1808.14	17.959	2015.76
17.9907	-740.38	17.9837	-523.988	17.9947	-293.413	18.0067	-50.4555	18.0017	149.992	17.9947	381.642	18.0067	557.896	17.9947	759.374	18.0067	946.605	18.0067	1204.15	18.0237	1426.99	18.0217	1587.01	18.0277	1814.72	17.9787	2006.66
18.0104	-749.769	18.0034	-513.939	18.0144	-292.853	18.0264	-48.0736	18.0214	153.837	18.0144	376.191	18.0264	542.947	18.0144	758.522	18.0264	968.702	18.0264	1205.86	18.0434	1409.81	18.0414	1600.56	18.0474	1814.31	17.9984	1999.83
18.0301	-762.506	18.0231	-511.698	18.0341	-299.924	18.0461	-43.6988	18.0411	160.894	18.0341	378.516	18.0461	554.183	18.0341	761.223	18.0461	963.952	18.0461	1214.52	18.0631	1408.63	18.0611	1599.63	18.0671	1819.62	18.0181	2006.73
18.0497	-769.781	18.0427	-516.041	18.0537	-314.405	18.0657	-45.8292	18.0607	150.341	18.0537	384.975	18.0657	575.222	18.0537	754.017	18.0657	951.746	18.0657	1213.09	18.0827	1395.31	18.0807	1590.78	18.0867	1810.46	18.0377	2011.31
18.0694	-764.764	18.0624	-536.911	18.0734	-326.901	18.0854	-48.2375	18.0804	154.332	18.0734	387.315	18.0854	581.632	18.0734	741.29	18.0854	951.721	18.0854	1219.04	18.1024	1399.79	18.1004	1601.91	18.1064	1808.18	18.0574	2022.92
18.0891	-756.367	18.0821	-538.198	18.0931	-322.234	18.1051	-65.1219	18.1001	158.58	18.0931	381.687	18.1051	585.048	18.0931	745.216	18.1051	947.535	18.1051	1223.85	18.1221	1405.39	18.1201	1608.46	18.1261	1818.99	18.0771	2030.27
18.1088	-739.78	18.1018	-545.017	18.1128	-308.172	18.1248	-65.0975	18.1198	161.062	18.1128	376.912	18.1248	581.874	18.1128	748.951	18.1248	949.719	18.1248	1233.45	18.1418	1415.21	18.1398	1602.48	18.1458	1819.88	18.0968	2014.83
18.1285	-741.867	18.1215	-544.976	18.1325	-307.18	18.1445	-58.0244	18.1395	150.319	18.1325	374.632	18.1445	574.524	18.1325	748.389	18.1445	937.182	18.1445	1238.64	18.1615	1436.64	18.1595	1608.39	18.1655	1808.07	18.1165	2005.54
18.1481	-744.239	18.1411	-547.316	18.1521	-308.643	18.1641	-58.2892	18.1591	151.872	18.1521	374.915	18.1641	573.933	18.1521	739.942	18.1641	938.548	18.1641	1223.44	18.1811	1435.18	18.1791	1609.39	18.1851	1795.76	18.1361	2004.38
18.1678	-737.749	18.1608	-547.566	18.1718	-310.341	18.1838	-52.9211	18.1788	163.593	18.1718	369.433	18.1838	573.415	18.1718	752.244	18.1838	948.552	18.1838	1204.55	18.2008	1439.17	18.1988	1613.76	18.2048	1801.12	18.1558	2006.21
18.1875	-728.18	18.1805	-553.833	18.1915	-296.281	18.2035	-49.7343	18.1985	156.951	18.1915	374.524	18.2035	562.591	18.1915	759.913	18.2035	963.296	18.2035	1203.36	18.2205	1437.45	18.2185	1621.22	18.2245	1804.67	18.1755	1992.67
18.2072	-730.549	18.2002	-560.928	18.2112	-288.908	18.2232	-62.0135	18.2182	166.093	18.2112	370.817	18.2232	552.234	18.2112	764.639	18.2232	978.063	18.2232	1204.46	18.2402	1422.1	18.2382	1623.31	18.2442	1804.41	18.1952	1992.22
18.2269	-756.705	18.2199	-570.699	18.2309	-288.786	18.2429	-77.1031	18.2379	156.583	18.2309	369.115	18.2429	567.312	18.2309	762.61	18.2429	982.562	18.2429	1195.97	18.2599	1423.59	18.2579	1614.83	18.2639	1798.93	18.2149	1994.12
18.2465	-765.884	18.2395	-568.499	18.2505	-280.094	18.2625	-95.9859	18.2575	150.696	18.2505	363.462	18.2625	571.396	18.2505	750.519	18.2625	984.103	18.2625	1196.29	18.2795	1422.58	18.2775	1602.66	18.2835	1791.65	18.2345	1999.26
18.2662	-750.935	18.2592	-558.405	18.2702	-283.149	18.2822	-92.4106	18.2772	158.242	18.2702	362.593	18.2822	572.193	18.2702	741.339	18.2822	979.977	18.2822	1197.7	18.2992	1432.58	18.2972	1606.29	18.3032	1797.71	18.2542	2008.17
18.2859	-745.274	18.2789	-541.436	18.2899	-284.484	18.3019	-92.905	18.2969	160.556	18.2899	370.988	18.3019	582.088	18.2899	738.787	18.3019	958.82	18.3019	1197.32	18.3189	1424.87	18.3169	1600.27	18.3229	1803.39	18.2739	2012.25
18.3056	-750.478	18.2986	-544.009	18.3096	-298.754	18.3216	-78.714	18.3166	160.19	18.3096	378.567	18.3216	578.796	18.3096	733.736	18.3216	953.998	18.3216	1220.51	18.3386	1420.31	18.3366	1608.27	18.3426	1809.52	18.2936	2006.86
18.3253	-750.791	18.3183	-539.039	18.3293	-323.551	18.3413	-71.5808	18.3363	156.975	18.3293	370.072	18.3413	572.024	18.3293	728.914	18.3413	936.579	18.3413	1232.46	18.3583	1424.58	18.3563	1603.37	18.3623	1796.04	18.3133	2008.79
18.345	-747.98	18.338	-532.206	18.349	-325.923	18.361	-50.4488	18.356	162.791	18.349	357.406	18.361	577.294	18.349	733.674	18.361	932.231	18.361	1236.53	18.378	1420.89	18.376	1599.29	18.382	1802.5	18.333	2015.64
18.3646	-736.08	18.3576	-528.268	18.3686	-325.44	18.3806	-41.4491	18.3756	158.554	18.3686	369.63	18.3806	572.59	18.3686	754.293	18.3806	949.922	18.3806	1227.7	18.3976	1426.91	18.3956	1616.1	18.4016	1797.84	18.3526	2022.36
18.3843	-723.559	18.3773	-547.151	18.3883	-318.945	18.4003	-36.2266	18.3953	149.416	18.3883	384.301	18.4003	571.516	18.3883	765.403	18.4003	961.343	18.4003	1237.78	18.4173	1429.19	18.4153	1617.56	18.4213	1793.21	18.3723	2022.01
18.404	-714.671	18.397	-562.484	18.408	-321.646	18.42	-61.0225	18.415	154.342	18.408	369.917	18.42	575.859	18.408	773.113	18.42	968.201	18.42	1238.19	18.437	1423.47	18.435	1603.04	18.441	1793.11	18.392	2015.76
18.4237	-722.844	18.4167	-571.602	18.4277	-320.838	18.4397	-57.273	18.4347	153.327	18.4277	361.683	18.4397	574.647	18.4277	772.169	18.4397	979.665	18.4397	1240.29	18.4567	1418.94	18.4547	1596.56	18.4607	1795.75	18.4117	2014.89
18.4434	-738.959	18.4364	-571.137	18.4474	-305.753	18.4594	-53.9995	18.4544	161.529	18.4474	362.996	18.4594	575.018	18.4474	766.086	18.4594	983.274	18.4594	1231.19	18.4764	1412.43	18.4744	1600.78	18.4804	1799.74	18.4314	2000.29
18.463	-747.312	18.456	-565.823	18.467	-296.538	18.479	-52.7539	18.474	151.292	18.467	373.044	18.479	581.08	18.467	762.57	18.479	984.314	18.479	1205.68	18.496	1405.65	18.494	1611.26	18.5	1813.26	18.451	1986.55
18.4827	-744.893	18.4757	-567.051	18.4867	-291.779	18.4987	-56.0324	18.4937	142.655	18.4867	391.369	18.4987	579.301	18.4867	756.283	18.4987	977.746	18.4987	1199.8	18.5157	1388.54	18.5137	1606.99	18.5197	1819.23	18.4707	1986.84
18.5024	-762.253	18.4954	-570.787	18.5064	-294.656	18.5184	-50.9795	18.5134	147.033	18.5064	391.657	18.5184	571.707	18.5064	743.732	18.5184	977.552	18.5184	1207.24	18.5354	1381.92	18.5334	1618.45	18.5394	1822.59	18.4904	1995.19
18.5221	-770.892	18.5151	-560.665	18.5261	-297.364	18.5381	-54.9435	18.5331	150.375	18.5261	378.066	18.5381	569.676	18.5261	741.556	18.5381	954.634	18.5381	1215.51	18.5551	1385.93	18.5531	1616.64	18.5591	1810.58	18.5101	1999.16
18.5418	-775.603	18.5348	-553.031	18.5458	-288.443	18.5578	-52.489	18.5528	150.139	18.5458	369.657	18.5578	572.76	18.5458	744.035	18.5578	946.595	18.5578	1220.89	18.5748	1387.6	18.5728	1619.64	18.5788	1809.53	18.5298	1998.05
18.5615	-763.768	18.5545	-550.299	18.5655	-281.798	18.5775	-56.9461	18.5725	154.68	18.5655	381.848	18.5775	557.41	18.5655	748.615	18.5775	943.77	18.5775	1217.74	18.5945	1405.12	18.5925	1624.43	18.5985	1798.01	18.5495	2005.03
18.5811	-761.272	18.5741	-551.442	18.5851	-286.579	18.5971	-64.3705	18.5921	148.608	18.5851	385.256	18.5971	562.81	18.5851	744.728	18.5971	931.477	18.5971	1228.47	18.6141	1408.9	18.6121	1612.94	18.6181	1790.92	18.5691	2008.96
18.6008	-750.186	18.5938	-543.239	18.6048	-300.048	18.6168	-70.9353	18.6118	150.99	18.6048	369.927	18.6168	570.817	18.6048	747.277	18.6168	938.236	18.6168	1227.22	18.6338	1413.78	18.6318	1594.91	18.6378	1789.54	18.5888	1997.54
18.6205	-755.104	18.6135	-550.219	18.6245	-301.613	18.6365	-51.6327	18.6315	151.682	18.6245	371.658	18.6365	577.659	18.6245	756.539	18.6365	946.951	18.6365	1225.62	18.6535	1418.05	18.6515	1590.85	18.6575	1793.75	18.6085	1997.06
18.6402	-774.131	18.6332	-546.603	18.6442	-293.701	18.6562	-41.601	18.6512	156.019	18.6442	379.021	18.6562	583.897	18.6442	763.818	18.6562	958.042	18.6562	1216	18.6732	1414.61	18.6712	1593.61	18.6772	1794.22	18.6282	1994.12
18.6599	-763.486	18.6529	-543.96	18.6639	-288.157	18.6759	-40.7298	18.6709	144.587	18.6639	380.24	18.6759	582.322	18.6639	774.807	18.6759	964.098	18.6759	1207.94	18.6929	1411.17	18.6909	1606.83	18.6969	1792.56	18.6479	2001.53
18.6795	-746.089	18.6725	-545.288	18.6835	-285.905	18.6955	-36.8266	18.6905	144.554	18.6835	383.277	18.6955	574.991	18.6835	765.516	18.6955	955.918	18.6955	1210.96	18.7125	1406.93	18.7105	1607.95	18.7165	1791.79	18.6675	2020.92
18.6992	-752.235	18.6922	-539.762	18.7032	-284.625	18.7152	-37.1224	18.7102	143.913	18.7032	377.982	18.7152	576.94	18.7032	753.996	18.7152	955.712	18.7152	1197.98	18.7322	1405.67	18.7302	1609.06	18.7362	1796.12	18.6872	2031.06
18.7189	-757.545	18.7119	-539.629	18.7229	-284.309	18.7349	-63.4682	18.7299	153.879	18.7229	371.926	18.7349	582.81	18.7229	746.98	18.7349	953.379	18.7349	1200.54	18.7519	1409.35	18.7499	1611.06	18.7559	1794.98	18.7069	2017.45
18.7386	-756.356	18.7316	-549.553	18.7426	-291.334	18.7546	-72.8574	18.7496	168.112	18.7426	369.453	18.7546	582.206	18.7426	745.213	18.7546	952.988	18.7546	1204.32	18.7716	1404.04	18.7696	1605.72	18.7756	1806.66	18.7266	2016.23
18.7583	-739.542	18.7513	-561.407	18.7623	-299.732	18.7743	-67.5723	18.7693	170.073	18.7623	374.507	18.7743	571.978	18.7623	748.387	18.7743	950.88	18.7743	1218.57	18.7913	1409.19	18.7893	1608.53	18.7953	1805.57	18.7463	2014.39
18.7779	-751.109	18.7709	-561.472	18.7819	-304.204	18.7939	-80.5741	18.7889	162.719	18.7819	385.831	18.7939	573.033	18.7819	744.002	18.7939	945.728	18.7939	1221.35	18.8109	1407.84	18.8089	1609.76	18.8149	1797.31	18.7659	2010.83
18.7976	-758.252	18.7906	-552.621	18.8016	-319.459	18.8136	-75.8955	18.8086	163.557	18.8016	387.719	18.8136	570.731	18.8016	746.102	18.8136	955.789	18.8136	1224.39	18.8306	1404.95	18.8286	1608.36	18.8346	1797.37	18.7856	2000.78
18.8173	-760.492	18.8103	-553.755	18.8213	-318.515	18.8333	-74.5063	18.8283	169.093	18.8213	382.184	18.8333	565.245	18.8213	752.562	18.8333	962.886	18.8333	1223.76	18.8503	1413.78	18.8483	1604.01	18.8543	1807	18.8053	1992.29
18.837	-750.165	18.83	-553.311	18.841	-312.402	18.853	-71.4126	18.848	154.008	18.841	379.106	18.853	564.345	18.841	759.782	18.853	965.956	18.853	1227.44	18.87	1412.34	18.868	1609.95	18.874	1794.72	18.825	2008.21
18.8567	-734.062	18.8497	-562.401	18.8607	-311.132	18.8727	-72.7289	18.8677	142.693	18.8607	374.977	18.8727	569.89	18.8607	773.399	18.8727	955.213	18.8727	1216.57	18.8897	1408.7	18.8877	1628.1	18.8937	1790.81	18.8447	2026.97
18.8764	-728.373	18.8694	-556.954	18.8804	-304.168	18.8924	-63.3941	18.8874	148.771	18.8804	378.994	18.8924	574.382	18.8804	767.568	18.8924	953.433	18.8924	1207.1	18.9094	1411.44	18.9074	1625.89	18.9134	1801.37	18.8644	2037.63
18.896	-748.871	18.889	-542.603	18.9	-294.147	18.912	-58.3184	18.907	156.444	18.9	383.629	18.912	584.565	18.9	760.746	18.912	957.992	18.912	1190.25	18.929	1416.92	18.927	1605.74	18.933	1809.94	18.884	2040.94
18.9157	-757.866	18.9087	-538.344	18.9197	-290.074	18.9317	-76.592	18.9267	164.507	18.9197	385.226	18.9317	591.65	18.9197	757.089	18.9317	957.255	18.9317	1202.17	18.9487	1421.98	18.9467	1599.57	18.9527	1807.96	18.9037	2028
18.9354	-758.836	18.9284	-556.217	18.9394	-288.114	18.9514	-71.5957	18.9464	171.282	18.9394	387.392	18.9514	595.827	18.9394	759.388	18.9514	948.39	18.9514	1206.67	18.9684	1424.55	18.9664	1589.05	18.9724	1811.12	18.9234	2026.26
18.9551	-753.404	18.9481	-565.974	18.9591	-285.118	18.9711	-77.7326	18.9661	168.679	18.9591	392.34	18.9711	597.537	18.9591	767.714	18.9711	952.099	18.9711	1216.67	18.9881	1422.54	18.9861	1590.47	18.9921	1810.7	18.9431	2020.57
18.9748	-767.439	18.9678	-562.926	18.9788	-277.766	18.9908	-79.6833	18.9858	171.856	18.9788	393.994	18.9908	600.543	18.9788	763.22	18.9908	957.755	18.9908	1214.84	19.0078	1423.8	19.0058	1596.75	19.0118	1808.2	18.9628	2019.84
18.9944	-784.289	18.9874	-546.829	18.9984	-287.023	19.0104	-66.3762	19.0054	178.268	18.9984	389.611	19.0104	595.399	18.9984	757.276	19.0104	951.828	19.0104	1227.57	19.0274	1416.36	19.0254	1597.19	19.0314	1803.06	18.9824	2018.05
19.0141	-778.53	19.0071	-536.828	19.0181	-290.666	19.0301	-77.5188	19.0251	174.039	19.0181	369.245	19.0301	581.201	19.0181	751.382	19.0301	947.297	19.0301	1237.83	19.0471	1420.01	19.0451	1593.09	19.0511	1804.41	19.0021	2012.62
19.0338	-763.819	19.0268	-543.413	19.0378	-290.49	19.0498	-85.7978	19.0448	148.272	19.0378	382.373	19.0498	576.993	19.0378	749.07	19.0498	956.619	19.0498	1239.82	19.0668	1417.51	19.0648	1609.1	19.0708	1788.23	19.0218	2020.85
19.0535	-753.719	19.0465	-545.002	19.0575	-302.408	19.0695	-84.7544	19.0645	138.935	19.0575	389.987	19.0695	570.637	19.0575	754.94	19.0695	957.47	19.0695	1220.03	19.0865	1412.09	19.0845	1624.78	19.0905	1793.23	19.0415	2019.99
19.0732	-740.118	19.0662	-537.157	19.0772	-309.209	19.0892	-58.9553	19.0842	144.025	19.0772	399.494	19.0892	566.746	19.0772	746.116	19.0892	959.708	19.0892	1219.45	19.1062	1405.17	19.1042	1626.88	19.1102	1797.83	19.0612	2025.13
19.0929	-739.45	19.0859	-543.203	19.0969	-305.556	19.1089	-36.9007	19.1039	155.432	19.0969	405.339	19.1089	567.531	19.0969	747.96	19.1089	964.784	19.1089	1229	19.1259	1404.25	19.1239	1623.6	19.1299	1797.65	19.0809	2020.09
19.1125	-742.813	19.1055	-551.021	19.1165	-298.309	19.1285	-46.1693	19.1235	158.358	19.1165	406.823	19.1285	566.541	19.1165	756.648	19.1285	957.705	19.1285	1247.39	19.1455	1405.21	19.1435	1623.95	19.1495	1802.15	19.1005	2022.24
19.1322	-742.054	19.1252	-567.619	19.1362	-283.807	19.1482	-60.2287	19.1432	156.349	19.1362	401.301	19.1482	560.652	19.1362	765.297	19.1482	961.869	19.1482	1245.96	19.1652	1407.97	19.1632	1611.04	19.1692	1799.18	19.1202	2016.27
19.1519	-744.962	19.1449	-570.156	19.1559	-282.99	19.1679	-73.3595	19.1629	158.477	19.1559	394.143	19.1679	563.154	19.1559	763.632	19.1679	964.689	19.1679	1228.65	19.1849	1402.82	19.1829	1604.51	19.1889	1812.01	19.1399	2015.89
19.1716	-751.102	19.1646	-572.685	19.1756	-298.189	19.1876	-78.1793	19.1826	165.277	19.1756	371.696	19.1876	574.224	19.1756	760.361	19.1876	970.888	19.1876	1215.59	19.2046	1400.23	19.2026	1604.41	19.2086	1807.36	19.1596	2011.73
19.1913	-768.225	19.1843	-556.353	19.1953	-304.648	19.2073	-73.7607	19.2023	162.112	19.1953	360.449	19.2073	576.061	19.1953	763.584	19.2073	953.589	19.2073	1207.18	19.2243	1396.02	19.2223	1591.79	19.2283	1800.87	19.1793	2013.06
19.2109	-770.274	19.2039	-544.928	19.2149	-306.28	19.2269	-79.6503	19.2219	153.12	19.2149	348.709	19.2269	570.202	19.2149	758.361	19.2269	949.591	19.2269	1205.66	19.2439	1399.23	19.2419	1591.38	19.2479	1806.41	19.1989	2005.7
19.2306	-770.361	19.2236	-540.939	19.2346	-310.313	19.2466	-74.5691	19.2416	139.871	19.2346	366.689	19.2466	557.032	19.2346	756.459	19.2466	952.796	19.2466	1198.73	19.2636	1413.44	19.2616	1597.95	19.2676	1805.96	19.2186	1992.42
19.2503	-748.11	19.2433	-523.054	19.2543	-312.524	19.2663	-56.9297	19.2613	142.444	19.2543	374.903	19.2663	553.232	19.2543	749.576	19.2663	944.165	19.2663	1186.96	19.2833	1424.58	19.2813	1602.04	19.2873	1803.84	19.2383	1992.57
19.27	-736.134	19.263	-532.092	19.274	-310.32	19.286	-46.6284	19.281	163.445	19.274	381.613	19.286	558.835	19.274	747.878	19.286	938.108	19.286	1206.15	19.303	1424.7	19.301	1606.16	19.307	1800.72	19.258	2002.12
19.2897	-727.004	19.2827	-548.056	19.2937	-288.648	19.3057	-40.3723	19.3007	177.18	19.2937	386.502	19.3057	559.687	19.2937	759.403	19.3057	949.38	19.3057	1224.64	19.3227	1420.7	19.3207	1609.98	19.3267	1802.84	19.2777	1999.13
19.3093	-726.839	19.3023	-558.893	19.3133	-278.453	19.3253	-51.3475	19.3203	173.192	19.3133	394.84	19.3253	564.808	19.3133	770.285	19.3253	945.94	19.3253	1241.3	19.3423	1424.09	19.3403	1610.37	19.3463	1802.99	19.2973	2011.45
19.329	-724.863	19.322	-552.625	19.333	-272.963	19.345	-65.8066	19.34	162.692	19.333	394.56	19.345	555.599	19.333	779.068	19.345	961.771	19.345	1233.5	19.362	1428.15	19.36	1609.87	19.366	1788.19	19.317	2011.22
19.3487	-730.123	19.3417	-553.584	19.3527	-286.679	19.3647	-71.927	19.3597	167.509	19.3527	385.169	19.3647	562.397	19.3527	772.127	19.3647	960.218	19.3647	1225.78	19.3817	1425.63	19.3797	1609.94	19.3857	1790.77	19.3367	2006.74
19.3684	-730.413	19.3614	-557.412	19.3724	-300.229	19.3844	-72.4411	19.3794	178.438	19.3724	367.245	19.3844	574.489	19.3724	771.496	19.3844	955.403	19.3844	1222.33	19.4014	1412.62	19.3994	1624.48	19.4054	1783.47	19.3564	2008.01
19.3881	-742.686	19.3811	-558.516	19.3921	-292.705	19.4041	-60.42	19.3991	166.587	19.3921	362.583	19.4041	573.586	19.3921	772.774	19.4041	945.441	19.4041	1217.5	19.4211	1410.39	19.4191	1611.51	19.4251	1788.43	19.3761	2024.87
19.4078	-749.842	19.4008	-563.299	19.4118	-290.734	19.4238	-76.0034	19.4188	157.252	19.4118	370.333	19.4238	566.431	19.4118	762.885	19.4238	952.512	19.4238	1211.07	19.4408	1414.37	19.4388	1602.05	19.4448	1803.63	19.3958	2011.68
19.4274	-765.467	19.4204	-556.906	19.4314	-294.7	19.4434	-85.5795	19.4384	155.919	19.4314	382.84	19.4434	555.75	19.4314	764.695	19.4434	942.592	19.4434	1201.52	19.4604	1419.27	19.4584	1612.43	19.4644	1802.12	19.4154	2004.31
19.4471	-759.642	19.4401	-547.711	19.4511	-288.528	19.4631	-92.4808	19.4581	164.962	19.4511	387.038	19.4631	564.55	19.4511	763.231	19.4631	949.377	19.4631	1200.56	19.4801	1411.97	19.4781	1624.95	19.4841	1800.92	19.4351	2013.19
19.4668	-764.97	19.4598	-558.665	19.4708	-286.054	19.4828	-89.7738	19.4778	181.538	19.4708	384.121	19.4828	565.932	19.4708	762.109	19.4828	959.185	19.4828	1206.95	19.4998	1400.23	19.4978	1630.08	19.5038	1803.09	19.4548	2011.14
19.4865	-775.374	19.4795	-569.205	19.4905	-280.521	19.5025	-79.3939	19.4975	185.791	19.4905	384.309	19.5025	558.334	19.4905	756.832	19.5025	968.895	19.5025	1210.13	19.5195	1391.31	19.5175	1633.88	19.5235	1800.2	19.4745	2014.66
19.5062	-782.863	19.4992	-560.512	19.5102	-295.067	19.5222	-71.3154	19.5172	175.826	19.5102	387.698	19.5222	557.307	19.5102	755.464	19.5222	976.653	19.5222	1220.93	19.5392	1401.68	19.5372	1627.93	19.5432	1798.39	19.4942	2019.38
19.5258	-783.005	19.5188	-537.447	19.5298	-306.24	19.5418	-71.6566	19.5368	166.525	19.5298	395.706	19.5418	551.173	19.5298	757.605	19.5418	983.884	19.5418	1222.23	19.5588	1394.5	19.5568	1624.59	19.5628	1799.13	19.5138	2016.41
19.5455	-779.678	19.5385	-531.019	19.5495	-309.138	19.5615	-56.1508	19.5565	175.734	19.5495	384.065	19.5615	557.583	19.5495	762.666	19.5615	978.232	19.5615	1235.57	19.5785	1400.96	19.5765	1625.55	19.5825	1803.04	19.5335	2008.97
19.5652	-752.191	19.5582	-527.816	19.5692	-302.273	19.5812	-45.4126	19.5762	177.791	19.5692	375.735	19.5812	555.612	19.5692	763.265	19.5812	965.563	19.5812	1238.44	19.5982	1402.86	19.5962	1624.29	19.6022	1788.41	19.5532	2016.5
19.5849	-735.286	19.5779	-537.435	19.5889	-294.184	19.6009	-32.0433	19.5959	163.681	19.5889	381.631	19.6009	552.218	19.5889	758.464	19.6009	952.477	19.6009	1237.35	19.6179	1418.83	19.6159	1597.48	19.6219	1794.37	19.5729	2020.11
19.6046	-736.357	19.5976	-545.09	19.6086	-295.211	19.6206	-56.663	19.6156	147.965	19.6086	390.183	19.6206	552.804	19.6086	749.572	19.6206	949.89	19.6206	1231.65	19.6376	1423.89	19.6356	1585.03	19.6416	1808.93	19.5926	2006.7
19.6243	-747.235	19.6173	-543.178	19.6283	-288.443	19.6403	-75.6284	19.6353	147.951	19.6283	398.93	19.6403	564.835	19.6283	755.421	19.6403	945.22	19.6403	1219.51	19.6573	1422.63	19.6553	1596.43	19.6613	1809.76	19.6123	1994.6
19.6439	-739.416	19.6369	-555.499	19.6479	-280.718	19.6599	-84.1381	19.6549	150.378	19.6479	395.838	19.6599	581.562	19.6479	757.847	19.6599	957.303	19.6599	1214.45	19.6769	1413.74	19.6749	1608.18	19.6809	1807.6	19.6319	1995.81
19.6636	-744.644	19.6566	-564.319	19.6676	-291.456	19.6796	-75.8572	19.6746	153.339	19.6676	396.848	19.6796	577.116	19.6676	754.748	19.6796	958.406	19.6796	1200.28	19.6966	1425.33	19.6946	1602.3	19.7006	1799.28	19.6516	1992.4
19.6833	-770.349	19.6763	-577.62	19.6873	-297.032	19.6993	-70.0482	19.6943	156.809	19.6873	393.634	19.6993	565.742	19.6873	746.591	19.6993	955.086	19.6993	1206.84	19.7163	1423.55	19.7143	1610.67	19.7203	1803.06	19.6713	1995.87
19.703	-780.207	19.696	-559.29	19.707	-316.404	19.719	-70.5921	19.714	154.456	19.707	393.078	19.719	567.767	19.707	746.461	19.719	957.819	19.719	1222.86	19.736	1424.22	19.734	1604.33	19.74	1804.47	19.691	1990.91
19.7227	-763.601	19.7157	-557.127	19.7267	-316.293	19.7387	-77.8198	19.7337	160.611	19.7267	401.103	19.7387	568.939	19.7267	756.817	19.7387	956.655	19.7387	1229.34	19.7557	1399.62	19.7537	1607.68	19.7597	1806.78	19.7107	1992.33
19.7423	-751.967	19.7353	-548.894	19.7463	-304.209	19.7583	-69.1638	19.7533	176.053	19.7463	400.438	19.7583	566.557	19.7463	760.013	19.7583	958.168	19.7583	1231.83	19.7753	1403.49	19.7733	1613.6	19.7793	1789.85	19.7303	2001.49
19.762	-736.557	19.755	-538.414	19.766	-287.546	19.778	-60.9447	19.773	168.388	19.766	399.166	19.778	564.548	19.766	765.2	19.778	949.392	19.778	1225.43	19.795	1403.29	19.793	1605.47	19.799	1784.05	19.75	2006.51
19.7817	-737.367	19.7747	-522.57	19.7857	-288.889	19.7977	-47.9216	19.7927	153.315	19.7857	398.927	19.7977	569.62	19.7857	764.859	19.7977	937.058	19.7977	1223.96	19.8147	1417.78	19.8127	1608.08	19.8187	1798.2	19.7697	2013.53
19.8014	-749.985	19.7944	-518.087	19.8054	-284.177	19.8174	-52.027	19.8124	139.436	19.8054	395.804	19.8174	569.983	19.8054	765.007	19.8174	941.739	19.8174	1223.55	19.8344	1403.2	19.8324	1613.55	19.8384	1813.97	19.7894	2015.33
19.8211	-765.613	19.8141	-515.407	19.8251	-269.139	19.8371	-69.9941	19.8321	142.076	19.8251	406.802	19.8371	580.287	19.8251	774.34	19.8371	956.481	19.8371	1212.99	19.8541	1392.57	19.8521	1617.27	19.8581	1816.14	19.8091	2011.38
19.8408	-767.39	19.8338	-525.675	19.8448	-264.398	19.8568	-67.3627	19.8518	158.145	19.8448	397.673	19.8568	581.887	19.8448	778.111	19.8568	966.343	19.8568	1199.39	19.8738	1389.63	19.8718	1621.24	19.8778	1814	19.8288	2005.5
19.8604	-769.491	19.8534	-534.34	19.8644	-269.662	19.8764	-62.3659	19.8714	162.963	19.8644	387.252	19.8764	583.056	19.8644	779.843	19.8764	960.35	19.8764	1196.06	19.8934	1398.11	19.8914	1609.08	19.8974	1810.44	19.8484	2000.41
19.8801	-763.829	19.8731	-548.997	19.8841	-281.632	19.8961	-58.0715	19.8911	166.614	19.8841	389.932	19.8961	575.701	19.8841	770.399	19.8961	949.518	19.8961	1212.47	19.9131	1398.95	19.9111	1606.43	19.9171	1813.87	19.8681	2012.79
19.8998	-744.725	19.8928	-544.766	19.9038	-285.411	19.9158	-67.4061	19.9108	165.802	19.9038	396.965	19.9158	575.173	19.9038	759.845	19.9158	950.033	19.9158	1213.17	19.9328	1398.29	19.9308	1592.43	19.9368	1820.17	19.8878	2023.51
19.9195	-727.574	19.9125	-563.842	19.9235	-284.188	19.9355	-82.8124	19.9305	165.895	19.9235	393.252	19.9355	570.364	19.9235	765.535	19.9355	949.532	19.9355	1210.87	19.9525	1389.51	19.9505	1591.75	19.9565	1827.38	19.9075	2040.87
19.9392	-725.44	19.9322	-561.95	19.9432	-278.046	19.9552	-81.9026	19.9502	160.877	19.9432	394.083	19.9552	559.802	19.9432	758.791	19.9552	955.795	19.9552	1209	19.9722	1393.55	19.9702	1597.68	19.9762	1819.6	19.9272	2043.72
19.9588	-731.814	19.9518	-566.449	19.9628	-271.033	19.9748	-63.7299	19.9698	148.829	19.9628	386.196	19.9748	557.349	19.9628	763.447	19.9748	950.839	19.9748	1212.86	19.9918	1397.92	19.9898	1601.18	19.9958	1818.54	19.9468	2032.62
19.9785	-742.138	19.9715	-559.779	19.9825	-279.721	19.9945	-60.8756	19.9895	145.523	19.9825	379.654	19.9945	552.302	19.9825	754.721	19.9945	950.159	19.9945	1211.42	20.0115	1408.12	20.0095	1605.09	20.0155	1824.91	19.9665	2029.03
19.9982	-762.709	19.9912	-565.406	20.0022	-277.409	20.0142	-60.9569	20.0092	154.124	20.0022	372.452	20.0142	549.821	20.0022	746.852	20.0142	958.8	20.0142	1207.48	20.0312	1399.06	20.0292	1609.6	20.0352	1842.09	19.9862	2011.73
20.0179	-774.161	20.0109	-563.465	20.0219	-272.491	20.0339	-67.764	20.0289	161.723	20.0219	370.17	20.0339	560.407	20.0219	746.859	20.0339	961.8	20.0339	1194.98	20.0509	1397.96	20.0489	1620.69	20.0549	1850.55	20.0059	1997.11
20.0376	-772.243	20.0306	-557.564	20.0416	-279.678	20.0536	-44.4164	20.0486	169.839	20.0416	355.077	20.0536	564.652	20.0416	748.271	20.0536	974.686	20.0536	1180.97	20.0706	1388.06	20.0686	1626.21	20.0746	1849.14	20.0256	1979.72
20.0572	-768.263	20.0502	-538.436	20.0612	-281.574	20.0732	-28.3246	20.0682	168.046	20.0612	355.597	20.0732	572.558	20.0612	742.79	20.0732	971.999	20.0732	1184.41	20.0902	1390.39	20.0882	1616.84	20.0942	1837.64	20.0452	1989.41
20.0769	-754.963	20.0699	-521.092	20.0809	-293	20.0929	-23.4572	20.0879	169.314	20.0809	372.479	20.0929	565.104	20.0809	733.214	20.0929	960.882	20.0929	1196.72	20.1099	1409.15	20.1079	1611.1	20.1139	1816.12	20.0649	2000.89
20.0966	-758.176	20.0896	-503.308	20.1006	-289.765	20.1126	-44.5187	20.1076	165.832	20.1006	386.543	20.1126	570.5	20.1006	726.295	20.1126	958.217	20.1126	1194.28	20.1296	1405.42	20.1276	1606.88	20.1336	1811.68	20.0846	2011.99
20.1163	-749.456	20.1093	-511.695	20.1203	-299.915	20.1323	-57.4206	20.1273	162.161	20.1203	375.226	20.1323	568.678	20.1203	750.43	20.1323	967.449	20.1323	1199.33	20.1493	1405.01	20.1473	1616.15	20.1533	1799.05	20.1043	2030.82
20.136	-732.198	20.129	-507.122	20.14	-288.011	20.152	-61.6384	20.147	147.951	20.14	379.573	20.152	561.687	20.14	768.439	20.152	971.28	20.152	1200.71	20.169	1400.29	20.167	1616.17	20.173	1786.91	20.124	2038.51
20.1557	-720.254	20.1487	-525.658	20.1597	-277.054	20.1717	-48.1866	20.1667	159.837	20.1597	386.18	20.1717	553.349	20.1597	781.744	20.1717	968.216	20.1717	1204.13	20.1887	1403.33	20.1867	1607.25	20.1927	1779.77	20.1437	2023.1
20.1753	-728.288	20.1683	-543.812	20.1793	-284.783	20.1913	-61.0684	20.1863	173.072	20.1793	390.455	20.1913	547.833	20.1793	775.427	20.1913	973.058	20.1913	1204.06	20.2083	1395.84	20.2063	1588.72	20.2123	1788.9	20.1633	2025.21
20.195	-746.925	20.188	-558.353	20.199	-301.9	20.211	-75.5627	20.206	182.664	20.199	391.162	20.211	551.246	20.199	776.794	20.211	973.223	20.211	1212.94	20.228	1405.47	20.226	1588.62	20.232	1812.96	20.183	2018.93
20.2147	-742.66	20.2077	-578.641	20.2187	-307.243	20.2307	-77.7099	20.2257	176.829	20.2187	392.051	20.2307	557.589	20.2187	780.276	20.2307	961.545	20.2307	1212.83	20.2477	1414.57	20.2457	1598.93	20.2517	1826.1	20.2027	2024.84
20.2344	-729.931	20.2274	-574.819	20.2384	-317.061	20.2504	-60.6808	20.2454	175.601	20.2384	391.94	20.2504	558.497	20.2384	772.173	20.2504	969.175	20.2504	1212.95	20.2674	1415.12	20.2654	1594.29	20.2714	1815.78	20.2224	2024.17
20.2541	-741.926	20.2471	-561.582	20.2581	-321.536	20.2701	-52.0926	20.2651	171.181	20.2581	403.398	20.2701	559.042	20.2581	756.355	20.2701	958.784	20.2701	1207.71	20.2871	1421.69	20.2851	1596.83	20.2911	1816.36	20.2421	2034.37
20.2737	-750.901	20.2667	-538.031	20.2777	-313.472	20.2897	-56.1172	20.2847	168.62	20.2777	397.867	20.2897	565.642	20.2777	742.009	20.2897	956.326	20.2897	1211.1	20.3067	1427.27	20.3047	1613.37	20.3107	1820.27	20.2617	2023.78
20.2934	-760.407	20.2864	-529.471	20.2974	-308.615	20.3094	-64.9065	20.3044	164.845	20.2974	397.744	20.3094	579.862	20.2974	741.898	20.3094	955.31	20.3094	1209.47	20.3264	1414.87	20.3244	1630.58	20.3304	1828.11	20.2814	2025.09
20.3131	-742.784	20.3061	-530.02	20.3171	-304.395	20.3291	-61.3321	20.3241	167.581	20.3171	377.921	20.3291	572.156	20.3171	751.262	20.3291	959.399	20.3291	1213.67	20.3461	1404.86	20.3441	1638.9	20.3501	1828.43	20.3011	2042.35
20.3328	-735.947	20.3258	-524.392	20.3368	-295.805	20.3488	-58.6576	20.3438	158.36	20.3368	389.778	20.3488	567.982	20.3368	745.928	20.3488	951.184	20.3488	1211.97	20.3658	1394.74	20.3638	1628.52	20.3698	1821.89	20.3208	2041.66
20.3525	-733.198	20.3455	-541.348	20.3565	-283.84	20.3685	-46.7988	20.3635	168.99	20.3565	380.229	20.3685	564.649	20.3565	744.988	20.3685	961.835	20.3685	1213.89	20.3855	1392.42	20.3835	1623.17	20.3895	1822.05	20.3405	2015.86
20.3722	-751.161	20.3652	-553.742	20.3762	-282.166	20.3882	-53.2718	20.3832	161.972	20.3762	381.661	20.3882	567.425	20.3762	746.549	20.3882	973.226	20.3882	1207.95	20.4052	1396.02	20.4032	1613.53	20.4092	1809.38	20.3602	2014.96
20.3918	-770.732	20.3848	-551.61	20.3958	-293.42	20.4078	-66.1504	20.4028	150.669	20.3958	392.108	20.4078	578.338	20.3958	754.81	20.4078	981.447	20.4078	1206.98	20.4248	1412.78	20.4228	1609.19	20.4288	1816.39	20.3798	2024.79
20.4115	-761.381	20.4045	-558.282	20.4155	-305.846	20.4275	-70.9315	20.4225	147.515	20.4155	400.554	20.4275	582.241	20.4155	749.429	20.4275	975.37	20.4275	1205.3	20.4445	1417.71	20.4425	1613.03	20.4485	1812.26	20.3995	2028.7
20.4312	-737.997	20.4242	-551.49	20.4352	-308.647	20.4472	-63.1717	20.4422	158.517	20.4352	399.137	20.4472	577.315	20.4352	745	20.4472	973.728	20.4472	1208.86	20.4642	1411	20.4622	1608.09	20.4682	1802.09	20.4192	2018.9
20.4509	-741.472	20.4439	-546.008	20.4549	-297.849	20.4669	-62.5731	20.4619	157.379	20.4549	388.329	20.4669	571.374	20.4549	755.567	20.4669	971.219	20.4669	1205.91	20.4839	1402.5	20.4819	1613.54	20.4879	1812.07	20.4389	2018.34
20.4706	-750.649	20.4636	-524.273	20.4746	-283.925	20.4866	-62.5093	20.4816	146.729	20.4746	386.878	20.4866	569.652	20.4746	765.871	20.4866	972.044	20.4866	1205.8	20.5036	1406.19	20.5016	1610.47	20.5076	1824.43	20.4586	2001.27
20.4902	-762.191	20.4832	-526.149	20.4942	-280.261	20.5062	-73.6543	20.5012	140.143	20.4942	393.204	20.5062	567.382	20.4942	777.062	20.5062	956.151	20.5062	1216.69	20.5232	1403.01	20.5212	1621.47	20.5272	1831.34	20.4782	2016.2
20.5099	-755.791	20.5029	-533.821	20.5139	-276.375	20.5259	-72.9086	20.5209	154.429	20.5139	392.599	20.5259	563.77	20.5139	778.159	20.5259	945.033	20.5259	1228.83	20.5429	1400.85	20.5409	1626.35	20.5469	1843.39	20.4979	2034.13
20.5296	-753.488	20.5226	-557.209	20.5336	-288.481	20.5456	-59.4257	20.5406	159.568	20.5336	410.052	20.5456	563.566	20.5336	764.411	20.5456	942.303	20.5456	1220.98	20.5626	1400.11	20.5606	1620.14	20.5666	1833.21	20.5176	2027.08
20.5493	-754.205	20.5423	-569.067	20.5533	-287.589	20.5653	-52.0451	20.5603	165.443	20.5533	394.96	20.5653	563.679	20.5533	757.805	20.5653	961.237	20.5653	1216.64	20.5823	1406.82	20.5803	1614.31	20.5863	1824.1	20.5373	2017.97
20.569	-771.157	20.562	-569.588	20.573	-280.022	20.585	-61.6637	20.58	148.822	20.573	396.878	20.585	567.929	20.573	760.423	20.585	970.066	20.585	1195.07	20.602	1410.12	20.6	1607.13	20.606	1807.15	20.557	2025.95
20.5886	-795.308	20.5816	-561.018	20.5926	-285.298	20.6046	-74.9553	20.5996	148.837	20.5926	410.872	20.6046	568.257	20.5926	759.504	20.6046	982.394	20.6046	1197.78	20.6216	1412.16	20.6196	1603.18	20.6256	1818.7	20.5766	2027.45
20.6083	-784.986	20.6013	-565.741	20.6123	-291.87	20.6243	-77.7404	20.6193	166.565	20.6123	410.181	20.6243	570.522	20.6123	758.772	20.6243	978.485	20.6243	1202.57	20.6413	1413.68	20.6393	1618.95	20.6453	1820.69	20.5963	2020.1
20.628	-767.465	20.621	-560.493	20.632	-296.492	20.644	-73.407	20.639	184.844	20.632	395.044	20.644	567.078	20.632	770.475	20.644	975.624	20.644	1196.39	20.661	1410.56	20.659	1624.19	20.665	1818.01	20.616	2007.43
20.6477	-762.541	20.6407	-547.331	20.6517	-303.472	20.6637	-72.7717	20.6587	186.951	20.6517	393.726	20.6637	576.05	20.6517	774.421	20.6637	986.463	20.6637	1200.08	20.6807	1405.03	20.6787	1627.57	20.6847	1821.14	20.6357	2005.37
20.6674	-758.426	20.6604	-532.36	20.6714	-315.789	20.6834	-78.5165	20.6784	180.254	20.6714	405.771	20.6834	588.654	20.6714	776.468	20.6834	976.3	20.6834	1205.36	20.7004	1415.64	20.6984	1617.76	20.7044	1830.57	20.6554	2000
20.6871	-758.558	20.6801	-530.846	20.6911	-309.542	20.7031	-85.8495	20.6981	173.327	20.6911	395.837	20.7031	589.5	20.6911	778.355	20.7031	965.473	20.7031	1217.11	20.7201	1425.87	20.7181	1636.88	20.7241	1831.85	20.6751	2021.24
20.7067	-735.234	20.6997	-531.565	20.7107	-296.965	20.7227	-63.8529	20.7177	171.185	20.7107	389.292	20.7227	592.788	20.7107	783.137	20.7227	961.758	20.7227	1214.5	20.7397	1428.49	20.7377	1635.36	20.7437	1839.29	20.6947	2020.78
20.7264	-720.274	20.7194	-533.779	20.7304	-306.477	20.7424	-46.5013	20.7374	179.397	20.7304	386.893	20.7424	583.341	20.7304	778.52	20.7424	970.391	20.7424	1206.3	20.7594	1419.09	20.7574	1624.76	20.7634	1837.12	20.7144	2031.73
20.7461	-701.777	20.7391	-531.397	20.7501	-309.821	20.7621	-44.1971	20.7571	172.074	20.7501	371.54	20.7621	585.278	20.7501	772.015	20.7621	978.613	20.7621	1208.69	20.7791	1407.64	20.7771	1603.8	20.7831	1842.6	20.7341	2034.41
20.7658	-707.813	20.7588	-538.361	20.7698	-311.035	20.7818	-55.3504	20.7768	163.985	20.7698	366.151	20.7818	573.76	20.7698	780.382	20.7818	974.836	20.7818	1208.39	20.7988	1392.6	20.7968	1593.08	20.8028	1838.78	20.7538	2036.17
20.7855	-727.094	20.7785	-541.9	20.7895	-307.824	20.8015	-56.7827	20.7965	166.195	20.7895	368.111	20.8015	567.443	20.7895	782.051	20.8015	967.144	20.8015	1221.27	20.8185	1393.82	20.8165	1589.72	20.8225	1833.59	20.7735	2036.39
20.8051	-730.014	20.7981	-558.504	20.8091	-305.049	20.8211	-68.2562	20.8161	175.236	20.8091	373.262	20.8211	563.89	20.8091	785.76	20.8211	953.894	20.8211	1218.47	20.8381	1395.73	20.8361	1598.42	20.8421	1817.25	20.7931	2037.21
20.8248	-724.377	20.8178	-561.751	20.8288	-316.188	20.8408	-57.7436	20.8358	169.68	20.8288	384.648	20.8408	555.56	20.8288	785.12	20.8408	956.805	20.8408	1199.68	20.8578	1392.56	20.8558	1594.87	20.8618	1808.51	20.8128	2028.26
20.8445	-718.108	20.8375	-576.219	20.8485	-323.938	20.8605	-47.7876	20.8555	168.354	20.8485	406.32	20.8605	566.125	20.8485	781.164	20.8605	971.32	20.8605	1202.8	20.8775	1395.91	20.8755	1602.52	20.8815	1818.64	20.8325	2014.24
20.8642	-723.806	20.8572	-560.988	20.8682	-329.755	20.8802	-53.4055	20.8752	169.338	20.8682	410.056	20.8802	566.848	20.8682	780.15	20.8802	967.248	20.8802	1205.43	20.8972	1399.49	20.8952	1598.21	20.9012	1824.53	20.8522	1997.38
20.8839	-743.587	20.8769	-556.063	20.8879	-310.519	20.8999	-52.1925	20.8949	159.151	20.8879	397.352	20.8999	559.393	20.8879	780.315	20.8999	959.378	20.8999	1209.32	20.9169	1404.03	20.9149	1613.54	20.9209	1816.24	20.8719	2008.57
20.9036	-754.041	20.8966	-541.93	20.9076	-298.568	20.9196	-44.8269	20.9146	157.972	20.9076	391.975	20.9196	567.639	20.9076	779.54	20.9196	967.018	20.9196	1203.89	20.9366	1403.27	20.9346	1613.62	20.9406	1816.99	20.8916	2019.42
20.9232	-754.449	20.9162	-529.588	20.9272	-293.653	20.9392	-47.7149	20.9342	163.651	20.9272	376.422	20.9392	567.563	20.9272	778.446	20.9392	976.013	20.9392	1213.62	20.9562	1405.14	20.9542	1621.63	20.9602	1814.6	20.9112	2037.63
20.9429	-756.112	20.9359	-531.89	20.9469	-300.865	20.9589	-47.0094	20.9539	150.963	20.9469	366.849	20.9589	579.952	20.9469	772.258	20.9589	979.508	20.9589	1219.32	20.9759	1401.26	20.9739	1621.96	20.9799	1818.26	20.9309	2029.18
20.9626	-771.417	20.9556	-531.777	20.9666	-302.722	20.9786	-60.2281	20.9736	149.203	20.9666	371.794	20.9786	579.254	20.9666	776.975	20.9786	975.698	20.9786	1209.96	20.9956	1400.24	20.9936	1628.16	20.9996	1813.36	20.9506	2031.67
20.9823	-779.245	20.9753	-522.668	20.9863	-281.815	20.9983	-67.6212	20.9933	148.69	20.9863	367.985	20.9983	585.07	20.9863	766.56	20.9983	981.611	20.9983	1201.11	21.0153	1393.68	21.0133	1624.42	21.0193	1809.74	20.9703	2035.87
21.002	-783.408	20.995	-532.885	21.006	-272.39	21.018	-76.9592	21.013	151.089	21.006	381.528	21.018	580.034	21.006	760.39	21.018	972.903	21.018	1199.23	21.035	1391.07	21.033	1615.56	21.039	1804.26	20.99	2038.33
21.0216	-766.584	21.0146	-547.836	21.0256	-282.459	21.0376	-53.9507	21.0326	151.208	21.0256	397.68	21.0376	580.1	21.0256	754.965	21.0376	982.457	21.0376	1187.1	21.0546	1396.84	21.0526	1611.29	21.0586	1806.89	21.0096	2021.47
21.0413	-763.095	21.0343	-557.006	21.0453	-286.757	21.0573	-50.0091	21.0523	159.208	21.0453	419.952	21.0573	582.528	21.0453	761.471	21.0573	985.318	21.0573	1193.79	21.0743	1405.53	21.0723	1612.86	21.0783	1819.92	21.0293	1996.57
21.061	-770.545	21.054	-535.971	21.065	-292.589	21.077	-52.7377	21.072	165.4	21.065	431.006	21.077	582.551	21.065	762.759	21.077	975.035	21.077	1192.72	21.094	1389.11	21.092	1612.56	21.098	1817.78	21.049	1990.24
21.0807	-759.899	21.0737	-544.374	21.0847	-283.677	21.0967	-53.1426	21.0917	163.535	21.0847	430.473	21.0967	581.368	21.0847	772.94	21.0967	972.993	21.0967	1211.13	21.1137	1387.04	21.1117	1612.48	21.1177	1815.79	21.0687	2012.74
21.1004	-737.736	21.0934	-544.662	21.1044	-292.846	21.1164	-63.121	21.1114	175.329	21.1044	419.248	21.1164	582.984	21.1044	787.878	21.1164	987.54	21.1164	1216.29	21.1334	1400.78	21.1314	1599.71	21.1374	1812.95	21.0884	2015.87
21.12	-727.24	21.113	-543.996	21.124	-292.788	21.136	-73.8227	21.131	164.375	21.124	409.009	21.136	567.743	21.124	791.379	21.136	987.465	21.136	1224.01	21.153	1415.9	21.151	1596.27	21.157	1815.28	21.108	2009.4
21.1397	-736.281	21.1327	-540.328	21.1437	-302.785	21.1557	-71.8147	21.1507	160.007	21.1437	408.24	21.1557	569.341	21.1437	794.948	21.1557	969.704	21.1557	1221.99	21.1727	1410.97	21.1707	1604.02	21.1767	1829.03	21.1277	2000.66
21.1594	-736.246	21.1524	-535.877	21.1634	-293.308	21.1754	-77.563	21.1704	153.524	21.1634	401.586	21.1754	573.936	21.1634	801.087	21.1754	956.763	21.1754	1214.29	21.1924	1405.72	21.1904	1611.08	21.1964	1835.87	21.1474	2006.71
21.1791	-737.628	21.1721	-525.591	21.1831	-277.768	21.1951	-77.4108	21.1901	156.771	21.1831	372.015	21.1951	578.519	21.1831	795.365	21.1951	951.996	21.1951	1199.67	21.2121	1403.49	21.2101	1608.04	21.2161	1829.25	21.1671	2008.43
21.1988	-749.588	21.1918	-538.383	21.2028	-288.421	21.2148	-68.2964	21.2098	158.325	21.2028	362.807	21.2148	577.601	21.2028	787.702	21.2148	939.96	21.2148	1203.24	21.2318	1412.95	21.2298	1602	21.2358	1813.3	21.1868	2008.57
21.2185	-741.342	21.2115	-548.362	21.2225	-298.927	21.2345	-51.7023	21.2295	160.346	21.2225	364.956	21.2345	583.513	21.2225	778.514	21.2345	949.582	21.2345	1188.82	21.2515	1401.82	21.2495	1618.09	21.2555	1794.54	21.2065	1991.81
21.2381	-754.541	21.2311	-544.386	21.2421	-302.03	21.2541	-44.2526	21.2491	160.97	21.2421	387.724	21.2541	584.469	21.2421	777.014	21.2541	945.817	21.2541	1185.2	21.2711	1384.7	21.2691	1633.1	21.2751	1795.81	21.2261	1995.78
21.2578	-762.598	21.2508	-540.589	21.2618	-295.338	21.2738	-51.264	21.2688	170.013	21.2618	390.751	21.2738	591.368	21.2618	779.432	21.2738	941.9	21.2738	1173.96	21.2908	1372.34	21.2888	1643.83	21.2948	1805.18	21.2458	2024.13
21.2775	-763.583	21.2705	-534.376	21.2815	-288.421	21.2935	-67.5452	21.2885	179.367	21.2815	390.551	21.2935	586.9	21.2815	794.682	21.2935	957.561	21.2935	1195.65	21.3105	1392.33	21.3085	1631.08	21.3145	1808.96	21.2655	2045.19
21.2972	-752.71	21.2902	-538.701	21.3012	-302.771	21.3132	-77.2695	21.3082	186.621	21.3012	395.187	21.3132	583.02	21.3012	798.875	21.3132	978.15	21.3132	1198.59	21.3302	1405.15	21.3282	1611.9	21.3342	1811.76	21.2852	2035.04
21.3169	-754.757	21.3099	-540.551	21.3209	-302.323	21.3329	-77.3908	21.3279	181.014	21.3209	410.365	21.3329	571.307	21.3209	793.271	21.3329	989.829	21.3329	1202.89	21.3499	1402.1	21.3479	1612.13	21.3539	1823.22	21.3049	2032.93
21.3365	-754.254	21.3295	-535.062	21.3405	-297.195	21.3525	-72.6554	21.3475	180.875	21.3405	418.098	21.3525	572.839	21.3405	790.704	21.3525	973.045	21.3525	1202.58	21.3695	1400.09	21.3675	1609.59	21.3735	1831.54	21.3245	2039.02
21.3562	-752.421	21.3492	-539.941	21.3602	-273.99	21.3722	-70.0835	21.3672	165.906	21.3602	410.678	21.3722	581.849	21.3602	778.08	21.3722	960.564	21.3722	1213.82	21.3892	1399.64	21.3872	1601.78	21.3932	1830.46	21.3442	2046.86
21.3759	-756.847	21.3689	-532.371	21.3799	-270.592	21.3919	-73.7099	21.3869	175.234	21.3799	390.347	21.3919	586.064	21.3799	772.729	21.3919	953.218	21.3919	1214.87	21.4089	1403.83	21.4069	1597.88	21.4129	1826.47	21.3639	2032.57
21.3956	-754.941	21.3886	-542.42	21.3996	-275.317	21.4116	-76.4166	21.4066	176.254	21.3996	389.276	21.4116	576.993	21.3996	766.755	21.4116	961.492	21.4116	1221.07	21.4286	1410.53	21.4266	1594.99	21.4326	1821.87	21.3836	2001.43
21.4153	-737.209	21.4083	-536.837	21.4193	-283.237	21.4313	-65.2322	21.4263	177.084	21.4193	389.172	21.4313	570.334	21.4193	770.826	21.4313	967.235	21.4313	1208.83	21.4483	1407.61	21.4463	1611.1	21.4523	1822.44	21.4033	1987.5
21.435	-750.544	21.428	-530.848	21.439	-285.898	21.451	-55.0331	21.446	181.601	21.439	411.415	21.451	575.932	21.439	779.607	21.451	963.808	21.451	1201.83	21.468	1408.54	21.466	1620.11	21.472	1830.46	21.423	1992.82
21.4546	-751.833	21.4476	-522.369	21.4586	-283.752	21.4706	-55.0648	21.4656	186.229	21.4586	404.98	21.4706	593.022	21.4586	783.859	21.4706	970.39	21.4706	1206.63	21.4876	1414.37	21.4856	1626.49	21.4916	1842.32	21.4426	2011.25
21.4743	-762.416	21.4673	-519.279	21.4783	-285.01	21.4903	-54.8618	21.4853	182.534	21.4783	408.536	21.4903	597.136	21.4783	792.283	21.4903	979.465	21.4903	1220.73	21.5073	1423.88	21.5053	1612.78	21.5113	1840.45	21.4623	2009.81
21.494	-752.347	21.487	-524.231	21.498	-289.348	21.51	-52.3606	21.505	187.175	21.498	398.598	21.51	598.435	21.498	787.171	21.51	989.395	21.51	1212.73	21.527	1412.07	21.525	1601.69	21.531	1829.36	21.482	1999.82
21.5137	-743.665	21.5067	-530.783	21.5177	-291.48	21.5297	-39.5634	21.5247	190.831	21.5177	399.138	21.5297	596.101	21.5177	791.64	21.5297	988.268	21.5297	1206.52	21.5467	1400.01	21.5447	1599.72	21.5507	1823.92	21.5017	1998.52
21.5334	-730.771	21.5264	-520.902	21.5374	-293.359	21.5494	-25.4872	21.5444	189.404	21.5374	402.55	21.5494	594.886	21.5374	788.362	21.5494	977.592	21.5494	1196.96	21.5664	1401.75	21.5644	1595.02	21.5704	1815.94	21.5214	2005.3
21.553	-734.325	21.546	-523.442	21.557	-278.178	21.569	-19.4775	21.564	177.802	21.557	389.884	21.569	605.943	21.557	774.717	21.569	964.373	21.569	1203.32	21.586	1392.35	21.584	1596.77	21.59	1806.84	21.541	2011.79
21.5727	-729.374	21.5657	-516.004	21.5767	-263.603	21.5887	-27.1382	21.5837	177.76	21.5767	380.736	21.5887	594.24	21.5767	771.5	21.5887	969.459	21.5887	1211.23	21.6057	1391.07	21.6037	1610.42	21.6097	1808.31	21.5607	2009.42
21.5924	-734.422	21.5854	-515.692	21.5964	-260.701	21.6084	-43.8042	21.6034	175.041	21.5964	387.146	21.6084	576.611	21.5964	778.512	21.6084	967.211	21.6084	1207.16	21.6254	1400.02	21.6234	1614.36	21.6294	1803.97	21.5804	1990.79
21.6121	-724.564	21.6051	-505.53	21.6161	-268.113	21.6281	-46.0333	21.6231	182.579	21.6161	393.646	21.6281	566.647	21.6161	791.434	21.6281	967.133	21.6281	1194.89	21.6451	1407.74	21.6431	1626.9	21.6491	1805.55	21.6001	1998.54
21.6318	-738.867	21.6248	-508.331	21.6358	-271.749	21.6478	-51.6338	21.6428	186.701	21.6358	415.141	21.6478	571.355	21.6358	796.027	21.6478	957.887	21.6478	1202.95	21.6648	1396.73	21.6628	1614.27	21.6688	1806.62	21.6198	1995.17
21.6514	-727.321	21.6444	-509.363	21.6554	-269.051	21.6674	-51.3243	21.6624	182.194	21.6554	423.074	21.6674	578.28	21.6554	790.601	21.6674	966.267	21.6674	1216.74	21.6844	1398.28	21.6824	1617.71	21.6884	1818.29	21.6394	2011.59
21.6711	-742.431	21.6641	-522.073	21.6751	-274.782	21.6871	-61.9047	21.6821	174.2	21.6751	429.719	21.6871	577.181	21.6751	794.624	21.6871	966.151	21.6871	1225.24	21.7041	1409.47	21.7021	1599.83	21.7081	1829.29	21.6591	2014.23
21.6908	-750.916	21.6838	-524.864	21.6948	-285.855	21.7068	-66.5331	21.7018	177.795	21.6948	417.119	21.7068	572.787	21.6948	800.04	21.7068	978.61	21.7068	1213.26	21.7238	1412.05	21.7218	1597.47	21.7278	1831.47	21.6788	2014.98
21.7105	-754.572	21.7035	-538.085	21.7145	-305.663	21.7265	-43.8848	21.7215	176.439	21.7145	414.174	21.7265	577.222	21.7145	809.001	21.7265	983.939	21.7265	1206.32	21.7435	1409.19	21.7415	1598.33	21.7475	1842.86	21.6985	2006.78
21.7302	-760.541	21.7232	-536.617	21.7342	-310.522	21.7462	-28.746	21.7412	180.923	21.7342	403.961	21.7462	573.225	21.7342	806.219	21.7462	1000.81	21.7462	1199.5	21.7632	1404.26	21.7612	1612.07	21.7672	1845.25	21.7182	2003.82
21.7499	-762.53	21.7429	-540.482	21.7539	-296.122	21.7659	-27.2942	21.7609	168.099	21.7539	389.912	21.7659	587.803	21.7539	793.906	21.7659	999.992	21.7659	1202.4	21.7829	1405.16	21.7809	1621.19	21.7869	1835.52	21.7379	2013.9
21.7695	-763.902	21.7625	-548.65	21.7735	-275.085	21.7855	-45.3733	21.7805	173.4	21.7735	399.834	21.7855	590.328	21.7735	795.861	21.7855	999.302	21.7855	1205.51	21.8025	1396.44	21.8005	1627.05	21.8065	1829.64	21.7575	2017.89
21.7892	-781.854	21.7822	-527.521	21.7932	-272.662	21.8052	-61.8002	21.8002	181.977	21.7932	404.791	21.8052	599.817	21.7932	800.829	21.8052	992.031	21.8052	1207.76	21.8222	1389.18	21.8202	1612.61	21.8262	1819.37	21.7772	2006.54
21.8089	-770.267	21.8019	-510.468	21.8129	-274.848	21.8249	-63.0866	21.8199	198.132	21.8129	399.68	21.8249	596.366	21.8129	796.964	21.8249	988.352	21.8249	1201.69	21.8419	1380.04	21.8399	1615.47	21.8459	1815.27	21.7969	2007.9
21.8286	-783.112	21.8216	-493.499	21.8326	-289.878	21.8446	-51.2214	21.8396	191.311	21.8326	392.305	21.8446	591.033	21.8326	781.836	21.8446	979.298	21.8446	1213.9	21.8616	1378.52	21.8596	1605.05	21.8656	1808.27	21.8166	2005.51
21.8483	-755.116	21.8413	-500.131	21.8523	-292.995	21.8643	-41.3477	21.8593	195.093	21.8523	401.192	21.8643	595.465	21.8523	765.998	21.8643	975.135	21.8643	1214.62	21.8813	1389.44	21.8793	1618.12	21.8853	1807.74	21.8363	2019.53
21.8679	-758.999	21.8609	-498.752	21.8719	-299.263	21.8839	-32.824	21.8789	192.955	21.8719	415.967	21.8839	604.198	21.8719	764.615	21.8839	969.052	21.8839	1222.76	21.9009	1411.12	21.8989	1614.53	21.9049	1813.42	21.8559	2013.81
21.8876	-746.246	21.8806	-497.454	21.8916	-300.333	21.9036	-27.5554	21.8986	186.034	21.8916	413.218	21.9036	602.944	21.8916	776.624	21.9036	977.544	21.9036	1216.08	21.9206	1422.16	21.9186	1617.88	21.9246	1821.35	21.8756	2014.04
21.9073	-726.292	21.9003	-494.526	21.9113	-292.49	21.9233	-6.84695	21.9183	177.872	21.9113	408.506	21.9233	599.1	21.9113	789.339	21.9233	984.241	21.9233	1221.01	21.9403	1424.58	21.9383	1621.12	21.9443	1837.89	21.8953	2010.79
21.927	-734.193	21.92	-495.08	21.931	-282.637	21.943	2.04867	21.938	183.853	21.931	408.199	21.943	592.809	21.931	793.145	21.943	991.274	21.943	1219.54	21.96	1421.75	21.958	1633.53	21.964	1837.76	21.915	2016.5
21.9467	-720.726	21.9397	-505.186	21.9507	-281.845	21.9627	3.03868	21.9577	185.074	21.9507	419.899	21.9627	595.158	21.9507	793.8	21.9627	977.374	21.9627	1222.11	21.9797	1428.15	21.9777	1630.28	21.9837	1826.88	21.9347	2027.69
21.9664	-722.742	21.9594	-518.468	21.9704	-278.313	21.9824	-6.36121	21.9774	210.519	21.9704	435.255	21.9824	590.74	21.9704	818.207	21.9824	975.463	21.9824	1233.17	21.9994	1419.77	21.9974	1615.54	22.0034	1826.13	21.9544	2034.11
21.986	-730.077	21.979	-507.001	21.99	-270.952	22.002	-16.7968	21.997	214.899	21.99	430.314	22.002	604.57	21.99	826.338	22.002	993.979	22.002	1253.13	22.019	1426.14	22.017	1608.89	22.023	1820.6	21.974	2022.6
22.0057	-731.967	21.9987	-502.607	22.0097	-259.194	22.0217	-20.3576	22.0167	215.993	22.0097	426.672	22.0217	599.355	22.0097	836.81	22.0217	1018.46	22.0217	1250.2	22.0387	1430.56	22.0367	1609.82	22.0427	1822.04	21.9937	2021.52
22.0254	-732.372	22.0184	-503.263	22.0294	-255.415	22.0414	-7.58185	22.0364	213.912	22.0294	424.927	22.0414	609.418	22.0294	830.274	22.0414	1040.34	22.0414	1258.51	22.0584	1440.49	22.0564	1619.94	22.0624	1832.71	22.0134	2014.09
22.0451	-711.494	22.0381	-518.611	22.0491	-249.759	22.0611	0.61726	22.0561	228.533	22.0491	438.452	22.0611	626.131	22.0491	815.192	22.0611	1054.95	22.0611	1250.79	22.0781	1439.16	22.0761	1634.72	22.0821	1846.91	22.0331	2013.58
22.0648	-688.998	22.0578	-513.977	22.0688	-228.196	22.0808	9.70094	22.0758	237.237	22.0688	436.767	22.0808	630.239	22.0688	814.122	22.0808	1061.63	22.0808	1254.5	22.0978	1460.39	22.0958	1652.75	22.1018	1850.77	22.0528	2022.43
22.0844	-672.298	22.0774	-501.819	22.0884	-206.858	22.1004	15.6797	22.0954	232.177	22.0884	438.908	22.1004	639.85	22.0884	826.104	22.1004	1062.01	22.1004	1254.01	22.1174	1489.6	22.1154	1661.7	22.1214	1868.42	22.0724	2038.29
22.1041	-646.69	22.0971	-467.137	22.1081	-180.137	22.1201	37.9506	22.1151	234.319	22.1081	451.615	22.1201	656.084	22.1081	835.439	22.1201	1078.63	22.1201	1261.65	22.1371	1508.28	22.1351	1671.58	22.1411	1881.16	22.0921	2044.65
22.1238	-640.118	22.1168	-440.861	22.1278	-165.118	22.1398	65.189	22.1348	244.148	22.1278	474.225	22.1398	667.501	22.1278	842.566	22.1398	1081.17	22.1398	1269	22.1568	1520.95	22.1548	1703.25	22.1608	1891.06	22.1118	2053.53
22.1435	-600.702	22.1365	-410.976	22.1475	-157.606	22.1595	111.518	22.1545	278.245	22.1475	504.43	22.1595	690.443	22.1475	859.135	22.1595	1103.86	22.1595	1290.23	22.1765	1534.68	22.1745	1724.11	22.1805	1908.67	22.1315	2068.66
22.1632	-544.378	22.1562	-370.091	22.1672	-136.234	22.1792	176.815	22.1742	335.635	22.1672	541.481	22.1792	736.416	22.1672	896.886	22.1792	1123.08	22.1792	1331.02	22.1962	1574.54	22.1942	1759.85	22.2002	1951.38	22.1512	2096.89
22.1828	-483.616	22.1758	-300.257	22.1868	-80.0088	22.1988	266.835	22.1938	415.464	22.1868	592.897	22.1988	826.675	22.1868	950.669	22.1988	1177.32	22.1988	1394.62	22.2158	1634.6	22.2138	1837.95	22.2198	1996.51	22.1708	2127.37
22.2025	-385.784	22.1955	-188.861	22.2065	21.4949	22.2185	413.648	22.2135	538.651	22.2065	677.821	22.2185	953.627	22.2065	1032.33	22.2185	1266.65	22.2185	1463.76	22.2355	1732.52	22.2335	1927.01	22.2395	2065.44	22.1905	2159.43
22.2222	-232.927	22.2152	-42.8032	22.2262	151.682	22.2382	601.343	22.2332	709.071	22.2262	790.684	22.2382	1101.11	22.2262	1133.81	22.2382	1374.04	22.2382	1572.67	22.2552	1815.14	22.2532	2026.04	22.2592	2141.39	22.2102	2182.66
22.2419	-57.7914	22.2349	126.335	22.2459	312.739	22.2579	768.824	22.2529	846.44	22.2459	913.449	22.2579	1210.15	22.2459	1261.34	22.2579	1485.07	22.2579	1685.17	22.2749	1879.99	22.2729	2090.92	22.2789	2200.73	22.2299	2227.61
22.2616	115.921	22.2546	245.142	22.2656	452.581	22.2776	839.639	22.2726	918.067	22.2656	1012.58	22.2776	1267	22.2656	1374.66	22.2776	1554.12	22.2776	1773.83	22.2946	1908.6	22.2926	2116.77	22.2986	2225.03	22.2496	2270.11
22.2813	221.479	22.2743	317.365	22.2853	548.934	22.2973	855.334	22.2923	910.53	22.2853	1078.3	22.2973	1264.49	22.2853	1437.12	22.2973	1574.08	22.2973	1810	22.3143	1895.93	22.3123	2081.59	22.3183	2236.09	22.2693	2314.33
22.3009	255.957	22.2939	306.011	22.3049	565.375	22.3169	777.895	22.3119	853.301	22.3049	1072.38	22.3169	1185.8	22.3049	1428.29	22.3169	1558.34	22.3169	1774.56	22.3339	1835.23	22.3319	2013.17	22.3379	2194.69	22.2889	2317.41
22.3206	206.112	22.3136	235.045	22.3246	478.073	22.3366	631.977	22.3316	742.992	22.3246	1019.14	22.3366	1053.19	22.3246	1361.65	22.3366	1475.56	22.3366	1686.23	22.3536	1731.65	22.3516	1932.76	22.3576	2122.34	22.3086	2286.97
22.3403	70.3085	22.3333	80.3689	22.3443	324.1	22.3563	429.236	22.3513	594.751	22.3443	904.017	22.3563	911.796	22.3443	1244.84	22.3563	1374.89	22.3563	1569.9	22.3733	1622.52	22.3713	1829.62	22.3773	2032.8	22.3283	2242.82
22.36	-99.2327	22.353	-101.865	22.364	151.361	22.376	234.541	22.371	438.436	22.364	753.287	22.376	777.005	22.364	1100.26	22.376	1227.56	22.376	1457.8	22.393	1542.37	22.391	1736.45	22.397	1955.48	22.348	2195.13
22.3797	-316.06	22.3727	-277.964	22.3837	-8.38684	22.3957	70.8703	22.3907	311.293	22.3837	616.721	22.3957	676.798	22.3837	969.919	22.3957	1111.11	22.3957	1354.73	22.4127	1483.2	22.4107	1688.28	22.4167	1894.74	22.3677	2145.85
22.3993	-493.851	22.3923	-404.255	22.4033	-139.202	22.4153	8.32346	22.4103	254.69	22.4033	511.6	22.4153	633.621	22.4033	867.789	22.4153	1050.67	22.4153	1273.02	22.4323	1475.48	22.4303	1659.97	22.4363	1855.53	22.3873	2078.15
22.419	-622.104	22.412	-470.9	22.423	-217.008	22.435	-2.83343	22.43	235.259	22.423	453.675	22.435	624.225	22.423	820.301	22.435	1020.14	22.435	1244.07	22.452	1452.39	22.45	1656.56	22.456	1826.96	22.407	2030.51
22.4387	-676.174	22.4317	-481.118	22.4427	-234.489	22.4547	-1.87507	22.4497	236.308	22.4427	435.075	22.4547	628.306	22.4427	819.249	22.4547	1005.45	22.4547	1245.4	22.4717	1451.83	22.4697	1659.54	22.4757	1826.22	22.4267	2002.2
22.4584	-697.986	22.4514	-489.508	22.4624	-243.09	22.4744	-32.212	22.4694	216.518	22.4624	430.628	22.4744	633.524	22.4624	818.555	22.4744	999.635	22.4744	1248.76	22.4914	1433.33	22.4894	1651.58	22.4954	1832.19	22.4464	1994.26
22.4781	-697.547	22.4711	-477.289	22.4821	-232.38	22.4941	-8.91189	22.4891	209.468	22.4821	433.154	22.4941	622.9	22.4821	824.476	22.4941	1005.93	22.4941	1250.45	22.5111	1429.55	22.5091	1635.56	22.5151	1850.44	22.4661	2018.8
22.4978	-703.099	22.4908	-477.822	22.5018	-241.048	22.5138	2.31625	22.5088	213.141	22.5018	430.032	22.5138	605.154	22.5018	822.952	22.5138	1006.23	22.5138	1232.24	22.5308	1417.95	22.5288	1624.3	22.5348	1843.45	22.4858	2033.62
22.5174	-702.328	22.5104	-462.584	22.5214	-263.18	22.5334	0.83774	22.5284	216.079	22.5214	436.887	22.5334	594.153	22.5214	829.565	22.5334	991.856	22.5334	1232.47	22.5504	1409.3	22.5484	1621.87	22.5544	1838.62	22.5054	2029.98
22.5371	-715.087	22.5301	-497.384	22.5411	-275.495	22.5531	-37.1541	22.5481	209.045	22.5411	428.349	22.5531	595.805	22.5411	814.242	22.5531	985.21	22.5531	1236.62	22.5701	1414.23	22.5681	1619.49	22.5741	1827.65	22.5251	2026.17
22.5568	-719.702	22.5498	-500.711	22.5608	-268.774	22.5728	-50.7543	22.5678	205.295	22.5608	419.04	22.5728	599.548	22.5608	805.475	22.5728	970.929	22.5728	1248.75	22.5898	1416.17	22.5878	1617.59	22.5938	1824.02	22.5448	2023.04
22.5765	-736.438	22.5695	-512.239	22.5805	-270.99	22.5925	-53.2615	22.5875	193.009	22.5805	412.226	22.5925	601.784	22.5805	803.608	22.5925	967.002	22.5925	1242.58	22.6095	1408.06	22.6075	1612.34	22.6135	1830.55	22.5645	2015.04
22.5962	-746.747	22.5892	-507.284	22.6002	-272.768	22.6122	-32.4498	22.6072	194.61	22.6002	399.395	22.6122	604.681	22.6002	798.457	22.6122	967.568	22.6122	1229.53	22.6292	1403.73	22.6272	1600.3	22.6332	1823.4	22.5842	2013.39
22.6158	-749.318	22.6088	-517.082	22.6198	-277.837	22.6318	-44.4518	22.6268	193.465	22.6198	397.579	22.6318	607.909	22.6198	788.634	22.6318	963.061	22.6318	1218.93	22.6488	1388.11	22.6468	1612.56	22.6528	1809.14	22.6038	2013.96
22.6355	-728.014	22.6285	-509.479	22.6395	-269.716	22.6515	-58.9898	22.6465	195.177	22.6395	399.572	22.6515	617.725	22.6395	786.144	22.6515	956.511	22.6515	1209.85	22.6685	1392.6	22.6665	1633.14	22.6725	1813.15	22.6235	2009.41
22.6552	-725.896	22.6482	-520.825	22.6592	-274.539	22.6712	-74.9845	22.6662	190.927	22.6592	394.15	22.6712	612.274	22.6592	786.41	22.6712	964.627	22.6712	1204.58	22.6882	1396.64	22.6862	1637.84	22.6922	1821.25	22.6432	2015.15
22.6749	-731.389	22.6679	-522.144	22.6789	-272.017	22.6909	-65.3908	22.6859	192.823	22.6789	389.597	22.6909	611.821	22.6789	789.164	22.6909	975.508	22.6909	1206.16	22.7079	1419.94	22.7059	1619.75	22.7119	1832.25	22.6629	2021.45
22.6946	-742.325	22.6876	-517.029	22.6986	-285.066	22.7106	-51.5479	22.7056	189.964	22.6986	392.537	22.7106	597.627	22.6986	789.746	22.7106	969.497	22.7106	1214.42	22.7276	1417.83	22.7256	1604.87	22.7316	1832.27	22.6826	2038.59
22.7142	-739.296	22.7072	-510.477	22.7182	-287.487	22.7302	-53.426	22.7252	194.766	22.7182	399.178	22.7302	588.526	22.7182	783.911	22.7302	973.865	22.7302	1217.15	22.7472	1429.8	22.7452	1601.73	22.7512	1849.16	22.7022	2038.5
22.7339	-738.922	22.7269	-521.342	22.7379	-289.942	22.7499	-66.3826	22.7449	200.289	22.7379	410.495	22.7499	590.475	22.7379	779.503	22.7499	981.669	22.7499	1208.58	22.7669	1429.03	22.7649	1596.03	22.7709	1836.69	22.7219	2028.92
22.7536	-732.527	22.7466	-509.209	22.7576	-279.034	22.7696	-46.9391	22.7646	206.403	22.7576	405.373	22.7696	596.969	22.7576	778.784	22.7696	984.452	22.7696	1204.84	22.7866	1430.77	22.7846	1600.23	22.7906	1822.11	22.7416	2012.49
22.7733	-737.619	22.7663	-521.937	22.7773	-282.255	22.7893	-33.0758	22.7843	202.003	22.7773	405.814	22.7893	601.206	22.7773	777.592	22.7893	964.789	22.7893	1200.65	22.8063	1417.67	22.8043	1588.66	22.8103	1812.72	22.7613	2001.35
22.793	-742.219	22.786	-522.104	22.797	-274.007	22.809	-35.5265	22.804	196.729	22.797	402.997	22.809	602.926	22.797	772.287	22.809	946.663	22.809	1201.17	22.826	1416.4	22.824	1581.78	22.83	1797.66	22.781	1997.18
22.8127	-730.403	22.8057	-543.917	22.8167	-279.836	22.8287	-61.3368	22.8237	196.73	22.8167	415.744	22.8287	589.141	22.8167	773.11	22.8287	949.191	22.8287	1203.32	22.8457	1409.33	22.8437	1591.42	22.8497	1786.72	22.8007	1993.31
22.8323	-720.055	22.8253	-553.108	22.8363	-278.142	22.8483	-66.5382	22.8433	187.467	22.8363	408.71	22.8483	594.013	22.8363	787.678	22.8483	965.876	22.8483	1198.7	22.8653	1411.48	22.8633	1613.78	22.8693	1788.45	22.8203	1990.63
22.852	-719.527	22.845	-562.84	22.856	-290.513	22.868	-70.7015	22.863	195.799	22.856	400.271	22.868	587.723	22.856	799.621	22.868	978.476	22.868	1203.91	22.885	1423.14	22.883	1620.99	22.889	1790.22	22.84	1995.44
22.8717	-731.162	22.8647	-557.526	22.8757	-284.223	22.8877	-59.0372	22.8827	185.081	22.8757	389.925	22.8877	596.699	22.8757	793.358	22.8877	967.913	22.8877	1211.53	22.9047	1428.83	22.9027	1608.38	22.9087	1786.1	22.8597	2001.38
22.8914	-741.05	22.8844	-539.507	22.8954	-281.355	22.9074	-54.9711	22.9024	189.53	22.8954	403.652	22.9074	587.659	22.8954	787.995	22.9074	950.564	22.9074	1219.98	22.9244	1417.84	22.9224	1600.44	22.9284	1792.08	22.8794	2016.72
22.9111	-728.215	22.9041	-525.533	22.9151	-275.012	22.9271	-52.7215	22.9221	192.196	22.9151	405.092	22.9271	597.61	22.9151	786.122	22.9271	954.724	22.9271	1216.23	22.9441	1411.42	22.9421	1604.85	22.9481	1794.47	22.8991	2018.11
22.9307	-726.619	22.9237	-524.214	22.9347	-284.237	22.9467	-49.0989	22.9417	192.857	22.9347	399.517	22.9467	603.43	22.9347	792.764	22.9467	959.52	22.9467	1212.46	22.9637	1410.75	22.9617	1603.25	22.9677	1794.49	22.9187	2013.59
22.9504	-725.901	22.9434	-518.77	22.9544	-283.522	22.9664	-33.1466	22.9614	192.272	22.9544	390.098	22.9664	611.019	22.9544	782.82	22.9664	972.814	22.9664	1204.7	22.9834	1413.6	22.9814	1625.28	22.9874	1798.19	22.9384	2001.28
22.9701	-746.898	22.9631	-535.622	22.9741	-284.1	22.9861	-29.3511	22.9811	192.204	22.9741	383.121	22.9861	598.916	22.9741	773.948	22.9861	967.537	22.9861	1206.28	23.0031	1405.17	23.0011	1626.95	23.0071	1814.76	22.9581	2002.95
22.9898	-749.304	22.9828	-535.804	22.9938	-273.952	23.0058	-33.7491	23.0008	187.224	22.9938	373.976	23.0058	586.076	22.9938	761.251	23.0058	968.585	23.0058	1210.14	23.0228	1402.33	23.0208	1622	23.0268	1813.03	22.9778	1999.17
23.0095	-739.038	23.0025	-534.596	23.0135	-280.728	23.0255	-59.7697	23.0205	183.166	23.0135	377.633	23.0255	560.577	23.0135	770.893	23.0255	978.383	23.0255	1212.54	23.0425	1396.07	23.0405	1609.43	23.0465	1807.48	22.9975	2003.41
23.0292	-751.109	23.0222	-534.125	23.0332	-295	23.0452	-65.7931	23.0402	178.149	23.0332	373.871	23.0452	560.548	23.0332	774.503	23.0452	993.269	23.0452	1202.53	23.0622	1405.03	23.0602	1607.86	23.0662	1803.12	23.0172	2001.82
23.0488	-756.867	23.0418	-527.783	23.0528	-309.402	23.0648	-68.2979	23.0598	176.141	23.0528	379.683	23.0648	563.489	23.0528	786.351	23.0648	992.521	23.0648	1195.02	23.0818	1413.84	23.0798	1604.92	23.0858	1801.46	23.0368	2001.39
23.0685	-768.914	23.0615	-532.249	23.0725	-301.771	23.0845	-54.7257	23.0795	175.356	23.0725	385.107	23.0845	578.39	23.0725	789.575	23.0845	983.88	23.0845	1187.32	23.1015	1407.66	23.0995	1604.58	23.1055	1805.22	23.0565	2004.38
23.0882	-778.2	23.0812	-531.358	23.0922	-296.176	23.1042	-49.412	23.0992	187.324	23.0922	407.768	23.1042	592.291	23.0922	804.216	23.1042	969.207	23.1042	1193.03	23.1212	1401.37	23.1192	1598.78	23.1252	1813.07	23.0762	2004.08
23.1079	-777.645	23.1009	-548.343	23.1119	-303.952	23.1239	-33.8176	23.1189	185.007	23.1119	411.004	23.1239	611.989	23.1119	810.811	23.1239	971.368	23.1239	1197.44	23.1409	1398.5	23.1389	1607.64	23.1449	1814.84	23.0959	1997.61
23.1276	-765.372	23.1206	-553.079	23.1316	-316.564	23.1436	-20.0297	23.1386	187.77	23.1316	411.853	23.1436	614.197	23.1316	805.245	23.1436	969.412	23.1436	1198.98	23.1606	1410.54	23.1586	1613.99	23.1646	1822.99	23.1156	1992.44
23.1472	-753.555	23.1402	-558.776	23.1512	-303.842	23.1632	-4.27752	23.1582	194.074	23.1512	410.312	23.1632	611.379	23.1512	792.383	23.1632	976.912	23.1632	1191.4	23.1802	1407.85	23.1782	1635.74	23.1842	1825.41	23.1352	2000.33
23.1669	-742.591	23.1599	-544.985	23.1709	-286.601	23.1829	-4.3416	23.1779	204.956	23.1709	397.782	23.1829	600.129	23.1709	784.54	23.1829	976.492	23.1829	1206.72	23.1999	1406.25	23.1979	1639.75	23.2039	1825.78	23.1549	2017.19
23.1866	-736.534	23.1796	-520.415	23.1906	-265.478	23.2026	-35.5583	23.1976	194.201	23.1906	397.615	23.2026	602.111	23.1906	782.392	23.2026	973.765	23.2026	1212.04	23.2196	1400.67	23.2176	1629.94	23.2236	1819.4	23.1746	2012.83
23.2063	-730.316	23.1993	-498.024	23.2103	-271.036	23.2223	-62.5625	23.2173	185.457	23.2103	400.975	23.2223	591.393	23.2103	789.72	23.2223	967.88	23.2223	1210.25	23.2393	1401.24	23.2373	1619.56	23.2433	1807.85	23.1943	2013.67
23.226	-735.535	23.219	-513.618	23.23	-279.177	23.242	-72.568	23.237	181.325	23.23	402.298	23.242	584.619	23.23	786.507	23.242	958.127	23.242	1197.3	23.259	1417.15	23.257	1610.14	23.263	1803.81	23.214	2005.49
23.2456	-730.611	23.2386	-524.482	23.2496	-289.334	23.2616	-63.0374	23.2566	182.073	23.2496	404.316	23.2616	579.508	23.2496	779.728	23.2616	951.498	23.2616	1201.43	23.2786	1418.1	23.2766	1602.87	23.2826	1804.33	23.2336	2004.56
23.2653	-731.737	23.2583	-541.395	23.2693	-279.139	23.2813	-52.8999	23.2763	190.861	23.2693	415.452	23.2813	592.848	23.2693	784.513	23.2813	956.576	23.2813	1208.16	23.2983	1405.48	23.2963	1594.58	23.3023	1811.14	23.2533	2000.67
23.285	-741.672	23.278	-527.357	23.289	-287.404	23.301	-45.1845	23.296	176.914	23.289	421.871	23.301	606.512	23.289	791.596	23.301	949.418	23.301	1221.15	23.318	1395.51	23.316	1588.26	23.322	1815.64	23.273	1986.56
23.3047	-759.371	23.2977	-530.223	23.3087	-294.383	23.3207	-38.0815	23.3157	161.895	23.3087	409.182	23.3207	614.12	23.3087	801.023	23.3207	958.145	23.3207	1221.93	23.3377	1395.03	23.3357	1585.82	23.3417	1821.21	23.2927	1976.66
23.3244	-756.702	23.3174	-510.779	23.3284	-313.063	23.3404	-24.3356	23.3354	155.294	23.3284	405.324	23.3404	614.396	23.3284	799.374	23.3404	954.964	23.3404	1229.29	23.3574	1402.62	23.3554	1588.3	23.3614	1824.47	23.3124	1980.62
23.3441	-758.856	23.3371	-524.378	23.3481	-309.803	23.3601	-14.2726	23.3551	162.195	23.3481	395.287	23.3601	603.404	23.3481	788.102	23.3601	964.779	23.3601	1221.24	23.3771	1396.53	23.3751	1589.62	23.3811	1825.97	23.3321	2002.28
23.3637	-773.653	23.3567	-517.363	23.3677	-313.967	23.3797	-26.8338	23.3747	171.163	23.3677	400.999	23.3797	598.872	23.3677	785.544	23.3797	958.036	23.3797	1233.66	23.3967	1402.32	23.3947	1596.26	23.4007	1817.62	23.3517	2014.69
23.3834	-776.557	23.3764	-521.871	23.3874	-299.85	23.3994	-54.0089	23.3944	178.461	23.3874	398.686	23.3994	609.837	23.3874	787.654	23.3994	967.845	23.3994	1219.28	23.4164	1399.06	23.4144	1595.18	23.4204	1813.78	23.3714	2003.96
23.4031	-774.575	23.3961	-520.175	23.4071	-305.345	23.4191	-57.0905	23.4141	182.156	23.4071	395.883	23.4191	609.78	23.4071	793.376	23.4191	964.51	23.4191	1205.33	23.4361	1400.8	23.4341	1604.29	23.4401	1802.86	23.3911	2005.7
23.4228	-763.202	23.4158	-538.906	23.4268	-297.39	23.4388	-55.4096	23.4338	202.007	23.4268	392.9	23.4388	598.024	23.4268	785.785	23.4388	967.109	23.4388	1198.52	23.4558	1403.75	23.4538	1593.6	23.4598	1793.62	23.4108	2005.65
23.4425	-763.972	23.4355	-543.966	23.4465	-303.348	23.4585	-39.174	23.4535	206.138	23.4465	406.546	23.4585	580.589	23.4465	772.975	23.4585	955.295	23.4585	1215.57	23.4755	1405.83	23.4735	1600.16	23.4795	1797.02	23.4305	2014.45
23.4621	-746.391	23.4551	-540.182	23.4661	-297.49	23.4781	-36.2927	23.4731	207.543	23.4661	411.076	23.4781	586.382	23.4661	774.413	23.4781	957.852	23.4781	1224.2	23.4951	1398.74	23.4931	1603.02	23.4991	1802.27	23.4501	2015.18
23.4818	-736.146	23.4748	-517.187	23.4858	-305.843	23.4978	-48.6452	23.4928	182.377	23.4858	413.803	23.4978	581.931	23.4858	780.121	23.4978	936.059	23.4978	1225.43	23.5148	1401.89	23.5128	1611.23	23.5188	1809.29	23.4698	2001.08
23.5015	-722.83	23.4945	-512.291	23.5055	-309.417	23.5175	-47.7165	23.5125	169.07	23.5055	396.534	23.5175	579.375	23.5055	800.277	23.5175	947.196	23.5175	1218.4	23.5345	1393.42	23.5325	1603.33	23.5385	1817.21	23.4895	1994.98
23.5212	-722.544	23.5142	-488.002	23.5252	-312.349	23.5372	-34.366	23.5322	155.328	23.5252	404.901	23.5372	575.868	23.5252	800.934	23.5372	949.183	23.5372	1204.12	23.5542	1393.45	23.5522	1597.54	23.5582	1833.57	23.5092	2006.78
23.5409	-734.545	23.5339	-501.21	23.5449	-297.848	23.5569	-20.848	23.5519	160.004	23.5449	396.344	23.5569	575.456	23.5449	798.324	23.5569	961.952	23.5569	1201.66	23.5739	1391.09	23.5719	1596.9	23.5779	1843.53	23.5289	2015.67
23.5606	-755.456	23.5536	-510.9	23.5646	-286.016	23.5766	-17.6434	23.5716	161.979	23.5646	411.343	23.5766	587.977	23.5646	795.003	23.5766	933.87	23.5766	1205.38	23.5936	1407.84	23.5916	1600.7	23.5976	1827.21	23.5486	2028.91
23.5802	-764.173	23.5732	-537.315	23.5842	-282.316	23.5962	-27.9404	23.5912	172.332	23.5842	400.84	23.5962	606.062	23.5842	796.013	23.5962	944.614	23.5962	1194.98	23.6132	1403.73	23.6112	1602.32	23.6172	1817.2	23.5682	2022.83
23.5999	-763.387	23.5929	-534.408	23.6039	-281.709	23.6159	-40.5046	23.6109	167.777	23.6039	399.048	23.6159	624.063	23.6039	798.44	23.6159	941.631	23.6159	1198.67	23.6329	1407.06	23.6309	1600.13	23.6369	1800.8	23.5879	2020.9
23.6196	-762.145	23.6126	-531.875	23.6236	-281.338	23.6356	-44.6523	23.6306	186.756	23.6236	389.467	23.6356	617.665	23.6236	794.689	23.6356	959.517	23.6356	1196.03	23.6526	1398.36	23.6506	1595.11	23.6566	1791.74	23.6076	2011.63
23.6393	-769.857	23.6323	-517.653	23.6433	-281.931	23.6553	-43.555	23.6503	184.483	23.6433	389.501	23.6553	610.736	23.6433	791.006	23.6553	968.399	23.6553	1209.38	23.6723	1410.48	23.6703	1607.58	23.6763	1799.18	23.6273	2013.72
23.659	-751.849	23.652	-515.793	23.663	-292.318	23.675	-46.5534	23.67	193.288	23.663	381.478	23.675	607.066	23.663	784.615	23.675	982.626	23.675	1218.94	23.692	1420.66	23.69	1606.91	23.696	1813.46	23.647	2008.22
23.6786	-750.246	23.6716	-534.032	23.6826	-291.13	23.6946	-66.3088	23.6896	173.619	23.6826	383.15	23.6946	606.578	23.6826	785.819	23.6946	961.612	23.6946	1227.26	23.7116	1426.99	23.7096	1613.71	23.7156	1820.1	23.6666	2005.84
23.6983	-741.17	23.6913	-539.255	23.7023	-308.428	23.7143	-71.0224	23.7093	182.447	23.7023	379.673	23.7143	598.526	23.7023	790.418	23.7143	973.461	23.7143	1224.69	23.7313	1415.05	23.7293	1598.48	23.7353	1814.59	23.6863	1998.95
23.718	-750.709	23.711	-530.129	23.722	-302.096	23.734	-73.1874	23.729	179.281	23.722	383.252	23.734	584.958	23.722	786.953	23.734	971.744	23.734	1212.42	23.751	1421.29	23.749	1585.93	23.755	1813.87	23.706	2006.49
23.7377	-759.554	23.7307	-535.427	23.7417	-299.326	23.7537	-50.9541	23.7487	193.371	23.7417	389.558	23.7537	581.112	23.7417	789.509	23.7537	969.611	23.7537	1221.38	23.7707	1411.12	23.7687	1583.15	23.7747	1815.14	23.7257	1995.5
23.7574	-766.393	23.7504	-532.396	23.7614	-289.502	23.7734	-35.2716	23.7684	181.129	23.7614	395.817	23.7734	585.899	23.7614	783.471	23.7734	952.168	23.7734	1218.08	23.7904	1417.18	23.7884	1589.82	23.7944	1809.07	23.7454	2010.07
23.7771	-779.445	23.7701	-537.513	23.7811	-308.236	23.7931	-37.133	23.7881	189.074	23.7811	398.091	23.7931	587.002	23.7811	783.133	23.7931	956.999	23.7931	1206.77	23.8101	1400.49	23.8081	1600.01	23.8141	1819.46	23.7651	2012.6
23.7967	-772.445	23.7897	-529.1	23.8007	-293.437	23.8127	-55.2741	23.8077	182.197	23.8007	408.01	23.8127	594.004	23.8007	781.596	23.8127	952.386	23.8127	1210.26	23.8297	1388.45	23.8277	1603.96	23.8337	1817.46	23.7847	2029.83
23.8164	-767.231	23.8094	-518.147	23.8204	-293.652	23.8324	-63.5836	23.8274	195.038	23.8204	410.001	23.8324	582.554	23.8204	792.423	23.8324	965.237	23.8324	1204.2	23.8494	1375.58	23.8474	1599.28	23.8534	1813.1	23.8044	2019.62
23.8361	-750.96	23.8291	-512.801	23.8401	-273.366	23.8521	-63.0524	23.8471	192.123	23.8401	418.042	23.8521	584.81	23.8401	793.065	23.8521	973.731	23.8521	1215.43	23.8691	1385.88	23.8671	1609.45	23.8731	1805.74	23.8241	2018.49
23.8558	-730.75	23.8488	-500.853	23.8598	-274.076	23.8718	-50.962	23.8668	198.048	23.8598	414.601	23.8718	586.741	23.8598	803.914	23.8718	967.752	23.8718	1216.78	23.8888	1393.2	23.8868	1612.87	23.8928	1813.92	23.8438	2013.94
23.8755	-723.387	23.8685	-511.064	23.8795	-269.181	23.8915	-49.6263	23.8865	189.11	23.8795	402.534	23.8915	599.908	23.8795	797.828	23.8915	958.294	23.8915	1214.87	23.9085	1407.27	23.9065	1622.38	23.9125	1813.05	23.8635	2026.03
23.8951	-725.247	23.8881	-510.174	23.8991	-286.758	23.9111	-50.5277	23.9061	201.192	23.8991	386.23	23.9111	595.249	23.8991	788.028	23.9111	956.261	23.9111	1208.11	23.9281	1406.56	23.9261	1607.23	23.9321	1813.6	23.8831	2022.97
23.9148	-731.085	23.9078	-527.861	23.9188	-276.075	23.9308	-39.8421	23.9258	192.082	23.9188	379.483	23.9308	579.5	23.9188	771.162	23.9308	956.283	23.9308	1209.13	23.9478	1407.57	23.9458	1594.23	23.9518	1809.85	23.9028	2018.17
23.9345	-729.652	23.9275	-535.691	23.9385	-274.572	23.9505	-26.4012	23.9455	193.237	23.9385	388.772	23.9505	572.758	23.9385	768.443	23.9505	959.755	23.9505	1212.09	23.9675	1395.2	23.9655	1578.89	23.9715	1819.07	23.9225	1999.96
23.9542	-737.317	23.9472	-534.017	23.9582	-261.873	23.9702	-19.6684	23.9652	173.436	23.9582	377.679	23.9702	580.649	23.9582	759.697	23.9702	974.519	23.9702	1210.04	23.9872	1400.09	23.9852	1577.26	23.9912	1824.72	23.9422	1997.67
23.9739	-730.348	23.9669	-523.85	23.9779	-274.526	23.9899	-44.1313	23.9849	171.914	23.9779	378.723	23.9899	584.301	23.9779	765.885	23.9899	982.914	23.9899	1208.63	24.0069	1396.95	24.0049	1583.28	24.0109	1841	23.9619	2003.24
23.9935	-734.682	23.9865	-514.924	23.9975	-268.75	24.0095	-68.4872	24.0045	162.783	23.9975	387.71	24.0095	580.48	23.9975	766.78	24.0095	984.5	24.0095	1233.7	24.0265	1385.07	24.0245	1595.17	24.0305	1844.21	23.9815	2005.99
24.0132	-727.033	24.0062	-507.645	24.0172	-295.083	24.0292	-89.6112	24.0242	163.606	24.0172	387.772	24.0292	568.129	24.0172	783.79	24.0292	974.543	24.0292	1247.79	24.0462	1384.33	24.0442	1607.81	24.0502	1820.37	24.0012	1985.7
24.0329	-731.072	24.0259	-512.757	24.0369	-301.047	24.0489	-78.8937	24.0439	156.816	24.0369	394.752	24.0489	563.068	24.0369	783.824	24.0489	965.26	24.0489	1243.58	24.0659	1392.76	24.0639	1619.93	24.0699	1810.99	24.0209	1977.05
24.0526	-736.602	24.0456	-492.44	24.0566	-312.304	24.0686	-68.0998	24.0636	164.139	24.0566	396.081	24.0686	570.289	24.0566	788.245	24.0686	966.211	24.0686	1219.66	24.0856	1400.73	24.0836	1628.53	24.0896	1809.43	24.0406	1973.29
24.0723	-739.146	24.0653	-491.832	24.0763	-308.257	24.0883	-53.88	24.0833	166.055	24.0763	391.519	24.0883	580.746	24.0763	774.295	24.0883	976.689	24.0883	1200	24.1053	1413.42	24.1033	1636.68	24.1093	1818.13	24.0603	1986.16
24.092	-755.028	24.085	-490.758	24.096	-314.119	24.108	-54.7846	24.103	178.21	24.096	382.473	24.108	587.899	24.096	774.118	24.108	971.291	24.108	1197.97	24.125	1412.27	24.123	1630.36	24.129	1817.87	24.08	2002.81
24.1116	-769.384	24.1046	-513.239	24.1156	-296.123	24.1276	-43.9787	24.1226	176.277	24.1156	393.525	24.1276	579.75	24.1156	776.826	24.1276	969.503	24.1276	1203.78	24.1446	1414.37	24.1426	1624.98	24.1486	1812.12	24.0996	2009.33
24.1313	-770.04	24.1243	-535.488	24.1353	-298.961	24.1473	-59.6084	24.1423	190.726	24.1353	398.432	24.1473	579.652	24.1353	786.175	24.1473	966.837	24.1473	1200.38	24.1643	1418.71	24.1623	1607.95	24.1683	1816.31	24.1193	2010.57
24.151	-761.459	24.144	-548.918	24.155	-282.628	24.167	-53.1191	24.162	194.472	24.155	406.501	24.167	579.807	24.155	790.865	24.167	961.702	24.167	1196.84	24.184	1424.52	24.182	1608.63	24.188	1820.42	24.139	1996.7
24.1707	-722.274	24.1637	-538.986	24.1747	-285.607	24.1867	-61.7538	24.1817	199.253	24.1747	402.947	24.1867	592.526	24.1747	801.436	24.1867	951.739	24.1867	1201.71	24.2037	1431.12	24.2017	1614.3	24.2077	1820.41	24.1587	2008.96
24.1904	-719.182	24.1834	-529.152	24.1944	-280.426	24.2064	-39.2477	24.2014	188.186	24.1944	408.139	24.2064	588.897	24.1944	796.303	24.2064	945.571	24.2064	1222.01	24.2234	1432.35	24.2214	1626.87	24.2274	1805.29	24.1784	2007.19
24.21	-711.012	24.203	-528.417	24.214	-295.652	24.226	-42.0491	24.221	186.72	24.214	401.852	24.226	594.01	24.214	796.01	24.226	937.718	24.226	1238.16	24.243	1439.79	24.241	1635.58	24.247	1791.79	24.198	2001.62
24.2297	-725.209	24.2227	-535.24	24.2337	-304.309	24.2457	-36.9068	24.2407	175.295	24.2337	410.957	24.2457	598.996	24.2337	785.774	24.2457	930.663	24.2457	1226.47	24.2627	1436.15	24.2607	1633.7	24.2667	1802.07	24.2177	1995.17
24.2494	-722.842	24.2424	-529.69	24.2534	-300.523	24.2654	-58.5709	24.2604	177.672	24.2534	410.73	24.2654	599.052	24.2534	781.187	24.2654	940.603	24.2654	1224.71	24.2824	1423.87	24.2804	1625.77	24.2864	1805.75	24.2374	1993.38
24.2691	-717.346	24.2621	-521.545	24.2731	-285.147	24.2851	-69.8508	24.2801	168.61	24.2731	402.265	24.2851	603.005	24.2731	774.303	24.2851	938.872	24.2851	1225.05	24.3021	1404.98	24.3001	1618.85	24.3061	1816.78	24.2571	2000.99
24.2888	-717.413	24.2818	-516.961	24.2928	-275.89	24.3048	-86.3842	24.2998	169.228	24.2928	386.967	24.3048	597.277	24.2928	783.071	24.3048	947.186	24.3048	1230.2	24.3218	1395.17	24.3198	1599.97	24.3258	1799.16	24.2768	2011.42
24.3085	-739.118	24.3015	-514.475	24.3125	-272.229	24.3245	-86.4926	24.3195	167.584	24.3125	388.132	24.3245	581.445	24.3125	780.16	24.3245	944.254	24.3245	1222.16	24.3415	1387.81	24.3395	1591.65	24.3455	1795.65	24.2965	2006.82
24.3281	-748.919	24.3211	-517.727	24.3321	-294.217	24.3441	-81.1336	24.3391	177.728	24.3321	396.971	24.3441	581.038	24.3321	774.855	24.3441	951.799	24.3441	1212.47	24.3611	1397.19	24.3591	1577.84	24.3651	1801.43	24.3161	1994.39
24.3478	-769.508	24.3408	-514.935	24.3518	-291.381	24.3638	-60.8848	24.3588	182.6	24.3518	409.17	24.3638	571.405	24.3518	775.912	24.3638	951.836	24.3638	1211.7	24.3808	1397.27	24.3788	1605.73	24.3848	1816.88	24.3358	1985.42
24.3675	-765.955	24.3605	-508.306	24.3715	-287.281	24.3835	-40.34	24.3785	174.969	24.3715	403.041	24.3835	578.535	24.3715	770.841	24.3835	961.275	24.3835	1213.78	24.4005	1406.05	24.3985	1627.47	24.4045	1811.99	24.3555	1995.77
24.3872	-780.311	24.3802	-503.719	24.3912	-274.758	24.4032	-18.0887	24.3982	167.842	24.3912	396.057	24.4032	573.544	24.3912	772.724	24.4032	971.745	24.4032	1238.8	24.4202	1421.53	24.4182	1639.16	24.4242	1804.69	24.3752	2009.58
24.4069	-765.251	24.3999	-515.112	24.4109	-278.987	24.4229	-21.1013	24.4179	176.51	24.4109	384.15	24.4229	584.665	24.4109	771.808	24.4229	976.005	24.4229	1251.75	24.4399	1417.22	24.4379	1630.39	24.4439	1807.61	24.3949	2011.51
24.4265	-759.553	24.4195	-534.321	24.4305	-287.715	24.4425	-43.9352	24.4375	186.346	24.4305	388.981	24.4425	576.793	24.4305	776.462	24.4425	967.736	24.4425	1239.57	24.4595	1418.34	24.4575	1621.81	24.4635	1823.59	24.4145	2013.7
24.4462	-737.094	24.4392	-549.787	24.4502	-288.922	24.4622	-55.8703	24.4572	195.589	24.4502	389.227	24.4622	570.13	24.4502	786.382	24.4622	964.06	24.4622	1231.87	24.4792	1405.53	24.4772	1606.85	24.4832	1832.1	24.4342	2014.73
24.4659	-722.525	24.4589	-541.616	24.4699	-284.664	24.4819	-61.124	24.4769	193.538	24.4699	390.989	24.4819	576.003	24.4699	789.863	24.4819	951.876	24.4819	1222.53	24.4989	1403.35	24.4969	1612.46	24.5029	1840.32	24.4539	2005.18
24.4856	-725.046	24.4786	-535.129	24.4896	-277.719	24.5016	-62.225	24.4966	185.653	24.4896	391.037	24.5016	572.883	24.4896	789.065	24.5016	963.982	24.5016	1211.33	24.5186	1392.62	24.5166	1599.61	24.5226	1831.05	24.4736	2011.83
24.5053	-736.31	24.4983	-535.739	24.5093	-287.066	24.5213	-71.8177	24.5163	190.937	24.5093	391.932	24.5213	576.956	24.5093	776.319	24.5213	959.752	24.5213	1201.31	24.5383	1392.55	24.5363	1599.81	24.5423	1826.75	24.4933	2009.18
24.5249	-745.136	24.5179	-536.027	24.5289	-300.874	24.5409	-75.4806	24.5359	194.926	24.5289	398.274	24.5409	586.374	24.5289	765.216	24.5409	965.218	24.5409	1201.59	24.5579	1404.59	24.5559	1591.53	24.5619	1824.38	24.5129	2005.66
24.5446	-770.281	24.5376	-542.169	24.5486	-301.546	24.5606	-74.7608	24.5556	186.082	24.5486	401.479	24.5606	582.649	24.5486	770.204	24.5606	955.874	24.5606	1202.41	24.5776	1399.55	24.5756	1622.41	24.5816	1827.06	24.5326	2005.83
24.5643	-759.651	24.5573	-556.209	24.5683	-299.997	24.5803	-62.5827	24.5753	172.887	24.5683	398.66	24.5803	581.923	24.5683	767.792	24.5803	952.635	24.5803	1199.44	24.5973	1408.33	24.5953	1634.58	24.6013	1813.89	24.5523	2007.72
24.584	-764.844	24.577	-565.043	24.588	-288.995	24.6	-64.7846	24.595	166.601	24.588	385.08	24.6	585.603	24.588	784.917	24.6	950.761	24.6	1211.32	24.617	1410.16	24.615	1638.43	24.621	1802.13	24.572	2025.06
24.6037	-755.735	24.5967	-571.085	24.6077	-287.671	24.6197	-68.4136	24.6147	175.859	24.6077	366.282	24.6197	586.337	24.6077	788.146	24.6197	955.683	24.6197	1207.86	24.6367	1405.75	24.6347	1615.84	24.6407	1787.94	24.5917	2023.58
24.6234	-757.082	24.6164	-579.344	24.6274	-294.413	24.6394	-82.835	24.6344	190.151	24.6274	363.921	24.6394	587.686	24.6274	790.841	24.6394	958.939	24.6394	1216.49	24.6564	1419.54	24.6544	1599.96	24.6604	1790.9	24.6114	2025.25
24.643	-748.45	24.636	-556.557	24.647	-304.364	24.659	-54.9618	24.654	187.219	24.647	368.042	24.659	590.432	24.647	781.417	24.659	952.573	24.659	1219.87	24.676	1415.5	24.674	1593.13	24.68	1789.84	24.631	2022
24.6627	-769.748	24.6557	-550.519	24.6667	-306.881	24.6787	-35.8864	24.6737	185.36	24.6667	374.283	24.6787	587.887	24.6667	772.647	24.6787	948.093	24.6787	1236.56	24.6957	1423.99	24.6937	1613.72	24.6997	1803.91	24.6507	2008.23
24.6824	-773.627	24.6754	-523.148	24.6864	-297.222	24.6984	-11.6259	24.6934	175.262	24.6864	377.046	24.6984	575.373	24.6864	762.893	24.6984	952.285	24.6984	1242.96	24.7154	1408.93	24.7134	1612.27	24.7194	1803.84	24.6704	2008.1
24.7021	-766.362	24.6951	-526.817	24.7061	-288.483	24.7181	-27.9158	24.7131	186.574	24.7061	374.676	24.7181	573.672	24.7061	759.149	24.7181	955.235	24.7181	1248.65	24.7351	1402.05	24.7331	1605.88	24.7391	1797.72	24.6901	2012.21
24.7218	-766.445	24.7148	-516.503	24.7258	-283.178	24.7378	-34.4957	24.7328	195.267	24.7258	387.773	24.7378	578.608	24.7258	743.566	24.7378	970.665	24.7378	1245.98	24.7548	1397.04	24.7528	1595.95	24.7588	1799.3	24.7098	2020.43
24.7414	-762.867	24.7344	-531.066	24.7454	-282.991	24.7574	-36.1709	24.7524	192.443	24.7454	389.643	24.7574	578.029	24.7454	745.094	24.7574	980.607	24.7574	1240.21	24.7744	1399.41	24.7724	1595.54	24.7784	1790.08	24.7294	2018.35
24.7611	-748.895	24.7541	-543.098	24.7651	-279.499	24.7771	-24.5775	24.7721	190.643	24.7651	397.907	24.7771	578.748	24.7651	742.067	24.7771	989.955	24.7771	1225.4	24.7941	1410.82	24.7921	1603.21	24.7981	1793.54	24.7491	2019.31
24.7808	-741.496	24.7738	-531.897	24.7848	-266.602	24.7968	-39.4495	24.7918	186.417	24.7848	396.004	24.7968	585.123	24.7848	765.376	24.7968	988.88	24.7968	1230.26	24.8138	1411.88	24.8118	1614.57	24.8178	1789.13	24.7688	2024.37
24.8005	-738.39	24.7935	-520.265	24.8045	-271.799	24.8165	-60.4593	24.8115	187.737	24.8045	395.233	24.8165	590.715	24.8045	778.63	24.8165	985.101	24.8165	1230.83	24.8335	1414.87	24.8315	1613.2	24.8375	1783.74	24.7885	2016.97
24.8202	-716.016	24.8132	-518.054	24.8242	-282.683	24.8362	-85.1071	24.8312	185.549	24.8242	389.065	24.8362	609.327	24.8242	791.72	24.8362	971.139	24.8362	1239.22	24.8532	1415.49	24.8512	1608.06	24.8572	1779.07	24.8082	2024.07
24.8399	-719.243	24.8329	-518.976	24.8439	-295.674	24.8559	-68.3472	24.8509	176.973	24.8439	393.131	24.8559	605.707	24.8439	785.735	24.8559	951.688	24.8559	1227.22	24.8729	1417.76	24.8709	1597.64	24.8769	1775.65	24.8279	2017.51
24.8595	-736.532	24.8525	-545.781	24.8635	-294.086	24.8755	-56.3616	24.8705	163.103	24.8635	394.338	24.8755	594.804	24.8635	789.247	24.8755	943.193	24.8755	1221.23	24.8925	1421.01	24.8905	1599.48	24.8965	1786.87	24.8475	2007.23
24.8792	-742.086	24.8722	-528.494	24.8832	-286.013	24.8952	-30.2598	24.8902	155.139	24.8832	402.154	24.8952	578.45	24.8832	790.031	24.8952	937.344	24.8952	1204.87	24.9122	1420.44	24.9102	1601.18	24.9162	1790.42	24.8672	2007.17
24.8989	-743.551	24.8919	-540.561	24.9029	-291.598	24.9149	-50.7115	24.9099	154.183	24.9029	395.202	24.9149	581.363	24.9029	787.932	24.9149	948.561	24.9149	1188.35	24.9319	1420.45	24.9299	1601.59	24.9359	1801.57	24.8869	2019.94
24.9186	-744.518	24.9116	-539.012	24.9226	-286.665	24.9346	-55.1628	24.9296	162.045	24.9226	393.599	24.9346	590.609	24.9226	766.391	24.9346	964.356	24.9346	1191.5	24.9516	1422.61	24.9496	1605.16	24.9556	1818.96	24.9066	2030.23
24.9383	-748.963	24.9313	-549.56	24.9423	-285.475	24.9543	-73.5104	24.9493	170.22	24.9423	377.707	24.9543	598.55	24.9423	757.711	24.9543	970.587	24.9543	1198	24.9713	1427.67	24.9693	1607.8	24.9753	1819.63	24.9263	2025.66
24.9579	-752.27	24.9509	-537	24.9619	-280.134	24.9739	-58.8405	24.9689	162.873	24.9619	388.401	24.9739	589.449	24.9619	753.185	24.9739	968.389	24.9739	1211.92	24.9909	1429.03	24.9889	1618.73	24.9949	1829.24	24.9459	2034.19
24.9776	-755.456	24.9706	-513.879	24.9816	-282.412	24.9936	-57.0247	24.9886	167.586	24.9816	389.217	24.9936	582.157	24.9816	765.101	24.9936	956.843	24.9936	1226.07	25.0106	1416.38	25.0086	1631.97	25.0146	1808.83	24.9656	2041.41
24.9973	-738.744	24.9903	-511.369	25.0013	-293.149	25.0133	-64.8693	25.0083	166.467	25.0013	394.765	25.0133	575.961	25.0013	767.781	25.0133	936.612	25.0133	1225.94	25.0303	1403.37	25.0283	1637.22	25.0343	1806.45	24.9853	2040.73
25.017	-714.992	25.01	-518.027	25.021	-301.787	25.033	-67.6013	25.028	179.041	25.021	379.81	25.033	576.353	25.021	776.533	25.033	941.094	25.033	1227.94	25.05	1398.04	25.048	1629.67	25.054	1791.46	25.005	2028.7
25.0367	-720.553	25.0297	-550.304	25.0407	-294.587	25.0527	-52.6721	25.0477	185.161	25.0407	385.835	25.0527	562.887	25.0407	783.803	25.0527	939.71	25.0527	1225.63	25.0697	1391.32	25.0677	1611.24	25.0737	1783.62	25.0247	2003.01
25.0563	-729.654	25.0493	-562.294	25.0603	-285.078	25.0723	-49.9473	25.0673	183.659	25.0603	394.221	25.0723	545.659	25.0603	781.278	25.0723	947.032	25.0723	1226.87	25.0893	1391.81	25.0873	1585.22	25.0933	1771.06	25.0443	1991.64
25.076	-715.322	25.069	-564.35	25.08	-285.441	25.092	-37.8278	25.087	188.813	25.08	407.247	25.092	546.509	25.08	783.824	25.092	943.399	25.092	1225.23	25.109	1405.48	25.107	1583.11	25.113	1777.3	25.064	2001.2
25.0957	-704.475	25.0887	-550.052	25.0997	-301.684	25.1117	-54.157	25.1067	176.442	25.0997	400.592	25.1117	549.567	25.0997	773.963	25.1117	952.843	25.1117	1226.35	25.1287	1425.86	25.1267	1580.94	25.1327	1782.67	25.0837	2006.19
25.1154	-687.604	25.1084	-549.278	25.1194	-297.613	25.1314	-53.3066	25.1264	174.988	25.1194	401.16	25.1314	566.429	25.1194	769.962	25.1314	948.716	25.1314	1231.26	25.1484	1430.83	25.1464	1591.59	25.1524	1798.76	25.1034	2023.56
25.1351	-700.185	25.1281	-543.61	25.1391	-305.195	25.1511	-62.6997	25.1461	169.255	25.1391	394.334	25.1511	578.409	25.1391	769.431	25.1511	949.774	25.1511	1218.29	25.1681	1429.7	25.1661	1606.09	25.1721	1808.37	25.1231	2032.31
25.1548	-730.082	25.1478	-528.816	25.1588	-303.955	25.1708	-50.8272	25.1658	167.644	25.1588	396.469	25.1708	576.704	25.1588	769.254	25.1708	944.735	25.1708	1216.88	25.1878	1421.19	25.1858	1612.62	25.1918	1816.02	25.1428	2045.9
25.1744	-757.731	25.1674	-509.005	25.1784	-306.313	25.1904	-46.6356	25.1854	177.095	25.1784	392.621	25.1904	585.744	25.1784	765.54	25.1904	945.28	25.1904	1208.41	25.2074	1412.01	25.2054	1621.44	25.2114	1813.87	25.1624	2044.36
25.1941	-768.488	25.1871	-507.001	25.1981	-308.941	25.2101	-54.3127	25.2051	167.349	25.1981	385.42	25.2101	587.286	25.1981	757.396	25.2101	945.066	25.2101	1209.49	25.2271	1418.21	25.2251	1622.96	25.2311	1814.93	25.1821	2033.12
25.2138	-774.431	25.2068	-514.525	25.2178	-317.268	25.2298	-53.9706	25.2248	175.217	25.2178	369.747	25.2298	595.818	25.2178	765.333	25.2298	974.643	25.2298	1211.45	25.2468	1429.26	25.2448	1621.68	25.2508	1810.08	25.2018	2018.9
25.2335	-761.04	25.2265	-542.986	25.2375	-306.663	25.2495	-57.5566	25.2445	175.633	25.2375	366.083	25.2495	587.08	25.2375	778.948	25.2495	975.15	25.2495	1206.43	25.2665	1420.23	25.2645	1610.79	25.2705	1809.99	25.2215	2015.55
25.2532	-764.559	25.2462	-557.77	25.2572	-302.442	25.2692	-59.8658	25.2642	173.629	25.2572	376.294	25.2692	576.624	25.2572	781.159	25.2692	972.271	25.2692	1208.4	25.2862	1410.74	25.2842	1586	25.2902	1809.9	25.2412	2022.16
25.2728	-737.654	25.2658	-565.563	25.2768	-296.176	25.2888	-52.2947	25.2838	179.258	25.2768	379.966	25.2888	583.339	25.2768	784.254	25.2888	959.013	25.2888	1208.79	25.3058	1405.18	25.3038	1583.51	25.3098	1811.54	25.2608	2035.53
25.2925	-739.239	25.2855	-560.307	25.2965	-298.978	25.3085	-46.7728	25.3035	166.734	25.2965	388.935	25.3085	576.499	25.2965	784.624	25.3085	956.308	25.3085	1213.86	25.3255	1413.84	25.3235	1588.69	25.3295	1807.39	25.2805	2046.1
25.3122	-716.177	25.3052	-562.01	25.3162	-302.349	25.3282	-44.7713	25.3232	165.718	25.3162	393.955	25.3282	583.962	25.3162	788.987	25.3282	949.336	25.3282	1217.59	25.3452	1411.67	25.3432	1607.11	25.3492	1816.59	25.3002	2052.49
25.3319	-724.433	25.3249	-553.871	25.3359	-301.878	25.3479	-42.6837	25.3429	166.841	25.3359	393.339	25.3479	577.261	25.3359	786.894	25.3479	947.611	25.3479	1212.97	25.3649	1405.25	25.3629	1611.92	25.3689	1813.74	25.3199	2044.82
25.3516	-744.575	25.3446	-552.684	25.3556	-309.997	25.3676	-51.3415	25.3626	172.644	25.3556	389.275	25.3676	578.589	25.3556	786.729	25.3676	940.562	25.3676	1219.7	25.3846	1405.38	25.3826	1618.21	25.3886	1816.82	25.3396	2021.84
25.3713	-771.816	25.3643	-539.984	25.3753	-308.598	25.3873	-61.239	25.3823	173.162	25.3753	392.668	25.3873	571.999	25.3753	782.358	25.3873	937.383	25.3873	1234.3	25.4043	1407.56	25.4023	1626.32	25.4083	1821.25	25.3593	2001.46
25.3909	-780.201	25.3839	-532.839	25.3949	-310.657	25.4069	-59.7699	25.4019	165.014	25.3949	386.226	25.4069	577.514	25.3949	770.573	25.4069	943.464	25.4069	1229.73	25.4239	1427.3	25.4219	1640.21	25.4279	1812.69	25.3789	1996.03
25.4106	-758.365	25.4036	-520.76	25.4146	-305.132	25.4266	-55.8742	25.4216	168.813	25.4146	386.956	25.4266	578.744	25.4146	760.338	25.4266	960.317	25.4266	1223.01	25.4436	1426.21	25.4416	1637.57	25.4476	1804.14	25.3986	2007.95
25.4303	-730.687	25.4233	-517.394	25.4343	-315.644	25.4463	-49.7049	25.4413	174.011	25.4343	384.652	25.4463	583.322	25.4343	758.925	25.4463	968.737	25.4463	1202.87	25.4633	1422.96	25.4613	1628.88	25.4673	1808.06	25.4183	2025.31
25.45	-721.362	25.443	-523.568	25.454	-317.544	25.466	-56.9182	25.461	186.929	25.454	385.499	25.466	586.525	25.454	754.92	25.466	976.519	25.466	1199.44	25.483	1401.5	25.481	1608.08	25.487	1810.51	25.438	2040.74
25.4697	-701.608	25.4627	-526.032	25.4737	-322.343	25.4857	-47.4453	25.4807	186.605	25.4737	386.558	25.4857	595.705	25.4737	750.969	25.4857	969.602	25.4857	1191.42	25.5027	1389.95	25.5007	1608.29	25.5067	1809.73	25.4577	2045.58
25.4893	-705.778	25.4823	-533.694	25.4933	-327.654	25.5053	-37.3066	25.5003	177.082	25.4933	393.114	25.5053	600.87	25.4933	750.945	25.5053	958.943	25.5053	1200.49	25.5223	1396.12	25.5203	1616.45	25.5263	1807.25	25.4773	2048.75
25.509	-700.023	25.502	-530.114	25.513	-328.464	25.525	-49.6011	25.52	171.158	25.513	402.258	25.525	605.719	25.513	745.025	25.525	962.927	25.525	1203.01	25.542	1403.35	25.54	1612.13	25.546	1803.69	25.497	2047.32
25.5287	-696.062	25.5217	-543.44	25.5327	-312.115	25.5447	-59.3385	25.5397	178.721	25.5327	405.499	25.5447	591.148	25.5327	739.799	25.5447	956.402	25.5447	1218.77	25.5617	1410.86	25.5597	1602.03	25.5657	1785.22	25.5167	2039.11
25.5484	-705.443	25.5414	-555.091	25.5524	-316.763	25.5644	-92.1903	25.5594	173.348	25.5524	392.107	25.5644	578.503	25.5524	747.76	25.5644	948.51	25.5644	1228.29	25.5814	1414.62	25.5794	1607.42	25.5854	1791.09	25.5364	2022.12
25.5681	-718.762	25.5611	-568.644	25.5721	-297.863	25.5841	-84.8872	25.5791	177.488	25.5721	391.836	25.5841	568.489	25.5721	756.344	25.5841	929.976	25.5841	1244.55	25.6011	1414.99	25.5991	1621.39	25.6051	1808.99	25.5561	2019.02
25.5877	-717.87	25.5807	-561.689	25.5917	-286.922	25.6037	-68.9234	25.5987	168.608	25.5917	385.638	25.6037	571.268	25.5917	765.54	25.6037	935.308	25.6037	1236.44	25.6207	1429.38	25.6187	1626.83	25.6247	1821.69	25.5757	2025.73
25.6074	-721.132	25.6004	-553.246	25.6114	-281.166	25.6234	-49.9874	25.6184	170.181	25.6114	383.517	25.6234	560.603	25.6114	764.957	25.6234	953.684	25.6234	1234.52	25.6404	1435.35	25.6384	1617.89	25.6444	1833.36	25.5954	2033.14
25.6271	-725.197	25.6201	-543.4	25.6311	-293.282	25.6431	-41.3769	25.6381	173.7	25.6311	373.747	25.6431	568.29	25.6311	783.958	25.6431	970.93	25.6431	1229.22	25.6601	1440.57	25.6581	1604.63	25.6641	1831.49	25.6151	2045.96
25.6468	-718.601	25.6398	-537.111	25.6508	-299.206	25.6628	-48.1563	25.6578	175.819	25.6508	371.534	25.6628	562.54	25.6508	787.638	25.6628	976.479	25.6628	1236.89	25.6798	1433.89	25.6778	1585.65	25.6838	1818.89	25.6348	2051.78
25.6665	-737.667	25.6595	-536.13	25.6705	-306.868	25.6825	-36.2602	25.6775	168.989	25.6705	368.928	25.6825	569.853	25.6705	786.43	25.6825	963.318	25.6825	1221.65	25.6995	1429.98	25.6975	1591.16	25.7035	1813.8	25.6545	2045.97
25.6862	-767.565	25.6792	-540.118	25.6902	-314.5	25.7022	-44.7469	25.6972	167.661	25.6902	363.743	25.7022	574.605	25.6902	782.106	25.7022	963.301	25.7022	1210.23	25.7192	1425.82	25.7172	1594.39	25.7232	1800.89	25.6742	2040.05
25.7058	-778.233	25.6988	-539.383	25.7098	-299.985	25.7218	-69.4091	25.7168	175.4	25.7098	369.962	25.7218	579.909	25.7098	771.724	25.7218	983.717	25.7218	1205.99	25.7388	1415.11	25.7368	1590.8	25.7428	1806.83	25.6938	2046.85
25.7255	-779.201	25.7185	-554.173	25.7295	-296.052	25.7415	-95.8611	25.7365	184.449	25.7295	380.972	25.7415	568.098	25.7295	758.321	25.7415	982.082	25.7415	1217.49	25.7585	1406.64	25.7565	1592.65	25.7625	1797.51	25.7135	2045.16
25.7452	-783.644	25.7382	-552.585	25.7492	-293.059	25.7612	-99.1793	25.7562	160.68	25.7492	382.039	25.7612	571.604	25.7492	757.471	25.7612	972.499	25.7612	1218.74	25.7782	1392.83	25.7762	1609.75	25.7822	1810.49	25.7332	2039.22
25.7649	-770.947	25.7579	-559.54	25.7689	-297.518	25.7809	-84.8537	25.7759	161.519	25.7689	388.663	25.7809	574.094	25.7689	748.748	25.7809	950.143	25.7809	1212.96	25.7979	1391.68	25.7959	1618.5	25.8019	1821.51	25.7529	2018.58
25.7846	-761.945	25.7776	-549.567	25.7886	-294.381	25.8006	-80.8864	25.7956	152.968	25.7886	393.176	25.8006	569.935	25.7886	749.407	25.8006	951.846	25.8006	1196.39	25.8176	1390.66	25.8156	1613.26	25.8216	1838.59	25.7726	2010.06
25.8042	-747.373	25.7972	-552.601	25.8082	-310.007	25.8202	-62.9982	25.8152	158.652	25.8082	398.21	25.8202	570.541	25.8082	750.133	25.8202	964.871	25.8202	1194.76	25.8372	1394.1	25.8352	1610.18	25.8412	1850.81	25.7922	2003.82
25.8239	-735.74	25.8169	-550.611	25.8279	-300.991	25.8399	-61.411	25.8349	155.784	25.8279	406.068	25.8399	568.379	25.8279	759.36	25.8399	975.267	25.8399	1204.39	25.8569	1391.13	25.8549	1612.93	25.8609	1832.26	25.8119	1998.74
25.8436	-729.641	25.8366	-543.937	25.8476	-308.969	25.8596	-63.4381	25.8546	160.552	25.8476	411.738	25.8596	571.655	25.8476	759.119	25.8596	977.114	25.8596	1214.53	25.8766	1401.19	25.8746	1614.55	25.8806	1812.89	25.8316	2001.12
25.8633	-744.539	25.8563	-539.943	25.8673	-315.194	25.8793	-66.5431	25.8743	168.3	25.8673	399.452	25.8793	583.227	25.8673	766.996	25.8793	972.016	25.8793	1213.16	25.8963	1412.11	25.8943	1623.96	25.9003	1797.8	25.8513	2011.34
25.883	-738.49	25.876	-530.056	25.887	-330.774	25.899	-72.578	25.894	187.674	25.887	395.907	25.899	584.886	25.887	772.715	25.899	984.575	25.899	1211.95	25.916	1409.96	25.914	1606.33	25.92	1789.44	25.871	2022.03
25.9027	-748.542	25.8957	-528.239	25.9067	-321.044	25.9187	-82.1138	25.9137	196.453	25.9067	391.566	25.9187	591.262	25.9067	775.247	25.9187	989.506	25.9187	1220.47	25.9357	1401.8	25.9337	1602.69	25.9397	1802.21	25.8907	2044.83
25.9223	-763.824	25.9153	-536.23	25.9263	-323.153	25.9383	-87.6072	25.9333	194.119	25.9263	397.91	25.9383	578.555	25.9263	771.42	25.9383	987.325	25.9383	1225.44	25.9553	1401.53	25.9533	1603.55	25.9593	1792.34	25.9103	2052.48
25.942	-769.396	25.935	-547.162	25.946	-318.855	25.958	-62.9903	25.953	173.92	25.946	394.422	25.958	588.558	25.946	765.639	25.958	973.484	25.958	1226.84	25.975	1410.57	25.973	1600.56	25.979	1804.72	25.93	2054.22
25.9617	-772.37	25.9547	-551.655	25.9657	-320.465	25.9777	-68.4018	25.9727	172.063	25.9657	388.38	25.9777	586.246	25.9657	761.28	25.9777	956.984	25.9777	1220.08	25.9947	1413.72	25.9927	1588.42	25.9987	1812.09	25.9497	2034.89
25.9814	-776.37	25.9744	-553.56	25.9854	-323.617	25.9974	-73.7383	25.9924	168.22	25.9854	389.665	25.9974	595.822	25.9854	763.247	25.9974	953.289	25.9974	1209.23	26.0144	1410.17	26.0124	1585.77	26.0184	1837.17	25.9694	2036.33
26.0011	-770.666	25.9941	-562.362	26.0051	-330.351	26.0171	-73.7318	26.0121	168.608	26.0051	392.638	26.0171	597.945	26.0051	763.706	26.0171	958.64	26.0171	1224.38	26.0341	1418.39	26.0321	1587.52	26.0381	1852.2	25.9891	2030.05
26.0207	-762.528	26.0137	-554.562	26.0247	-311.799	26.0367	-73.3391	26.0317	171.781	26.0247	393.908	26.0367	589.924	26.0247	755.36	26.0367	952.782	26.0367	1242.34	26.0537	1423.48	26.0517	1600.59	26.0577	1846.78	26.0087	2026.81
26.0404	-757.903	26.0334	-535.814	26.0444	-293.852	26.0564	-69.8661	26.0514	182.305	26.0444	382.948	26.0564	574.886	26.0444	753.85	26.0564	960.385	26.0564	1254.25	26.0734	1436.6	26.0714	1610.27	26.0774	1833.79	26.0284	2032.38
26.0601	-747.24	26.0531	-507.786	26.0641	-285.055	26.0761	-64.794	26.0711	193.665	26.0641	373.761	26.0761	562.555	26.0641	761.337	26.0761	953.506	26.0761	1256.81	26.0931	1452.86	26.0911	1617.84	26.0971	1814.4	26.0481	2041.63
26.0798	-728.595	26.0728	-489.025	26.0838	-285.145	26.0958	-42.4331	26.0908	209.983	26.0838	376.788	26.0958	560.84	26.0838	767.026	26.0958	969.827	26.0958	1253.24	26.1128	1454.47	26.1108	1611.84	26.1168	1808.34	26.0678	2044.71
26.0995	-741.569	26.0925	-486.485	26.1035	-281.341	26.1155	-38.1776	26.1105	215.344	26.1035	388.324	26.1155	573.789	26.1035	772.551	26.1155	981.303	26.1155	1251.3	26.1325	1455.55	26.1305	1620.92	26.1365	1809.3	26.0875	2046.17
26.1191	-723.272	26.1121	-505.254	26.1231	-275.174	26.1351	-22.4318	26.1301	223.788	26.1231	401.403	26.1351	584.507	26.1231	781.628	26.1351	997.062	26.1351	1254.24	26.1521	1443.96	26.1501	1628.19	26.1561	1812.43	26.1071	2032.17
26.1388	-705.191	26.1318	-519.948	26.1428	-282.018	26.1548	-8.0217	26.1498	232.053	26.1428	413.714	26.1548	605.668	26.1428	791.626	26.1548	1000.79	26.1548	1249.43	26.1718	1441.08	26.1698	1623.32	26.1758	1823.5	26.1268	2030.25
26.1585	-701.682	26.1515	-511.09	26.1625	-274.154	26.1745	-6.10842	26.1695	239.328	26.1625	425.176	26.1745	614.958	26.1625	810.693	26.1745	1012.86	26.1745	1250.37	26.1915	1424.35	26.1895	1629.51	26.1955	1832.07	26.1465	2016.9
26.1782	-698.045	26.1712	-506.921	26.1822	-278.592	26.1942	-13.147	26.1892	241.884	26.1822	423.878	26.1942	625.353	26.1822	820.358	26.1942	1017.48	26.1942	1238.11	26.2112	1421.73	26.2092	1630.7	26.2152	1847.96	26.1662	2020.08
26.1979	-694.217	26.1909	-509.434	26.2019	-264.955	26.2139	-23.197	26.2089	234.092	26.2019	419.867	26.2139	621.396	26.2019	826.062	26.2139	1023.48	26.2139	1242.34	26.2309	1424.49	26.2289	1629.64	26.2349	1858.81	26.1859	2018.53
26.2176	-698.79	26.2106	-509.473	26.2216	-248.558	26.2336	-31.8269	26.2286	212.803	26.2216	401.606	26.2336	612.891	26.2216	811	26.2336	1006.86	26.2336	1235.25	26.2506	1428.62	26.2486	1633.43	26.2546	1843.63	26.2056	2026.35
26.2372	-708.159	26.2302	-502.176	26.2412	-241.232	26.2532	-34.6524	26.2482	195.334	26.2412	395.764	26.2532	593.681	26.2412	801.961	26.2532	1005.87	26.2532	1231.14	26.2702	1438.63	26.2682	1633.47	26.2742	1827.44	26.2252	2030.84
26.2569	-704.031	26.2499	-510.988	26.2609	-257.531	26.2729	-45.4227	26.2679	174.341	26.2609	386.035	26.2729	584.486	26.2609	786.338	26.2729	989.091	26.2729	1227.9	26.2899	1441.03	26.2879	1632.69	26.2939	1809.46	26.2449	2027.68
26.2766	-718.83	26.2696	-510.508	26.2806	-283.664	26.2926	-35.62	26.2876	163.915	26.2806	384.718	26.2926	577.373	26.2806	779.449	26.2926	988.326	26.2926	1218.21	26.3096	1440.3	26.3076	1624.47	26.3136	1816.91	26.2646	2027.4
26.2963	-741.613	26.2893	-524.384	26.3003	-307.747	26.3123	-39.8549	26.3073	166.916	26.3003	391.014	26.3123	575.744	26.3003	761.043	26.3123	978.654	26.3123	1216.58	26.3293	1427.07	26.3273	1614.85	26.3333	1818.23	26.2843	2020.85
26.316	-742.074	26.309	-538.956	26.32	-317.337	26.332	-42.9245	26.327	161.207	26.32	390.144	26.332	571.518	26.32	755.759	26.332	958.897	26.332	1217.08	26.349	1405.87	26.347	1611.76	26.353	1822.93	26.304	2018.23
26.3356	-743.028	26.3286	-545.589	26.3396	-329.249	26.3516	-48.465	26.3466	173.752	26.3396	395.063	26.3516	564.959	26.3396	745.766	26.3516	949.495	26.3516	1219.2	26.3686	1404.06	26.3666	1620.58	26.3726	1813.05	26.3236	2009.98
26.3553	-752.547	26.3483	-547.783	26.3593	-310.107	26.3713	-52.6156	26.3663	182.957	26.3593	399.905	26.3713	567.212	26.3593	748.443	26.3713	951.252	26.3713	1225.78	26.3883	1398.96	26.3863	1616.47	26.3923	1810.18	26.3433	2014.03
26.375	-758.176	26.368	-542.568	26.379	-303.625	26.391	-60.8707	26.386	184.771	26.379	396.028	26.391	567.228	26.379	759.501	26.391	957.013	26.391	1222.64	26.408	1405.64	26.406	1617.97	26.412	1811.76	26.363	2004.58
26.3947	-762.257	26.3877	-528.791	26.3987	-300.818	26.4107	-70.3936	26.4057	178.613	26.3987	387.502	26.4107	578.745	26.3987	767.256	26.4107	978.679	26.4107	1221.4	26.4277	1415.87	26.4257	1625.71	26.4317	1822.4	26.3827	2007.33
26.4144	-764.386	26.4074	-525.954	26.4184	-310.422	26.4304	-75.9545	26.4254	157.493	26.4184	381.249	26.4304	579.911	26.4184	764.378	26.4304	988.328	26.4304	1220.2	26.4474	1418.33	26.4454	1618.67	26.4514	1815.78	26.4024	2003.26
26.4341	-752.982	26.4271	-527.746	26.4381	-319.965	26.4501	-76.3668	26.4451	150.623	26.4381	386.606	26.4501	594.196	26.4381	767.016	26.4501	1003.03	26.4501	1230.55	26.4671	1424.3	26.4651	1612.42	26.4711	1822.96	26.4221	2012.91
26.4537	-740.221	26.4467	-536.06	26.4577	-322.118	26.4697	-70.7289	26.4647	159.935	26.4577	387.813	26.4697	590.105	26.4577	754.449	26.4697	1001.15	26.4697	1235.68	26.4867	1414.99	26.4847	1599.24	26.4907	1830	26.4417	2008.85
26.4734	-741.558	26.4664	-532.594	26.4774	-315.717	26.4894	-65.6421	26.4844	172.045	26.4774	388.111	26.4894	590.962	26.4774	761.495	26.4894	1004.16	26.4894	1218.56	26.5064	1409.94	26.5044	1595.24	26.5104	1838.56	26.4614	2013.31
26.4931	-740.078	26.4861	-535.19	26.4971	-302.668	26.5091	-70.7231	26.5041	184.558	26.4971	391.888	26.5091	582.851	26.4971	762.282	26.5091	989.159	26.5091	1212.86	26.5261	1390.79	26.5241	1596.3	26.5301	1831.82	26.4811	2018.53
26.5128	-734.532	26.5058	-544.069	26.5168	-297.549	26.5288	-79.0046	26.5238	178.007	26.5168	385.683	26.5288	573.509	26.5168	768.068	26.5288	985.039	26.5288	1217.48	26.5458	1386.63	26.5438	1605.05	26.5498	1827	26.5008	2026.69
26.5325	-737.558	26.5255	-549.241	26.5365	-284.012	26.5485	-75.3898	26.5435	179.891	26.5365	383.393	26.5485	574.092	26.5365	765.736	26.5485	988.19	26.5485	1223.09	26.5655	1395.62	26.5635	1611.67	26.5695	1813.82	26.5205	2023.28
26.5521	-748.061	26.5451	-550.213	26.5561	-262.476	26.5681	-78.025	26.5631	181.379	26.5561	381.348	26.5681	579.338	26.5561	771.793	26.5681	985.456	26.5681	1225.6	26.5851	1392.58	26.5831	1600.04	26.5891	1806.99	26.5401	2036.78
26.5718	-773.945	26.5648	-541.903	26.5758	-267.452	26.5878	-69.0812	26.5828	178.033	26.5758	385.814	26.5878	578.41	26.5758	778.699	26.5878	973.184	26.5878	1216.89	26.6048	1396.53	26.6028	1602.18	26.6088	1806.45	26.5598	2030.77
26.5915	-787.339	26.5845	-531.038	26.5955	-281.5	26.6075	-70.538	26.6025	164.049	26.5955	381.583	26.6075	584.124	26.5955	779.983	26.6075	962.257	26.6075	1204.41	26.6245	1392.2	26.6225	1598.9	26.6285	1819.66	26.5795	2028
26.6112	-798.111	26.6042	-532.677	26.6152	-312.698	26.6272	-70.2639	26.6222	158.277	26.6152	391.613	26.6272	581.017	26.6152	773.853	26.6272	953.927	26.6272	1212.77	26.6442	1386.76	26.6422	1597.1	26.6482	1832.4	26.5992	2019.69
26.6309	-787.01	26.6239	-546.846	26.6349	-317.441	26.6469	-65.2535	26.6419	159.466	26.6349	398.082	26.6469	586.592	26.6349	770.433	26.6469	952.065	26.6469	1206.9	26.6639	1393.25	26.6619	1595.04	26.6679	1836.76	26.6189	2024.07
26.6505	-782.384	26.6435	-557.013	26.6545	-318.074	26.6665	-65.0958	26.6615	174.539	26.6545	404.987	26.6665	587.251	26.6545	763.472	26.6665	955.327	26.6665	1207.99	26.6835	1397.25	26.6815	1587.93	26.6875	1840.62	26.6385	2013.9
26.6702	-761.784	26.6632	-556.871	26.6742	-314.177	26.6862	-65.0223	26.6812	180.749	26.6742	395.144	26.6862	585.055	26.6742	764.023	26.6862	961.128	26.6862	1197.76	26.7032	1402.45	26.7012	1602.65	26.7072	1839.84	26.6582	2008.7
26.6899	-757.217	26.6829	-554.575	26.6939	-303.189	26.7059	-73.4006	26.7009	187.974	26.6939	387.579	26.7059	573.837	26.6939	761.932	26.7059	960.343	26.7059	1199.36	26.7229	1403.78	26.7209	1603.07	26.7269	1832.71	26.6779	2013.32
26.7096	-747.866	26.7026	-543.294	26.7136	-296.942	26.7256	-76.4738	26.7206	182.138	26.7136	371.227	26.7256	562.37	26.7136	763.525	26.7256	975.105	26.7256	1206.98	26.7426	1407.05	26.7406	1610.24	26.7466	1837.88	26.6976	2017.87
26.7293	-746.269	26.7223	-526.024	26.7333	-283.556	26.7453	-75.6217	26.7403	178.25	26.7333	369.256	26.7453	565.885	26.7333	754.388	26.7453	987.218	26.7453	1203.87	26.7623	1405.75	26.7603	1607.18	26.7663	1841.46	26.7173	2021.12
26.749	-749.318	26.742	-528.523	26.753	-284.83	26.765	-74.3041	26.76	175.597	26.753	371.174	26.765	572.324	26.753	762.157	26.765	989.568	26.765	1207.76	26.782	1404.31	26.78	1612.41	26.786	1835.78	26.737	2019.29
26.7686	-768.671	26.7616	-531.13	26.7726	-296.624	26.7846	-73.0668	26.7796	176.132	26.7726	378.24	26.7846	584.042	26.7726	752.083	26.7846	980.927	26.7846	1197.8	26.8016	1410.52	26.7996	1607.66	26.8056	1826.4	26.7566	2009.58
26.7883	-769.708	26.7813	-539.682	26.7923	-311.046	26.8043	-74.2137	26.7993	171.17	26.7923	383.73	26.8043	590.461	26.7923	753.682	26.8043	972.576	26.8043	1194.67	26.8213	1414.5	26.8193	1607.26	26.8253	1813.61	26.7763	2004.19
26.808	-776.539	26.801	-545.706	26.812	-327.333	26.824	-63.585	26.819	169.67	26.812	391.418	26.824	587.257	26.812	746.958	26.824	971.64	26.824	1209.66	26.841	1417.36	26.839	1604.91	26.845	1800.3	26.796	2003.87
26.8277	-759.259	26.8207	-553.959	26.8317	-318.275	26.8437	-58.7418	26.8387	166.66	26.8317	403.991	26.8437	583.433	26.8317	747.704	26.8437	975.272	26.8437	1204.17	26.8607	1414.76	26.8587	1594.23	26.8647	1794.66	26.8157	2011.44
26.8474	-760.01	26.8404	-555.284	26.8514	-320.684	26.8634	-56.3227	26.8584	171.379	26.8514	409.721	26.8634	594.779	26.8514	749.225	26.8634	981.987	26.8634	1226.72	26.8804	1409.26	26.8784	1592.58	26.8844	1790.11	26.8354	2013.35
26.867	-742.702	26.86	-538.082	26.871	-311.955	26.883	-40.414	26.878	172.759	26.871	397.878	26.883	588.23	26.871	745.194	26.883	992.253	26.883	1229.62	26.9	1404.43	26.898	1601.09	26.904	1796.08	26.855	2007.98
26.8867	-760.646	26.8797	-528.37	26.8907	-289.354	26.9027	-48.4119	26.8977	167.598	26.8907	382.972	26.9027	587.776	26.8907	749.096	26.9027	990.104	26.9027	1233.9	26.9197	1410.15	26.9177	1603.89	26.9237	1806.6	26.8747	2013.32
26.9064	-760.352	26.8994	-511.688	26.9104	-278.847	26.9224	-34.8312	26.9174	165.803	26.9104	372.674	26.9224	575.993	26.9104	749.791	26.9224	990.186	26.9224	1227.45	26.9394	1403.33	26.9374	1604.45	26.9434	1828.66	26.8944	2007.22
26.9261	-754.667	26.9191	-525.377	26.9301	-281.023	26.9421	-27.8717	26.9371	166.315	26.9301	369.652	26.9421	580.605	26.9301	745.343	26.9421	979.712	26.9421	1209.66	26.9591	1400.27	26.9571	1607.39	26.9631	1853.92	26.9141	2003.98
26.9458	-760.495	26.9388	-539.197	26.9498	-298.164	26.9618	-38.8733	26.9568	180.276	26.9498	368.979	26.9618	584.318	26.9498	753.271	26.9618	966.902	26.9618	1201.08	26.9788	1412.15	26.9768	1603.7	26.9828	1849.34	26.9338	1982.84
26.9655	-754.019	26.9585	-538.686	26.9695	-321.772	26.9815	-59.9744	26.9765	195.156	26.9695	364.419	26.9815	590.498	26.9695	743.16	26.9815	965.844	26.9815	1192.82	26.9985	1419.24	26.9965	1592.94	27.0025	1831.36	26.9535	1976.19
26.9851	-740.392	26.9781	-551.632	26.9891	-321.489	27.0011	-56.0311	26.9961	193.538	26.9891	377.859	27.0011	588.972	26.9891	749.924	27.0011	959.353	27.0011	1200.61	27.0181	1428.54	27.0161	1591.31	27.0221	1800.3	26.9731	1975.64
27.0048	-727.614	26.9978	-559.226	27.0088	-314.684	27.0208	-49.9606	27.0158	187.325	27.0088	368.809	27.0208	585.782	27.0088	753.364	27.0208	960.353	27.0208	1205.58	27.0378	1418.63	27.0358	1591.42	27.0418	1782.99	26.9928	1983.29
27.0245	-721.777	27.0175	-570.057	27.0285	-302.521	27.0405	-50.1949	27.0355	187.042	27.0285	375.129	27.0405	578.588	27.0285	767.174	27.0405	965.755	27.0405	1218.78	27.0575	1414.92	27.0555	1594.34	27.0615	1788.61	27.0125	2003.94
27.0442	-737.356	27.0372	-568.54	27.0482	-299.615	27.0602	-36.3579	27.0552	185.767	27.0482	387.214	27.0602	585.23	27.0482	772.064	27.0602	976.585	27.0602	1232.69	27.0772	1404.61	27.0752	1604.15	27.0812	1785.06	27.0322	2016.47
27.0639	-742.959	27.0569	-562.126	27.0679	-292.153	27.0799	-35.8466	27.0749	172.933	27.0679	386.126	27.0799	579.213	27.0679	778.646	27.0799	988.57	27.0799	1235.66	27.0969	1408.61	27.0949	1615.95	27.1009	1803.1	27.0519	2018.28
27.0835	-758.898	27.0765	-547.498	27.0875	-286.314	27.0995	-42.3608	27.0945	164.038	27.0875	392.337	27.0995	583.462	27.0875	781.723	27.0995	985.899	27.0995	1231.77	27.1165	1410.38	27.1145	1622.19	27.1205	1815.82	27.0715	2026.73
27.1032	-758.184	27.0962	-529.731	27.1072	-279.378	27.1192	-34.1425	27.1142	166.538	27.1072	391.238	27.1192	580.532	27.1072	783.425	27.1192	1001.01	27.1192	1221.18	27.1362	1411.71	27.1342	1623.35	27.1402	1827.98	27.0912	2018.21
27.1229	-761.351	27.1159	-527.329	27.1269	-285.831	27.1389	-44.1272	27.1339	165.658	27.1269	390.133	27.1389	587.792	27.1269	787.888	27.1389	993.684	27.1389	1217.47	27.1559	1413.88	27.1539	1612.88	27.1599	1828.07	27.1109	2011.16
27.1426	-762.916	27.1356	-517.082	27.1466	-287.58	27.1586	-46.2453	27.1536	177.943	27.1466	395.738	27.1586	592.977	27.1466	797.655	27.1586	995.365	27.1586	1222.55	27.1756	1425.09	27.1736	1590.01	27.1796	1823.15	27.1306	1998.64
27.1623	-758.443	27.1553	-508.432	27.1663	-299.652	27.1783	-48.8279	27.1733	175.528	27.1663	395.407	27.1783	594.584	27.1663	792.795	27.1783	1008.72	27.1783	1223.68	27.1953	1421.68	27.1933	1593.89	27.1993	1801.99	27.1503	1995.67
27.1819	-750.714	27.1749	-514.432	27.1859	-277.683	27.1979	-34.8716	27.1929	183.57	27.1859	398.313	27.1979	600.371	27.1859	793.787	27.1979	1016.69	27.1979	1224.18	27.2149	1435.27	27.2129	1615.26	27.2189	1806.87	27.1699	2004.16
27.2016	-734.215	27.1946	-513.167	27.2056	-271.335	27.2176	-25.4244	27.2126	195.891	27.2056	383.907	27.2176	614.247	27.2056	792.643	27.2176	1026.33	27.2176	1223.01	27.2346	1447.02	27.2326	1643.02	27.2386	1818.84	27.1896	2019.92
27.2213	-728.481	27.2143	-506.008	27.2253	-271.463	27.2373	-18.3105	27.2323	213.128	27.2253	388.045	27.2373	610.59	27.2253	786.81	27.2373	1020.87	27.2373	1232.27	27.2543	1462.07	27.2523	1658.7	27.2583	1832.52	27.2093	2033.81
27.241	-727.88	27.234	-495.858	27.245	-271.9	27.257	10.3466	27.252	234.064	27.245	406.501	27.257	621.721	27.245	769.019	27.257	1016.25	27.257	1228.24	27.274	1481.48	27.272	1667.08	27.278	1846.52	27.229	2040.24
27.2607	-685.846	27.2537	-484.278	27.2647	-256.953	27.2767	43.8999	27.2717	251.171	27.2647	422.127	27.2767	645.583	27.2647	780.791	27.2767	1019.02	27.2767	1249.85	27.2937	1509.14	27.2917	1693.06	27.2977	1858.97	27.2487	2044.66
27.2804	-656.64	27.2734	-454.395	27.2844	-230.035	27.2964	101.943	27.2914	292.519	27.2844	455.451	27.2964	686.602	27.2844	801.735	27.2964	1043.49	27.2964	1273.88	27.3134	1535.17	27.3114	1716.32	27.3174	1883.2	27.2684	2059.17
27.3	-599.296	27.293	-396.456	27.304	-185.505	27.316	192.517	27.311	348.417	27.304	494.44	27.316	751.758	27.304	850.692	27.316	1080.36	27.316	1313.64	27.333	1571.28	27.331	1756.89	27.337	1906.35	27.288	2062.77
27.3197	-545.33	27.3127	-322.656	27.3237	-134.71	27.3357	275.152	27.3307	419.656	27.3237	553.13	27.3357	829.122	27.3237	918.571	27.3357	1118.28	27.3357	1366.69	27.3527	1602.63	27.3507	1770.99	27.3567	1939.82	27.3077	2066.4
27.3394	-469.591	27.3324	-243.949	27.3434	-57.9061	27.3554	362.902	27.3504	478.785	27.3434	620.2	27.3554	887.097	27.3434	992.7	27.3554	1170.87	27.3554	1401.24	27.3724	1622	27.3704	1785.83	27.3764	1959.34	27.3274	2096.09
27.3591	-391.4	27.3521	-179.308	27.3631	-8.05172	27.3751	393.371	27.3701	499.689	27.3631	675.852	27.3751	913.51	27.3631	1037.72	27.3751	1208.25	27.3751	1414.48	27.3921	1619.29	27.3901	1797.07	27.3961	1966.32	27.3471	2104.67
27.3788	-340.631	27.3718	-165.928	27.3828	27.2369	27.3948	393.216	27.3898	498.297	27.3828	689.973	27.3948	916.951	27.3828	1065.72	27.3948	1224.73	27.3948	1418.57	27.4118	1609	27.4098	1799.24	27.4158	1976.75	27.3668	2135.12
27.3984	-302.616	27.3914	-166.204	27.4024	29.1238	27.4144	345.649	27.4094	458.176	27.4024	684.221	27.4144	888.791	27.4024	1063.07	27.4144	1226.41	27.4144	1404.59	27.4314	1577.17	27.4294	1788.76	27.4354	1966.27	27.3864	2123.45
27.4181	-321.508	27.4111	-200.313	27.4221	0.92101	27.4341	264.208	27.4291	399.463	27.4221	656.801	27.4341	815.042	27.4221	1022.1	27.4341	1184.4	27.4341	1380.57	27.4511	1539.8	27.4491	1755.72	27.4551	1938.85	27.4061	2115.31
27.4378	-376.476	27.4308	-264.368	27.4418	-55.5328	27.4538	162.208	27.4488	330.278	27.4418	601.123	27.4538	732.057	27.4418	963.798	27.4538	1135.02	27.4538	1342.15	27.4708	1503.06	27.4688	1703.96	27.4748	1901.6	27.4258	2082.76
27.4575	-444.471	27.4505	-354.039	27.4615	-122.151	27.4735	67.0288	27.4685	255.592	27.4615	538.887	27.4735	666.043	27.4615	906.861	27.4735	1086.07	27.4735	1303.01	27.4905	1475.36	27.4885	1669.33	27.4945	1858.64	27.4455	2073.39
27.4772	-546.981	27.4702	-435.807	27.4812	-198.312	27.4932	0.09446	27.4882	204.298	27.4812	475.573	27.4932	616.776	27.4812	838.181	27.4932	1046.89	27.4932	1276.08	27.5102	1449.29	27.5082	1640.03	27.5142	1841.89	27.4652	2064.45
27.4969	-621.221	27.4899	-500.578	27.5009	-252.587	27.5129	-31.3788	27.5079	170.942	27.5009	427.89	27.5129	597.28	27.5009	791.689	27.5129	1007.31	27.5129	1265.25	27.5299	1432.58	27.5279	1632.73	27.5339	1827.24	27.4849	2048.77
27.5165	-679.752	27.5095	-516.168	27.5205	-267.72	27.5325	-55.3507	27.5275	176.527	27.5205	394.913	27.5325	591.119	27.5205	766.32	27.5325	988.66	27.5325	1259.51	27.5495	1434	27.5475	1615.38	27.5535	1833.61	27.5045	2039.25
27.5362	-702.018	27.5292	-521.946	27.5402	-266.425	27.5522	-59.623	27.5472	176.372	27.5402	376.092	27.5522	579.931	27.5402	753.743	27.5522	990.355	27.5522	1243.32	27.5692	1441.62	27.5672	1611.09	27.5732	1824.04	27.5242	2038.9
27.5559	-703.356	27.5489	-516.946	27.5599	-259.656	27.5719	-61.7412	27.5669	172.671	27.5599	366.25	27.5719	580.856	27.5599	752.696	27.5719	988.451	27.5719	1231.49	27.5889	1444.55	27.5869	1607.27	27.5929	1815.01	27.5439	2023.96
27.5756	-714.1	27.5686	-532.818	27.5796	-263.394	27.5916	-51.6102	27.5866	176.074	27.5796	356.055	27.5916	580.964	27.5796	754.671	27.5916	993.589	27.5916	1231.22	27.6086	1438.06	27.6066	1607.88	27.6126	1804.39	27.5636	2022.45
27.5953	-721.15	27.5883	-531.969	27.5993	-259.22	27.6113	-47.4474	27.6063	167.356	27.5993	362.13	27.6113	584.833	27.5993	768.054	27.6113	1008.05	27.6113	1225.18	27.6283	1429.09	27.6263	1619.91	27.6323	1795.28	27.5833	2002.36
27.6149	-740.834	27.6079	-531.409	27.6189	-255.326	27.6309	-43.1512	27.6259	177.502	27.6189	382.871	27.6309	577.231	27.6189	773.152	27.6309	996.125	27.6309	1236.01	27.6479	1416.14	27.6459	1619.69	27.6519	1790.78	27.6029	2014.41
27.6346	-743.387	27.6276	-533.09	27.6386	-269.556	27.6506	-58.967	27.6456	180.272	27.6386	390.701	27.6506	578.539	27.6386	781.588	27.6506	992.234	27.6506	1234.07	27.6676	1401.18	27.6656	1614.49	27.6716	1792.47	27.6226	2009.15
27.6543	-755.356	27.6473	-533.147	27.6583	-286.338	27.6703	-68.1995	27.6653	176.9	27.6583	400.136	27.6703	591.727	27.6583	783.268	27.6703	985.199	27.6703	1215.75	27.6873	1400.7	27.6853	1600.98	27.6913	1801.38	27.6423	2026.5
27.674	-749.617	27.667	-545.787	27.678	-310.314	27.69	-67.9998	27.685	166.439	27.678	384.361	27.69	594.933	27.678	777.067	27.69	988.96	27.69	1208.59	27.707	1392.11	27.705	1603.08	27.711	1804.94	27.662	2028.74
27.6937	-764.405	27.6867	-556.06	27.6977	-307.747	27.7097	-68.9845	27.7047	150.978	27.6977	371.662	27.7097	597.717	27.6977	777.863	27.7097	979.754	27.7097	1210.28	27.7267	1399.98	27.7247	1603.62	27.7307	1814.45	27.6817	2022.97
27.7134	-768.299	27.7064	-546.585	27.7174	-310.545	27.7294	-70.9773	27.7244	148.794	27.7174	354.155	27.7294	581.081	27.7174	773.037	27.7294	971.509	27.7294	1206.29	27.7464	1411.71	27.7444	1598.52	27.7504	1814.3	27.7014	2017.35
27.733	-775.222	27.726	-542.61	27.737	-311.294	27.749	-63.7742	27.744	145.053	27.737	342.868	27.749	567.901	27.737	772.832	27.749	971.912	27.749	1197.56	27.766	1435.15	27.764	1596.26	27.77	1805.76	27.721	2006.33
27.7527	-780.228	27.7457	-524.367	27.7567	-306.129	27.7687	-58.1417	27.7637	148.325	27.7567	344.632	27.7687	569.768	27.7567	770.581	27.7687	968.107	27.7687	1196.77	27.7857	1442.58	27.7837	1603.65	27.7897	1787.25	27.7407	1992.73
27.7724	-789.836	27.7654	-536.025	27.7764	-316.544	27.7884	-59.0062	27.7834	157.076	27.7764	357.493	27.7884	564.581	27.7764	760.78	27.7884	964.4	27.7884	1205.74	27.8054	1440.96	27.8034	1619.13	27.8094	1787.54	27.7604	1982.49
27.7921	-789.587	27.7851	-539.322	27.7961	-315.771	27.8081	-59.1577	27.8031	154.238	27.7961	370.987	27.8081	575.521	27.7961	756.461	27.8081	961.178	27.8081	1206.94	27.8251	1435.5	27.8231	1627.79	27.8291	1783.88	27.7801	1982.96
27.8118	-782.711	27.8048	-528.741	27.8158	-317.786	27.8278	-60.0952	27.8228	168.887	27.8158	389.355	27.8278	575.827	27.8158	759.27	27.8278	963.287	27.8278	1222.11	27.8448	1424.95	27.8428	1620.51	27.8488	1784.67	27.7998	2001.47
27.8314	-762.988	27.8244	-540.661	27.8354	-312.255	27.8474	-75.699	27.8424	165.778	27.8354	387.776	27.8474	579.63	27.8354	763.71	27.8474	995.424	27.8474	1227.28	27.8644	1413.65	27.8624	1604.66	27.8684	1796.33	27.8194	2003.42
27.8511	-752.849	27.8441	-534.178	27.8551	-320.413	27.8671	-86.1527	27.8621	167.132	27.8551	381.797	27.8671	583.329	27.8551	768.529	27.8671	1009.3	27.8671	1229.45	27.8841	1408.57	27.8821	1586.49	27.8881	1804.35	27.8391	2009.79
27.8708	-741.152	27.8638	-554.224	27.8748	-329.934	27.8868	-91.9865	27.8818	168.461	27.8748	368.909	27.8868	579.093	27.8748	772.865	27.8868	1008.76	27.8868	1223.09	27.9038	1406.9	27.9018	1594.95	27.9078	1803.48	27.8588	2017.34
27.8905	-751.422	27.8835	-554.114	27.8945	-321.997	27.9065	-89.0651	27.9015	161.718	27.8945	363.728	27.9065	575.533	27.8945	775.612	27.9065	987.816	27.9065	1228.47	27.9235	1414.78	27.9215	1604.9	27.9275	1805.26	27.8785	2013.74
27.9102	-764.524	27.9032	-550.073	27.9142	-327.244	27.9262	-77.3642	27.9212	156.214	27.9142	353.842	27.9262	561.632	27.9142	776.378	27.9262	970.899	27.9262	1219.36	27.9432	1417.25	27.9412	1601.92	27.9472	1795.24	27.8982	2020.72
27.9298	-764.871	27.9228	-543.152	27.9338	-311.932	27.9458	-63.7393	27.9408	156.837	27.9338	355.703	27.9458	556.423	27.9338	771.79	27.9458	966.701	27.9458	1216.44	27.9628	1418.29	27.9608	1593.86	27.9668	1796.33	27.9178	2024.53
27.9495	-754.727	27.9425	-523.84	27.9535	-301.338	27.9655	-56.555	27.9605	160.275	27.9535	353.677	27.9655	563.552	27.9535	757.033	27.9655	965.682	27.9655	1218.48	27.9825	1410.57	27.9805	1605.72	27.9865	1795.97	27.9375	2016.12
27.9692	-748.516	27.9622	-553.867	27.9732	-286.454	27.9852	-66.0279	27.9802	155.081	27.9732	356.237	27.9852	567.927	27.9732	743.122	27.9852	975.9	27.9852	1224.14	28.0022	1398.64	28.0002	1612.63	28.0062	1807.61	27.9572	2013.44
27.9889	-744.852	27.9819	-561.027	27.9929	-273.263	28.0049	-78.5438	27.9999	149.684	27.9929	367.508	28.0049	579.882	27.9929	738.908	28.0049	977.226	28.0049	1220.68	28.0219	1395.87	28.0199	1614.9	28.0259	1817.51	27.9769	2016.83
28.0086	-755.428	28.0016	-562.079	28.0126	-266.408	28.0246	-82.4793	28.0196	149.795	28.0126	371.02	28.0246	580.812	28.0126	744.043	28.0246	983.677	28.0246	1223.54	28.0416	1400.89	28.0396	1612.68	28.0456	1809.4	27.9966	2020.13
28.0283	-761.961	28.0213	-566.39	28.0323	-266.503	28.0443	-86.3926	28.0393	143.855	28.0323	369.996	28.0443	583.067	28.0323	750.488	28.0443	1002.32	28.0443	1222.52	28.0613	1396.55	28.0593	1608.49	28.0653	1807.08	28.0163	2013.59
28.0479	-763.651	28.0409	-550.193	28.0519	-281.431	28.0639	-85.6896	28.0589	156.43	28.0519	375.815	28.0639	587.147	28.0519	754.573	28.0639	994.194	28.0639	1222.35	28.0809	1399.06	28.0789	1607.58	28.0849	1796.8	28.0359	2015.52
28.0676	-765.639	28.0606	-560.035	28.0716	-307.077	28.0836	-79.912	28.0786	169.03	28.0716	373.068	28.0836	586.739	28.0716	755.314	28.0836	972.728	28.0836	1216.53	28.1006	1406.2	28.0986	1614.64	28.1046	1788.11	28.0556	2017.35
28.0873	-767.628	28.0803	-551.656	28.0913	-323.263	28.1033	-66.5683	28.0983	169.061	28.0913	366.455	28.1033	579.439	28.0913	752.551	28.1033	956.308	28.1033	1217.7	28.1203	1413.04	28.1183	1620.63	28.1243	1790.79	28.0753	2011.95
28.107	-761.98	28.1	-546.175	28.111	-327.199	28.123	-53.302	28.118	167.452	28.111	362.588	28.123	574.393	28.111	754.884	28.123	948.777	28.123	1208.19	28.14	1414.4	28.138	1626.86	28.144	1803.8	28.095	2009.32
28.1267	-761.748	28.1197	-535.7	28.1307	-333.976	28.1427	-44.0828	28.1377	172.375	28.1307	370.624	28.1427	564.038	28.1307	749.332	28.1427	950.784	28.1427	1215.38	28.1597	1420.05	28.1577	1625.95	28.1637	1821.98	28.1147	2011.45
28.1463	-756.063	28.1393	-523.086	28.1503	-331.547	28.1623	-53.6638	28.1573	167.953	28.1503	371.711	28.1623	569.712	28.1503	754.747	28.1623	956.408	28.1623	1213.84	28.1793	1420.46	28.1773	1634.41	28.1833	1822.32	28.1343	2003.62
28.166	-750.924	28.159	-544.103	28.17	-322.393	28.182	-70.6072	28.177	161.395	28.17	383.218	28.182	574.937	28.17	759.512	28.182	962.357	28.182	1226.58	28.199	1420.83	28.197	1630.28	28.203	1827.55	28.154	1998.77
28.1857	-768.463	28.1787	-548	28.1897	-312.15	28.2017	-88.9502	28.1967	160.819	28.1897	389.053	28.2017	576.446	28.1897	770.22	28.2017	958.827	28.2017	1225.96	28.2187	1428.22	28.2167	1628.15	28.2227	1825.39	28.1737	1993.23
28.2054	-784.237	28.1984	-558.686	28.2094	-315.703	28.2214	-85.4411	28.2164	153.804	28.2094	381.395	28.2214	567.996	28.2094	768.498	28.2214	949.155	28.2214	1220.74	28.2384	1443.65	28.2364	1615.12	28.2424	1816.53	28.1934	1981.51
28.2251	-791.057	28.2181	-554.137	28.2291	-317.282	28.2411	-73.5808	28.2361	144.871	28.2291	370.114	28.2411	562.319	28.2291	771.684	28.2411	956.587	28.2411	1213.75	28.2581	1449.11	28.2561	1595.17	28.2621	1804.83	28.2131	1974.35
28.2448	-775.599	28.2378	-565.671	28.2488	-313.453	28.2608	-62.1074	28.2558	149.615	28.2488	369.018	28.2608	559.299	28.2488	768.839	28.2608	970.141	28.2608	1196.45	28.2778	1443.61	28.2758	1583.69	28.2818	1793.52	28.2328	1982.3
28.2644	-751.845	28.2574	-582.21	28.2684	-324.591	28.2804	-40.677	28.2754	143.421	28.2684	357.658	28.2804	559.551	28.2684	763.295	28.2804	988.66	28.2804	1189.39	28.2974	1435.37	28.2954	1578.39	28.3014	1786.68	28.2524	1984.87
28.2841	-736.034	28.2771	-581.375	28.2881	-324.57	28.3001	-39.8965	28.2951	142.405	28.2881	354.923	28.3001	559.501	28.2881	766.847	28.3001	1004.17	28.3001	1184.21	28.3171	1425.99	28.3151	1578.81	28.3211	1795	28.2721	2004.17
28.3038	-712.039	28.2968	-583.803	28.3078	-315.381	28.3198	-42.1915	28.3148	143.865	28.3078	364.59	28.3198	558.686	28.3078	771.304	28.3198	1000.85	28.3198	1183.27	28.3368	1414.4	28.3348	1601.22	28.3408	1811.45	28.2918	2002.72
28.3235	-728.922	28.3165	-561.43	28.3275	-324.696	28.3395	-50.0492	28.3345	150.967	28.3275	367.239	28.3395	556.826	28.3275	769.847	28.3395	992.501	28.3395	1189.14	28.3565	1422.6	28.3545	1610.37	28.3605	1824.1	28.3115	2016.62
28.3432	-732.026	28.3362	-547.488	28.3472	-318.734	28.3592	-74.7441	28.3542	156.474	28.3472	376.85	28.3592	562.074	28.3472	774.386	28.3592	978.801	28.3592	1193.26	28.3762	1421.53	28.3742	1622.63	28.3802	1820.97	28.3312	2023.97
28.3628	-736.928	28.3558	-539.939	28.3668	-322.961	28.3788	-77.0785	28.3738	169.715	28.3668	391.053	28.3788	572.908	28.3668	762.936	28.3788	974.824	28.3788	1208.47	28.3958	1430.49	28.3938	1629.05	28.3998	1818.18	28.3508	2025.05
28.3825	-759.11	28.3755	-531.723	28.3865	-321.483	28.3985	-88.1697	28.3935	178.918	28.3865	378.826	28.3985	576.396	28.3865	746.007	28.3985	973.358	28.3985	1207.29	28.4155	1439.8	28.4135	1622.72	28.4195	1812.7	28.3705	2026.1
28.4022	-774.605	28.3952	-534.097	28.4062	-332.755	28.4182	-80.9056	28.4132	174.413	28.4062	379.772	28.4182	573.496	28.4062	733.528	28.4182	958.76	28.4182	1217.79	28.4352	1451.54	28.4332	1612.71	28.4392	1812.78	28.3902	2020.05
28.4219	-789.321	28.4149	-527.393	28.4259	-333.715	28.4379	-67.3112	28.4329	171.906	28.4259	371.353	28.4379	577.951	28.4259	729.529	28.4379	962.194	28.4379	1207.45	28.4549	1434.73	28.4529	1602.8	28.4589	1802.97	28.4099	2023.68
28.4416	-772.976	28.4346	-533.998	28.4456	-328.688	28.4576	-57.2163	28.4526	163.407	28.4456	368.33	28.4576	579.862	28.4456	730.112	28.4576	957.746	28.4576	1203.04	28.4746	1411.75	28.4726	1601.28	28.4786	1806.34	28.4296	2031.69
28.4612	-765.824	28.4542	-532.241	28.4652	-321.852	28.4772	-52.5714	28.4722	154.37	28.4652	370.161	28.4772	576.259	28.4652	745.965	28.4772	966.587	28.4772	1203.94	28.4942	1394.96	28.4922	1599.22	28.4982	1800.37	28.4492	2038.97
28.4809	-745.751	28.4739	-533.83	28.4849	-307.355	28.4969	-62.3163	28.4919	149.271	28.4849	367.152	28.4969	570.285	28.4849	767.243	28.4969	970.907	28.4969	1196.51	28.5139	1393.49	28.5119	1607.81	28.5179	1798.11	28.4689	2050.23
28.5006	-736.653	28.4936	-532.422	28.5046	-301.263	28.5166	-61.9646	28.5116	148.316	28.5046	374.156	28.5166	569.953	28.5046	780.166	28.5166	968.937	28.5166	1199.12	28.5336	1393.65	28.5316	1621.83	28.5376	1805.41	28.4886	2035.72
28.5203	-741.725	28.5133	-528.904	28.5243	-297.831	28.5363	-69.6868	28.5313	157.325	28.5243	372.688	28.5363	573.541	28.5243	790.199	28.5363	966.41	28.5363	1201.35	28.5533	1410.19	28.5513	1626.68	28.5573	1804.97	28.5083	2032.53
28.54	-733.76	28.533	-537.481	28.544	-299.385	28.556	-59.2324	28.551	165.031	28.544	383.312	28.556	582.475	28.544	792.934	28.556	963.489	28.556	1198.55	28.573	1422.19	28.571	1640.2	28.577	1802.63	28.528	2018.51
28.5597	-738.251	28.5527	-555.863	28.5637	-308.945	28.5757	-44.3385	28.5707	168.28	28.5637	382.292	28.5757	588.45	28.5637	781.975	28.5757	978.621	28.5757	1199.1	28.5927	1439.07	28.5907	1637.43	28.5967	1804.56	28.5477	2002.28
28.5793	-724.986	28.5723	-550.501	28.5833	-310.11	28.5953	-47.6848	28.5903	171.064	28.5833	374.213	28.5953	588.633	28.5833	766.183	28.5953	983.43	28.5953	1188.82	28.6123	1449.18	28.6103	1634.15	28.6163	1810.3	28.5673	1995.36
28.599	-728.527	28.592	-555.923	28.603	-315.731	28.615	-48.1089	28.61	160.617	28.603	375.172	28.615	589.256	28.603	758.562	28.615	992.198	28.615	1189.1	28.632	1437.39	28.63	1635.73	28.636	1811.65	28.587	1998.34
28.6187	-728.946	28.6117	-544.363	28.6227	-306.08	28.6347	-59.0576	28.6297	155.175	28.6227	366.452	28.6347	586.425	28.6227	751.261	28.6347	988.509	28.6347	1185.22	28.6517	1407.28	28.6497	1630.36	28.6557	1806.1	28.6067	2009.78
28.6384	-725.743	28.6314	-536.987	28.6424	-302.795	28.6544	-57.7857	28.6494	155.769	28.6424	359.172	28.6544	577.21	28.6424	747.471	28.6544	969.906	28.6544	1193.38	28.6714	1389.5	28.6694	1617.45	28.6754	1806.15	28.6264	2023.93
28.6581	-741.603	28.6511	-544.27	28.6621	-299.9	28.6741	-63.2445	28.6691	157.537	28.6621	363.431	28.6741	570.185	28.6621	759.055	28.6741	964.123	28.6741	1191.44	28.6911	1379.16	28.6891	1604.86	28.6951	1797.88	28.6461	2026.91
28.6777	-730.686	28.6707	-546.727	28.6817	-303.039	28.6937	-59.4878	28.6887	162.38	28.6817	368.503	28.6937	565.168	28.6817	759.729	28.6937	955.984	28.6937	1193.99	28.7107	1391.94	28.7087	1596.44	28.7147	1796.6	28.6657	2027.24
28.6974	-744.949	28.6904	-544.239	28.7014	-311.454	28.7134	-56.0556	28.7084	172.244	28.7014	382.24	28.7134	570.985	28.7014	761.786	28.7134	944.926	28.7134	1207.17	28.7304	1395.02	28.7284	1597.62	28.7344	1799.22	28.6854	2022.43
28.7171	-759.166	28.7101	-547.109	28.7211	-310.383	28.7331	-52.0317	28.7281	182.532	28.7211	384.112	28.7331	577.364	28.7211	765.093	28.7331	939.167	28.7331	1210.17	28.7501	1409.28	28.7481	1610.58	28.7541	1798.88	28.7051	2019.89
28.7368	-769.008	28.7298	-555.367	28.7408	-316.058	28.7528	-40.952	28.7478	176.832	28.7408	389.927	28.7528	583.793	28.7408	767.828	28.7528	938.137	28.7528	1211.23	28.7698	1417.97	28.7678	1628.37	28.7738	1800.85	28.7248	2013.06
28.7565	-777.856	28.7495	-556.032	28.7605	-326.036	28.7725	-37.7389	28.7675	170.85	28.7605	389.559	28.7725	579.419	28.7605	766.167	28.7725	947.684	28.7725	1213.22	28.7895	1427.86	28.7875	1620.31	28.7935	1800.91	28.7445	2010.31
28.7762	-769.915	28.7692	-551.362	28.7802	-322.253	28.7922	-46.5299	28.7872	167.724	28.7802	389.862	28.7922	579.79	28.7802	763.417	28.7922	958.298	28.7922	1214.35	28.8092	1426.04	28.8072	1624.99	28.8132	1816.38	28.7642	2020.3
28.7958	-770.309	28.7888	-558.748	28.7998	-320.376	28.8118	-62.372	28.8068	158.406	28.7998	382.535	28.8118	576.139	28.7998	755.038	28.8118	970.657	28.8118	1215.79	28.8288	1421.39	28.8268	1622.02	28.8328	1824.79	28.7838	2030.32
28.8155	-753.291	28.8085	-552.526	28.8195	-305.665	28.8315	-81.5766	28.8265	164.653	28.8195	380.834	28.8315	565.426	28.8195	751.925	28.8315	964.755	28.8315	1223.15	28.8485	1427.55	28.8465	1603.26	28.8525	1826.02	28.8035	2028.07
28.8352	-752.056	28.8282	-544.339	28.8392	-308.591	28.8512	-74.3258	28.8462	171.468	28.8392	385.497	28.8512	565.904	28.8392	745.037	28.8512	956.174	28.8512	1218.84	28.8682	1428.27	28.8662	1601.33	28.8722	1819.24	28.8232	2014.85
28.8549	-756.688	28.8479	-541.197	28.8589	-310.927	28.8709	-75.0204	28.8659	174.949	28.8589	389.332	28.8709	564.186	28.8589	744.003	28.8709	946.614	28.8709	1195.79	28.8879	1438.99	28.8859	1584.56	28.8919	1809.55	28.8429	1993.33
28.8746	-742.323	28.8676	-535.97	28.8786	-304.401	28.8906	-66.498	28.8856	165.647	28.8786	400.11	28.8906	566.292	28.8786	756.084	28.8906	940.407	28.8906	1193.02	28.9076	1449.79	28.9056	1585.4	28.9116	1804.64	28.8626	1982.7
28.8942	-742.783	28.8872	-533.651	28.8982	-309.413	28.9102	-60.6021	28.9052	158.363	28.8982	391.061	28.9102	567.457	28.8982	756.864	28.9102	940.902	28.9102	1190.23	28.9272	1443.41	28.9252	1609.01	28.9312	1809.55	28.8822	1984.71
28.9139	-742.471	28.9069	-530.468	28.9179	-322.367	28.9299	-62.377	28.9249	146.05	28.9179	378.048	28.9299	572.77	28.9179	764.591	28.9299	945.191	28.9299	1182.82	28.9469	1434.86	28.9449	1630.15	28.9509	1810.76	28.9019	1995.58
28.9336	-745.783	28.9266	-530.498	28.9376	-317.544	28.9496	-70.9284	28.9446	144.47	28.9376	366.354	28.9496	572.047	28.9376	773.808	28.9496	958.915	28.9496	1203.35	28.9666	1425.56	28.9646	1646.82	28.9706	1815.88	28.9216	2020.54
28.9533	-753.318	28.9463	-537.695	28.9573	-320.24	28.9693	-61.7724	28.9643	147.123	28.9573	355.267	28.9693	567.494	28.9573	770.753	28.9693	964.099	28.9693	1210.55	28.9863	1426.19	28.9843	1636.64	28.9903	1815.31	28.9413	2039.3
28.973	-762.964	28.966	-548.402	28.977	-311.225	28.989	-68.4559	28.984	144.681	28.977	354.556	28.989	573.919	28.977	770.362	28.989	969.933	28.989	1223.32	29.006	1426.61	29.004	1625.57	29.01	1820.35	28.961	2053.01
28.9926	-765.556	28.9856	-565.292	28.9966	-316.379	29.0086	-66.0651	29.0036	143.176	28.9966	361.474	29.0086	576.619	28.9966	766.274	29.0086	968.259	29.0086	1222.85	29.0256	1428.24	29.0236	1618.34	29.0296	1823.92	28.9806	2059.37
29.0123	-754.338	29.0053	-574.653	29.0163	-318.067	29.0283	-52.78	29.0233	141.123	29.0163	374.275	29.0283	576.051	29.0163	759.312	29.0283	958.839	29.0283	1217.45	29.0453	1437.36	29.0433	1603.11	29.0493	1818.18	29.0003	2053.41
29.032	-767.834	29.025	-565.638	29.036	-319.405	29.048	-35.2691	29.043	142.674	29.036	383.139	29.048	578.315	29.036	746.07	29.048	951.362	29.048	1212.07	29.065	1424.64	29.063	1625.01	29.069	1807.66	29.02	2046.22
29.0517	-754.677	29.0447	-558.217	29.0557	-315.874	29.0677	-29.3071	29.0627	152.856	29.0557	389.755	29.0677	575.267	29.0557	742.512	29.0677	948.051	29.0677	1189.52	29.0847	1429.79	29.0827	1622.75	29.0887	1802.48	29.0397	2025.42
29.0714	-741.682	29.0644	-549.786	29.0754	-313.386	29.0874	-21.95	29.0824	153.87	29.0754	394.18	29.0874	572.308	29.0754	750.465	29.0874	952.031	29.0874	1198.96	29.1044	1430.13	29.1024	1635.09	29.1084	1809.3	29.0594	2016.97
29.0911	-734.593	29.0841	-550.793	29.0951	-318.158	29.1071	-34.6541	29.1021	162.827	29.0951	383.688	29.1071	561.766	29.0951	753.061	29.1071	957.692	29.1071	1208.42	29.1241	1424.81	29.1221	1648.37	29.1281	1818.5	29.0791	2020.32
29.1107	-713.18	29.1037	-552.206	29.1147	-318.177	29.1267	-61.7072	29.1217	163.869	29.1147	374.982	29.1267	557.076	29.1147	762.042	29.1267	959.409	29.1267	1212.49	29.1437	1428.65	29.1417	1651.01	29.1477	1827.06	29.0987	2026.73
29.1304	-726.93	29.1234	-554.922	29.1344	-299.822	29.1464	-93.5083	29.1414	169.983	29.1344	359.581	29.1464	552.332	29.1344	768.439	29.1464	969.385	29.1464	1225.09	29.1634	1440.66	29.1614	1654.62	29.1674	1834.61	29.1184	2057.23
29.1501	-739.754	29.1431	-559.48	29.1541	-294.19	29.1661	-107.755	29.1611	169.514	29.1541	360.787	29.1661	554.413	29.1541	764.152	29.1661	966.491	29.1661	1220.05	29.1831	1461	29.1811	1644.3	29.1871	1840.48	29.1381	2070.43
29.1698	-747.446	29.1628	-560.967	29.1738	-293.358	29.1858	-113.888	29.1808	172.91	29.1738	371.458	29.1858	579.194	29.1738	764.159	29.1858	964.006	29.1858	1221.39	29.2028	1470.81	29.2008	1638.4	29.2068	1847.07	29.1578	2068.96
29.1895	-761.311	29.1825	-561.342	29.1935	-305.814	29.2055	-100.139	29.2005	166.06	29.1935	373.075	29.2055	590.143	29.1935	759.214	29.2055	962.924	29.2055	1216.63	29.2225	1464.48	29.2205	1633.48	29.2265	1856.99	29.1775	2078.95
29.2091	-770.101	29.2021	-553.408	29.2131	-315.956	29.2251	-72.8493	29.2201	161.057	29.2131	372.283	29.2251	599.923	29.2131	750.682	29.2251	952.603	29.2251	1222.89	29.2421	1463.46	29.2401	1627.11	29.2461	1864.39	29.1971	2074.57
29.2288	-771.933	29.2218	-546.928	29.2328	-317.921	29.2448	-62.1699	29.2398	156.795	29.2328	366.096	29.2448	593.471	29.2328	740.898	29.2448	954.258	29.2448	1231.4	29.2618	1449.7	29.2598	1633.58	29.2658	1866.95	29.2168	2073.17
29.2485	-751.589	29.2415	-531.203	29.2525	-314.091	29.2645	-50.2898	29.2595	148.898	29.2525	364.973	29.2645	579.357	29.2525	740.803	29.2645	958.302	29.2645	1233.51	29.2815	1447.26	29.2795	1626.88	29.2855	1871.97	29.2365	2060.84
29.2682	-750.996	29.2612	-526.255	29.2722	-323.916	29.2842	-34.6789	29.2792	151.511	29.2722	358.312	29.2842	569.694	29.2722	748.261	29.2842	969.012	29.2842	1241.87	29.3012	1441.29	29.2992	1633.41	29.3052	1868.62	29.2562	2056.26
29.2879	-737.824	29.2809	-530.829	29.2919	-313.719	29.3039	-47.3133	29.2989	149.146	29.2919	356.254	29.3039	555.118	29.2919	758.032	29.3039	973.625	29.3039	1240.19	29.3209	1443.07	29.3189	1637.41	29.3249	1867.64	29.2759	2066.87
29.3076	-725.963	29.3006	-536.423	29.3116	-313.661	29.3236	-43.5832	29.3186	155.88	29.3116	357.304	29.3236	556.873	29.3116	761.28	29.3236	983.832	29.3236	1218.68	29.3406	1459.1	29.3386	1631.27	29.3446	1871	29.2956	2078.59
29.3272	-730.903	29.3202	-544.435	29.3312	-306.122	29.3432	-53.9762	29.3382	153.404	29.3312	368.901	29.3432	565.563	29.3312	765.189	29.3432	985.72	29.3432	1195.94	29.3602	1456.69	29.3582	1636.27	29.3642	1870.08	29.3152	2098.49
29.3469	-744.311	29.3399	-547.53	29.3509	-296.019	29.3629	-54.8418	29.3579	157.252	29.3509	392.614	29.3629	564.451	29.3509	760.576	29.3629	975.833	29.3629	1194.73	29.3799	1456.4	29.3779	1640.5	29.3839	1882.38	29.3349	2113.95
29.3666	-756.61	29.3596	-553.897	29.3706	-300.906	29.3826	-53.8953	29.3776	161.095	29.3706	399.74	29.3826	571.802	29.3706	754.51	29.3826	959.836	29.3826	1204.19	29.3996	1449.56	29.3976	1645.02	29.4036	1891.87	29.3546	2113.12
29.3863	-772.184	29.3793	-552.596	29.3903	-303.884	29.4023	-66.3624	29.3973	158.788	29.3903	397.06	29.4023	572.165	29.3903	745.423	29.4023	957.036	29.4023	1220.91	29.4193	1437.76	29.4173	1643.51	29.4233	1889.3	29.3743	2122.13
29.406	-776.687	29.399	-553.945	29.41	-306.588	29.422	-78.1121	29.417	159.332	29.41	396.309	29.422	575.621	29.41	740.56	29.422	933.714	29.422	1236.53	29.439	1435.72	29.437	1643.57	29.443	1889.7	29.394	2118.75
29.4256	-751.331	29.4186	-554.473	29.4296	-310.721	29.4416	-88.8954	29.4366	151.218	29.4296	387.4	29.4416	568.274	29.4296	737.139	29.4416	919.962	29.4416	1248.96	29.4586	1427.16	29.4566	1632.7	29.4626	1883.52	29.4136	2115.17
29.4453	-738.689	29.4383	-553.747	29.4493	-313.993	29.4613	-69.3936	29.4563	138.1	29.4493	373.695	29.4613	566.126	29.4493	748.005	29.4613	918.138	29.4613	1251.04	29.4783	1430.92	29.4763	1634.99	29.4823	1875.45	29.4333	2108.85
29.465	-725.526	29.458	-551.054	29.469	-324.58	29.481	-53.9142	29.476	148.008	29.469	368.502	29.481	572.382	29.469	755.988	29.481	931.232	29.481	1251.23	29.498	1441.15	29.496	1648.05	29.502	1864.54	29.453	2089.85
29.4847	-713.361	29.4777	-544.776	29.4887	-316.263	29.5007	-46.8197	29.4957	158.947	29.4887	352.291	29.5007	577.239	29.4887	754.28	29.5007	957.651	29.5007	1237.64	29.5177	1444.59	29.5157	1644.08	29.5217	1862.81	29.4727	2083.57
29.5044	-728.599	29.4974	-545.742	29.5084	-316.524	29.5204	-37.8216	29.5154	183.18	29.5084	354.771	29.5204	588.409	29.5084	744.704	29.5204	984.596	29.5204	1219.19	29.5374	1455.28	29.5354	1643.3	29.5414	1856.85	29.4924	2075.29
29.524	-735.783	29.517	-547.291	29.528	-309.433	29.54	-46.3928	29.535	191.256	29.528	361.823	29.54	591.552	29.528	731.357	29.54	1003.48	29.54	1212.33	29.557	1444.43	29.555	1636.23	29.561	1853.28	29.512	2067.82
29.5437	-758.854	29.5367	-539.517	29.5477	-300.607	29.5597	-39.1424	29.5547	190.549	29.5477	365.821	29.5597	582.038	29.5477	734.946	29.5597	1008.83	29.5597	1225.28	29.5767	1447.14	29.5747	1626.93	29.5807	1857.74	29.5317	2071.16
29.5634	-752.938	29.5564	-541.775	29.5674	-316.045	29.5794	-45.4052	29.5744	181.75	29.5674	365.192	29.5794	574.367	29.5674	742.492	29.5794	999.631	29.5794	1231.19	29.5964	1443.37	29.5944	1633.09	29.6004	1846.32	29.5514	2067.1
29.5831	-736.188	29.5761	-544.198	29.5871	-301.582	29.5991	-55.4698	29.5941	174.078	29.5871	369.451	29.5991	565.796	29.5871	752.748	29.5991	985.863	29.5991	1240.07	29.6161	1432.99	29.6141	1619.63	29.6201	1833.98	29.5711	2068.17
29.6028	-728.307	29.5958	-552.186	29.6068	-301.532	29.6188	-64.5833	29.6138	159.908	29.6068	376.278	29.6188	570.108	29.6068	768.376	29.6188	958.576	29.6188	1227.58	29.6358	1423.24	29.6338	1612.04	29.6398	1822.35	29.5908	2062.24
29.6225	-710.386	29.6155	-558.063	29.6265	-301.068	29.6385	-61.4713	29.6335	153.966	29.6265	375.74	29.6385	569.977	29.6265	770.569	29.6385	946.847	29.6385	1219.05	29.6555	1412.49	29.6535	1592.24	29.6595	1811.11	29.6105	2054.41
29.6421	-719.314	29.6351	-559.885	29.6461	-298.241	29.6581	-42.711	29.6531	147.206	29.6461	379.786	29.6581	572.498	29.6461	769.731	29.6581	947.764	29.6581	1209.88	29.6751	1415.55	29.6731	1597.11	29.6791	1808.86	29.6301	2032.97
29.6618	-738.872	29.6548	-552.502	29.6658	-298.737	29.6778	-38.9346	29.6728	152.695	29.6658	387.852	29.6778	571.884	29.6658	759.759	29.6778	952.018	29.6778	1199.29	29.6948	1419.67	29.6928	1600.03	29.6988	1815.2	29.6498	2016.32
29.6815	-764.454	29.6745	-559.835	29.6855	-284.036	29.6975	-43.7	29.6925	157.985	29.6855	376.357	29.6975	583.377	29.6855	746.326	29.6975	957.935	29.6975	1190	29.7145	1416.58	29.7125	1609.26	29.7185	1827.98	29.6695	1996.96
29.7012	-791.038	29.6942	-549.91	29.7052	-286.569	29.7172	-63.4948	29.7122	161.494	29.7052	384.735	29.7172	584.923	29.7052	737.203	29.7172	965.07	29.7172	1193.42	29.7342	1424.88	29.7322	1625.21	29.7382	1842.36	29.6892	1997.23
29.7209	-780.051	29.7139	-550.508	29.7249	-284.126	29.7369	-61.3076	29.7319	167.559	29.7249	383.805	29.7369	589.886	29.7249	740.201	29.7369	969.584	29.7369	1202.11	29.7539	1425.09	29.7519	1621.49	29.7579	1844.24	29.7089	2004.36
29.7405	-760.67	29.7335	-537.653	29.7445	-299.433	29.7565	-49.0761	29.7515	167.368	29.7445	372.814	29.7565	591.038	29.7445	754.522	29.7565	955.854	29.7565	1224.86	29.7735	1422.4	29.7715	1627.44	29.7775	1842.25	29.7285	2013.52
29.7602	-734.283	29.7532	-541.858	29.7642	-324.372	29.7762	-47.2345	29.7712	163.385	29.7642	373.723	29.7762	575.927	29.7642	763.404	29.7762	941.929	29.7762	1229.56	29.7932	1420.16	29.7912	1631.78	29.7972	1823.11	29.7482	2021.48
29.7799	-720.023	29.7729	-545.457	29.7839	-317.612	29.7959	-41.6694	29.7909	159.123	29.7839	369.224	29.7959	560.016	29.7839	769.957	29.7959	934.144	29.7959	1234.28	29.8129	1424.96	29.8109	1619.93	29.8169	1811.65	29.7679	2021.18
29.7996	-714.106	29.7926	-554.174	29.8036	-329.926	29.8156	-36.5125	29.8106	157.899	29.8036	359.121	29.8156	563.853	29.8036	773.403	29.8156	936.833	29.8156	1218.79	29.8326	1414.58	29.8306	1619.2	29.8366	1804.11	29.7876	2017.67
29.8193	-710.321	29.8123	-569.142	29.8233	-315.257	29.8353	-46.1669	29.8303	150.684	29.8233	363.665	29.8353	562.449	29.8233	756.336	29.8353	955.049	29.8353	1200.98	29.8523	1419.28	29.8503	1598.77	29.8563	1803.68	29.8073	2012.17
29.839	-707.346	29.832	-565.503	29.843	-302.203	29.855	-50.1747	29.85	153.285	29.843	365.088	29.855	572.089	29.843	744.328	29.855	964.863	29.855	1188.16	29.872	1420.92	29.87	1598.05	29.876	1807.14	29.827	2009.6
29.8586	-722.383	29.8516	-560.987	29.8626	-296.624	29.8746	-71.7622	29.8696	157.414	29.8626	369.957	29.8746	580.82	29.8626	734.664	29.8746	968.19	29.8746	1180.18	29.8916	1424.68	29.8896	1587.04	29.8956	1819.07	29.8466	2015.53
29.8783	-733.595	29.8713	-562.715	29.8823	-283.229	29.8943	-93.4777	29.8893	169.459	29.8823	375.58	29.8943	587.365	29.8823	730.498	29.8943	962.272	29.8943	1174.08	29.9113	1430.83	29.9093	1591.11	29.9153	1822.68	29.8663	2007.53
29.898	-725.165	29.891	-544.42	29.902	-287.157	29.914	-96.9831	29.909	170.374	29.902	379.581	29.914	587.944	29.902	736.329	29.914	954.751	29.914	1173.78	29.931	1429.4	29.929	1595.57	29.935	1827.64	29.886	2004.76
29.9177	-727.108	29.9107	-540.21	29.9217	-284.775	29.9337	-74.6392	29.9287	168.826	29.9217	387.417	29.9337	587.863	29.9217	745.206	29.9337	946.082	29.9337	1185.08	29.9507	1427.48	29.9487	1599.34	29.9547	1811.46	29.9057	2010.71
29.9374	-730.524	29.9304	-537.687	29.9414	-311.663	29.9534	-62.4051	29.9484	159.707	29.9414	380.815	29.9534	586.965	29.9414	749.015	29.9534	936.678	29.9534	1199.65	29.9704	1412.08	29.9684	1615.79	29.9744	1799.83	29.9254	2004.87
29.957	-743.558	29.95	-536.72	29.961	-320.737	29.973	-57.9125	29.968	158.928	29.961	377.72	29.973	568.178	29.961	749.843	29.973	942.437	29.973	1204.77	29.99	1405.93	29.988	1613.22	29.994	1801.81	29.945	2001.95
29.9767	-764.607	29.9697	-541.227	29.9807	-320	29.9927	-54.1801	29.9877	165.54	29.9807	369.974	29.9927	564.948	29.9807	751.557	29.9927	951.277	29.9927	1206.77	30.0097	1395	30.0077	1622.83	30.0137	1795.97	29.9647	2001.22
29.9964	-773.403	29.9894	-543.472	30.0004	-326.506	30.0124	-58.2101	30.0074	176.997	30.0004	364.423	30.0124	558.486	30.0004	747.917	30.0124	957.025	30.0124	1201.32	30.0294	1387.19	30.0274	1623.52	30.0334	1806.06	29.9844	1993.1
30.0161	-780.637	30.0091	-553.353	30.0201	-304.094	30.0321	-65.1394	30.0271	179.967	30.0201	377.247	30.0321	546.801	30.0201	745.94	30.0321	962.918	30.0321	1197.09	30.0491	1388.32	30.0471	1608.27	30.0531	1817.96	30.0041	2003.55
30.0358	-766.541	30.0288	-546.453	30.0398	-299.766	30.0518	-61.1865	30.0468	179.902	30.0398	383.883	30.0518	549.286	30.0398	747.609	30.0518	961.717	30.0518	1202.81	30.0688	1393.53	30.0668	1612.05	30.0728	1810.34	30.0238	2003.62
30.0554	-767.99	30.0484	-549.4	30.0594	-289.16	30.0714	-72.0829	30.0664	174.226	30.0594	390.878	30.0714	552.62	30.0594	747.523	30.0714	964.441	30.0714	1212.4	30.0884	1397.8	30.0864	1596.53	30.0924	1805.21	30.0434	2010.95
30.0751	-757.857	30.0681	-558.137	30.0791	-287.923	30.0911	-70.4773	30.0861	175.406	30.0791	402.657	30.0911	561.792	30.0791	754.7	30.0911	957.009	30.0911	1213.35	30.1081	1393.13	30.1061	1584.82	30.1121	1799.71	30.0631	2013.23
30.0948	-748.077	30.0878	-569.237	30.0988	-298.828	30.1108	-56.1925	30.1058	168.051	30.0988	391.461	30.1108	575.774	30.0988	755.588	30.1108	947.698	30.1108	1212.03	30.1278	1400.58	30.1258	1584.92	30.1318	1788.83	30.0828	1998.19
30.1145	-758.466	30.1075	-567.376	30.1185	-299.813	30.1305	-50.9795	30.1255	155.559	30.1185	389.305	30.1305	586.721	30.1185	753.474	30.1305	944.975	30.1305	1213.16	30.1475	1402.96	30.1455	1576.62	30.1515	1789.99	30.1025	2001.35
30.1342	-745.67	30.1272	-571.837	30.1382	-319.172	30.1502	-60.8368	30.1452	151.765	30.1382	386.853	30.1502	591.562	30.1382	757.119	30.1502	951.044	30.1502	1203.77	30.1672	1404.03	30.1652	1588.78	30.1712	1791.9	30.1222	1996.27
30.1539	-742.722	30.1469	-567.579	30.1579	-321.045	30.1699	-73.9905	30.1649	157.831	30.1579	374.459	30.1699	589.47	30.1579	753.862	30.1699	957.37	30.1699	1200.26	30.1869	1410.68	30.1849	1593.11	30.1909	1803.72	30.1419	1999.5
30.1735	-735.46	30.1665	-567.185	30.1775	-313.946	30.1895	-91.9335	30.1845	160.758	30.1775	367.611	30.1895	588.207	30.1775	757.764	30.1895	964.239	30.1895	1194.48	30.2065	1405.74	30.2045	1599.86	30.2105	1808.99	30.1615	2004.77
30.1932	-726.02	30.1862	-563.728	30.1972	-310.584	30.2092	-101.179	30.2042	169.18	30.1972	358.841	30.2092	581.755	30.1972	754.957	30.2092	973.446	30.2092	1196.32	30.2262	1419.4	30.2242	1605.05	30.2302	1815.62	30.1812	2001.01
30.2129	-736.31	30.2059	-566.512	30.2169	-293.293	30.2289	-94.3394	30.2239	160.278	30.2169	359.96	30.2289	563.748	30.2169	753.135	30.2289	972.893	30.2289	1205.13	30.2459	1414.23	30.2439	1600.93	30.2499	1816.8	30.2009	2007.34
30.2326	-732.903	30.2256	-560.405	30.2366	-296.464	30.2486	-87.3501	30.2436	148.282	30.2366	363.894	30.2486	565.931	30.2366	755.656	30.2486	971.321	30.2486	1204.24	30.2656	1418.47	30.2636	1603.26	30.2696	1817.65	30.2206	1980.95
30.2523	-732.324	30.2453	-561.944	30.2563	-284.017	30.2683	-76.6254	30.2633	151.223	30.2563	360.259	30.2683	566.743	30.2563	753.149	30.2683	965.136	30.2683	1206.98	30.2853	1416.28	30.2833	1601.46	30.2893	1799.48	30.2403	1999.66
30.2719	-736.722	30.2649	-550.105	30.2759	-280.452	30.2879	-71.8255	30.2829	142.574	30.2759	377.278	30.2879	575.726	30.2759	753.18	30.2879	955.689	30.2879	1197.32	30.3049	1396.86	30.3029	1592.79	30.3089	1804.36	30.2599	1998.18
30.2916	-739.682	30.2846	-549.616	30.2956	-276.37	30.3076	-70.783	30.3026	146.132	30.2956	370.68	30.3076	581.06	30.2956	759.005	30.3076	958.479	30.3076	1197.23	30.3246	1399.67	30.3226	1593.84	30.3286	1795.12	30.2796	2000.92
30.3113	-750.168	30.3043	-541.729	30.3153	-277.958	30.3273	-79.2684	30.3223	149.423	30.3153	372.787	30.3273	575.047	30.3153	759.317	30.3273	952.987	30.3273	1205.01	30.3443	1383.79	30.3423	1588.6	30.3483	1800.57	30.2993	2014.88
30.331	-763.19	30.324	-541.38	30.335	-297.184	30.347	-85.049	30.342	157.923	30.335	381.899	30.347	569.091	30.335	755.041	30.347	961.456	30.347	1205.28	30.364	1386.28	30.362	1588.86	30.368	1812.55	30.319	2015.01
30.3507	-768.024	30.3437	-541.328	30.3547	-303.344	30.3667	-80.4658	30.3617	166.801	30.3547	378.665	30.3667	571.658	30.3547	745.97	30.3667	957.689	30.3667	1216.57	30.3837	1401.11	30.3817	1590.59	30.3877	1817.87	30.3387	2018.12
30.3704	-763.307	30.3634	-544.109	30.3744	-299.92	30.3864	-77.9294	30.3814	169.79	30.3744	383.543	30.3864	568.498	30.3744	748.108	30.3864	951.705	30.3864	1227.15	30.4034	1403.35	30.4014	1596.65	30.4074	1836.17	30.3584	2017.38
30.39	-752.521	30.383	-551.311	30.394	-301.621	30.406	-74.1406	30.401	166.842	30.394	377.468	30.406	576.27	30.394	749.019	30.406	960.865	30.406	1228.72	30.423	1421.07	30.421	1596.34	30.427	1831.25	30.378	2002.13
30.4097	-767.808	30.4027	-554.074	30.4137	-305.395	30.4257	-62.0486	30.4207	157.233	30.4137	381.047	30.4257	567.37	30.4137	747.691	30.4257	948.303	30.4257	1228.55	30.4427	1418.95	30.4407	1593.43	30.4467	1818.06	30.3977	1986.34
30.4294	-757.019	30.4224	-537.191	30.4334	-324.245	30.4454	-70.4222	30.4404	162.108	30.4334	377.596	30.4454	570.299	30.4334	752.665	30.4454	942.133	30.4454	1194.67	30.4624	1419.96	30.4604	1592.98	30.4664	1818.76	30.4174	1970.75
30.4491	-758.463	30.4421	-537.433	30.4531	-318.832	30.4651	-69.8193	30.4601	173.263	30.4531	363.051	30.4651	573.772	30.4531	748.033	30.4651	939.471	30.4651	1179.87	30.4821	1420.54	30.4801	1595.51	30.4861	1806.97	30.4371	1981.04
30.4688	-751.388	30.4618	-539.757	30.4728	-319.354	30.4848	-73.406	30.4798	173.6	30.4728	374.457	30.4848	568.385	30.4728	746.936	30.4848	944.799	30.4848	1162.64	30.5018	1416.19	30.4998	1600.93	30.5058	1815.11	30.4568	1985.67
30.4884	-733.949	30.4814	-539.23	30.4924	-316.28	30.5044	-81.9422	30.4994	185.881	30.4924	372.519	30.5044	569.371	30.4924	755.024	30.5044	961.794	30.5044	1176.63	30.5214	1405.81	30.5194	1605.34	30.5254	1808.89	30.4764	2003.93
30.5081	-738.451	30.5011	-550.791	30.5121	-302.335	30.5241	-84.0911	30.5191	188.227	30.5121	375.65	30.5241	567.796	30.5121	753.284	30.5241	958.484	30.5241	1200.25	30.5411	1402.49	30.5391	1610.07	30.5451	1803.68	30.4961	2011.79
30.5278	-739.626	30.5208	-550.482	30.5318	-299.529	30.5438	-78.1779	30.5388	190.408	30.5318	381.888	30.5438	573.592	30.5318	749.632	30.5438	980.044	30.5438	1213.97	30.5608	1407.58	30.5588	1611.86	30.5648	1812.65	30.5158	2002.23
30.5475	-744.453	30.5405	-538.234	30.5515	-285.234	30.5635	-64.5381	30.5585	188.393	30.5515	384.45	30.5635	581.702	30.5515	748.077	30.5635	977.649	30.5635	1238.86	30.5805	1416.23	30.5785	1621.04	30.5845	1814.08	30.5355	2009.55
30.5672	-763.58	30.5602	-535.044	30.5712	-274.326	30.5832	-51.6587	30.5782	178.724	30.5712	389.645	30.5832	587.534	30.5712	750.178	30.5832	974.151	30.5832	1244.69	30.6002	1431.54	30.5982	1641.97	30.6042	1826.23	30.5552	2011.85
30.5868	-772.339	30.5798	-528.118	30.5908	-279.362	30.6028	-46.2455	30.5978	172.242	30.5908	392.05	30.6028	593.698	30.5908	753.601	30.6028	973.034	30.6028	1232.39	30.6198	1439.69	30.6178	1631.08	30.6238	1820.39	30.5748	2007.65
30.6065	-785.816	30.5995	-523.952	30.6105	-289.581	30.6225	-44.7252	30.6175	175.193	30.6105	384.243	30.6225	586.856	30.6105	750.545	30.6225	951.6	30.6225	1219.15	30.6395	1428.05	30.6375	1626.53	30.6435	1816.75	30.5945	2004.73
30.6262	-766.953	30.6192	-529.17	30.6302	-289.363	30.6422	-44.5404	30.6372	171.377	30.6302	366.573	30.6422	577.589	30.6302	757.252	30.6422	950.148	30.6422	1188.09	30.6592	1429.3	30.6572	1623.59	30.6632	1822.98	30.6142	2012.09
30.6459	-754.5	30.6389	-545.88	30.6499	-289.697	30.6619	-46.7234	30.6569	164.119	30.6499	347.616	30.6619	570.424	30.6499	758.539	30.6619	950.959	30.6619	1177.05	30.6789	1423.23	30.6769	1608.19	30.6829	1830.39	30.6339	2015.9
30.6656	-739.681	30.6586	-568.106	30.6696	-297.153	30.6816	-51.0324	30.6766	159.762	30.6696	360.893	30.6816	565.826	30.6696	749.437	30.6816	955.466	30.6816	1172.19	30.6986	1414.7	30.6966	1607.89	30.7026	1831.49	30.6536	2031.06
30.6853	-729.897	30.6783	-563.23	30.6893	-301.287	30.7013	-61.2576	30.6963	156.759	30.6893	374.9	30.7013	566.9	30.6893	756.716	30.7013	960.511	30.7013	1177.27	30.7183	1408.64	30.7163	1598.98	30.7223	1821.45	30.6733	2028.49
30.7049	-736.333	30.6979	-563.073	30.7089	-300.161	30.7209	-76.3903	30.7159	151.79	30.7089	389.145	30.7209	568.553	30.7089	758.222	30.7209	959.432	30.7209	1188.01	30.7379	1405.62	30.7359	1595.52	30.7419	1815.01	30.6929	2014
30.7246	-739.87	30.7176	-549.158	30.7286	-305.124	30.7406	-90.3814	30.7356	149.822	30.7286	395.147	30.7406	571.317	30.7286	764.06	30.7406	980.772	30.7406	1196.87	30.7576	1414.34	30.7556	1614.4	30.7616	1813.32	30.7126	1994
30.7443	-742.689	30.7373	-537.61	30.7483	-308.107	30.7603	-87.4543	30.7553	162.157	30.7483	392.404	30.7603	572.966	30.7483	769.67	30.7603	996.592	30.7603	1200.81	30.7773	1428.12	30.7753	1614.9	30.7813	1814.44	30.7323	1993.41
30.764	-751.006	30.757	-534.112	30.768	-310.396	30.78	-83.0807	30.775	169.667	30.768	389.059	30.78	580.483	30.768	768.374	30.78	1002.35	30.78	1198.18	30.797	1435.46	30.795	1616.22	30.801	1808.12	30.752	1991.32
30.7837	-760.437	30.7767	-533.601	30.7877	-297.588	30.7997	-75.7294	30.7947	179.757	30.7877	387.164	30.7997	578.829	30.7877	770.974	30.7997	994.295	30.7997	1203.84	30.8167	1425.45	30.8147	1601.41	30.8207	1795.16	30.7717	1994.83
30.8033	-756.673	30.7963	-540.962	30.8073	-293.58	30.8193	-74.5478	30.8143	189.659	30.8073	372.552	30.8193	572.686	30.8073	761.125	30.8193	985.948	30.8193	1194.72	30.8363	1407.81	30.8343	1595.43	30.8403	1798.92	30.7913	2001.01
30.823	-752.143	30.816	-546.417	30.827	-268.966	30.839	-52.2241	30.834	180.784	30.827	371.581	30.839	566.543	30.827	762.141	30.839	974.633	30.839	1195.71	30.856	1403.24	30.854	1601.48	30.86	1807.31	30.811	2007.67
30.8427	-754.286	30.8357	-548.591	30.8467	-264.575	30.8587	-44.1528	30.8537	164.945	30.8467	370.382	30.8587	565.953	30.8467	759.739	30.8587	968.521	30.8587	1201.08	30.8757	1394.42	30.8737	1599.69	30.8797	1805.37	30.8307	2011.13
30.8624	-766.406	30.8554	-557.412	30.8664	-265.927	30.8784	-43.7652	30.8734	160.842	30.8664	373.226	30.8784	584.122	30.8664	741.709	30.8784	965.744	30.8784	1203.4	30.8954	1401.72	30.8934	1607.77	30.8994	1804.56	30.8504	2016.95
30.8821	-781.225	30.8751	-548.871	30.8861	-276.136	30.8981	-41.7705	30.8931	156.893	30.8861	378.899	30.8981	584.631	30.8861	748.653	30.8981	959.096	30.8981	1199.67	30.9151	1419.12	30.9131	1616.71	30.9191	1796.66	30.8701	2018.52
30.9018	-791.807	30.8948	-548.311	30.9058	-285.15	30.9178	-56.9359	30.9128	162.194	30.9058	373.262	30.9178	588.477	30.9058	741.296	30.9178	952.964	30.9178	1201.6	30.9348	1420.44	30.9328	1611.95	30.9388	1798.82	30.8898	2003.5
30.9214	-789.537	30.9144	-539.397	30.9254	-290.716	30.9374	-73.083	30.9324	172.336	30.9254	375.718	30.9374	582.589	30.9254	735.628	30.9374	946.92	30.9374	1205.56	30.9544	1433.67	30.9524	1616.86	30.9584	1811.92	30.9094	1997.31
30.9411	-759.747	30.9341	-545.121	30.9451	-300.342	30.9571	-74.945	30.9521	186.911	30.9451	370.755	30.9571	562.75	30.9451	744.735	30.9571	951.466	30.9571	1200.15	30.9741	1437.46	30.9721	1600.75	30.9781	1807.11	30.9291	2001.25
30.9608	-734.361	30.9538	-542.412	30.9648	-293.846	30.9768	-87.7326	30.9718	185.427	30.9648	361.316	30.9768	560.543	30.9648	743.71	30.9768	942.324	30.9768	1204.32	30.9938	1427.15	30.9918	1591.75	30.9978	1808.26	30.9488	2001.88
30.9805	-720.227	30.9735	-534.028	30.9845	-280.797	30.9965	-94.9351	30.9915	180.496	30.9845	375.999	30.9965	554.628	30.9845	748.254	30.9965	941.059	30.9965	1205.99	31.0135	1411.08	31.0115	1588.01	31.0175	1802.43	30.9685	2009.65
31.0002	-700.372	30.9932	-537.076	31.0042	-291.506	31.0162	-93.3524	31.0112	177.521	31.0042	378.598	31.0162	558.418	31.0042	745.686	31.0162	952.659	31.0162	1193.57	31.0332	1394.44	31.0312	1594.32	31.0372	1815.86	30.9882	2015.75
31.0198	-709.905	31.0128	-528.975	31.0238	-293.554	31.0358	-85.1518	31.0308	174.059	31.0238	392.345	31.0358	570.708	31.0238	747.661	31.0358	962.198	31.0358	1195.23	31.0528	1395.7	31.0508	1596.26	31.0568	1826.77	31.0078	2004.77
31.0395	-715.861	31.0325	-540.85	31.0435	-300.894	31.0555	-65.6579	31.0505	170.453	31.0435	404.276	31.0555	575.721	31.0435	751.451	31.0555	978.221	31.0555	1197.79	31.0725	1402.59	31.0705	1597.84	31.0765	1821.06	31.0275	2006.58
31.0592	-726.866	31.0522	-558.742	31.0632	-310.695	31.0752	-63.3367	31.0702	175.589	31.0632	384.685	31.0752	597.265	31.0632	741.504	31.0752	991.278	31.0752	1196.94	31.0922	1422.1	31.0902	1605.61	31.0962	1816.84	31.0472	2017.7
31.0789	-744.439	31.0719	-556.155	31.0829	-309.115	31.0949	-64.7947	31.0899	168.516	31.0829	375.174	31.0949	596.31	31.0829	748.505	31.0949	999.578	31.0949	1200.95	31.1119	1425.95	31.1099	1606.06	31.1159	1814.06	31.0669	2021.7
31.0986	-751.834	31.0916	-565.835	31.1026	-311.944	31.1146	-68.9779	31.1096	170.782	31.1026	361.353	31.1146	589.79	31.1026	744.613	31.1146	993.308	31.1146	1216.99	31.1316	1423.5	31.1296	1602.58	31.1356	1815.64	31.0866	2009.68
31.1182	-762.404	31.1112	-553.968	31.1222	-300.109	31.1342	-76.9806	31.1292	170.141	31.1222	367.979	31.1342	577.085	31.1222	741.007	31.1342	988.052	31.1342	1225.35	31.1512	1415.3	31.1492	1597.17	31.1552	1813.06	31.1062	2003.21
31.1379	-768.83	31.1309	-544.123	31.1419	-287.209	31.1539	-76.7674	31.1489	161.347	31.1419	376.515	31.1539	552.657	31.1419	744.865	31.1539	976.803	31.1539	1229.06	31.1709	1404.61	31.1689	1597.48	31.1749	1801.95	31.1259	1997.53
31.1576	-759.357	31.1506	-536.734	31.1616	-278.806	31.1736	-76.5613	31.1686	161.282	31.1616	380.135	31.1736	556.834	31.1616	745.435	31.1736	973.173	31.1736	1229.13	31.1906	1399.5	31.1886	1608.55	31.1946	1795.63	31.1456	1994.78
31.1773	-760.078	31.1703	-527.946	31.1813	-275.158	31.1933	-69.6861	31.1883	160.521	31.1813	395.629	31.1933	560.062	31.1813	750.785	31.1933	975.967	31.1933	1211.27	31.2103	1395.23	31.2083	1619.88	31.2143	1780.38	31.1653	1994.66
31.197	-756.912	31.19	-544.799	31.201	-290.432	31.213	-51.2837	31.208	165.864	31.201	387.761	31.213	574.391	31.201	749.098	31.213	977.846	31.213	1207.27	31.23	1398.02	31.228	1622.78	31.234	1787.73	31.185	2003.55
31.2167	-766.821	31.2097	-542.987	31.2207	-306.615	31.2327	-50.4629	31.2277	172.628	31.2207	391.601	31.2327	593.185	31.2207	746.71	31.2327	977.389	31.2327	1195.97	31.2497	1407.76	31.2477	1616.45	31.2537	1791.04	31.2047	2011.46
31.2363	-767.425	31.2293	-561.018	31.2403	-300.349	31.2523	-44.9623	31.2473	162.742	31.2403	392.4	31.2523	594.942	31.2403	751.537	31.2523	968.531	31.2523	1196.16	31.2693	1412.67	31.2673	1599.75	31.2733	1802	31.2243	2032.12
31.256	-773.363	31.249	-567.445	31.26	-296.143	31.272	-58.4297	31.267	169.377	31.26	367.536	31.272	593.646	31.26	754.393	31.272	972.375	31.272	1202.86	31.289	1409.61	31.287	1592	31.293	1818.8	31.244	2044.76
31.2757	-772.004	31.2687	-548.779	31.2797	-284.437	31.2917	-59.641	31.2867	164.75	31.2797	368.658	31.2917	579.028	31.2797	768.459	31.2917	970.413	31.2917	1208.22	31.3087	1408.94	31.3067	1589.93	31.3127	1832.69	31.2637	2037.54
31.2954	-766.754	31.2884	-555.661	31.2994	-273.764	31.3114	-54.4657	31.3064	171.548	31.2994	365.199	31.3114	565.033	31.2994	767.479	31.3114	953.172	31.3114	1225.06	31.3284	1410.94	31.3264	1586.9	31.3324	1848.25	31.2834	2028.34
31.3151	-765.197	31.3081	-530.856	31.3191	-255.68	31.3311	-47.8042	31.3261	180.792	31.3191	372.773	31.3311	562.83	31.3191	760.612	31.3311	956.561	31.3311	1227.1	31.3481	1403.01	31.3461	1579.39	31.3521	1843.81	31.3031	2008.16
31.3347	-749.937	31.3277	-520.208	31.3387	-250.143	31.3507	-34.9139	31.3457	179.754	31.3387	389.688	31.3507	557.757	31.3387	751.893	31.3507	948.705	31.3507	1222.17	31.3677	1416.3	31.3657	1588.12	31.3717	1841.58	31.3227	1993.38
31.3544	-727.537	31.3474	-520.991	31.3584	-265.642	31.3704	-24.6254	31.3654	188.527	31.3584	393.659	31.3704	573.406	31.3584	748.573	31.3704	952.746	31.3704	1214.43	31.3874	1422.77	31.3854	1607.13	31.3914	1826.78	31.3424	1991.34
31.3741	-723.243	31.3671	-524.365	31.3781	-273.195	31.3901	-37.6635	31.3851	190.251	31.3781	405.093	31.3901	590.675	31.3781	750.32	31.3901	962.688	31.3901	1197.35	31.4071	1439.27	31.4051	1626.54	31.4111	1806.57	31.3621	1983.59
31.3938	-720.157	31.3868	-540.898	31.3978	-292.869	31.4098	-39.9477	31.4048	194.697	31.3978	412.321	31.4098	612.106	31.3978	745.407	31.4098	960.638	31.4098	1192.9	31.4268	1461.14	31.4248	1642.99	31.4308	1797.33	31.3818	2002.28
31.4135	-722.279	31.4065	-541.285	31.4175	-303.664	31.4295	-53.6062	31.4245	195.64	31.4175	413.368	31.4295	632.068	31.4175	752.745	31.4295	968.988	31.4295	1194.08	31.4465	1466.43	31.4445	1656.71	31.4505	1786.26	31.4015	2005.89
31.4332	-729.214	31.4262	-550.324	31.4372	-285.02	31.4492	-56.7419	31.4442	194.821	31.4372	409.985	31.4492	627.17	31.4372	765.736	31.4492	977.059	31.4492	1194.25	31.4662	1476.82	31.4642	1654.22	31.4702	1792.65	31.4212	2008.8
31.4528	-741.887	31.4458	-531.855	31.4568	-274.316	31.4688	-46.5149	31.4638	200.981	31.4568	404.951	31.4688	610.207	31.4568	777.895	31.4688	995.902	31.4688	1214.23	31.4858	1473.01	31.4838	1647.19	31.4898	1803.79	31.4408	2008.51
31.4725	-732.583	31.4655	-514.094	31.4765	-259.636	31.4885	-27.1544	31.4835	200.54	31.4765	397.347	31.4885	609.633	31.4765	797.441	31.4885	1002.39	31.4885	1236.1	31.5055	1487.85	31.5035	1651.78	31.5095	1814.06	31.4605	1999.97
31.4922	-718.08	31.4852	-507.06	31.4962	-240.658	31.5082	-13.9785	31.5032	202.868	31.4962	398.797	31.5082	601.117	31.4962	807.808	31.5082	1002.39	31.5082	1256.91	31.5252	1481.32	31.5232	1655.17	31.5292	1842.16	31.4802	2004.68
31.5119	-705.62	31.5049	-488.13	31.5159	-247.801	31.5279	9.43833	31.5229	209.811	31.5159	397.465	31.5279	607.31	31.5159	812.418	31.5279	1024.9	31.5279	1272.64	31.5449	1475.94	31.5429	1653.09	31.5489	1858.22	31.4999	2009.09
31.5316	-667.432	31.5246	-480.416	31.5356	-255.463	31.5476	31.4542	31.5426	217.937	31.5356	399.716	31.5476	626.063	31.5356	822.141	31.5476	1038.21	31.5476	1276.47	31.5646	1496.29	31.5626	1671.07	31.5686	1884.59	31.5196	2010.12
31.5512	-660.956	31.5442	-474.13	31.5552	-266.542	31.5672	37.944	31.5622	230.145	31.5552	422.422	31.5672	654.21	31.5552	819.885	31.5672	1049.94	31.5672	1272.45	31.5842	1497.54	31.5822	1680.18	31.5882	1911.28	31.5392	2026.09
31.5709	-657.496	31.5639	-451.417	31.5749	-256.286	31.5869	61.0298	31.5819	259.253	31.5749	449.945	31.5869	695.811	31.5749	827.676	31.5869	1066.67	31.5869	1276.49	31.6039	1542.96	31.6019	1722.18	31.6079	1928.61	31.5589	2026.64
31.5906	-635.144	31.5836	-415.59	31.5946	-232.17	31.6066	126.825	31.6016	321.96	31.5946	476.7	31.6066	749.347	31.5946	834.17	31.6066	1077.4	31.6066	1296.73	31.6236	1595.07	31.6216	1786.55	31.6276	1949.72	31.5786	2042.15
31.6103	-597.2	31.6033	-354.819	31.6143	-186.303	31.6263	238.456	31.6213	422.476	31.6143	520.941	31.6263	848.458	31.6143	859.899	31.6263	1113.7	31.6263	1348.99	31.6433	1651.59	31.6413	1842.78	31.6473	1982.38	31.5983	2053.75
31.63	-505.777	31.623	-248.745	31.634	-99.5663	31.646	427.547	31.641	575.714	31.634	573.474	31.646	983.201	31.634	932.651	31.646	1177.3	31.646	1411.03	31.663	1740.83	31.661	1924.84	31.667	2023.48	31.618	2073.13
31.6497	-375.183	31.6427	-30.3088	31.6537	37.4186	31.6657	647.507	31.6607	758.078	31.6537	687.562	31.6657	1153.34	31.6537	1049.48	31.6657	1284.3	31.6657	1534.88	31.6827	1819.95	31.6807	1992.92	31.6867	2080.29	31.6377	2116.57
31.6693	-154.569	31.6623	215.25	31.6733	206.753	31.6853	847.722	31.6803	924.268	31.6733	823.542	31.6853	1321.33	31.6733	1198.07	31.6853	1406.45	31.6853	1661.43	31.7023	1898.19	31.7003	2061.9	31.7063	2144.8	31.6573	2171.21
31.689	92.5259	31.682	424.404	31.693	368.898	31.705	975.21	31.7	1038.69	31.693	967.296	31.705	1411.25	31.693	1344.54	31.705	1526.63	31.705	1767.17	31.722	1929.71	31.72	2101.52	31.726	2187.91	31.677	2230.65
31.7087	271.388	31.7017	547.856	31.7127	481.77	31.7247	1012.92	31.7197	1078.09	31.7127	1058.28	31.7247	1420.69	31.7127	1426.86	31.7247	1607.95	31.7247	1841.67	31.7417	1938.66	31.7397	2082.96	31.7457	2199.09	31.6967	2285.94
31.7284	392.477	31.7214	552.626	31.7324	528.357	31.7444	955.547	31.7394	1027.92	31.7324	1086.02	31.7444	1358.48	31.7324	1444.5	31.7444	1622.1	31.7444	1849.14	31.7614	1907.52	31.7594	2050.88	31.7654	2191.57	31.7164	2303.73
31.7481	368.023	31.7411	448.448	31.7521	494.799	31.7641	794.28	31.7591	892.485	31.7521	1071.66	31.7641	1217.55	31.7521	1389.24	31.7641	1563.56	31.7641	1783.61	31.7811	1840.84	31.7791	1982.86	31.7851	2147.77	31.7361	2291.34
31.7677	241.108	31.7607	272.6	31.7717	391.782	31.7837	598.918	31.7787	718.154	31.7717	981.22	31.7837	1043.65	31.7717	1277.64	31.7837	1458.48	31.7837	1688.55	31.8007	1761.86	31.7987	1906.08	31.8047	2088.8	31.7557	2251.99
31.7874	52.9742	31.7804	38.3209	31.7914	235.543	31.8034	363.138	31.7984	535.347	31.7914	848.3	31.8034	865.851	31.7914	1131.2	31.8034	1323.76	31.8034	1559.23	31.8204	1660.12	31.8184	1818.28	31.8244	2014.23	31.7754	2199.37
31.8071	-189.573	31.8001	-198.348	31.8111	58.9398	31.8231	174.046	31.8181	372.033	31.8111	702.514	31.8231	730.73	31.8111	983.493	31.8231	1188.18	31.8231	1444.74	31.8401	1573.83	31.8381	1728.86	31.8441	1942.31	31.7951	2149.93
31.8268	-400.808	31.8198	-380.802	31.8308	-103.26	31.8428	60.6912	31.8378	275.682	31.8308	565.402	31.8428	654.226	31.8308	887.952	31.8428	1092.9	31.8428	1354.91	31.8598	1517.41	31.8578	1690.49	31.8638	1899.74	31.8148	2102.19
31.8465	-574.896	31.8395	-450.719	31.8505	-193.9	31.8625	-3.52321	31.8575	236.914	31.8505	497.111	31.8625	633.543	31.8505	842.277	31.8625	1043.87	31.8625	1301.11	31.8795	1470.88	31.8775	1656.13	31.8835	1872.95	31.8345	2080.73
31.8661	-636.185	31.8591	-467.765	31.8701	-244.678	31.8821	-23.4892	31.8771	217.915	31.8701	459.21	31.8821	637.378	31.8701	822.938	31.8821	1023.38	31.8821	1270.1	31.8991	1447.82	31.8971	1634.28	31.9031	1853.7	31.8541	2064.38
31.8858	-654.352	31.8788	-486.543	31.8898	-259.415	31.9018	-32.5675	31.8968	214.786	31.8898	443.151	31.9018	633.338	31.8898	823.132	31.9018	1027.63	31.9018	1259.86	31.9188	1438.09	31.9168	1629.42	31.9228	1829.82	31.8738	2053.21
31.9055	-677.324	31.8985	-491.498	31.9095	-256.146	31.9215	-39.8761	31.9165	207.26	31.9095	425.311	31.9215	620.652	31.9095	806.402	31.9215	1011.61	31.9215	1255.97	31.9385	1437.23	31.9365	1625.03	31.9425	1802.36	31.8935	2051.05
31.9252	-679.513	31.9182	-516.524	31.9292	-262.49	31.9412	-26.7388	31.9362	203.226	31.9292	399.829	31.9412	613.1	31.9292	793.323	31.9412	999.659	31.9412	1246.53	31.9582	1440.32	31.9562	1637.33	31.9622	1794.87	31.9132	2028.95
31.9449	-702.306	31.9379	-536.732	31.9489	-271.577	31.9609	-13.4676	31.9559	197.975	31.9489	396.05	31.9609	595.599	31.9489	780.721	31.9609	984.246	31.9609	1231.13	31.9779	1447.05	31.9759	1646.75	31.9819	1786.32	31.9329	2008.59
31.9646	-727.783	31.9576	-531.682	31.9686	-282.192	31.9806	-10.8277	31.9756	187.841	31.9686	397.82	31.9806	592.008	31.9686	775.897	31.9806	965.486	31.9806	1231.67	31.9976	1439.1	31.9956	1636.85	32.0016	1790.79	31.9526	2001.54
31.9842	-737.086	31.9772	-530.2	31.9882	-289.509	32.0002	-19.3421	31.9952	187.79	31.9882	396.039	32.0002	590.955	31.9882	776.749	32.0002	959.154	32.0002	1216.28	32.0172	1425.54	32.0152	1629.66	32.0212	1790.87	31.9722	1996.44
32.0039	-749.588	31.9969	-524.262	32.0079	-297.785	32.0199	-25.2262	32.0149	180.055	32.0079	401.644	32.0199	583.47	32.0079	774.492	32.0199	948.767	32.0199	1220.77	32.0369	1418.45	32.0349	1620.83	32.0409	1790.64	31.9919	2003.51
32.0236	-748.791	32.0166	-526.743	32.0276	-305.868	32.0396	-37.734	32.0346	174.148	32.0276	399.34	32.0396	583.833	32.0276	773.745	32.0396	950.528	32.0396	1223.92	32.0566	1416.66	32.0546	1622.59	32.0606	1811.34	32.0116	2011.24
32.0433	-753.466	32.0363	-521.909	32.0473	-296.709	32.0593	-38.318	32.0543	168.157	32.0473	394.006	32.0593	581.27	32.0473	764.823	32.0593	951.994	32.0593	1208.48	32.0763	1417.94	32.0743	1614.31	32.0803	1812.18	32.0313	2008.15
32.063	-744.781	32.056	-522.499	32.067	-290.903	32.079	-48.1531	32.074	166.94	32.067	388.088	32.079	582.834	32.067	745.783	32.079	948.192	32.079	1193.8	32.096	1424.36	32.094	1608.82	32.1	1816.83	32.051	1998.46
32.0826	-746.301	32.0756	-529.588	32.0866	-292.663	32.0986	-58.2494	32.0936	167.977	32.0866	382.258	32.0986	576.629	32.0866	739.63	32.0986	949.108	32.0986	1192.18	32.1156	1441.49	32.1136	1606.94	32.1196	1819.56	32.0706	1995.24
32.1023	-742.994	32.0953	-522.901	32.1063	-294.311	32.1183	-70.9936	32.1133	173.629	32.1063	364.666	32.1183	571.189	32.1063	733.977	32.1183	947.031	32.1183	1189.63	32.1353	1444.97	32.1333	1608.84	32.1393	1810.62	32.0903	1988.43
32.122	-756.481	32.115	-535.199	32.126	-301.173	32.138	-74.6149	32.133	182.766	32.126	359.478	32.138	564.704	32.126	732.716	32.138	959.425	32.138	1193.08	32.155	1442.16	32.153	1609.02	32.159	1814.12	32.11	1985.25
32.1417	-758.447	32.1347	-540.355	32.1457	-316.165	32.1577	-73.9024	32.1527	186.504	32.1457	364.29	32.1577	560.875	32.1457	730.044	32.1577	958.977	32.1577	1205.26	32.1747	1431.84	32.1727	1618.29	32.1787	1817.76	32.1297	1992.59
32.1614	-768.796	32.1544	-530.319	32.1654	-313.347	32.1774	-75.1638	32.1724	181.011	32.1654	367.003	32.1774	562.821	32.1654	743.555	32.1774	955.636	32.1774	1217.02	32.1944	1408.22	32.1924	1625.92	32.1984	1829.13	32.1494	2009.63
32.1811	-764.068	32.1741	-541.436	32.1851	-315.108	32.1971	-75.6628	32.1921	174.482	32.1851	368.897	32.1971	572.064	32.1851	747.228	32.1971	961.825	32.1971	1214.98	32.2141	1386.95	32.2121	1630.76	32.2181	1828.85	32.1691	2029.13
32.2007	-766.245	32.1937	-550.266	32.2047	-313.554	32.2167	-70.315	32.2117	162.617	32.2047	375.792	32.2167	586.082	32.2047	749.647	32.2167	953.317	32.2167	1214.16	32.2337	1381.74	32.2317	1635.73	32.2377	1832.81	32.1887	2042.13
32.2204	-767.395	32.2134	-562.517	32.2244	-301.04	32.2364	-61.0611	32.2314	145.179	32.2244	369.625	32.2364	598.563	32.2244	749.521	32.2364	950.33	32.2364	1209.96	32.2534	1375.49	32.2514	1636.39	32.2574	1828.36	32.2084	2036.21
32.2401	-767.121	32.2331	-567.749	32.2441	-295.027	32.2561	-48.6397	32.2511	146.268	32.2441	374.634	32.2561	607.418	32.2441	744.459	32.2561	947.732	32.2561	1201.17	32.2731	1395.75	32.2711	1629.31	32.2771	1821.51	32.2281	2019.24
32.2598	-756.142	32.2528	-559.807	32.2638	-290.841	32.2758	-48.6843	32.2708	157.957	32.2638	371.341	32.2758	606.944	32.2638	746.028	32.2758	949.218	32.2758	1188.53	32.2928	1406.36	32.2908	1622	32.2968	1822.32	32.2478	2018.18
32.2795	-745.888	32.2725	-552.964	32.2835	-299.316	32.2955	-49.5706	32.2905	169.955	32.2835	376.896	32.2955	593.035	32.2835	753.313	32.2955	963.749	32.2955	1203.75	32.3125	1420.53	32.3105	1611.9	32.3165	1815.03	32.2675	2013.33
32.2991	-739.266	32.2921	-530.437	32.3031	-307.663	32.3151	-55.8725	32.3101	184.282	32.3031	390.136	32.3151	579.929	32.3031	756.667	32.3151	969.398	32.3151	1213.65	32.3321	1429.34	32.3301	1606.2	32.3361	1816.04	32.2871	2001.96
32.3188	-743.249	32.3118	-528.2	32.3228	-317.993	32.3348	-61.4631	32.3298	192.89	32.3228	404.638	32.3348	562.047	32.3228	754.775	32.3348	979.551	32.3348	1222.14	32.3518	1411.13	32.3498	1605.94	32.3558	1806.04	32.3068	2005.47
32.3385	-742.115	32.3315	-530.909	32.3425	-328.704	32.3545	-61.3787	32.3495	197.722	32.3425	416.837	32.3545	556.701	32.3425	751.004	32.3545	984.226	32.3545	1230.51	32.3715	1403.65	32.3695	1614.09	32.3755	1801.02	32.3265	2004.5
32.3582	-753.09	32.3512	-533.324	32.3622	-319.623	32.3742	-66.9974	32.3692	192.477	32.3622	407.124	32.3742	550.25	32.3622	748.612	32.3742	985.848	32.3742	1230.9	32.3912	1392.97	32.3892	1614.22	32.3952	1805	32.3462	2016.29
32.3779	-756.441	32.3709	-548.829	32.3819	-322.298	32.3939	-71.2149	32.3889	178.507	32.3819	385.01	32.3939	553.676	32.3819	750.139	32.3939	979.609	32.3939	1223.76	32.4109	1387.21	32.4089	1611.8	32.4149	1789.95	32.3659	2027.35
32.3975	-756.056	32.3905	-556.144	32.4015	-308.368	32.4135	-70.1939	32.4085	171.191	32.4015	373.829	32.4135	559.902	32.4015	753.314	32.4135	974.615	32.4135	1216.13	32.4305	1398.78	32.4285	1609.24	32.4345	1793.98	32.3855	2028.87
32.4172	-758.67	32.4102	-559.316	32.4212	-292.284	32.4332	-79.625	32.4282	171.612	32.4212	361.049	32.4332	564.126	32.4212	756.84	32.4332	962.489	32.4332	1198.8	32.4502	1396.17	32.4482	1605.98	32.4542	1797.66	32.4052	2024.23
32.4369	-747.664	32.4299	-558.266	32.4409	-300.414	32.4529	-74.7035	32.4479	180.614	32.4409	360.403	32.4529	569.003	32.4409	757.62	32.4529	950.725	32.4529	1193.69	32.4699	1407.09	32.4679	1601.72	32.4739	1807.54	32.4249	2020.05
32.4566	-729.755	32.4496	-551.419	32.4606	-294.95	32.4726	-72.6165	32.4676	185.098	32.4606	360.836	32.4726	562.087	32.4606	752.844	32.4726	956.043	32.4726	1192.89	32.4896	1397.01	32.4876	1605.78	32.4936	1822.62	32.4446	2016.81
32.4763	-722.778	32.4693	-550.395	32.4803	-304.611	32.4923	-76.1547	32.4873	179.982	32.4803	370.808	32.4923	561.218	32.4803	751.667	32.4923	959.066	32.4923	1202.15	32.5093	1406.96	32.5073	1600.2	32.5133	1823.81	32.4643	2015.31
32.496	-725.435	32.489	-542.825	32.5	-313.406	32.512	-76.6667	32.507	175.58	32.5	384.27	32.512	564.947	32.5	748.592	32.512	966.129	32.512	1211.22	32.529	1413.97	32.527	1604.3	32.533	1823.8	32.484	2007.53
32.5156	-725.353	32.5086	-545.973	32.5196	-311.851	32.5316	-67.8948	32.5266	169.905	32.5196	387.937	32.5316	564.887	32.5196	744.738	32.5316	971.575	32.5316	1210.52	32.5486	1402.42	32.5466	1603.02	32.5526	1812.3	32.5036	2002.71
32.5353	-735.127	32.5283	-558.691	32.5393	-320.191	32.5513	-63.9694	32.5463	166.209	32.5393	384.043	32.5513	577.751	32.5393	751.606	32.5513	972.292	32.5513	1214.87	32.5683	1409.52	32.5663	1605.19	32.5723	1796.26	32.5233	1998.93
32.555	-748.973	32.548	-550.638	32.559	-318.225	32.571	-64.7713	32.566	165.595	32.559	374.501	32.571	576.866	32.559	748.673	32.571	968.861	32.571	1218.66	32.588	1405.55	32.586	1598.31	32.592	1784.9	32.543	1994.96
32.5747	-765.408	32.5677	-542.166	32.5787	-309.168	32.5907	-58.619	32.5857	165.736	32.5787	358.811	32.5907	579.991	32.5787	757.722	32.5907	955.24	32.5907	1221.69	32.6077	1404.32	32.6057	1600.76	32.6117	1777.04	32.5627	1998.94
32.5944	-769.85	32.5874	-530.913	32.5984	-304.013	32.6104	-62.4494	32.6054	175.36	32.5984	356.322	32.6104	582.079	32.5984	753.087	32.6104	956.272	32.6104	1224.66	32.6274	1406	32.6254	1601.9	32.6314	1782.58	32.5824	1996.38
32.614	-775.797	32.607	-527.185	32.618	-299.964	32.63	-67.4799	32.625	189.12	32.618	359.718	32.63	576.682	32.618	751.476	32.63	951.559	32.63	1215.56	32.647	1396.37	32.645	1603.98	32.651	1797.51	32.602	1992
32.6337	-766.791	32.6267	-529.23	32.6377	-295.742	32.6497	-67.3036	32.6447	188.431	32.6377	356.5	32.6497	578.347	32.6377	742.74	32.6497	955.407	32.6497	1218.33	32.6667	1395.96	32.6647	1613.94	32.6707	1810	32.6217	1989.56
32.6534	-757.701	32.6464	-533.744	32.6574	-283.778	32.6694	-67.5966	32.6644	190.106	32.6574	367.819	32.6694	573.47	32.6574	737.992	32.6694	965.66	32.6694	1217.6	32.6864	1391	32.6844	1616.54	32.6904	1821.27	32.6414	1994.13
32.6731	-754.723	32.6661	-547.029	32.6771	-285.837	32.6891	-72.8983	32.6841	181.677	32.6771	373.925	32.6891	576.077	32.6771	742.313	32.6891	966.293	32.6891	1208.01	32.7061	1398.69	32.7041	1597.74	32.7101	1823.46	32.6611	2014.71
32.6928	-743.401	32.6858	-560.001	32.6968	-284.457	32.7088	-70.6889	32.7038	167.908	32.6968	374.609	32.7088	573.513	32.6968	737.61	32.7088	968.744	32.7088	1200.97	32.7258	1393.98	32.7238	1600.73	32.7298	1820.6	32.6808	2024.23
32.7125	-741.339	32.7055	-566.536	32.7165	-283.992	32.7285	-67.2181	32.7235	157.429	32.7165	377.471	32.7285	565.08	32.7165	745.025	32.7285	956.396	32.7285	1193.39	32.7455	1394.32	32.7435	1589.18	32.7495	1818.98	32.7005	2025.75
32.7321	-744.761	32.7251	-580.251	32.7361	-299.763	32.7481	-67.3752	32.7431	152.267	32.7361	373.361	32.7481	570.259	32.7361	755.089	32.7481	944.77	32.7481	1190.73	32.7651	1391.91	32.7631	1591.24	32.7691	1816.81	32.7201	2023.89
32.7518	-756.292	32.7448	-576.635	32.7558	-309.581	32.7678	-68.7916	32.7628	143.825	32.7558	386.194	32.7678	567.385	32.7558	753.203	32.7678	941.056	32.7678	1194.12	32.7848	1393.92	32.7828	1594.08	32.7888	1812.76	32.7398	2024.32
32.7715	-772.228	32.7645	-561.684	32.7755	-311.163	32.7875	-72.0304	32.7825	151.49	32.7755	387.177	32.7875	566.591	32.7755	757.474	32.7875	930.515	32.7875	1192.78	32.8045	1401.2	32.8025	1605.57	32.8085	1815.53	32.7595	2022.97
32.7912	-778.609	32.7842	-553.536	32.7952	-329.261	32.8072	-81.3517	32.8022	161.529	32.7952	384.262	32.8072	583.732	32.7952	747.775	32.8072	942.304	32.8072	1192.91	32.8242	1408.03	32.8222	1612.52	32.8282	1807.18	32.7792	2018.52
32.8109	-781.207	32.8039	-551.266	32.8149	-330.553	32.8269	-76.9384	32.8219	170.255	32.8149	387.014	32.8269	583.442	32.8149	746.805	32.8269	955.698	32.8269	1206.61	32.8439	1412.7	32.8419	1617.61	32.8479	1806.86	32.7989	2014.5
32.8305	-776.285	32.8235	-545.331	32.8345	-326.917	32.8465	-74.1075	32.8415	170.06	32.8345	372.146	32.8465	588.96	32.8345	746.105	32.8465	970.47	32.8465	1215.03	32.8635	1416.2	32.8615	1623.53	32.8675	1805.07	32.8185	2008.99
32.8502	-758.5	32.8432	-548.965	32.8542	-320.782	32.8662	-68.5059	32.8612	165.273	32.8542	375.907	32.8662	586.632	32.8542	743.776	32.8662	983.253	32.8662	1216.82	32.8832	1407.72	32.8812	1626.39	32.8872	1800.31	32.8382	2013.94
32.8699	-737.031	32.8629	-565.169	32.8739	-321.508	32.8859	-70.5603	32.8809	151.729	32.8739	373.885	32.8859	579.671	32.8739	749.256	32.8859	979.554	32.8859	1213.82	32.9029	1396.12	32.9009	1622.88	32.9069	1800.86	32.8579	2020.35
32.8896	-718.891	32.8826	-562.14	32.8936	-321.398	32.9056	-70.4523	32.9006	139.998	32.8936	371.39	32.9056	566.966	32.8936	746.824	32.9056	974.977	32.9056	1203.94	32.9226	1386.66	32.9206	1631.28	32.9266	1810.1	32.8776	2018.25
32.9093	-728.72	32.9023	-570.869	32.9133	-311.138	32.9253	-62.5457	32.9203	144.422	32.9133	378.518	32.9253	564.985	32.9133	753.957	32.9253	961.653	32.9253	1190.85	32.9423	1384.23	32.9403	1636.67	32.9463	1820.68	32.8973	2011.42
32.9289	-734.638	32.9219	-571.718	32.9329	-309.214	32.9449	-57.4933	32.9399	158.319	32.9329	377.339	32.9449	565.02	32.9329	761.524	32.9449	950.493	32.9449	1181.69	32.9619	1372.6	32.9599	1630.35	32.9659	1827.85	32.9169	1994.81
32.9486	-757.482	32.9416	-571.827	32.9526	-307.33	32.9646	-52.9154	32.9596	164.987	32.9526	381.059	32.9646	559.215	32.9526	764.375	32.9646	958.801	32.9646	1180.4	32.9816	1382.33	32.9796	1622.43	32.9856	1822.86	32.9366	1994.98
32.9683	-764.734	32.9613	-569.031	32.9723	-299.325	32.9843	-46.8663	32.9793	182.364	32.9723	371.097	32.9843	559.17	32.9723	760.837	32.9843	960.966	32.9843	1178.2	33.0013	1394.82	32.9993	1618.51	33.0053	1816.82	32.9563	2003.47
32.988	-765.327	32.981	-562.409	32.992	-302.211	33.004	-56.3433	32.999	185.189	32.992	361.937	33.004	567.214	32.992	754.485	33.004	965.867	33.004	1188.14	33.021	1406.48	33.019	1610.27	33.025	1804	32.976	2006.5
33.0077	-761.16	33.0007	-560.436	33.0117	-303.355	33.0237	-50.8716	33.0187	185.361	33.0117	358.276	33.0237	560.92	33.0117	745.138	33.0237	966.498	33.0237	1216.11	33.0407	1413.85	33.0387	1605.51	33.0447	1800.99	32.9957	2019.51
33.0274	-752.445	33.0204	-548.969	33.0314	-302.943	33.0434	-53.106	33.0384	179.508	33.0314	351.884	33.0434	559.936	33.0314	733.969	33.0434	976.223	33.0434	1226.96	33.0604	1418.15	33.0584	1607.31	33.0644	1796.72	33.0154	2014.19
33.047	-739.542	33.04	-549.803	33.051	-305.303	33.063	-71.6963	33.058	166.241	33.051	359.677	33.063	562.034	33.051	728.797	33.063	974.982	33.063	1240.77	33.08	1408.74	33.078	1622.2	33.084	1794.76	33.035	2020.03
33.0667	-735.794	33.0597	-554.463	33.0707	-307.768	33.0827	-82.8449	33.0777	150.844	33.0707	364.194	33.0827	561.502	33.0707	733.344	33.0827	969.09	33.0827	1243.7	33.0997	1402.11	33.0977	1635.52	33.1037	1803.18	33.0547	2020.77
33.0864	-747.275	33.0794	-552.171	33.0904	-304.562	33.1024	-85.9058	33.0974	143.881	33.0904	372.676	33.1024	567.865	33.0904	740.298	33.1024	966.778	33.1024	1231.41	33.1194	1395.3	33.1174	1641.38	33.1234	1817.62	33.0744	2004.84
33.1061	-771.769	33.0991	-565.995	33.1101	-295.899	33.1221	-82.7437	33.1171	143.849	33.1101	367.561	33.1221	570.723	33.1101	744.896	33.1221	955.239	33.1221	1219.08	33.1391	1388.11	33.1371	1643.39	33.1431	1820.17	33.0941	1996.06
33.1258	-785.616	33.1188	-573.721	33.1298	-296.693	33.1418	-75.0361	33.1368	148.521	33.1298	362.868	33.1418	566.791	33.1298	753.762	33.1418	953.215	33.1418	1212.92	33.1588	1375.62	33.1568	1622.45	33.1628	1814.63	33.1138	1983.5
33.1454	-791.27	33.1384	-587.054	33.1494	-305.589	33.1614	-59.3962	33.1564	149.173	33.1494	366.09	33.1614	567.319	33.1494	751.611	33.1614	956.352	33.1614	1207.91	33.1784	1386.5	33.1764	1596.34	33.1824	1807.13	33.1334	1982.03
33.1651	-775.405	33.1581	-580.006	33.1691	-307.739	33.1811	-42.7612	33.1761	141.66	33.1691	359.685	33.1811	569.887	33.1691	750.291	33.1811	944.29	33.1811	1198.96	33.1981	1398.62	33.1961	1596.4	33.2021	1798.81	33.1531	1998.97
33.1848	-759.093	33.1778	-570.306	33.1888	-307.461	33.2008	-44.0115	33.1958	139.825	33.1888	366.754	33.2008	569.063	33.1888	744.661	33.2008	942.319	33.2008	1201.95	33.2178	1401.11	33.2158	1590.95	33.2218	1784.83	33.1728	1997.43
33.2045	-744.903	33.1975	-551.415	33.2085	-314.798	33.2205	-48.4091	33.2155	143.307	33.2085	368.323	33.2205	573.756	33.2085	733.725	33.2205	936.415	33.2205	1214.39	33.2375	1416.35	33.2355	1596.14	33.2415	1785.12	33.1925	2008.21
33.2242	-753.245	33.2172	-539.414	33.2282	-305.154	33.2402	-62.5621	33.2352	156.006	33.2282	365.713	33.2402	568.261	33.2282	729.14	33.2402	946.693	33.2402	1200.19	33.2572	1419.34	33.2552	1612.37	33.2612	1791.94	33.2122	2002.17
33.2439	-752.838	33.2369	-529.56	33.2479	-310.158	33.2599	-81.5456	33.2549	167.91	33.2479	373.802	33.2599	560.239	33.2479	736.875	33.2599	943.242	33.2599	1201.3	33.2769	1409.38	33.2749	1623.18	33.2809	1805.89	33.2319	2002.58
33.2635	-758.378	33.2565	-522.482	33.2675	-309.271	33.2795	-96.0429	33.2745	171.08	33.2675	378.223	33.2795	562.727	33.2675	741.569	33.2795	948.93	33.2795	1189.37	33.2965	1403.41	33.2945	1629.82	33.3005	1818.37	33.2515	1994.02
33.2832	-751.543	33.2762	-539.85	33.2872	-313.088	33.2992	-95.3933	33.2942	169.3	33.2872	381.637	33.2992	565.374	33.2872	747.583	33.2992	954.727	33.2992	1171.9	33.3162	1398.38	33.3142	1621.79	33.3202	1832.63	33.2712	1985.17
33.3029	-766.756	33.2959	-550.423	33.3069	-320.243	33.3189	-94.575	33.3139	165.384	33.3069	372.807	33.3189	559.653	33.3069	750.04	33.3189	960.153	33.3189	1175.37	33.3359	1392.2	33.3339	1612.29	33.3399	1839.97	33.2909	1982.06
33.3226	-767.078	33.3156	-562.546	33.3266	-327.309	33.3386	-83.3598	33.3336	154.078	33.3266	373.302	33.3386	563.454	33.3266	745.918	33.3386	960.967	33.3386	1184.37	33.3556	1386.01	33.3536	1601.81	33.3596	1838.77	33.3106	1984.87
33.3423	-758.521	33.3353	-578.202	33.3463	-333.893	33.3583	-68.3998	33.3533	146.815	33.3463	374.045	33.3583	568.158	33.3463	738.207	33.3583	961.621	33.3583	1186.44	33.3753	1397.2	33.3733	1593.53	33.3793	1828.79	33.3303	1992.2
33.3619	-762.956	33.3549	-566.136	33.3659	-330.331	33.3779	-60.7938	33.3729	140.256	33.3659	373.908	33.3779	572.073	33.3659	738.645	33.3779	956.032	33.3779	1198.78	33.3949	1395.04	33.3929	1597.37	33.3989	1812.04	33.3499	2000.84
33.3816	-763.059	33.3746	-561.628	33.3856	-322.752	33.3976	-62.4498	33.3926	146.933	33.3856	378.247	33.3976	573.431	33.3856	731.241	33.3976	959.017	33.3976	1216.48	33.4146	1396.57	33.4126	1603.1	33.4186	1787.42	33.3696	2004.23
33.4013	-767.303	33.3943	-554.776	33.4053	-311.774	33.4173	-55.9484	33.4123	156.047	33.4053	364.844	33.4173	575.917	33.4053	730.581	33.4173	957.662	33.4173	1216.69	33.4343	1401.71	33.4323	1611.79	33.4383	1781.78	33.3893	2009.9
33.421	-773.175	33.414	-560.141	33.425	-302.485	33.437	-59.311	33.432	166.814	33.425	360.473	33.437	561.334	33.425	736.475	33.437	963.952	33.437	1205.78	33.454	1398.19	33.452	1629.41	33.458	1775.49	33.409	2010.69
33.4407	-770.581	33.4337	-556.695	33.4447	-310.135	33.4567	-59.4168	33.4517	169.706	33.4447	371.188	33.4567	556.07	33.4447	750.089	33.4567	963.344	33.4567	1213.11	33.4737	1400.07	33.4717	1641.56	33.4777	1780.61	33.4287	2014.39
33.4603	-770.847	33.4533	-557.598	33.4643	-313.303	33.4763	-70.6187	33.4713	168.489	33.4643	372.804	33.4763	562.732	33.4643	759.617	33.4763	963.813	33.4763	1211.03	33.4933	1396.84	33.4913	1637.81	33.4973	1781.86	33.4483	2013.92
33.48	-757.803	33.473	-566.613	33.484	-320.776	33.496	-67.8513	33.491	163.43	33.484	380.206	33.496	563.252	33.484	761.672	33.496	975.51	33.496	1205.16	33.513	1395.61	33.511	1630.45	33.517	1799.15	33.468	2013.28
33.4997	-761.141	33.4927	-552.602	33.5037	-325.289	33.5157	-69.1176	33.5107	151.837	33.5037	383.296	33.5157	562.145	33.5037	760.409	33.5157	975.545	33.5157	1218.65	33.5327	1400.88	33.5307	1626.03	33.5367	1811.82	33.4877	2006.03
33.5194	-761.265	33.5124	-553.41	33.5234	-324.68	33.5354	-66.8202	33.5304	143.671	33.5234	376.711	33.5354	566.268	33.5234	747.473	33.5354	971.194	33.5354	1224.88	33.5524	1405.71	33.5504	1626.71	33.5564	1812.76	33.5074	2009.15
33.5391	-759.584	33.5321	-557.061	33.5431	-333.735	33.5551	-63.0845	33.5501	141.605	33.5431	372.899	33.5551	566.275	33.5431	742.074	33.5551	967.577	33.5551	1214.43	33.5721	1414.87	33.5701	1620.5	33.5761	1820.93	33.5271	2009.41
33.5588	-759.012	33.5518	-549.129	33.5628	-332.875	33.5748	-72.6268	33.5698	147.326	33.5628	376.953	33.5748	568.162	33.5628	733.665	33.5748	955.916	33.5748	1216.19	33.5918	1421.82	33.5898	1605	33.5958	1818.77	33.5468	2011.05
33.5784	-759.407	33.5714	-551.068	33.5824	-329.336	33.5944	-74.5072	33.5894	160.755	33.5824	372.004	33.5944	567.176	33.5824	730.124	33.5944	952.368	33.5944	1212.04	33.6114	1426.67	33.6094	1617.65	33.6154	1812.21	33.5664	2016.8
33.5981	-758.092	33.5911	-556.068	33.6021	-311.013	33.6141	-57.5758	33.6091	163.856	33.6021	366.026	33.6141	563.144	33.6021	734.495	33.6141	945.863	33.6141	1192.93	33.6311	1420.53	33.6291	1617.96	33.6351	1819.08	33.5861	2010.38
33.6178	-763.964	33.6108	-563.242	33.6218	-308.674	33.6338	-58.3922	33.6288	172.227	33.6218	370.104	33.6338	558.079	33.6218	742.761	33.6338	937.614	33.6338	1185.68	33.6508	1421.5	33.6488	1611.73	33.6548	1810.57	33.6058	2015.45
33.6375	-773.533	33.6305	-570.028	33.6415	-310.532	33.6535	-54.529	33.6485	176.481	33.6415	378.533	33.6535	559.568	33.6415	753.711	33.6535	935.873	33.6535	1187.82	33.6705	1410.64	33.6685	1618.24	33.6745	1806.83	33.6255	2011.43
33.6572	-771.43	33.6502	-573.023	33.6612	-308.353	33.6732	-59.9977	33.6682	172.569	33.6612	379.379	33.6732	561.339	33.6612	761.072	33.6732	928.265	33.6732	1188.91	33.6902	1393.25	33.6882	1607.17	33.6942	1804.8	33.6452	2000.16
33.6768	-766.582	33.6698	-564.288	33.6808	-310.125	33.6928	-50.788	33.6878	160.922	33.6808	387.724	33.6928	564.742	33.6808	760.47	33.6928	945.012	33.6928	1187.58	33.7098	1390.55	33.7078	1594.02	33.7138	1804.03	33.6648	1993.18
33.6965	-760.765	33.6895	-556.722	33.7005	-300.656	33.7125	-60.0538	33.7075	154.497	33.7005	382.303	33.7125	571.613	33.7005	754.032	33.7125	955.058	33.7125	1204.29	33.7295	1380.63	33.7275	1587.21	33.7335	1802.75	33.6845	1989.57
33.7162	-768.688	33.7092	-560.425	33.7202	-300.093	33.7322	-68.8982	33.7272	154.908	33.7202	372.41	33.7322	577.688	33.7202	750.554	33.7322	963.441	33.7322	1201.8	33.7492	1379.19	33.7472	1585.18	33.7532	1798.01	33.7042	1991.85
33.7359	-759.926	33.7289	-548.781	33.7399	-313.252	33.7519	-79.0245	33.7469	154.187	33.7399	367.162	33.7519	578.917	33.7399	742.391	33.7519	977.154	33.7519	1193.32	33.7689	1387.15	33.7669	1592.53	33.7729	1802.21	33.7239	2000.57
33.7556	-757.632	33.7486	-548.915	33.7596	-310.281	33.7716	-87.8762	33.7666	160.354	33.7596	362.535	33.7716	583.777	33.7596	729.368	33.7716	979.077	33.7716	1203.58	33.7886	1400.55	33.7866	1608.98	33.7926	1796.17	33.7436	2004.55
33.7753	-770.098	33.7683	-549.439	33.7793	-320.52	33.7913	-89.6574	33.7863	159.283	33.7793	350.713	33.7913	576.535	33.7793	736.384	33.7913	973.844	33.7913	1202.09	33.8083	1403.64	33.8063	1622.39	33.8123	1797.52	33.7633	2005.37
33.7949	-769.414	33.7879	-551.017	33.7989	-315.851	33.8109	-74.5088	33.8059	160.326	33.7989	353.841	33.8109	567.37	33.7989	743.382	33.8109	959.595	33.8109	1190.41	33.8279	1402.72	33.8259	1618.89	33.8319	1800.18	33.7829	2002.83
33.8146	-782.377	33.8076	-555.229	33.8186	-319.048	33.8306	-80.3213	33.8256	158.644	33.8186	354.232	33.8306	568.508	33.8186	739.504	33.8306	947.876	33.8306	1199.23	33.8476	1409.38	33.8456	1601.72	33.8516	1798.52	33.8026	2012.49
33.8343	-776.893	33.8273	-545.564	33.8383	-329.388	33.8503	-74.5815	33.8453	153.442	33.8383	358.734	33.8503	560.669	33.8383	740.054	33.8503	935.013	33.8503	1204.9	33.8673	1405.59	33.8653	1601.7	33.8713	1811.96	33.8223	2009.33
33.854	-766.337	33.847	-539.075	33.858	-327.897	33.87	-65.7119	33.865	140.888	33.858	366.805	33.87	560.848	33.858	743.549	33.87	925.28	33.87	1199.44	33.887	1412.45	33.885	1602.53	33.891	1819.73	33.842	2004.72
33.8737	-757.615	33.8667	-525.837	33.8777	-318.572	33.8897	-62.6942	33.8847	133.217	33.8777	372.324	33.8897	568.53	33.8777	737.456	33.8897	941.889	33.8897	1205.54	33.9067	1422.14	33.9047	1599.48	33.9107	1827.21	33.8617	2009.65
33.8933	-753.474	33.8863	-528.32	33.8973	-306.926	33.9093	-65.2701	33.9043	144.559	33.8973	367.962	33.9093	581.567	33.8973	740.144	33.9093	956.29	33.9093	1205.79	33.9263	1411.04	33.9243	1608.92	33.9303	1826.53	33.8813	2004.89
33.913	-752.216	33.906	-535.197	33.917	-310.94	33.929	-53.3758	33.924	150.874	33.917	370.65	33.929	586.025	33.917	750.234	33.929	973.844	33.929	1207	33.946	1417.07	33.944	1627.01	33.95	1823.46	33.901	2009.52
33.9327	-741.155	33.9257	-540.413	33.9367	-311.46	33.9487	-56.9494	33.9437	163.285	33.9367	368.099	33.9487	592.404	33.9367	744.34	33.9487	988.419	33.9487	1198.79	33.9657	1414.92	33.9637	1641.39	33.9697	1817.41	33.9207	2010.09
33.9524	-743.768	33.9454	-552.623	33.9564	-316.092	33.9684	-51.393	33.9634	167.209	33.9564	363.868	33.9684	589.834	33.9564	744.938	33.9684	990.419	33.9684	1206.17	33.9854	1411.37	33.9834	1648.3	33.9894	1798.26	33.9404	2002.15
33.9721	-756.708	33.9651	-557.851	33.9761	-323.755	33.9881	-61.5472	33.9831	159.125	33.9761	360.533	33.9881	572.313	33.9761	758.609	33.9881	969.192	33.9881	1193.72	34.0051	1396.59	34.0031	1633.53	34.0091	1788.48	33.9601	1999.9
33.9917	-761.157	33.9847	-566.463	33.9957	-327.255	34.0077	-61.8892	34.0027	159.834	33.9957	366.619	34.0077	569.116	33.9957	755.645	34.0077	950.082	34.0077	1189.59	34.0247	1389.02	34.0227	1621.64	34.0287	1790.19	33.9797	2001.25
34.0114	-777.101	34.0044	-559.746	34.0154	-331.193	34.0274	-83.7869	34.0224	144.812	34.0154	364.571	34.0274	565.667	34.0154	752.92	34.0274	931.661	34.0274	1203.65	34.0444	1392.19	34.0424	1603.24	34.0484	1793.47	33.9994	2002.32
34.0311	-778.767	34.0241	-540.856	34.0351	-327.815	34.0471	-86.2586	34.0421	137.87	34.0351	367.992	34.0471	563.31	34.0351	748.002	34.0471	924.895	34.0471	1195.14	34.0641	1395.8	34.0621	1597.48	34.0681	1801.67	34.0191	2003.16
34.0508	-769.602	34.0438	-529.029	34.0548	-318.401	34.0668	-82.9098	34.0618	131.551	34.0548	372.776	34.0668	568.037	34.0548	740.673	34.0668	927.514	34.0668	1193.99	34.0838	1406.33	34.0818	1606.63	34.0878	1806.71	34.0388	2002.54
34.0705	-757.793	34.0635	-517.103	34.0745	-311.436	34.0865	-83.8517	34.0815	136.398	34.0745	375.613	34.0865	571.352	34.0745	728.817	34.0865	953.014	34.0865	1192.34	34.1035	1412.49	34.1015	1610.6	34.1075	1813.47	34.0585	2001.64
34.0902	-744.971	34.0832	-517.213	34.0942	-311.896	34.1062	-63.9919	34.1012	152.511	34.0942	370.336	34.1062	567.6	34.0942	735.849	34.1062	970.621	34.1062	1189.85	34.1232	1414.02	34.1212	1615.43	34.1272	1805.33	34.0782	1993.75
34.1098	-733.906	34.1028	-524.213	34.1138	-314.093	34.1258	-48.1812	34.1208	165.104	34.1138	373.609	34.1258	566.076	34.1138	740.362	34.1258	986.503	34.1258	1202.44	34.1428	1417.55	34.1408	1627.92	34.1468	1808.04	34.0978	1998.61
34.1295	-730.358	34.1225	-538.567	34.1335	-315.783	34.1455	-59.3807	34.1405	177.413	34.1335	372.691	34.1455	564.254	34.1335	739.609	34.1455	991.193	34.1455	1203.9	34.1625	1403.15	34.1605	1629.15	34.1665	1807.34	34.1175	1995.6
34.1492	-740.896	34.1422	-552.269	34.1532	-331.053	34.1652	-67.4929	34.1602	175.595	34.1532	377.155	34.1652	556.281	34.1532	746.349	34.1652	987.345	34.1652	1205.07	34.1822	1401.23	34.1802	1630.81	34.1862	1797.14	34.1372	2001.19
34.1689	-755.824	34.1619	-551.629	34.1729	-322.8	34.1849	-82.9999	34.1799	163.557	34.1729	373.154	34.1849	548.881	34.1729	754.043	34.1849	966.867	34.1849	1203.02	34.2019	1392.21	34.1999	1622.01	34.2059	1805.7	34.1569	2008.69
34.1886	-786.265	34.1816	-558.34	34.1926	-324.353	34.2046	-84.8194	34.1996	160.698	34.1926	377.486	34.2046	552.531	34.1926	754.595	34.2046	961.123	34.2046	1208.4	34.2216	1390.43	34.2196	1615.07	34.2256	1815.79	34.1766	2009.97
34.2082	-803.742	34.2012	-556.201	34.2122	-321.726	34.2242	-90.3057	34.2192	152.268	34.2122	375.299	34.2242	555.174	34.2122	761.264	34.2242	946.272	34.2242	1208.96	34.2412	1394.01	34.2392	1610.27	34.2452	1818.66	34.1962	2006.56
34.2279	-805.855	34.2209	-544.325	34.2319	-309.604	34.2439	-75.7752	34.2389	147.899	34.2319	373.641	34.2439	568.26	34.2319	758.033	34.2439	945.682	34.2439	1199.26	34.2609	1400.73	34.2589	1603.3	34.2649	1816.72	34.2159	2000.47
34.2476	-802.116	34.2406	-533.783	34.2516	-312.532	34.2636	-67.267	34.2586	149.847	34.2516	369.275	34.2636	574.866	34.2516	753.871	34.2636	946.237	34.2636	1199.91	34.2806	1401.48	34.2786	1600.03	34.2846	1809.77	34.2356	1996.05
34.2673	-787.7	34.2603	-530.981	34.2713	-307.954	34.2833	-52.0709	34.2783	152.343	34.2713	368.396	34.2833	568.989	34.2713	744.955	34.2833	962.388	34.2833	1188.26	34.3003	1399.58	34.2983	1601.59	34.3043	1792.63	34.2553	1988.34
34.287	-761.566	34.28	-529.803	34.291	-309.744	34.303	-45.9036	34.298	159.261	34.291	358.807	34.303	559.905	34.291	746.889	34.303	968.104	34.303	1188.84	34.32	1397.35	34.318	1593.54	34.324	1789.63	34.275	1987.82
34.3067	-750.338	34.2997	-536.858	34.3107	-306.68	34.3227	-62.8659	34.3177	165.449	34.3107	364.995	34.3227	561.232	34.3107	741.224	34.3227	969.58	34.3227	1186.1	34.3397	1395.37	34.3377	1598.46	34.3437	1788.69	34.2947	1996.16
34.3263	-735.201	34.3193	-542.379	34.3303	-309.653	34.3423	-69.7791	34.3373	171.968	34.3303	373.694	34.3423	559.547	34.3303	735.336	34.3423	967.607	34.3423	1190.65	34.3593	1387.74	34.3573	1603.87	34.3633	1800.67	34.3143	2005.74
34.346	-726.924	34.339	-552.835	34.35	-314.206	34.362	-67.7081	34.357	168.321	34.35	375.981	34.362	564.987	34.35	738.154	34.362	956.512	34.362	1180.39	34.379	1397.24	34.377	1608.54	34.383	1812.1	34.334	2014.85
34.3657	-728.207	34.3587	-550.656	34.3697	-305.839	34.3817	-70.3304	34.3767	161.969	34.3697	376.43	34.3817	567.909	34.3697	744.276	34.3817	948.185	34.3817	1186.46	34.3987	1401.48	34.3967	1599.37	34.4027	1817.91	34.3537	2014.91
34.3854	-738.556	34.3784	-560.344	34.3894	-308.539	34.4014	-64.9628	34.3964	163.096	34.3894	377.479	34.4014	578.346	34.3894	746.038	34.4014	948.923	34.4014	1190.43	34.4184	1412.4	34.4164	1601.57	34.4224	1819.75	34.3734	2012.23
34.4051	-739.787	34.3981	-562.924	34.4091	-313.018	34.4211	-50.4656	34.4161	161.462	34.4091	374.325	34.4211	582.189	34.4091	751.732	34.4211	946.621	34.4211	1192.46	34.4381	1424.22	34.4361	1601.19	34.4421	1826.25	34.3931	2000.17
34.4247	-749.776	34.4177	-556.011	34.4287	-319.856	34.4407	-43.666	34.4357	160.225	34.4287	379.084	34.4407	581.237	34.4287	752.152	34.4407	942.739	34.4407	1202.25	34.4577	1427.38	34.4557	1598.58	34.4617	1818.87	34.4127	1995.08
34.4444	-766.041	34.4374	-548.946	34.4484	-329.952	34.4604	-50.2469	34.4554	160.135	34.4484	385.552	34.4604	577.475	34.4484	744.779	34.4604	948.014	34.4604	1205.09	34.4774	1421.35	34.4754	1602.19	34.4814	1804.55	34.4324	1992.06
34.4641	-754.424	34.4571	-551.709	34.4681	-325.233	34.4801	-55.1478	34.4751	150.474	34.4681	391.142	34.4801	566.06	34.4681	741.311	34.4801	950.021	34.4801	1204.04	34.4971	1415.77	34.4951	1619.42	34.5011	1797.77	34.4521	1989.76
34.4838	-763.498	34.4768	-549.731	34.4878	-321.055	34.4998	-62.6149	34.4948	146.713	34.4878	389.107	34.4998	558.831	34.4878	742.35	34.4998	952.135	34.4998	1202.22	34.5168	1403	34.5148	1613.48	34.5208	1805.19	34.4718	2002.71
34.5035	-776.433	34.4965	-552.381	34.5075	-314.289	34.5195	-88.6166	34.5145	139.601	34.5075	400.519	34.5195	551.89	34.5075	741.859	34.5195	949.096	34.5195	1200.96	34.5365	1400.57	34.5345	1609.44	34.5405	1804.61	34.4915	2007.41
34.5231	-764.676	34.5161	-547.768	34.5271	-302.785	34.5391	-85.9602	34.5341	132.857	34.5271	396.728	34.5391	547.657	34.5271	748.41	34.5391	941.479	34.5391	1197.95	34.5561	1395.87	34.5541	1609.48	34.5601	1820.35	34.5111	2013.58
34.5428	-761.024	34.5358	-548.159	34.5468	-287.869	34.5588	-74.9996	34.5538	135.554	34.5468	392.773	34.5588	552.556	34.5468	758.641	34.5588	938.511	34.5588	1191.88	34.5758	1391.87	34.5738	1612.57	34.5798	1827.39	34.5308	2020.05
34.5625	-757.627	34.5555	-542.737	34.5665	-283.195	34.5785	-76.5386	34.5735	142.282	34.5665	392.513	34.5785	556.777	34.5665	770.133	34.5785	939.585	34.5785	1193.78	34.5955	1387.63	34.5935	1612.77	34.5995	1823.89	34.5505	2019.59
34.5822	-736.401	34.5752	-540.21	34.5862	-283.089	34.5982	-61.1595	34.5932	162.455	34.5862	382.868	34.5982	578.859	34.5862	767.922	34.5982	953.202	34.5982	1190.54	34.6152	1399.56	34.6132	1625.01	34.6192	1824.12	34.5702	2026.15
34.6019	-727.456	34.5949	-542.718	34.6059	-290.445	34.6179	-44.6746	34.6129	174.937	34.6059	385.546	34.6179	587.394	34.6059	765.65	34.6179	965.111	34.6179	1203.62	34.6349	1402.63	34.6329	1621.12	34.6389	1829.69	34.5899	2026.17
34.6216	-726.246	34.6146	-539.81	34.6256	-301.244	34.6376	-39.9422	34.6326	188.586	34.6256	392.231	34.6376	595.244	34.6256	762.038	34.6376	971.005	34.6376	1218.06	34.6546	1406.48	34.6526	1621.01	34.6586	1819.89	34.6096	2028.52
34.6412	-724.712	34.6342	-538.483	34.6452	-314.972	34.6572	-47.1848	34.6522	188.438	34.6452	391.763	34.6572	604.029	34.6452	757.091	34.6572	985.281	34.6572	1224.25	34.6742	1411.71	34.6722	1626.82	34.6782	1821.89	34.6292	2018.4
34.6609	-703.804	34.6539	-533.287	34.6649	-322.325	34.6769	-50.5658	34.6719	186.75	34.6649	392.326	34.6769	598.381	34.6649	752.597	34.6769	989.193	34.6769	1230.01	34.6939	1410.82	34.6919	1623.78	34.6979	1830.79	34.6489	2013.14
34.6806	-711.993	34.6736	-523.361	34.6846	-319.531	34.6966	-60.8178	34.6916	173.511	34.6846	390.797	34.6966	583.413	34.6846	750.158	34.6966	985.547	34.6966	1232.36	34.7136	1408.89	34.7116	1606.11	34.7176	1827.95	34.6686	2007.24
34.7003	-706.879	34.6933	-525.214	34.7043	-320.643	34.7163	-82.8409	34.7113	155.6	34.7043	386.337	34.7163	568.676	34.7043	745.547	34.7163	974.773	34.7163	1231.64	34.7333	1410.95	34.7313	1597.58	34.7373	1829.87	34.6883	1995.52
34.72	-703.137	34.713	-518.773	34.724	-313.561	34.736	-93.9912	34.731	136.201	34.724	376.746	34.736	559.208	34.724	745.482	34.736	961.07	34.736	1218.64	34.753	1406.78	34.751	1595.78	34.757	1833.06	34.708	1991.52
34.7396	-711.269	34.7326	-529.131	34.7436	-300.061	34.7556	-82.8179	34.7506	137.283	34.7436	386.356	34.7556	555.472	34.7436	748.832	34.7556	958.082	34.7556	1205.87	34.7726	1402.62	34.7706	1599.31	34.7766	1832.01	34.7276	1997.77
34.7593	-716.469	34.7523	-545.416	34.7633	-293.815	34.7753	-88.8217	34.7703	133.59	34.7633	384.899	34.7753	555.581	34.7633	749.756	34.7753	949.895	34.7753	1191.45	34.7923	1397.92	34.7903	1612.14	34.7963	1817.62	34.7473	1999.59
34.779	-733.542	34.772	-563.746	34.783	-295.882	34.795	-73.1236	34.79	151.996	34.783	386.591	34.795	569.038	34.783	746.7	34.795	949.054	34.795	1179.76	34.812	1404.32	34.81	1620.11	34.816	1800.25	34.767	2010.31
34.7987	-750.276	34.7917	-584.841	34.8027	-296.443	34.8147	-66.8041	34.8097	159.578	34.8027	390.042	34.8147	577.522	34.8027	746.601	34.8147	947.608	34.8147	1187.16	34.8317	1399.08	34.8297	1611.36	34.8357	1794	34.7867	2015.11
34.8184	-758.639	34.8114	-599.85	34.8224	-297.807	34.8344	-68.6856	34.8294	169.827	34.8224	388.74	34.8344	588.679	34.8224	750.652	34.8344	943.645	34.8344	1191.79	34.8514	1402.62	34.8494	1617.91	34.8554	1776.44	34.8064	2005.22
34.8381	-767.146	34.8311	-593.87	34.8421	-309.393	34.8541	-63.8875	34.8491	166.297	34.8421	379.758	34.8541	591.216	34.8421	752.739	34.8541	951.44	34.8541	1194.89	34.8711	1405.34	34.8691	1621.75	34.8751	1784.86	34.8261	1997.94
34.8577	-744.705	34.8507	-575.178	34.8617	-329.317	34.8737	-53.0521	34.8687	169.933	34.8617	377.116	34.8737	582.166	34.8617	749.164	34.8737	956.819	34.8737	1206.31	34.8907	1399.64	34.8887	1601.89	34.8947	1787.19	34.8457	1989.81
34.8774	-746.797	34.8704	-559.661	34.8814	-329.195	34.8934	-58.9214	34.8884	161.75	34.8814	374.052	34.8934	566.936	34.8814	744.981	34.8934	956.047	34.8934	1207.65	34.9104	1408.22	34.9084	1599.65	34.9144	1786.23	34.8654	1981.25
34.8971	-745.556	34.8901	-541.972	34.9011	-334.738	34.9131	-60.433	34.9081	155.066	34.9011	365.016	34.9131	556.026	34.9011	739.291	34.9131	955.539	34.9131	1214.92	34.9301	1416.67	34.9281	1605.06	34.9341	1796	34.8851	1984.3
34.9168	-751.939	34.9098	-538.389	34.9208	-334.303	34.9328	-73.6752	34.9278	145.767	34.9208	364.411	34.9328	546.983	34.9208	735.402	34.9328	955.835	34.9328	1217.72	34.9498	1429.98	34.9478	1607.53	34.9538	1811.02	34.9048	1993.26
34.9365	-751.746	34.9295	-550.16	34.9405	-323.996	34.9525	-71.3749	34.9475	144.325	34.9405	369.404	34.9525	543.131	34.9405	742.8	34.9525	949.689	34.9525	1212.06	34.9695	1433.42	34.9675	1608.49	34.9735	1816.75	34.9245	2004.79
34.9561	-761.131	34.9491	-563.279	34.9601	-317.042	34.9721	-86.9836	34.9671	142.23	34.9601	370.024	34.9721	546.391	34.9601	737.104	34.9721	945.154	34.9721	1207.68	34.9891	1436.78	34.9871	1621.58	34.9931	1810.28	34.9441	2017.54
34.9758	-769.514	34.9688	-561.103	34.9798	-312.254	34.9918	-80.243	34.9868	156.178	34.9798	378.043	34.9918	554.831	34.9798	738.11	34.9918	945.081	34.9918	1205.68	35.0088	1435.7	35.0068	1621.25	35.0128	1803.17	34.9638	2031.9
34.9955	-773.492	34.9885	-562.313	34.9995	-307.925	35.0115	-92.2832	35.0065	161.35	34.9995	373.5	35.0115	564.835	34.9995	735.592	35.0115	946.919	35.0115	1201.24	35.0285	1429.03	35.0265	1620.37	35.0325	1795.6	34.9835	2035.17
35.0152	-762.856	35.0082	-543.852	35.0192	-306.831	35.0312	-99.5695	35.0262	173.964	35.0192	372.391	35.0312	577.746	35.0192	735.442	35.0312	951.935	35.0312	1192.73	35.0482	1419.79	35.0462	1632.85	35.0522	1783.58	35.0032	2026.54
35.0349	-760.39	35.0279	-534.443	35.0389	-314.718	35.0509	-86.5436	35.0459	171.916	35.0389	365.885	35.0509	580.871	35.0389	736.094	35.0509	957.194	35.0509	1187.74	35.0679	1410.02	35.0659	1629.68	35.0719	1781.54	35.0229	2021.16
35.0545	-740.942	35.0475	-531.535	35.0585	-328.188	35.0705	-75.9052	35.0655	169.756	35.0585	360.728	35.0705	576.06	35.0585	732.459	35.0705	960.421	35.0705	1187.72	35.0875	1399.22	35.0855	1606.16	35.0915	1772.23	35.0425	2010.4
35.0742	-759.389	35.0672	-535.257	35.0782	-318.395	35.0902	-68.397	35.0852	159.525	35.0782	365.803	35.0902	573.014	35.0782	731.213	35.0902	957.075	35.0902	1181.65	35.1072	1400.87	35.1052	1597.58	35.1112	1772.36	35.0622	1998.93
35.0939	-768.079	35.0869	-541.272	35.0979	-324.328	35.1099	-65.9196	35.1049	148.65	35.0979	364.867	35.1099	568.956	35.0979	736.787	35.1099	950.142	35.1099	1186.71	35.1269	1401.5	35.1249	1599.15	35.1309	1780.19	35.0819	1996.41
35.1136	-782.195	35.1066	-570.139	35.1176	-327.387	35.1296	-70.787	35.1246	139.247	35.1176	363.873	35.1296	561.513	35.1176	740.261	35.1296	944.361	35.1296	1187.43	35.1466	1409.54	35.1446	1595.86	35.1506	1797.24	35.1016	1992.43
35.1333	-788.852	35.1263	-572.328	35.1373	-318.596	35.1493	-73.8222	35.1443	131.19	35.1373	365.884	35.1493	558.686	35.1373	748.886	35.1493	932.596	35.1493	1189.2	35.1663	1404.2	35.1643	1600.69	35.1703	1812.92	35.1213	1987.36
35.153	-788.295	35.146	-579.459	35.157	-316.101	35.169	-79.4323	35.164	130.442	35.157	370.281	35.169	556.079	35.157	748.138	35.169	935.57	35.169	1195.32	35.186	1408.42	35.184	1615.47	35.19	1820.57	35.141	1990.83
35.1726	-772.302	35.1656	-567.416	35.1766	-304.168	35.1886	-75.7413	35.1836	139.825	35.1766	373.833	35.1886	554.572	35.1766	756.526	35.1886	936.068	35.1886	1199.46	35.2056	1409.19	35.2036	1625.72	35.2096	1820.93	35.1606	1999.45
35.1923	-771.725	35.1853	-564.206	35.1963	-309.444	35.2083	-79.6837	35.2033	150.945	35.1963	368.84	35.2083	554.856	35.1963	759.233	35.2083	948.158	35.2083	1201.06	35.2253	1402.8	35.2233	1634.11	35.2293	1820.54	35.1803	2005.16
35.212	-745.142	35.205	-546.687	35.216	-311.618	35.228	-81.1039	35.223	169.368	35.216	363.712	35.228	556.461	35.216	763.502	35.228	962.158	35.228	1205.15	35.245	1402.56	35.243	1639.16	35.249	1801.9	35.2	2004.42
35.2317	-731.266	35.2247	-552.958	35.2357	-313.95	35.2477	-79.0625	35.2427	170.527	35.2357	362.339	35.2477	551.945	35.2357	760.683	35.2477	969.375	35.2477	1208.98	35.2647	1401.49	35.2627	1640.36	35.2687	1798.34	35.2197	2013.17
35.2514	-719.428	35.2444	-550.662	35.2554	-320.772	35.2674	-72.7594	35.2624	174.391	35.2554	352.657	35.2674	551.755	35.2554	754.166	35.2674	978.528	35.2674	1215.67	35.2844	1400.41	35.2824	1629.04	35.2884	1797.05	35.2394	2017.82
35.271	-729.429	35.264	-554.372	35.275	-324.561	35.287	-67.0188	35.282	169.012	35.275	357.831	35.287	556.756	35.275	752.704	35.287	971.311	35.287	1222.99	35.304	1397.27	35.302	1624.14	35.308	1798.45	35.259	2013.59
35.2907	-728.983	35.2837	-548.95	35.2947	-330.001	35.3067	-62.8997	35.3017	162.458	35.2947	361.165	35.3067	566.937	35.2947	754.325	35.3067	963.855	35.3067	1230.04	35.3237	1399.87	35.3217	1613.95	35.3277	1815.82	35.2787	2007.96
35.3104	-750.856	35.3034	-549.129	35.3144	-340.912	35.3264	-67.9538	35.3214	158.017	35.3144	366.818	35.3264	573.476	35.3144	750.81	35.3264	954.215	35.3264	1224.28	35.3434	1407.81	35.3414	1603.92	35.3474	1827.81	35.2984	1999.77
35.3301	-762.264	35.3231	-521.653	35.3341	-334.947	35.3461	-70.4308	35.3411	152.222	35.3341	376.547	35.3461	575.641	35.3341	749.846	35.3461	941.607	35.3461	1219.15	35.3631	1405.5	35.3611	1599.91	35.3671	1835.42	35.3181	1994.59
35.3498	-767.457	35.3428	-519.874	35.3538	-333.959	35.3658	-76.1436	35.3608	148.157	35.3538	388.144	35.3658	573.877	35.3538	749.774	35.3658	933.345	35.3658	1205.34	35.3828	1411.57	35.3808	1599.92	35.3868	1823.8	35.3378	1998.25
35.3695	-769.894	35.3625	-527.415	35.3735	-321.66	35.3855	-84.0176	35.3805	149.143	35.3735	391.268	35.3855	577.258	35.3735	750.884	35.3855	931.567	35.3855	1190.16	35.4025	1411.11	35.4005	1607.9	35.4065	1808.13	35.3575	2002.95
35.3891	-773.181	35.3821	-534.403	35.3931	-322.038	35.4051	-93.5746	35.4001	149.696	35.3931	387.112	35.4051	574.905	35.3931	741.341	35.4051	935.252	35.4051	1181.07	35.4221	1404.09	35.4201	1605.55	35.4261	1795.87	35.3771	2004.36
35.4088	-765.001	35.4018	-549.422	35.4128	-315.91	35.4248	-100.848	35.4198	145.455	35.4128	376.673	35.4248	578.084	35.4128	737.56	35.4248	948.497	35.4248	1185.36	35.4418	1412.4	35.4398	1615.84	35.4458	1774.01	35.3968	1998.87
35.4285	-761.468	35.4215	-563.244	35.4325	-309.909	35.4445	-91.7567	35.4395	146.231	35.4325	369.871	35.4445	576.965	35.4325	732.364	35.4445	969.457	35.4445	1191.33	35.4615	1409.73	35.4595	1622.55	35.4655	1783.76	35.4165	2001.36
35.4482	-754.185	35.4412	-568.907	35.4522	-300.247	35.4642	-81.11	35.4592	157.063	35.4522	356.586	35.4642	579.174	35.4522	731.433	35.4642	977.285	35.4642	1202.71	35.4812	1413.05	35.4792	1635.13	35.4852	1792.15	35.4362	2000.14
35.4679	-748.385	35.4609	-565.018	35.4719	-287.244	35.4839	-65.7904	35.4789	167.102	35.4719	359.565	35.4839	592.605	35.4719	743.448	35.4839	982.764	35.4839	1215.02	35.5009	1416.88	35.4989	1635.37	35.5049	1809.14	35.4559	1997.3
35.4875	-738.153	35.4805	-542.816	35.4915	-265.628	35.5035	-36.0212	35.4985	189.449	35.4915	371.076	35.5035	612.833	35.4915	761.58	35.5035	995.877	35.5035	1228.32	35.5205	1432.75	35.5185	1635.01	35.5245	1835.77	35.4755	2002.49
35.5072	-712.523	35.5002	-512.897	35.5112	-262.084	35.5232	-5.73628	35.5182	224.982	35.5112	395.275	35.5232	635.997	35.5112	777.517	35.5232	1002.18	35.5232	1235.04	35.5402	1450.65	35.5382	1647.35	35.5442	1852.52	35.4952	2018.2
35.5269	-696.614	35.5199	-473.028	35.5309	-249.388	35.5429	34.3252	35.5379	251.683	35.5309	426.72	35.5429	650.102	35.5309	803.247	35.5429	1008.98	35.5429	1239.29	35.5599	1467.3	35.5579	1658.6	35.5639	1854.99	35.5149	2030.3
35.5466	-665.439	35.5396	-452.41	35.5506	-235.614	35.5626	58.9022	35.5576	270.091	35.5506	455.17	35.5626	659.2	35.5506	824.826	35.5626	1022.1	35.5626	1246.57	35.5796	1479.75	35.5776	1672.15	35.5836	1849.99	35.5346	2041.35
35.5663	-636.658	35.5593	-441.33	35.5703	-224.038	35.5823	66.8556	35.5773	272.539	35.5703	474.542	35.5823	661.457	35.5703	838.332	35.5823	1032.67	35.5823	1262.46	35.5993	1481.74	35.5973	1681.71	35.6033	1840.57	35.5543	2050.49
35.5859	-622.647	35.5789	-436.972	35.5899	-227.303	35.6019	57.3526	35.5969	252.92	35.5899	486.052	35.6019	649.796	35.5899	833.854	35.6019	1033.11	35.6019	1268.93	35.6189	1468.8	35.6169	1671.77	35.6229	1825.88	35.5739	2051.89
35.6056	-611.109	35.5986	-458.968	35.6096	-231.214	35.6216	33.4064	35.6166	231.177	35.6096	480.934	35.6216	639.941	35.6096	830.197	35.6216	1041.14	35.6216	1280.92	35.6386	1461.37	35.6366	1662.39	35.6426	1816.88	35.5936	2048.17
35.6253	-612.761	35.6183	-481.342	35.6293	-230.75	35.6413	-1.73301	35.6363	205.421	35.6293	468.128	35.6413	619.018	35.6293	817.608	35.6413	1036.39	35.6413	1285.38	35.6583	1451.09	35.6563	1631.52	35.6623	1811.63	35.6133	2048.7
35.645	-630.088	35.638	-504.018	35.649	-223.94	35.661	-41.1103	35.656	181.393	35.649	443.355	35.661	599.408	35.649	802.346	35.661	1019.48	35.661	1269.08	35.678	1438.88	35.676	1613.28	35.682	1816.5	35.633	2040.48
35.6647	-657.341	35.6577	-531.099	35.6687	-231.158	35.6807	-79.4119	35.6757	168.695	35.6687	419.146	35.6807	585.906	35.6687	783.369	35.6807	1006.74	35.6807	1243.41	35.6977	1428.79	35.6957	1584.85	35.7017	1832.63	35.6527	2029.01
35.6844	-689.17	35.6774	-545.997	35.6884	-239.238	35.7004	-89.4077	35.6954	169.013	35.6884	400.508	35.7004	569.716	35.6884	767.245	35.7004	994.934	35.7004	1220.56	35.7174	1428.37	35.7154	1581.37	35.7214	1838.58	35.6724	2025.79
35.704	-705.344	35.697	-549.216	35.708	-263.788	35.72	-79.1344	35.715	180.033	35.708	384.199	35.72	563.572	35.708	753.333	35.72	989.89	35.72	1199.79	35.737	1423.33	35.735	1592.03	35.741	1843.41	35.692	2028.81
35.7237	-739.846	35.7167	-544.277	35.7277	-288.848	35.7397	-66.5499	35.7347	185.441	35.7277	369.367	35.7397	549.766	35.7277	747.688	35.7397	976.856	35.7397	1185.09	35.7567	1427.13	35.7547	1606.16	35.7607	1834.11	35.7117	2020.29
35.7434	-748.922	35.7364	-543.609	35.7474	-310.844	35.7594	-53.3581	35.7544	190.919	35.7474	361.97	35.7594	541.952	35.7474	749.585	35.7594	969.442	35.7594	1179	35.7764	1423.21	35.7744	1618.59	35.7804	1810.28	35.7314	2017.86
35.7631	-751.085	35.7561	-531.961	35.7671	-331.173	35.7791	-41.9216	35.7741	182.075	35.7671	367.124	35.7791	542.414	35.7671	755.612	35.7791	954.652	35.7791	1187.79	35.7961	1416.5	35.7941	1619.27	35.8001	1790.54	35.7511	2018.41
35.7828	-750.049	35.7758	-530.248	35.7868	-352.031	35.7988	-41.0155	35.7938	175.596	35.7868	369.581	35.7988	549.162	35.7868	759.567	35.7988	943.67	35.7988	1187.18	35.8158	1401.67	35.8138	1623.53	35.8198	1774.29	35.7708	2021.48
35.8024	-742.364	35.7954	-539.493	35.8064	-353.489	35.8184	-55.2818	35.8134	169.817	35.8064	368.553	35.8184	563.812	35.8064	770.207	35.8184	942.699	35.8184	1194.19	35.8354	1396.64	35.8334	1621.57	35.8394	1772.98	35.7904	2021.4
35.8221	-734.339	35.8151	-548.05	35.8261	-345.04	35.8381	-69.2702	35.8331	153.675	35.8261	366.703	35.8381	580.769	35.8261	772.021	35.8381	946.691	35.8381	1200.47	35.8551	1388.2	35.8531	1618.55	35.8591	1777.72	35.8101	2014.86
35.8418	-744.49	35.8348	-552.914	35.8458	-333.985	35.8578	-75.7201	35.8528	150.172	35.8458	365.991	35.8578	591.771	35.8458	766.037	35.8578	946.939	35.8578	1198.81	35.8748	1381.27	35.8728	1620.34	35.8788	1797.44	35.8298	2003.9
35.8615	-748.99	35.8545	-573.547	35.8655	-317.739	35.8775	-89.0357	35.8725	151.585	35.8655	362.272	35.8775	593.288	35.8655	753.783	35.8775	950.632	35.8775	1187.99	35.8945	1379.09	35.8925	1620.9	35.8985	1819.41	35.8495	1998.91
35.8812	-750.146	35.8742	-580.136	35.8852	-308.882	35.8972	-82.218	35.8922	137.869	35.8852	361.961	35.8972	588.099	35.8852	751.073	35.8972	956.027	35.8972	1195.89	35.9142	1378.19	35.9122	1620.99	35.9182	1835.19	35.8692	1991.63
35.9009	-757.976	35.8939	-576.836	35.9049	-313.035	35.9169	-73.6396	35.9119	142.84	35.9049	358.671	35.9169	577.03	35.9049	740.692	35.9169	964.636	35.9169	1200.24	35.9339	1379.67	35.9319	1626.39	35.9379	1846.91	35.8889	1993.06
35.9205	-757.544	35.9135	-575.15	35.9245	-317.22	35.9365	-71.9655	35.9315	142.195	35.9245	358.441	35.9365	564.764	35.9245	733.274	35.9365	958.436	35.9365	1202.04	35.9535	1405.53	35.9515	1620.13	35.9575	1844.41	35.9085	1994.48
35.9402	-756.29	35.9332	-573.193	35.9442	-329.603	35.9562	-70.8049	35.9512	152.278	35.9442	362.571	35.9562	556.656	35.9442	728.425	35.9562	952.067	35.9562	1203.56	35.9732	1421.63	35.9712	1614.95	35.9772	1828.08	35.9282	2001.18
35.9599	-740.72	35.9529	-557.005	35.9639	-331.888	35.9759	-68.0521	35.9709	166.482	35.9639	370.726	35.9759	560.075	35.9639	727.641	35.9759	953.035	35.9759	1214.49	35.9929	1431.43	35.9909	1605.24	35.9969	1815.3	35.9479	2007.81
35.9796	-736.578	35.9726	-553.704	35.9836	-333.757	35.9956	-73.1508	35.9906	183.2	35.9836	372.228	35.9956	560.782	35.9836	736.578	35.9956	954.054	35.9956	1211.17	36.0126	1436.31	36.0106	1610.36	36.0166	1813.29	35.9676	2016.23
35.9993	-737.261	35.9923	-560.256	36.0033	-330.069	36.0153	-84.8678	36.0103	181.337	36.0033	374.8	36.0153	570.708	36.0033	746.126	36.0153	957.904	36.0153	1205.57	36.0323	1426.74	36.0303	1615.42	36.0363	1811.32	35.9873	2010
36.0189	-746.312	36.0119	-562.18	36.0229	-324.625	36.0349	-92.8402	36.0299	175.656	36.0229	370.638	36.0349	581.059	36.0229	753.732	36.0349	964.209	36.0349	1204.55	36.0519	1420.4	36.0499	1624.6	36.0559	1805.58	36.0069	2007.24
36.0386	-767.02	36.0316	-556.951	36.0426	-317.211	36.0546	-97.273	36.0496	170.674	36.0426	373.131	36.0546	579.902	36.0426	753.256	36.0546	960.474	36.0546	1200.89	36.0716	1416.47	36.0696	1631.29	36.0756	1801.32	36.0266	2008.81
36.0583	-770.882	36.0513	-563.484	36.0623	-307.639	36.0743	-109.341	36.0693	151.979	36.0623	363.782	36.0743	574.206	36.0623	759.871	36.0743	957.688	36.0743	1192.39	36.0913	1406.59	36.0893	1636.2	36.0953	1801.61	36.0463	2008.43
36.078	-769.868	36.071	-558.165	36.082	-311.035	36.094	-110.323	36.089	132.622	36.082	360.481	36.094	566.68	36.082	762.146	36.094	955.425	36.094	1207.27	36.111	1398.51	36.109	1626.47	36.115	1801.07	36.066	2001.75
36.0977	-778.038	36.0907	-548.524	36.1017	-313.211	36.1137	-95.8718	36.1087	140.72	36.1017	360.312	36.1137	554.058	36.1017	755.834	36.1137	954.061	36.1137	1213.65	36.1307	1396.77	36.1287	1622.16	36.1347	1800.7	36.0857	2009.59
36.1174	-768.21	36.1104	-550.168	36.1214	-319.248	36.1334	-91.9005	36.1284	137.459	36.1214	354.172	36.1334	547.994	36.1214	749.453	36.1334	951.151	36.1334	1216.23	36.1504	1407.23	36.1484	1619.55	36.1544	1793.03	36.1054	2016.67
36.137	-762.527	36.13	-553.423	36.141	-328.629	36.153	-81.8895	36.148	151.074	36.141	351.973	36.153	549.418	36.141	738.089	36.153	952.35	36.153	1217.82	36.17	1409.88	36.168	1620.3	36.174	1790.32	36.125	2016.35
36.1567	-758.504	36.1497	-555.449	36.1607	-328.538	36.1727	-71.5525	36.1677	167.97	36.1607	350.52	36.1727	558.759	36.1607	732.472	36.1727	956.336	36.1727	1214.26	36.1897	1416.05	36.1877	1609.14	36.1937	1788.85	36.1447	2028.38
36.1764	-751.08	36.1694	-561.602	36.1804	-321.382	36.1924	-67.2874	36.1874	172.409	36.1804	353.692	36.1924	560.662	36.1804	730.015	36.1924	951.436	36.1924	1203.66	36.2094	1411.62	36.2074	1606.91	36.2134	1796.08	36.1644	2033.44
36.1961	-739.359	36.1891	-572.603	36.2001	-316.409	36.2121	-76.2143	36.2071	156.179	36.2001	359.094	36.2121	570.1	36.2001	728.998	36.2121	947.49	36.2121	1205.84	36.2291	1407.63	36.2271	1606.32	36.2331	1795.13	36.1841	2027.61
36.2158	-742.718	36.2088	-575.196	36.2198	-305.974	36.2318	-78.1456	36.2268	146.55	36.2198	364.585	36.2318	577.352	36.2198	732.794	36.2318	950.893	36.2318	1201.82	36.2488	1419.9	36.2468	1599.22	36.2528	1797.91	36.2038	2022.86
36.2354	-734.833	36.2284	-567.447	36.2394	-304.691	36.2514	-85.1917	36.2464	139.679	36.2394	369.934	36.2514	576.756	36.2394	741.191	36.2514	955.084	36.2514	1191.6	36.2684	1422.54	36.2664	1599.45	36.2724	1801.48	36.2234	2012.02
36.2551	-727.527	36.2481	-564.233	36.2591	-305.653	36.2711	-93.2346	36.2661	135.456	36.2591	373.437	36.2711	569.904	36.2591	751.191	36.2711	962.229	36.2711	1193.45	36.2881	1428.66	36.2861	1603.66	36.2921	1794.9	36.2431	1997.07
36.2748	-731.933	36.2678	-558.839	36.2788	-313.864	36.2908	-85.0235	36.2858	143.268	36.2788	378.784	36.2908	566.219	36.2788	750.011	36.2908	967.014	36.2908	1202.59	36.3078	1438.75	36.3058	1606.79	36.3118	1793.3	36.2628	1983.88
36.2945	-734.617	36.2875	-541.586	36.2985	-317.272	36.3105	-74.806	36.3055	155.432	36.2985	381.125	36.3105	555.381	36.2985	752.707	36.3105	970.049	36.3105	1199.82	36.3275	1430.88	36.3255	1619.88	36.3315	1787.75	36.2825	1989.15
36.3142	-728.146	36.3072	-544.397	36.3182	-326.305	36.3302	-78.1509	36.3252	156.401	36.3182	376.494	36.3302	546.349	36.3182	754.567	36.3302	969.909	36.3302	1197.77	36.3472	1418.06	36.3452	1630.73	36.3512	1787.25	36.3022	1990.23
36.3338	-734.739	36.3268	-551.841	36.3378	-333.054	36.3498	-72.3949	36.3448	166.131	36.3378	378.979	36.3498	557.462	36.3378	749.964	36.3498	963.71	36.3498	1194.19	36.3668	1409.13	36.3648	1635.35	36.3708	1793.96	36.3218	1991.8
36.3535	-745.301	36.3465	-554.307	36.3575	-330.04	36.3695	-73.3837	36.3645	171.797	36.3575	381.173	36.3695	564.41	36.3575	750.791	36.3695	949.228	36.3695	1193.51	36.3865	1394.94	36.3845	1632.13	36.3905	1808.57	36.3415	2005.59
36.3732	-747.921	36.3662	-557.758	36.3772	-320.316	36.3892	-78.5618	36.3842	161.408	36.3772	383.819	36.3892	567.624	36.3772	740.643	36.3892	935.293	36.3892	1200.1	36.4062	1390.94	36.4042	1631.66	36.4102	1821.17	36.3612	2009.97
36.3929	-762.118	36.3859	-570.34	36.3969	-317.32	36.4089	-88.6958	36.4039	150.927	36.3969	380.706	36.4089	577.719	36.3969	736.008	36.4089	924.919	36.4089	1206.11	36.4259	1396.78	36.4239	1626.9	36.4299	1839.74	36.3809	2013.97
36.4126	-777.451	36.4056	-564.067	36.4166	-318.657	36.4286	-86.1944	36.4236	155.056	36.4166	372.188	36.4286	584.723	36.4166	745.814	36.4286	932.768	36.4286	1205.07	36.4456	1406.55	36.4436	1620.12	36.4496	1845.25	36.4006	2008.63
36.4323	-772.772	36.4253	-556.988	36.4363	-319.81	36.4483	-92.3443	36.4433	169.855	36.4363	364.422	36.4483	578.498	36.4363	764.239	36.4483	943.945	36.4483	1203.92	36.4653	1411.59	36.4633	1614.95	36.4693	1841.23	36.4203	2004.85
36.4519	-769.689	36.4449	-550.404	36.4559	-324.54	36.4679	-84.9097	36.4629	184.383	36.4559	363.998	36.4679	571.292	36.4559	766.51	36.4679	955.377	36.4679	1210.98	36.4849	1423.99	36.4829	1613.33	36.4889	1831.1	36.4399	1999.74
36.4716	-763.239	36.4646	-540.32	36.4756	-327.732	36.4876	-76.2259	36.4826	196.67	36.4756	370.526	36.4876	570.353	36.4756	766.72	36.4876	965.523	36.4876	1215.88	36.5046	1428.19	36.5026	1617.45	36.5086	1819.69	36.4596	1992.6
36.4913	-727.224	36.4843	-534.278	36.4953	-323.205	36.5073	-66.6322	36.5023	199.759	36.4953	369.08	36.5073	564.62	36.4953	762.168	36.5073	968.551	36.5073	1212.21	36.5243	1419.92	36.5223	1619.59	36.5283	1796.66	36.4793	2000.13
36.511	-699.383	36.504	-549.932	36.515	-324.144	36.527	-63.0056	36.522	187.88	36.515	374.242	36.527	560.332	36.515	755.285	36.527	971.393	36.527	1209.67	36.544	1412.99	36.542	1618.03	36.548	1792.04	36.499	1994.49
36.5307	-694.189	36.5237	-549.524	36.5347	-328.433	36.5467	-62.8701	36.5417	176.561	36.5347	381.836	36.5467	571.352	36.5347	741.85	36.5467	962.983	36.5467	1211.67	36.5637	1416.74	36.5617	1623.47	36.5677	1795.75	36.5187	1990.56
36.5503	-691.757	36.5433	-541.045	36.5543	-315.24	36.5663	-62.5941	36.5613	159.558	36.5543	384.595	36.5663	564.004	36.5543	735.448	36.5663	960.961	36.5663	1217.62	36.5833	1416.4	36.5813	1620.61	36.5873	1799.48	36.5383	1991.81
36.57	-699.594	36.563	-549.865	36.574	-316.645	36.586	-66.0685	36.581	137.036	36.574	380.245	36.586	566.673	36.574	716.226	36.586	946.71	36.586	1225.49	36.603	1429.69	36.601	1620.89	36.607	1812.74	36.558	1997.36
36.5897	-724.134	36.5827	-559.403	36.5937	-323.878	36.6057	-77.0566	36.6007	128.081	36.5937	382.717	36.6057	567.769	36.5937	718.184	36.6057	942.503	36.6057	1222.36	36.6227	1433.75	36.6207	1616.46	36.6267	1830.77	36.5777	1999.96
36.6094	-740.658	36.6024	-550.444	36.6134	-320.801	36.6254	-86.6288	36.6204	131.836	36.6134	378.485	36.6254	564.289	36.6134	728.804	36.6254	946.787	36.6254	1218.36	36.6424	1430.94	36.6404	1618.84	36.6464	1821.55	36.5974	2002.54
36.6291	-743.718	36.6221	-554.568	36.6331	-313.959	36.6451	-92.8316	36.6401	148.576	36.6331	377.112	36.6451	553.595	36.6331	743.601	36.6451	953.914	36.6451	1204.86	36.6621	1419.92	36.6601	1611.66	36.6661	1818.64	36.6171	2010.06
36.6488	-748.564	36.6418	-557.7	36.6528	-314.701	36.6648	-97.991	36.6598	165.471	36.6528	373.86	36.6648	552.578	36.6528	752.466	36.6648	959.288	36.6648	1200.12	36.6818	1407.85	36.6798	1609.79	36.6858	1815.51	36.6368	2010.94
36.6684	-756.477	36.6614	-556.746	36.6724	-301.982	36.6844	-94.5742	36.6794	173.323	36.6724	380.516	36.6844	553.319	36.6724	752.863	36.6844	969.077	36.6844	1199.67	36.7014	1398.27	36.6994	1616.09	36.7054	1803.77	36.6564	2014.2
36.6881	-745.309	36.6811	-565.931	36.6921	-301.951	36.7041	-80.2428	36.6991	174.504	36.6921	366.736	36.7041	559.011	36.6921	748.592	36.7041	961.488	36.7041	1196.05	36.7211	1396.37	36.7191	1619.52	36.7251	1786.54	36.6761	2016.88
36.7078	-752.918	36.7008	-580.058	36.7118	-305.018	36.7238	-75.6337	36.7188	163.858	36.7118	364.577	36.7238	564.42	36.7118	742.698	36.7238	961.399	36.7238	1201.74	36.7408	1401.82	36.7388	1626.12	36.7448	1795.36	36.6958	2008.2
36.7275	-763.101	36.7205	-572.39	36.7315	-312.487	36.7435	-64.4165	36.7385	148.37	36.7315	357.938	36.7435	575.594	36.7315	740.321	36.7435	957.15	36.7435	1211.24	36.7605	1408.97	36.7585	1621.75	36.7645	1799.75	36.7155	2002.23
36.7472	-758.194	36.7402	-561.445	36.7512	-312.611	36.7632	-65.2061	36.7582	137.266	36.7512	350.542	36.7632	569.386	36.7512	731.955	36.7632	952.846	36.7632	1218.59	36.7802	1414.3	36.7782	1606.02	36.7842	1790.41	36.7352	2007.87
36.7668	-756.929	36.7598	-564.752	36.7708	-330.687	36.7828	-71.835	36.7778	137.747	36.7708	348.208	36.7828	575.361	36.7708	735.897	36.7828	938.443	36.7828	1225.76	36.7998	1426.54	36.7978	1597.57	36.8038	1799.71	36.7548	2009.68
36.7865	-764.392	36.7795	-555.244	36.7905	-333.703	36.8025	-87.3749	36.7975	138.376	36.7905	365.252	36.8025	567.94	36.7905	745.672	36.8025	941.556	36.8025	1210.96	36.8195	1425.56	36.8175	1591.86	36.8235	1807.12	36.7745	1999.22
36.8062	-762.936	36.7992	-541.595	36.8102	-325.879	36.8222	-88.6392	36.8172	155.394	36.8102	367.372	36.8222	561.525	36.8102	744.992	36.8222	939.554	36.8222	1190.11	36.8392	1418.5	36.8372	1601.82	36.8432	1795.23	36.7942	2003.78
36.8259	-759.011	36.8189	-542.759	36.8299	-320.944	36.8419	-101.254	36.8369	173.422	36.8299	374.171	36.8419	556.197	36.8299	752.808	36.8419	948.489	36.8419	1180.98	36.8589	1415.05	36.8569	1606.6	36.8629	1805.7	36.8139	2003.92
36.8456	-759.086	36.8386	-540.763	36.8496	-313.609	36.8616	-101.07	36.8566	186.237	36.8496	376.099	36.8616	555.619	36.8496	756.665	36.8616	953.288	36.8616	1177.18	36.8786	1409.04	36.8766	1620.1	36.8826	1813.14	36.8336	1998.15
36.8652	-766.972	36.8582	-550.599	36.8692	-302.537	36.8812	-89.454	36.8762	186.148	36.8692	383.698	36.8812	556.108	36.8692	751.698	36.8812	958.996	36.8812	1174.4	36.8982	1410.04	36.8962	1634.84	36.9022	1813.19	36.8532	1995.91
36.8849	-764.307	36.8779	-553.066	36.8889	-312.668	36.9009	-71.8187	36.8959	182.108	36.8889	374.433	36.9009	564.53	36.8889	747.402	36.9009	960.059	36.9009	1188.63	36.9179	1412.74	36.9159	1637.84	36.9219	1816.2	36.8729	1998.12
36.9046	-762.803	36.8976	-569.2	36.9086	-316.833	36.9206	-63.9859	36.9156	170.79	36.9086	385.619	36.9206	563.538	36.9086	746.421	36.9206	965.078	36.9206	1202.16	36.9376	1415.72	36.9356	1636.56	36.9416	1829.79	36.8926	1991.91
36.9243	-754.135	36.9173	-568.694	36.9283	-318.987	36.9403	-57.2543	36.9353	147.725	36.9283	381.635	36.9403	577.958	36.9283	747.951	36.9403	967.315	36.9403	1209.02	36.9573	1409.61	36.9553	1634.7	36.9613	1824.54	36.9123	1987.18
36.944	-739.895	36.937	-580.445	36.948	-329.897	36.96	-65.2952	36.955	138.644	36.948	374.737	36.96	579.457	36.948	742.516	36.96	963.948	36.96	1219.14	36.977	1398.05	36.975	1612.22	36.981	1818.96	36.932	1998.75
36.9637	-736.087	36.9567	-581.332	36.9677	-337.585	36.9797	-68.3361	36.9747	138.879	36.9677	372.569	36.9797	581.396	36.9677	752.903	36.9797	957.298	36.9797	1221.13	36.9967	1397.62	36.9947	1606.91	37.0007	1815.15	36.9517	1995.86
36.9833	-734.274	36.9763	-575.211	36.9873	-328.362	36.9993	-75.2701	36.9943	126.294	36.9873	376.501	36.9993	572.565	36.9873	749.561	36.9993	954.787	36.9993	1209.42	37.0163	1390	37.0143	1604.59	37.0203	1803.57	36.9713	1990.81
37.003	-730.9	36.996	-566.682	37.007	-318.983	37.019	-76.7907	37.014	134.625	37.007	360.433	37.019	561.111	37.007	743.734	37.019	949.46	37.019	1203.9	37.036	1388.95	37.034	1609.92	37.04	1785.89	36.991	2000.12
37.0227	-745.78	37.0157	-558.636	37.0267	-307.78	37.0387	-89.4073	37.0337	145.499	37.0267	358.275	37.0387	556.867	37.0267	742.348	37.0387	947.338	37.0387	1206.33	37.0557	1394.37	37.0537	1614.52	37.0597	1787.95	37.0107	2001.86
37.0424	-760.961	37.0354	-542.956	37.0464	-292.938	37.0584	-83.707	37.0534	156.436	37.0464	359.631	37.0584	552.118	37.0464	734.271	37.0584	939.474	37.0584	1198.26	37.0754	1403.3	37.0734	1621.58	37.0794	1795.09	37.0304	1999.86
37.0621	-763.931	37.0551	-549.65	37.0661	-291.037	37.0781	-91.9501	37.0731	164.154	37.0661	355.63	37.0781	551.599	37.0661	740.296	37.0781	941.62	37.0781	1197.7	37.0951	1409.79	37.0931	1624.9	37.0991	1794.63	37.0501	1995.68
37.0817	-770.495	37.0747	-546.393	37.0857	-294.309	37.0977	-85.6826	37.0927	170.42	37.0857	351.746	37.0977	557.069	37.0857	742.916	37.0977	947.688	37.0977	1213.28	37.1147	1421.54	37.1127	1625.07	37.1187	1800.14	37.0697	1997.65
37.1014	-769.383	37.0944	-555.601	37.1054	-298.082	37.1174	-86.6831	37.1124	170.442	37.1054	364.849	37.1174	549.242	37.1054	749.267	37.1174	951.002	37.1174	1208.23	37.1344	1426.14	37.1324	1618.3	37.1384	1804.56	37.0894	1990.24
37.1211	-759.572	37.1141	-556.429	37.1251	-310.799	37.1371	-85.2184	37.1321	171.671	37.1251	359.723	37.1371	559.416	37.1251	751.751	37.1371	955.537	37.1371	1210.94	37.1541	1424.25	37.1521	1615.97	37.1581	1806.65	37.1091	1990.49
37.1408	-755.358	37.1338	-560.469	37.1448	-328.019	37.1568	-84.1266	37.1518	179.211	37.1448	359.702	37.1568	563.346	37.1448	758.662	37.1568	955.093	37.1568	1209.67	37.1738	1413.54	37.1718	1603.54	37.1778	1803.47	37.1288	1995.77
37.1605	-756.218	37.1535	-555.16	37.1645	-330.429	37.1765	-78.8725	37.1715	171.562	37.1645	367.869	37.1765	565.606	37.1645	765.553	37.1765	954.87	37.1765	1206.22	37.1935	1408.29	37.1915	1609.23	37.1975	1805.37	37.1485	1992.35
37.1802	-746.552	37.1732	-553.793	37.1842	-331.481	37.1962	-76.7253	37.1912	160.868	37.1842	374.811	37.1962	560.465	37.1842	766.546	37.1962	955.373	37.1962	1199.89	37.2132	1407.5	37.2112	1600.4	37.2172	1808.25	37.1682	1989.38
37.1998	-746.487	37.1928	-551.321	37.2038	-328.43	37.2158	-75.3559	37.2108	158.254	37.2038	364.412	37.2158	557.162	37.2038	766.212	37.2158	957.378	37.2158	1202.48	37.2328	1400.19	37.2308	1601.32	37.2368	1807.95	37.1878	1992.38
37.2195	-757.432	37.2125	-536.991	37.2235	-318.831	37.2355	-72.6223	37.2305	153.934	37.2235	371.622	37.2355	558.989	37.2235	760.809	37.2355	944.335	37.2355	1200.86	37.2525	1392.59	37.2505	1602.14	37.2565	1805.81	37.2075	1996.47
37.2392	-760.623	37.2322	-533.313	37.2432	-309.238	37.2552	-68.9928	37.2502	151.487	37.2432	380.268	37.2552	557.559	37.2432	755.118	37.2552	938.154	37.2552	1202.94	37.2722	1393.19	37.2702	1599.24	37.2762	1820.73	37.2272	1997.94
37.2589	-754.383	37.2519	-542.535	37.2629	-308.458	37.2749	-79.928	37.2699	155.776	37.2629	366.512	37.2749	564.88	37.2629	759.979	37.2749	933.886	37.2749	1201.51	37.2919	1392.63	37.2899	1607.32	37.2959	1823.01	37.2469	1998.76
37.2786	-759.12	37.2716	-552.871	37.2826	-299.148	37.2946	-72.4803	37.2896	162.155	37.2826	362.188	37.2946	568.792	37.2826	749.036	37.2946	940.55	37.2946	1212.12	37.3116	1398.91	37.3096	1615.01	37.3156	1822.91	37.2666	2001.02
37.2982	-754.124	37.2912	-556.106	37.3022	-295.964	37.3142	-63.3447	37.3092	171.673	37.3022	360.804	37.3142	565.501	37.3022	746.443	37.3142	940.9	37.3142	1214.35	37.3312	1392.88	37.3292	1607.53	37.3352	1827.14	37.2862	2007.61
37.3179	-751.72	37.3109	-562.917	37.3219	-308.654	37.3339	-61.2651	37.3289	185.081	37.3219	354.072	37.3339	567.339	37.3219	746.215	37.3339	946.294	37.3339	1218.53	37.3509	1400.57	37.3489	1609.14	37.3549	1829.02	37.3059	2013.81
37.3376	-760.746	37.3306	-559.946	37.3416	-308.1	37.3536	-62.8867	37.3486	196.613	37.3416	349.679	37.3536	565.358	37.3416	752.07	37.3536	949.227	37.3536	1213.36	37.3706	1402.95	37.3686	1615.06	37.3746	1817.27	37.3256	2011.85
37.3573	-765.318	37.3503	-560.973	37.3613	-304.416	37.3733	-63.7465	37.3683	190.323	37.3613	354.834	37.3733	565.174	37.3613	751.902	37.3733	958.18	37.3733	1219.67	37.3903	1404.79	37.3883	1620.04	37.3943	1811.84	37.3453	2005.76
37.377	-763.851	37.37	-555.437	37.381	-313.463	37.393	-73.88	37.388	186.152	37.381	360.831	37.393	559.573	37.381	750.642	37.393	959.366	37.393	1206.41	37.41	1407.12	37.408	1607.88	37.414	1806.65	37.365	2001.71
37.3966	-765.034	37.3896	-554.152	37.4006	-313.187	37.4126	-84.7837	37.4076	172.5	37.4006	366.679	37.4126	562.128	37.4006	751.275	37.4126	956.754	37.4126	1202.45	37.4296	1404.97	37.4276	1615.44	37.4336	1794.13	37.3846	1993.26
37.4163	-749.233	37.4093	-545.717	37.4203	-305.832	37.4323	-88.2669	37.4273	156.28	37.4203	381.903	37.4323	564.136	37.4203	748.297	37.4323	945.306	37.4323	1194.47	37.4493	1396.62	37.4473	1612.07	37.4533	1782.37	37.4043	1992.06
37.436	-734.521	37.429	-550.462	37.44	-310.743	37.452	-85.3147	37.447	145.035	37.44	388.326	37.452	568.797	37.44	745.021	37.452	940.674	37.452	1190.45	37.469	1400.3	37.467	1607.75	37.473	1788.86	37.424	1993.17
37.4557	-727.318	37.4487	-553.726	37.4597	-310.028	37.4717	-90.234	37.4667	148.019	37.4597	386.065	37.4717	575.044	37.4597	746.702	37.4717	932.405	37.4717	1180.62	37.4887	1405.99	37.4867	1611.72	37.4927	1791.15	37.4437	1999.51
37.4754	-731.401	37.4684	-556.24	37.4794	-308.473	37.4914	-83.3449	37.4864	149.847	37.4794	394.049	37.4914	574.832	37.4794	741.689	37.4914	943.234	37.4914	1185.88	37.5084	1404.23	37.5064	1618.33	37.5124	1801.2	37.4634	2006.52
37.4951	-735.004	37.4881	-560.483	37.4991	-313.478	37.5111	-80.426	37.5061	156.456	37.4991	390.779	37.5111	576.14	37.4991	745.925	37.5111	944.255	37.5111	1197.14	37.5281	1392.65	37.5261	1608.34	37.5321	1824.39	37.4831	2011.21
37.5147	-752.248	37.5077	-570.798	37.5187	-315.32	37.5307	-81.4854	37.5257	166.281	37.5187	384.695	37.5307	576.861	37.5187	751.86	37.5307	957.616	37.5307	1202.5	37.5477	1406.62	37.5457	1607.49	37.5517	1832.82	37.5027	2012.57
37.5344	-770.446	37.5274	-561.082	37.5384	-314.679	37.5504	-79.7671	37.5454	182.052	37.5384	373.784	37.5504	568.328	37.5384	762.295	37.5504	971.918	37.5504	1210.2	37.5674	1407.81	37.5654	1607.39	37.5714	1829.72	37.5224	2009.89
37.5541	-770.49	37.5471	-565.392	37.5581	-313.961	37.5701	-72.1676	37.5651	182.216	37.5581	361.282	37.5701	569.077	37.5581	761.286	37.5701	982.282	37.5701	1219.01	37.5871	1405.06	37.5851	1609.71	37.5911	1827.36	37.5421	2005.13
37.5738	-779.676	37.5668	-550.56	37.5778	-321.526	37.5898	-77.5717	37.5848	186.66	37.5778	351.372	37.5898	561.709	37.5778	760.252	37.5898	983.183	37.5898	1208.76	37.6068	1406.75	37.6048	1596.36	37.6108	1820.7	37.5618	2002.27
37.5935	-772.083	37.5865	-542.711	37.5975	-318.478	37.6095	-75.0281	37.6045	178.713	37.5975	357.699	37.6095	563.334	37.5975	764.042	37.6095	978.519	37.6095	1202.83	37.6265	1417.15	37.6245	1597.67	37.6305	1807.48	37.5815	1990.65
37.6131	-748.688	37.6061	-539.072	37.6171	-306.484	37.6291	-63.8004	37.6241	169.852	37.6171	354.438	37.6291	561.217	37.6171	759.926	37.6291	974.602	37.6291	1199	37.6461	1411.19	37.6441	1595.61	37.6501	1807.69	37.6011	1986.37
37.6328	-741.895	37.6258	-540.617	37.6368	-299.899	37.6488	-62.5242	37.6438	155.254	37.6368	362.523	37.6488	560.859	37.6368	749.804	37.6488	958.991	37.6488	1200.18	37.6658	1413.44	37.6638	1589.7	37.6698	1808.82	37.6208	1986.89
37.6525	-738.608	37.6455	-547.384	37.6565	-293.293	37.6685	-67.7806	37.6635	150.617	37.6565	366.696	37.6685	561.191	37.6565	745.658	37.6685	955.29	37.6685	1194.94	37.6855	1412.95	37.6835	1597.54	37.6895	1801.26	37.6405	1989.74
37.6722	-738.759	37.6652	-556.268	37.6762	-300.266	37.6882	-70.1711	37.6832	141.194	37.6762	379.771	37.6882	560.246	37.6762	738.656	37.6882	955.774	37.6882	1204.89	37.7052	1396.4	37.7032	1606.32	37.7092	1802.31	37.6602	1992.55
37.6919	-750.485	37.6849	-568.833	37.6959	-305.854	37.7079	-83.6833	37.7029	145.387	37.6959	385.905	37.7079	565.889	37.6959	733.308	37.7079	956.674	37.7079	1210.68	37.7249	1383.49	37.7229	1606.06	37.7289	1808.92	37.6799	1999.31
37.7116	-763.687	37.7046	-572.665	37.7156	-314.079	37.7276	-91.9013	37.7226	156.07	37.7156	392.028	37.7276	561.222	37.7156	741.678	37.7276	971.069	37.7276	1206.21	37.7446	1383.65	37.7426	1614.42	37.7486	1799.89	37.6996	2008.48
37.7312	-760.378	37.7242	-571.11	37.7352	-319.256	37.7472	-99.4517	37.7422	170.127	37.7352	385.969	37.7472	557.316	37.7352	749.765	37.7472	979.745	37.7472	1202.26	37.7642	1382.03	37.7622	1621.93	37.7682	1804.96	37.7192	2017.21
37.7509	-754.641	37.7439	-580.717	37.7549	-324.265	37.7669	-95.3713	37.7619	182.487	37.7549	370.335	37.7669	556.321	37.7549	755.23	37.7669	980.436	37.7669	1209.22	37.7839	1386.35	37.7819	1621.47	37.7879	1808.5	37.7389	2017.52
37.7706	-769.546	37.7636	-566.866	37.7746	-327.782	37.7866	-96.5437	37.7816	192.324	37.7746	359.14	37.7866	554.271	37.7746	764.653	37.7866	981.951	37.7866	1204.88	37.8036	1405.66	37.8016	1621.32	37.8076	1802.26	37.7586	2010.35
37.7903	-759.335	37.7833	-554.206	37.7943	-325.284	37.8063	-76.8683	37.8013	189.057	37.7943	360.238	37.8063	560.981	37.7943	774.526	37.8063	972.29	37.8063	1201.51	37.8233	1417.53	37.8213	1615.13	37.8273	1804.06	37.7783	2008.13
37.81	-747.117	37.803	-558.473	37.814	-313.783	37.826	-62.143	37.821	184.442	37.814	351.58	37.826	561.123	37.814	771.273	37.826	965.187	37.826	1204.79	37.843	1414.08	37.841	1620.79	37.847	1820.11	37.798	2003.1
37.8296	-749.748	37.8226	-556.104	37.8336	-310.873	37.8456	-53.6288	37.8406	166.426	37.8336	356.967	37.8456	566.802	37.8336	765.875	37.8456	949.094	37.8456	1207.21	37.8626	1418.1	37.8606	1619.16	37.8666	1823.24	37.8176	1993.22
37.8493	-749.747	37.8423	-548.416	37.8533	-310.731	37.8653	-45.5841	37.8603	160.101	37.8533	360.449	37.8653	572.31	37.8533	760.245	37.8653	953.436	37.8653	1200.8	37.8823	1417.33	37.8803	1633.34	37.8863	1822.52	37.8373	1985.5
37.869	-741.887	37.862	-552.107	37.873	-313.375	37.885	-39.0896	37.88	155.278	37.873	377.3	37.885	572.872	37.873	759.846	37.885	958.287	37.885	1214.91	37.902	1397.25	37.9	1631.21	37.906	1827.28	37.857	1987.99
37.8887	-746.505	37.8817	-550.608	37.8927	-322.686	37.9047	-45.1217	37.8997	157.654	37.8927	386.515	37.9047	574.394	37.8927	748.039	37.9047	964.052	37.9047	1208.71	37.9217	1394.5	37.9197	1636.5	37.9257	1829.16	37.8767	2001.22
37.9084	-749.886	37.9014	-547.778	37.9124	-333.051	37.9244	-63.5041	37.9194	165.551	37.9124	394.465	37.9244	575.831	37.9124	750.842	37.9244	972.469	37.9244	1204.53	37.9414	1398.78	37.9394	1631.45	37.9454	1823.27	37.8964	2008.76
37.928	-746.56	37.921	-552.126	37.932	-329.714	37.944	-71.2354	37.939	172.474	37.932	390.24	37.944	581.19	37.932	751.781	37.944	977.541	37.944	1205.23	37.961	1396.67	37.959	1626.67	37.965	1830.04	37.916	2017.16
37.9477	-757.436	37.9407	-557.587	37.9517	-326.317	37.9637	-80.6392	37.9587	176.443	37.9517	374.29	37.9637	583.416	37.9517	751.695	37.9637	975.599	37.9637	1214.44	37.9807	1403.33	37.9787	1605.07	37.9847	1819.47	37.9357	2020.98
37.9674	-771.444	37.9604	-557.807	37.9714	-326.67	37.9834	-91.911	37.9784	174.511	37.9714	357.325	37.9834	586.625	37.9714	752.476	37.9834	968.384	37.9834	1207.87	38.0004	1415.85	37.9984	1606.67	38.0044	1804.29	37.9554	2017.35
37.9871	-768.336	37.9801	-558.533	37.9911	-315.684	38.0031	-86.7716	37.9981	165.44	37.9911	353.686	38.0031	593.594	37.9911	754.114	38.0031	959.548	38.0031	1201.37	38.0201	1410.75	38.0181	1603.07	38.0241	1799.85	37.9751	2019.54
38.0068	-762.758	37.9998	-571.894	38.0108	-311.46	38.0228	-84.4138	38.0178	163.203	38.0108	344.668	38.0228	587.234	38.0108	750.684	38.0228	950.402	38.0228	1200.98	38.0398	1407.94	38.0378	1614.13	38.0438	1804.2	37.9948	2024.52
38.0265	-772.402	38.0195	-578.981	38.0305	-312.137	38.0425	-84.8047	38.0375	159.827	38.0305	349.792	38.0425	587.71	38.0305	757.194	38.0425	948.221	38.0425	1197.21	38.0595	1406.58	38.0575	1623.33	38.0635	1801.72	38.0145	2017.45
38.0461	-777.35	38.0391	-569.281	38.0501	-314.368	38.0621	-76.5851	38.0571	166.493	38.0501	367.876	38.0621	568.944	38.0501	761.567	38.0621	959.18	38.0621	1199.04	38.0791	1402.6	38.0771	1639.33	38.0831	1801.83	38.0341	2011.13
38.0658	-759.876	38.0588	-564.806	38.0698	-309.285	38.0818	-73.4071	38.0768	167.961	38.0698	390.042	38.0818	559.984	38.0698	761.667	38.0818	966.297	38.0818	1212.43	38.0988	1389.95	38.0968	1634.25	38.1028	1812.17	38.0538	2009.26
38.0855	-766.064	38.0785	-559.417	38.0895	-316.042	38.1015	-78.9887	38.0965	162.577	38.0895	398.102	38.1015	550.703	38.0895	756.491	38.1015	968.785	38.1015	1215.89	38.1185	1397.33	38.1165	1630.75	38.1225	1818.05	38.0735	2003.02
38.1052	-768.062	38.0982	-552.681	38.1092	-317.901	38.1212	-88.3953	38.1162	164.725	38.1092	402.481	38.1212	554.61	38.1092	757.844	38.1212	974.774	38.1212	1219.51	38.1382	1396.14	38.1362	1621.03	38.1422	1808.47	38.0932	1994.43
38.1249	-759.542	38.1179	-548.202	38.1289	-319.011	38.1409	-85.279	38.1359	162.078	38.1289	399.05	38.1409	546.98	38.1289	752.599	38.1409	970.607	38.1409	1221.89	38.1579	1385.72	38.1559	1598.45	38.1619	1807.61	38.1129	1988.49
38.1445	-752.667	38.1375	-553.67	38.1485	-321.632	38.1605	-90.0372	38.1555	151.648	38.1485	381.803	38.1605	555.337	38.1485	749.514	38.1605	952.918	38.1605	1217.5	38.1775	1390.39	38.1755	1575.55	38.1815	1805.37	38.1325	1988.03
38.1642	-750.197	38.1572	-555.269	38.1682	-328.907	38.1802	-85.0789	38.1752	149.827	38.1682	364.314	38.1802	560.429	38.1682	758.389	38.1802	943.186	38.1802	1206.79	38.1972	1401.79	38.1952	1580.9	38.2012	1798.24	38.1522	1983.75
38.1839	-737.934	38.1769	-555.411	38.1879	-322.032	38.1999	-78.5689	38.1949	147.435	38.1879	357.705	38.1999	569.26	38.1879	762.924	38.1999	936.894	38.1999	1200.07	38.2169	1403.09	38.2149	1587.84	38.2209	1797.12	38.1719	1987.22
38.2036	-726.842	38.1966	-555.457	38.2076	-326.862	38.2196	-72.0509	38.2146	154.964	38.2076	352.987	38.2196	557.759	38.2076	760.977	38.2196	933.574	38.2196	1200.1	38.2366	1408.91	38.2346	1596.85	38.2406	1801.47	38.1916	2000.94
38.2233	-733.313	38.2163	-563.274	38.2273	-333.229	38.2393	-75.1133	38.2343	157.68	38.2273	363.934	38.2393	564.632	38.2273	764.015	38.2393	949.32	38.2393	1203.2	38.2563	1413.47	38.2543	1618.07	38.2603	1792.08	38.2113	2015.26
38.243	-735.475	38.236	-553.272	38.247	-327.308	38.259	-60.793	38.254	170.912	38.247	378.437	38.259	551.15	38.247	766.949	38.259	964.489	38.259	1215.53	38.276	1417.34	38.274	1637.58	38.28	1793.13	38.231	2023.87
38.2626	-728.876	38.2556	-544.682	38.2666	-321.318	38.2786	-58.2739	38.2736	166.991	38.2666	396.112	38.2786	555.205	38.2666	756.427	38.2786	978.077	38.2786	1231.76	38.2956	1410	38.2936	1638.67	38.2996	1800.56	38.2506	2019.36
38.2823	-748.911	38.2753	-554.155	38.2863	-314.029	38.2983	-63.27	38.2933	165.697	38.2863	400.582	38.2983	555.303	38.2863	753.553	38.2983	986.672	38.2983	1235.37	38.3153	1407.91	38.3133	1633.9	38.3193	1801	38.2703	2016.72
38.302	-761.694	38.295	-557.136	38.306	-316.78	38.318	-62.7779	38.313	170.937	38.306	401.923	38.318	560.656	38.306	747.466	38.318	984.337	38.318	1235.67	38.335	1390.49	38.333	1630.97	38.339	1786.75	38.29	2017.03
38.3217	-768.072	38.3147	-553.476	38.3257	-313.349	38.3377	-58.8397	38.3327	176.104	38.3257	396.388	38.3377	555.235	38.3257	738.827	38.3377	967.75	38.3377	1231.27	38.3547	1382.21	38.3527	1607.52	38.3587	1799.36	38.3097	2012.58
38.3414	-774.651	38.3344	-566.767	38.3454	-312.685	38.3574	-68.7938	38.3524	170.145	38.3454	375.58	38.3574	570.856	38.3454	736.865	38.3574	956.98	38.3574	1216.23	38.3744	1381.15	38.3724	1605.97	38.3784	1802.98	38.3294	2011.96
38.361	-781.824	38.354	-564.293	38.365	-317.34	38.377	-70.3643	38.372	171.296	38.365	362.401	38.377	583.171	38.365	739.088	38.377	949.018	38.377	1198.04	38.394	1392.05	38.392	1609.05	38.398	1797.62	38.349	2006.86
38.3807	-771.303	38.3737	-552.437	38.3847	-326.424	38.3967	-79.1797	38.3917	169.816	38.3847	353.988	38.3967	590.808	38.3847	746.058	38.3967	940.982	38.3967	1184.75	38.4137	1396.83	38.4117	1616.6	38.4177	1799.57	38.3687	2004.43
38.4004	-759.254	38.3934	-549.524	38.4044	-331.187	38.4164	-85.3058	38.4114	163.495	38.4044	350.646	38.4164	583.871	38.4044	743.774	38.4164	949.12	38.4164	1185.09	38.4334	1411.36	38.4314	1615.98	38.4374	1805.39	38.3884	2003.76
38.4201	-752.04	38.4131	-547.239	38.4241	-334.837	38.4361	-95.5659	38.4311	160.463	38.4241	352.511	38.4361	590.616	38.4241	753.695	38.4361	958.355	38.4361	1182.05	38.4531	1428.72	38.4511	1618.26	38.4571	1794.67	38.4081	2001.2
38.4398	-742.962	38.4328	-537.667	38.4438	-328.836	38.4558	-85.2473	38.4508	173.138	38.4438	362.104	38.4558	573.745	38.4438	762.995	38.4558	960.954	38.4558	1199.2	38.4728	1435.85	38.4708	1614.96	38.4768	1800.5	38.4278	1992.07
38.4594	-737.095	38.4524	-534.386	38.4634	-333.326	38.4754	-74.8696	38.4704	168.505	38.4634	371.945	38.4754	560.041	38.4634	763.794	38.4754	971.271	38.4754	1211	38.4924	1433.24	38.4904	1616.29	38.4964	1802.95	38.4474	1981.96
38.4791	-748.06	38.4721	-549.84	38.4831	-319.845	38.4951	-70.2882	38.4901	161.974	38.4831	376.785	38.4951	550.996	38.4831	760.995	38.4951	970.189	38.4951	1218.81	38.5121	1428.94	38.5101	1602.59	38.5161	1799.26	38.4671	1982.67
38.4988	-759.162	38.4918	-549.739	38.5028	-318.201	38.5148	-64.8413	38.5098	163.62	38.5028	379.207	38.5148	547.841	38.5028	761.198	38.5148	961.714	38.5148	1225.69	38.5318	1413.76	38.5298	1606.23	38.5358	1792.32	38.4868	1987.53
38.5185	-759.428	38.5115	-542.157	38.5225	-306.16	38.5345	-59.4512	38.5295	162.207	38.5225	381.654	38.5345	540.225	38.5225	749.373	38.5345	956.508	38.5345	1231.86	38.5515	1395.14	38.5495	1606.07	38.5555	1805.02	38.5065	1998.97
38.5382	-772.562	38.5312	-556.064	38.5422	-298.043	38.5542	-66.2297	38.5492	157.375	38.5422	370.464	38.5542	552.057	38.5422	740.994	38.5542	957.403	38.5542	1221.48	38.5712	1382.88	38.5692	1609.75	38.5752	1798.08	38.5262	2005.53
38.5579	-768.163	38.5509	-559.856	38.5619	-293.455	38.5739	-68.9049	38.5689	153.388	38.5619	365.001	38.5739	570.584	38.5619	735.734	38.5739	943.368	38.5739	1218.01	38.5909	1380.04	38.5889	1608.87	38.5949	1793.12	38.5459	2019.21
38.5775	-762.107	38.5705	-549.859	38.5815	-295.853	38.5935	-74.8229	38.5885	154.652	38.5815	359.645	38.5935	579.254	38.5815	751.242	38.5935	936.735	38.5935	1213.34	38.6105	1379.77	38.6085	1614	38.6145	1800.08	38.5655	2023.31
38.5972	-761.778	38.5902	-548.237	38.6012	-303.311	38.6132	-81.4009	38.6082	150.074	38.6012	358.859	38.6132	582.94	38.6012	754.33	38.6132	945.34	38.6132	1209.94	38.6302	1386.23	38.6282	1599.75	38.6342	1803.56	38.5852	2026.31
38.6169	-758.478	38.6099	-550.786	38.6209	-311.269	38.6329	-83.9771	38.6279	152.336	38.6209	354.828	38.6329	588.422	38.6209	764.594	38.6329	948.49	38.6329	1202.69	38.6499	1400.85	38.6479	1595.39	38.6539	1793.62	38.6049	2015.49
38.6366	-755.532	38.6296	-552.527	38.6406	-322.91	38.6526	-72.0268	38.6476	158.546	38.6406	368.138	38.6526	577.438	38.6406	767.247	38.6526	945.164	38.6526	1218.57	38.6696	1411.29	38.6676	1600.8	38.6736	1796.36	38.6246	2012.24
38.6563	-762.373	38.6493	-555.168	38.6603	-336.139	38.6723	-64.9624	38.6673	153.868	38.6603	373.45	38.6723	567.327	38.6603	767.736	38.6723	959.17	38.6723	1210.77	38.6893	1418.18	38.6873	1612.32	38.6933	1801.42	38.6443	2006.58
38.6759	-772.179	38.6689	-570.474	38.6799	-331.996	38.6919	-59.2362	38.6869	142.866	38.6799	374.826	38.6919	564.351	38.6799	760.265	38.6919	963.345	38.6919	1218.65	38.7089	1421.35	38.7069	1609.62	38.7129	1798.82	38.6639	2000.17
38.6956	-767.414	38.6886	-565.761	38.6996	-322.75	38.7116	-59.9612	38.7066	152.931	38.6996	379.75	38.7116	564.262	38.6996	758.413	38.7116	961.097	38.7116	1222.09	38.7286	1417.49	38.7266	1631.14	38.7326	1796.75	38.6836	2000.46
38.7153	-759.676	38.7083	-559.533	38.7193	-316.492	38.7313	-60.4074	38.7263	151.972	38.7193	388.186	38.7313	560.256	38.7193	749.693	38.7313	957.506	38.7313	1225.98	38.7483	1404.16	38.7463	1626.37	38.7523	1812.41	38.7033	2006.7
38.735	-762.798	38.728	-553.314	38.739	-305.084	38.751	-68.227	38.746	163.976	38.739	383.158	38.751	563.98	38.739	746.893	38.751	960.058	38.751	1223.22	38.768	1403.47	38.766	1618.41	38.772	1813.44	38.723	2000.66
38.7547	-747.329	38.7477	-549.663	38.7587	-289.849	38.7707	-73.6336	38.7657	171.049	38.7587	381.766	38.7707	572.081	38.7587	743.232	38.7707	948.389	38.7707	1231.37	38.7877	1402.05	38.7857	1611.05	38.7917	1809.38	38.7427	2002.19
38.7744	-753.478	38.7674	-530.551	38.7784	-294.12	38.7904	-78.1043	38.7854	182.148	38.7784	379.681	38.7904	577.904	38.7784	750.687	38.7904	942.338	38.7904	1222.22	38.8074	1407.05	38.8054	1617.8	38.8114	1819.6	38.7624	1997.74
38.794	-764.397	38.787	-527.59	38.798	-296.26	38.81	-84.2326	38.805	173.333	38.798	377.476	38.81	582.743	38.798	756.794	38.81	953.717	38.81	1213.44	38.827	1409.8	38.825	1604.65	38.831	1816.45	38.782	1999.6
38.8137	-761.756	38.8067	-528.728	38.8177	-304.365	38.8297	-77.3056	38.8247	167.964	38.8177	371.714	38.8297	589.42	38.8177	762.578	38.8297	963.099	38.8297	1210.47	38.8467	1420.59	38.8447	1618.66	38.8507	1804.84	38.8017	1993.63
38.8334	-763.492	38.8264	-533.333	38.8374	-320.041	38.8494	-63.1701	38.8444	160.936	38.8374	381.568	38.8494	593.985	38.8374	768.664	38.8494	961.494	38.8494	1209.52	38.8664	1428.27	38.8644	1630	38.8704	1805.55	38.8214	1998.93
38.8531	-777.555	38.8461	-545.622	38.8571	-325.932	38.8691	-61.1516	38.8641	150.555	38.8571	382.551	38.8691	588.593	38.8571	773.556	38.8691	976.901	38.8691	1201.37	38.8861	1429.85	38.8841	1642.38	38.8901	1809.79	38.8411	2001.47
38.8728	-771.137	38.8658	-557.39	38.8768	-315.352	38.8888	-48.5163	38.8838	140.139	38.8768	375.162	38.8888	587.939	38.8768	769.921	38.8888	978.782	38.8888	1200.71	38.9058	1426.6	38.9038	1636.25	38.9098	1802.25	38.8608	2007.63
38.8924	-759.527	38.8854	-547.959	38.8964	-309.33	38.9084	-40.5763	38.9034	147.244	38.8964	380.565	38.9084	586.874	38.8964	764.955	38.9084	967.91	38.9084	1207.78	38.9254	1424.53	38.9234	1641.9	38.9294	1796.99	38.8804	2017.21
38.9121	-763.311	38.9051	-544.429	38.9161	-297.756	38.9281	-39.0675	38.9231	148.16	38.9161	385.267	38.9281	578.946	38.9161	761.18	38.9281	962.051	38.9281	1210.69	38.9451	1417.59	38.9431	1628.27	38.9491	1803.98	38.9001	2031.75
38.9318	-755.108	38.9248	-529.879	38.9358	-281.784	38.9478	-40.9732	38.9428	161.512	38.9358	385.618	38.9478	574.452	38.9358	755.633	38.9478	964.43	38.9478	1214.4	38.9648	1423.3	38.9628	1628.49	38.9688	1807.16	38.9198	2030.17
38.9515	-737.148	38.9445	-524.593	38.9555	-281.503	38.9675	-31.2012	38.9625	170.332	38.9555	388.464	38.9675	585.312	38.9555	749.43	38.9675	958.564	38.9675	1221.48	38.9845	1429.85	38.9825	1636.12	38.9885	1804.97	38.9395	2027.24
38.9712	-724.846	38.9642	-503.869	38.9752	-278.856	38.9872	-26.9454	38.9822	190.342	38.9752	385.068	38.9872	600.638	38.9752	751.274	38.9872	965.961	38.9872	1222.74	39.0042	1442.66	39.0022	1654.49	39.0082	1823.19	38.9592	2030.15
38.9908	-705.993	38.9838	-491.143	38.9948	-261.371	39.0068	-10.4494	39.0018	210.802	38.9948	390.57	39.0068	629.104	38.9948	772.098	39.0068	982.106	39.0068	1229.96	39.0238	1461.61	39.0218	1669.36	39.0278	1836.28	38.9788	2032.54
39.0105	-685.103	39.0035	-456.562	39.0145	-249.986	39.0265	40.6892	39.0215	253.865	39.0145	411.81	39.0265	677.95	39.0145	793.602	39.0265	1002.57	39.0265	1240.83	39.0435	1487.14	39.0415	1703.5	39.0475	1855.25	38.9985	2029.63
39.0302	-661.918	39.0232	-414.479	39.0342	-233.655	39.0462	105.668	39.0412	316.105	39.0342	444.595	39.0462	743.915	39.0342	832.962	39.0462	1033.68	39.0462	1270.13	39.0632	1505.39	39.0612	1734.81	39.0672	1880.87	39.0182	2030.93
39.0499	-611.002	39.0429	-361.802	39.0539	-176.493	39.0659	163.131	39.0609	377.14	39.0539	486.238	39.0659	788.031	39.0539	882.795	39.0659	1077.33	39.0659	1305.04	39.0829	1527.35	39.0809	1763.57	39.0869	1911.84	39.0379	2046.76
39.0696	-545.602	39.0626	-297.935	39.0736	-123.115	39.0856	213.956	39.0806	416.813	39.0736	530.416	39.0856	821.397	39.0736	930.937	39.0856	1117.42	39.0856	1340.23	39.1026	1543.66	39.1006	1770.62	39.1066	1922.67	39.0576	2065.14
39.0893	-499.165	39.0823	-262.604	39.0933	-78.3036	39.1053	243.59	39.1003	439.964	39.0933	580.948	39.1053	823.749	39.0933	960.715	39.1053	1146.74	39.1053	1385.87	39.1223	1550.57	39.1203	1769.08	39.1263	1927.42	39.0773	2087.67
39.1089	-461.872	39.1019	-261.504	39.1129	-40.8137	39.1249	236.823	39.1199	426.018	39.1129	609.223	39.1249	793.704	39.1129	972.643	39.1249	1165.34	39.1249	1406.07	39.1419	1540.22	39.1399	1746.47	39.1459	1919.61	39.0969	2108.93
39.1286	-423.857	39.1216	-278.403	39.1326	-30.5542	39.1446	208.142	39.1396	381.451	39.1326	603.66	39.1446	751.121	39.1326	964.001	39.1446	1165.54	39.1446	1405.85	39.1616	1532.79	39.1596	1716.76	39.1656	1899.51	39.1166	2121.15
39.1483	-425.139	39.1413	-316.633	39.1523	-61.657	39.1643	152.934	39.1593	321.272	39.1523	581.986	39.1643	704.521	39.1523	935.694	39.1643	1144.16	39.1643	1404.25	39.1813	1512.62	39.1793	1683.89	39.1853	1869.96	39.1363	2119.24
39.168	-456.535	39.161	-375.001	39.172	-96.72	39.184	88.8495	39.179	259.935	39.172	547.061	39.184	642.664	39.172	892.752	39.184	1114.33	39.184	1373.45	39.201	1481.08	39.199	1654.71	39.205	1850.89	39.156	2119.78
39.1877	-505.136	39.1807	-427.519	39.1917	-141.584	39.2037	16.7789	39.1987	200.369	39.1917	512.203	39.2037	603.025	39.1917	849.731	39.2037	1072.64	39.2037	1324.6	39.2207	1456.34	39.2187	1632.45	39.2247	1826.44	39.1757	2106.62
39.2073	-572.562	39.2003	-476.058	39.2113	-189.946	39.2233	-30.5109	39.2183	165.841	39.2113	473.23	39.2233	592.927	39.2113	807.229	39.2233	1030.75	39.2233	1281.16	39.2403	1438.87	39.2383	1618.91	39.2443	1810.52	39.1953	2083
39.227	-638.397	39.22	-499.81	39.231	-240.269	39.243	-53.5242	39.238	162.851	39.231	437.867	39.243	599.814	39.231	793.535	39.243	1004.65	39.243	1251.61	39.26	1425.28	39.258	1621.86	39.264	1799.13	39.215	2064.09
39.2467	-683.261	39.2397	-517.805	39.2507	-249.958	39.2627	-60.6536	39.2577	165.095	39.2507	416.466	39.2627	602.983	39.2507	786.718	39.2627	985.752	39.2627	1222.55	39.2797	1417.56	39.2777	1632.01	39.2837	1806.92	39.2347	2053.6
39.2664	-706.495	39.2594	-517.394	39.2704	-263.637	39.2824	-72.6147	39.2774	167.768	39.2704	407.441	39.2824	605.405	39.2704	792.391	39.2824	976.191	39.2824	1204.98	39.2994	1418.07	39.2974	1634.55	39.3034	1804.62	39.2544	2031.42
39.2861	-734.179	39.2791	-532.999	39.2901	-268.171	39.3021	-67.0875	39.2971	172.186	39.2901	400.105	39.3021	600.352	39.2901	788.995	39.3021	966.975	39.3021	1205.1	39.3191	1421.99	39.3171	1636.05	39.3231	1811.26	39.2741	2024.43
39.3058	-745.545	39.2988	-539.898	39.3098	-276.227	39.3218	-62.5886	39.3168	170.606	39.3098	385.728	39.3218	583.634	39.3098	783.445	39.3218	959.92	39.3218	1201.26	39.3388	1415.47	39.3368	1626.71	39.3428	1813.06	39.2938	2015.64
39.3254	-744.167	39.3184	-551.903	39.3294	-274.106	39.3414	-56.7607	39.3364	169.739	39.3294	369.037	39.3414	569.462	39.3294	774.718	39.3414	956.113	39.3414	1203.28	39.3584	1421.12	39.3564	1622.02	39.3624	1822.17	39.3134	2014.68
39.3451	-742.726	39.3381	-557.999	39.3491	-283.161	39.3611	-54.5514	39.3561	164.276	39.3491	365.067	39.3611	557.16	39.3491	762.794	39.3611	954.109	39.3611	1234.67	39.3781	1414.91	39.3761	1614.77	39.3821	1830.52	39.3331	2011.95
39.3648	-749.646	39.3578	-563.468	39.3688	-292.952	39.3808	-41.3069	39.3758	162.561	39.3688	364.563	39.3808	543.7	39.3688	749.65	39.3808	957.406	39.3808	1247.22	39.3978	1400.57	39.3958	1605.52	39.4018	1831.95	39.3528	2019.59
39.3845	-735.847	39.3775	-547.11	39.3885	-298.421	39.4005	-54.27	39.3955	160.355	39.3885	368.902	39.4005	543.891	39.3885	738.677	39.4005	961.099	39.4005	1249.18	39.4175	1393.3	39.4155	1596.05	39.4215	1830.17	39.3725	2023.74
39.4042	-730.689	39.3972	-549.12	39.4082	-301.403	39.4202	-57.6579	39.4152	163.32	39.4082	367.898	39.4202	555.317	39.4082	733.518	39.4202	963.213	39.4202	1249.98	39.4372	1403.57	39.4352	1588.26	39.4412	1828.95	39.3922	2028.43
39.4238	-735.582	39.4168	-546.817	39.4278	-312.901	39.4398	-52.0429	39.4348	159.046	39.4278	371.343	39.4398	563.318	39.4278	733.975	39.4398	966.279	39.4398	1251.61	39.4568	1411.39	39.4548	1582.88	39.4608	1814	39.4118	2030.95
39.4435	-747.608	39.4365	-552.689	39.4475	-315.349	39.4595	-48.9626	39.4545	158.077	39.4475	378.586	39.4595	569.512	39.4475	730.669	39.4595	968.053	39.4595	1237.46	39.4765	1409.94	39.4745	1588.08	39.4805	1808.48	39.4315	2025.17
39.4632	-741.015	39.4562	-548.451	39.4672	-319.278	39.4792	-63.554	39.4742	163.129	39.4672	383.25	39.4792	575.456	39.4672	744.577	39.4792	959.125	39.4792	1220.82	39.4962	1413.7	39.4942	1589.87	39.5002	1792.24	39.4512	2017.89
39.4829	-761.303	39.4759	-551.664	39.4869	-312.794	39.4989	-70.2893	39.4939	164.416	39.4869	377.442	39.4989	579.733	39.4869	748.692	39.4989	948.066	39.4989	1206.93	39.5159	1419.7	39.5139	1597.22	39.5199	1784.41	39.4709	2013.03
39.5026	-781.602	39.4956	-557.798	39.5066	-311.821	39.5186	-79.286	39.5136	160.662	39.5066	371.837	39.5186	569.408	39.5066	747.587	39.5186	939.71	39.5186	1186.14	39.5356	1411.11	39.5336	1600.33	39.5396	1783.85	39.4906	2005.87
39.5223	-785.788	39.5153	-567.116	39.5263	-302.201	39.5383	-92.5151	39.5333	170.654	39.5263	370.107	39.5383	562.048	39.5263	748.895	39.5383	944.73	39.5383	1177.94	39.5553	1403.67	39.5533	1619.57	39.5593	1793.29	39.5103	2001.73
39.5419	-777.587	39.5349	-566.245	39.5459	-291.149	39.5579	-90.4069	39.5529	167.022	39.5459	363.335	39.5579	557.469	39.5459	749.732	39.5579	947.056	39.5579	1190.94	39.5749	1398.4	39.5729	1627.7	39.5789	1797.39	39.5299	1994.53
39.5616	-772.74	39.5546	-561.121	39.5656	-293.009	39.5776	-78.3396	39.5726	167.105	39.5656	359.757	39.5776	561.341	39.5656	744.178	39.5776	947.434	39.5776	1201.15	39.5946	1391.46	39.5926	1628.84	39.5986	1808.2	39.5496	1991.28
39.5813	-751.273	39.5743	-548.735	39.5853	-291.433	39.5973	-73.2072	39.5923	164.109	39.5853	365.858	39.5973	565.22	39.5853	740.926	39.5973	950.02	39.5973	1210.98	39.6143	1396.23	39.6123	1625.67	39.6183	1818.32	39.5693	1997.27
39.601	-738.123	39.594	-542.5	39.605	-292.946	39.617	-56.486	39.612	167.926	39.605	369.87	39.617	570.37	39.605	740.502	39.617	957.479	39.617	1220.57	39.634	1400.43	39.632	1621.44	39.638	1819.69	39.589	2000.48
39.6207	-724.96	39.6137	-547.527	39.6247	-298.662	39.6367	-40.3436	39.6317	157.066	39.6247	373.396	39.6367	568.894	39.6247	736.395	39.6367	961.29	39.6367	1239.3	39.6537	1401.46	39.6517	1605.95	39.6577	1812.67	39.6087	2001.74
39.6403	-732.15	39.6333	-545.336	39.6443	-310.138	39.6563	-34.8244	39.6513	148.498	39.6443	385.843	39.6563	569.203	39.6443	735.495	39.6563	964.424	39.6563	1240.32	39.6733	1400.73	39.6713	1605.87	39.6773	1814.2	39.6283	2010.31
39.66	-731.692	39.653	-545.617	39.664	-312.219	39.676	-42.2115	39.671	147.079	39.664	383.523	39.676	570.543	39.664	741.959	39.676	962.572	39.676	1231.26	39.693	1407.58	39.691	1600.78	39.697	1805.87	39.648	2017.29
39.6797	-735.908	39.6727	-549.934	39.6837	-314.414	39.6957	-54.8606	39.6907	139.009	39.6837	374.715	39.6957	570.943	39.6837	742.207	39.6957	962.913	39.6957	1219.4	39.7127	1412.74	39.7107	1596.4	39.7167	1799.05	39.6677	2015.7
39.6994	-746.47	39.6924	-562.499	39.7034	-320.931	39.7154	-74.4896	39.7104	136.263	39.7034	375.375	39.7154	562.347	39.7034	743.955	39.7154	965.521	39.7154	1207.71	39.7324	1411.49	39.7304	1594.25	39.7364	1793.77	39.6874	2025.21
39.7191	-767.449	39.7121	-562.794	39.7231	-326.708	39.7351	-91.856	39.7301	147.522	39.7231	369.689	39.7351	561.368	39.7231	753.451	39.7351	973.787	39.7351	1197.35	39.7521	1407.4	39.7501	1613.51	39.7561	1796.38	39.7071	2025.04
39.7387	-767.438	39.7317	-567.211	39.7427	-315.128	39.7547	-102.478	39.7497	150.155	39.7427	366.377	39.7547	558.349	39.7427	759.287	39.7547	968.117	39.7547	1196	39.7717	1410.82	39.7697	1622.82	39.7757	1798.57	39.7267	2019.68
39.7584	-770.17	39.7514	-567.579	39.7624	-308.973	39.7744	-109.556	39.7694	152.03	39.7624	369.746	39.7744	560.404	39.7624	758.457	39.7744	955.945	39.7744	1202.08	39.7914	1410.22	39.7894	1629.67	39.7954	1804.52	39.7464	2020.37
39.7781	-784.594	39.7711	-570.439	39.7821	-299.324	39.7941	-104.213	39.7891	155.349	39.7821	373.5	39.7941	555.463	39.7821	764.382	39.7941	947.226	39.7941	1213.94	39.8111	1411.99	39.8091	1621.25	39.8151	1805.33	39.7661	2028.64
39.7978	-780.801	39.7908	-570.784	39.8018	-293.787	39.8138	-95.2015	39.8088	163.223	39.8018	371.727	39.8138	558.18	39.8018	765.542	39.8138	944.934	39.8138	1212.77	39.8308	1396.69	39.8288	1616.54	39.8348	1803.39	39.7858	2021.72
39.8175	-771.138	39.8105	-572.603	39.8215	-281.587	39.8335	-86.975	39.8285	149.433	39.8215	375.806	39.8335	560.228	39.8215	763.491	39.8335	940.65	39.8335	1215.59	39.8505	1394.15	39.8485	1601.76	39.8545	1800.99	39.8055	2024.33
39.8372	-763.364	39.8302	-558.112	39.8412	-286.403	39.8532	-78.4193	39.8482	138.482	39.8412	379.83	39.8532	567.902	39.8412	758.622	39.8532	934.428	39.8532	1213.56	39.8702	1387.72	39.8682	1599.04	39.8742	1810.24	39.8252	2022.78
39.8568	-758.239	39.8498	-548.425	39.8608	-295.74	39.8728	-66.6239	39.8678	135.334	39.8608	371.249	39.8728	577.065	39.8608	749.461	39.8728	935.537	39.8728	1205.66	39.8898	1396.52	39.8878	1590.68	39.8938	1806.29	39.8448	2018.12
39.8765	-738.614	39.8695	-544.183	39.8805	-309.51	39.8925	-63.1877	39.8875	137.153	39.8805	370.235	39.8925	589.801	39.8805	743.543	39.8925	943.238	39.8925	1193.32	39.9095	1398.71	39.9075	1584.74	39.9135	1804.88	39.8645	2007.48
39.8962	-730.979	39.8892	-532.752	39.9002	-321.037	39.9122	-62.3165	39.9072	144.191	39.9002	373.475	39.9122	591.061	39.9002	742.637	39.9122	949.038	39.9122	1192.95	39.9292	1403.94	39.9272	1584.8	39.9332	1803.12	39.8842	2008.97
39.9159	-736.727	39.9089	-531.839	39.9199	-337.802	39.9319	-56.4059	39.9269	155.429	39.9199	365.118	39.9319	592.759	39.9199	745.911	39.9319	952.742	39.9319	1184.27	39.9489	1411.75	39.9469	1596.14	39.9529	1809.25	39.9039	2001.24
39.9356	-724.095	39.9286	-540.696	39.9396	-329.078	39.9516	-63.7675	39.9466	168.252	39.9396	361.242	39.9516	588.412	39.9396	752.623	39.9516	959.508	39.9516	1181.2	39.9686	1417.6	39.9666	1606.72	39.9726	1808.1	39.9236	1999.83
39.9552	-717.503	39.9482	-553.407	39.9592	-326.464	39.9712	-65.5004	39.9662	169.599	39.9592	362.959	39.9712	580.536	39.9592	761.961	39.9712	962.757	39.9712	1185.66	39.9882	1419.74	39.9862	1615.57	39.9922	1808.78	39.9432	2004.06
39.9749	-719.238	39.9679	-562.286	39.9789	-318.153	39.9909	-69.2074	39.9859	172.435	39.9789	359.894	39.9909	567.714	39.9789	768.087	39.9909	957.34	39.9909	1190.35	40.0079	1423.5	40.0059	1611.69	40.0119	1813.13	39.9629	2008.57
39.9946	-724.342	39.9876	-575.107	39.9986	-305.073	40.0106	-77.881	40.0056	164.217	39.9986	360.695	40.0106	565.055	39.9986	774.321	40.0106	958.997	40.0106	1187.75	40.0276	1418.3	40.0256	1613.95	40.0316	1816.19	39.9826	2007.65
40.0143	-719.769	40.0073	-581.976	40.0183	-285.996	40.0303	-86.8154	40.0253	150.734	40.0183	362.107	40.0303	558.792	40.0183	782.19	40.0303	956.656	40.0303	1189.07	40.0473	1409.05	40.0453	1615.83	40.0513	1812.96	40.0023	2013.47
40.034	-731.752	40.027	-576.921	40.038	-287.828	40.05	-90.3703	40.045	143.721	40.038	365.83	40.05	560.818	40.038	771.771	40.05	952.942	40.05	1198.95	40.067	1395.39	40.065	1616.06	40.071	1815.03	40.022	2016.16
40.0537	-751.143	40.0467	-571.759	40.0577	-289.334	40.0697	-94.8844	40.0647	140.753	40.0577	367.625	40.0697	566.769	40.0577	752.186	40.0697	953.954	40.0697	1200.43	40.0867	1391.33	40.0847	1617.01	40.0907	1798.83	40.0417	2012.71
40.0733	-760.879	40.0663	-571.687	40.0773	-289.631	40.0893	-91.2598	40.0843	142.766	40.0773	373.736	40.0893	573.481	40.0773	739.787	40.0893	954.953	40.0893	1198.04	40.1063	1385.26	40.1043	1611.46	40.1103	1797.44	40.0613	2000.77
40.093	-777.022	40.086	-560.233	40.097	-304.647	40.109	-84.8438	40.104	150.223	40.097	371.835	40.109	569.984	40.097	726.37	40.109	950.514	40.109	1205.46	40.126	1388.39	40.124	1611.89	40.13	1792.6	40.081	1997.12
40.1127	-786.394	40.1057	-566.662	40.1167	-316.227	40.1287	-78.3186	40.1237	156.33	40.1167	367.133	40.1287	567.242	40.1167	721.659	40.1287	948.182	40.1287	1200.21	40.1457	1402.39	40.1437	1606.31	40.1497	1794.72	40.1007	1994.14
40.1324	-780.745	40.1254	-565.715	40.1364	-315.032	40.1484	-73.9499	40.1434	158.997	40.1364	369.533	40.1484	564.294	40.1364	729.128	40.1484	955.76	40.1484	1199.41	40.1654	1419.01	40.1634	1612.65	40.1694	1793.99	40.1204	1993.16
40.1521	-774.204	40.1451	-564.67	40.1561	-317.221	40.1681	-63.0071	40.1631	151.691	40.1561	372.918	40.1681	561.741	40.1561	735.809	40.1681	956.62	40.1681	1206.52	40.1851	1433.1	40.1831	1605.91	40.1891	1801.6	40.1401	2001.77
40.1717	-761.195	40.1647	-554.417	40.1757	-313.514	40.1877	-58.6323	40.1827	155.922	40.1757	376.608	40.1877	560.608	40.1757	743.998	40.1877	955.048	40.1877	1206.08	40.2047	1439.7	40.2027	1600.83	40.2087	1810.08	40.1597	2009.98
40.1914	-754.863	40.1844	-562.923	40.1954	-305.597	40.2074	-58.5978	40.2024	153.961	40.1954	380.269	40.2074	566.588	40.1954	754.874	40.2074	954.36	40.2074	1205.48	40.2244	1445.16	40.2224	1595.05	40.2284	1818.96	40.1794	2009.43
40.2111	-737.415	40.2041	-555.327	40.2151	-296.238	40.2271	-60.1928	40.2221	149.609	40.2151	379.52	40.2271	565.143	40.2151	766.455	40.2271	955.683	40.2271	1200.87	40.2441	1438.05	40.2421	1594.18	40.2481	1819.84	40.1991	2013.77
40.2308	-736.286	40.2238	-554.348	40.2348	-289.333	40.2468	-66.016	40.2418	144.762	40.2348	380.811	40.2468	567.319	40.2348	763.838	40.2468	957.761	40.2468	1203.39	40.2638	1421.03	40.2618	1593.91	40.2678	1818.73	40.2188	2014.67
40.2505	-733.751	40.2435	-549.375	40.2545	-283.024	40.2665	-76.1703	40.2615	150.667	40.2545	376.264	40.2665	567.663	40.2545	762.405	40.2665	951.38	40.2665	1202.98	40.2835	1407.35	40.2815	1598.53	40.2875	1810.17	40.2385	2008.5
40.2701	-742.262	40.2631	-549.634	40.2741	-291.483	40.2861	-80.6714	40.2811	148.718	40.2741	376.56	40.2861	563.099	40.2741	756.373	40.2861	945.355	40.2861	1203.56	40.3031	1393.02	40.3011	1592.97	40.3071	1803.25	40.2581	1994.41
40.2898	-746.384	40.2828	-551.119	40.2938	-314.16	40.3058	-79.7272	40.3008	155.518	40.2938	368.722	40.3058	556.065	40.2938	744.632	40.3058	944.445	40.3058	1207.28	40.3228	1390.69	40.3208	1607.02	40.3268	1794.67	40.2778	2005.63
40.3095	-748.875	40.3025	-558.811	40.3135	-314.003	40.3255	-73.4722	40.3205	160.194	40.3135	363.436	40.3255	555.039	40.3135	743.586	40.3255	941.815	40.3255	1208.66	40.3425	1395.46	40.3405	1615.51	40.3465	1791.58	40.2975	2016.99
40.3292	-750.075	40.3222	-554.766	40.3332	-321.107	40.3452	-67.0456	40.3402	163.4	40.3332	364.814	40.3452	552.896	40.3332	740.473	40.3452	945.916	40.3452	1211.16	40.3622	1403.38	40.3602	1620.44	40.3662	1785.31	40.3172	2027.85
40.3489	-756.279	40.3419	-565.251	40.3529	-322.2	40.3649	-57.0603	40.3599	168.387	40.3529	365.265	40.3649	561.111	40.3529	734.082	40.3649	951.714	40.3649	1209.39	40.3819	1408.62	40.3799	1615.41	40.3859	1784.88	40.3369	2033.94
40.3686	-742.618	40.3616	-569.193	40.3726	-316.772	40.3846	-57.1294	40.3796	172.884	40.3726	374.187	40.3846	566.819	40.3726	736.135	40.3846	957.51	40.3846	1199.76	40.4016	1412.49	40.3996	1615.8	40.4056	1794.51	40.3566	2035.8
40.3882	-743.311	40.3812	-573.092	40.3922	-308.626	40.4042	-56.9737	40.3992	168.89	40.3922	382.171	40.4042	575.491	40.3922	740.31	40.4042	956.096	40.4042	1189.54	40.4212	1416.88	40.4192	1611.86	40.4252	1805.28	40.3762	2020.5
40.4079	-722.945	40.4009	-565.789	40.4119	-299.295	40.4239	-58.9926	40.4189	164.322	40.4119	387.635	40.4239	574.886	40.4119	743.895	40.4239	956.27	40.4239	1189.25	40.4409	1418.48	40.4389	1609.11	40.4449	1811.93	40.3959	2011.88
40.4276	-711.344	40.4206	-571.894	40.4316	-283.996	40.4436	-61.8472	40.4386	159.947	40.4316	387.457	40.4436	574.244	40.4316	746.661	40.4436	951.21	40.4436	1191.57	40.4606	1413.9	40.4586	1602.93	40.4646	1822.94	40.4156	1994.94
40.4473	-719.989	40.4403	-558.929	40.4513	-282.725	40.4633	-68.959	40.4583	154.177	40.4513	388.151	40.4633	565.731	40.4513	759.543	40.4633	941.087	40.4633	1196.1	40.4803	1410.23	40.4783	1608.01	40.4843	1832.25	40.4353	1989.77
40.467	-733.763	40.46	-544.928	40.471	-287.791	40.483	-77.1544	40.478	148.632	40.471	386.793	40.483	553.568	40.471	761.357	40.483	940.58	40.483	1204.07	40.5	1397.99	40.498	1609.22	40.504	1822.12	40.455	1987.38
40.4866	-725.468	40.4796	-542.508	40.4906	-296.259	40.5026	-72.0715	40.4976	155.004	40.4906	373.995	40.5026	548.763	40.4906	759.015	40.5026	941.795	40.5026	1221.34	40.5196	1397.75	40.5176	1622.36	40.5236	1812.74	40.4746	2001.96
40.5063	-733.462	40.4993	-540.076	40.5103	-296.283	40.5223	-68.9781	40.5173	159.173	40.5103	360.613	40.5223	549.981	40.5103	760.557	40.5223	945.272	40.5223	1227.02	40.5393	1402.41	40.5373	1627.55	40.5433	1801.58	40.4943	2007.93
40.526	-753.635	40.519	-539.978	40.53	-311.106	40.542	-71.5757	40.537	161.792	40.53	354.255	40.542	553.727	40.53	762.628	40.542	950.21	40.542	1232.43	40.559	1395.57	40.557	1624.25	40.563	1786.21	40.514	2014.49
40.5457	-770.229	40.5387	-549.397	40.5497	-316.803	40.5617	-71.0098	40.5567	172.186	40.5497	351.393	40.5617	559.669	40.5497	761.981	40.5617	954.195	40.5617	1229.53	40.5787	1400.97	40.5767	1626.27	40.5827	1777.86	40.5337	2007.33
40.5654	-761.194	40.5584	-544.94	40.5694	-320.529	40.5814	-72.2944	40.5764	169.009	40.5694	349.328	40.5814	563.607	40.5694	760.669	40.5814	959.561	40.5814	1218.07	40.5984	1400.34	40.5964	1627.44	40.6024	1781.13	40.5534	2006.46
40.5851	-769.637	40.5781	-540.468	40.5891	-328.445	40.6011	-61.4238	40.5961	160.81	40.5891	352.945	40.6011	570.349	40.5891	757.955	40.6011	960.876	40.6011	1207.32	40.6181	1404.93	40.6161	1622.32	40.6221	1788.58	40.5731	2001.54
40.6047	-752.466	40.5977	-540.601	40.6087	-326.522	40.6207	-56.2991	40.6157	156.454	40.6087	349.87	40.6207	567.048	40.6087	756.622	40.6207	950.553	40.6207	1206.89	40.6377	1413.01	40.6357	1609.6	40.6417	1788.57	40.5927	2002.76
40.6244	-749.686	40.6174	-549.641	40.6284	-314.56	40.6404	-52.222	40.6354	144.464	40.6284	357.133	40.6404	562.965	40.6284	756.574	40.6404	949.146	40.6404	1199.79	40.6574	1421.5	40.6554	1593.82	40.6614	1800.74	40.6124	1999.5
40.6441	-748.206	40.6371	-547.372	40.6481	-308.105	40.6601	-51.2574	40.6551	135.395	40.6481	372.278	40.6601	558.074	40.6481	759.775	40.6601	946.407	40.6601	1188.07	40.6771	1414.94	40.6751	1589.25	40.6811	1811.03	40.6321	2010.74
40.6638	-752.772	40.6568	-544.411	40.6678	-296.432	40.6798	-54.2147	40.6748	137.254	40.6678	374.796	40.6798	551.886	40.6678	753.451	40.6798	944.171	40.6798	1186.79	40.6968	1413.11	40.6948	1584.18	40.7008	1812.6	40.6518	2019.19
40.6835	-742.967	40.6765	-554.291	40.6875	-291.123	40.6995	-56.1108	40.6945	138.931	40.6875	387.1	40.6995	548.156	40.6875	747.833	40.6995	940.992	40.6995	1191.13	40.7165	1412.51	40.7145	1582	40.7205	1814.19	40.6715	2020.23
40.7031	-753.278	40.6961	-563.168	40.7071	-294.204	40.7191	-62.7553	40.7141	138.651	40.7071	391.988	40.7191	550.152	40.7071	744.824	40.7191	949.792	40.7191	1192.67	40.7361	1416.26	40.7341	1588.16	40.7401	1812.68	40.6911	2022.61
40.7228	-772.847	40.7158	-574.711	40.7268	-304.992	40.7388	-71.3985	40.7338	147.131	40.7268	396.485	40.7388	561.17	40.7268	743.38	40.7388	952.212	40.7388	1196.88	40.7558	1405.27	40.7538	1600.92	40.7598	1805.53	40.7108	2026.27
40.7425	-774.868	40.7355	-575.807	40.7465	-314.284	40.7585	-77.0434	40.7535	158.57	40.7465	386.756	40.7585	561.925	40.7465	745.997	40.7585	956.048	40.7585	1197.15	40.7755	1414.04	40.7735	1609.8	40.7795	1797.59	40.7305	2022.22
40.7622	-759.327	40.7552	-571.958	40.7662	-327.152	40.7782	-78.8358	40.7732	156.437	40.7662	379.601	40.7782	570.438	40.7662	745.72	40.7782	960.142	40.7782	1198.42	40.7952	1415.08	40.7932	1619.36	40.7992	1790.69	40.7502	2014.33
40.7819	-764.591	40.7749	-571.821	40.7859	-329.485	40.7979	-74.061	40.7929	158.258	40.7859	368.377	40.7979	573.722	40.7859	751.765	40.7979	962.083	40.7979	1202.64	40.8149	1422.21	40.8129	1621.13	40.8189	1790.85	40.7699	2006.12
40.8015	-754.338	40.7945	-566.209	40.8055	-324.059	40.8175	-68.747	40.8125	169.642	40.8055	364.698	40.8175	573.285	40.8055	759.404	40.8175	949.624	40.8175	1201.61	40.8345	1421.35	40.8325	1619.84	40.8385	1788.19	40.7895	2005.29
40.8212	-756.165	40.8142	-564.059	40.8252	-316.116	40.8372	-74.0199	40.8322	169.846	40.8252	365.838	40.8372	573.159	40.8252	758.835	40.8372	947.629	40.8372	1205.05	40.8542	1421.66	40.8522	1607.77	40.8582	1795.57	40.8092	1997.38
40.8409	-752.683	40.8339	-562.358	40.8449	-309.859	40.8569	-65.9653	40.8519	172.212	40.8449	377.941	40.8569	573.352	40.8449	758.67	40.8569	941.771	40.8569	1197.55	40.8739	1407.74	40.8719	1594.27	40.8779	1807.22	40.8289	1995.27
40.8606	-762.519	40.8536	-560.458	40.8646	-301.983	40.8766	-62.2671	40.8716	173.588	40.8646	377.419	40.8766	562.678	40.8646	753.186	40.8766	936.452	40.8766	1196.84	40.8936	1399.3	40.8916	1588.03	40.8976	1825.88	40.8486	1995.24
40.8803	-762.245	40.8733	-562.711	40.8843	-298.161	40.8963	-61.3575	40.8913	165.74	40.8843	396.19	40.8963	554.733	40.8843	745.994	40.8963	935.904	40.8963	1200.94	40.9133	1392.13	40.9113	1584.77	40.9173	1828.68	40.8683	2004.49
40.9	-763.401	40.893	-567.278	40.904	-303.071	40.916	-55.0946	40.911	163.384	40.904	393.789	40.916	553.852	40.904	736.595	40.916	945.052	40.916	1205.39	40.933	1395.21	40.931	1593.23	40.937	1827.65	40.888	2017.23
40.9196	-770.381	40.9126	-567.313	40.9236	-312.66	40.9356	-54.0689	40.9306	164.045	40.9236	395.23	40.9356	562.252	40.9236	730.181	40.9356	950.51	40.9356	1202	40.9526	1392.67	40.9506	1601.42	40.9566	1824.59	40.9076	2033.74
40.9393	-761.117	40.9323	-563.56	40.9433	-313.934	40.9553	-57.6138	40.9503	154.068	40.9433	387.001	40.9553	560.022	40.9433	732.059	40.9553	962.923	40.9553	1201.01	40.9723	1400.32	40.9703	1601.18	40.9763	1807.28	40.9273	2039.18
40.959	-745.726	40.952	-555.998	40.963	-310.444	40.975	-72.6878	40.97	143.306	40.963	383.829	40.975	563.064	40.963	735.74	40.975	965.194	40.975	1207.44	40.992	1409.46	40.99	1602.84	40.996	1800.4	40.947	2032.84
40.9787	-736.899	40.9717	-544.881	40.9827	-308.733	40.9947	-78.7153	40.9897	145.914	40.9827	375.886	40.9947	565.366	40.9827	751.183	40.9947	968.823	40.9947	1211.48	41.0117	1403.41	41.0097	1611.84	41.0157	1788.15	40.9667	2023.94
40.9984	-724.726	40.9914	-530.734	41.0024	-312.574	41.0144	-89.8598	41.0094	153.728	41.0024	374.322	41.0144	574.268	41.0024	754.733	41.0144	959.517	41.0144	1210.53	41.0314	1402.07	41.0294	1609.21	41.0354	1781.67	40.9864	2021.49
41.018	-734.537	41.011	-530.228	41.022	-312.961	41.034	-103.428	41.029	149.203	41.022	362.679	41.034	572.024	41.022	756.965	41.034	955.184	41.034	1213.76	41.051	1397.91	41.049	1602.94	41.055	1776.02	41.006	2008.57
41.0377	-735.947	41.0307	-537.557	41.0417	-313.01	41.0537	-104.025	41.0487	157.616	41.0417	363.213	41.0537	568.754	41.0417	756.724	41.0537	949.674	41.0537	1208.98	41.0707	1390.23	41.0687	1600.97	41.0747	1783.19	41.0257	1993.62
41.0574	-744.57	41.0504	-535.384	41.0614	-314.828	41.0734	-98.1383	41.0684	163.619	41.0614	359.971	41.0734	563.341	41.0614	753.29	41.0734	938.371	41.0734	1202.3	41.0904	1390.45	41.0884	1611.63	41.0944	1794.52	41.0454	1998.59
41.0771	-748.461	41.0701	-541.444	41.0811	-310.046	41.0931	-83.3023	41.0881	161.674	41.0811	358.834	41.0931	557.369	41.0811	747.194	41.0931	937.439	41.0931	1199.42	41.1101	1404.28	41.1081	1614.23	41.1141	1805.24	41.0651	2008.81
41.0968	-756.941	41.0898	-552.821	41.1008	-309.431	41.1128	-66.845	41.1078	166.941	41.1008	358.027	41.1128	552.291	41.1008	740.762	41.1128	938.722	41.1128	1203.1	41.1298	1414.03	41.1278	1617.51	41.1338	1814.3	41.0848	2015.55
41.1165	-765.875	41.1095	-557.911	41.1205	-301.815	41.1325	-56.4487	41.1275	167.712	41.1205	365.61	41.1325	552.155	41.1205	738.326	41.1325	940.289	41.1325	1195.3	41.1495	1421.34	41.1475	1619.46	41.1535	1824.23	41.1045	2025.14
41.1361	-758.325	41.1291	-567.409	41.1401	-297.064	41.1521	-44.9352	41.1471	155.454	41.1401	370.198	41.1521	549.232	41.1401	734.419	41.1521	944.295	41.1521	1199.32	41.1691	1428.5	41.1671	1620.48	41.1731	1826.99	41.1241	2027.14
41.1558	-752.301	41.1488	-569.515	41.1598	-290.814	41.1718	-48.9387	41.1668	148.797	41.1598	373.627	41.1718	552.587	41.1598	740.013	41.1718	948.187	41.1718	1207.98	41.1888	1426.51	41.1868	1607.92	41.1928	1828.32	41.1438	2023.04
41.1755	-756.397	41.1685	-566.535	41.1795	-297.805	41.1915	-44.994	41.1865	145.871	41.1795	377.548	41.1915	559.134	41.1795	744.868	41.1915	950.377	41.1915	1211.83	41.2085	1410.89	41.2065	1611.07	41.2125	1819.61	41.1635	2012.56
41.1952	-755.816	41.1882	-564.062	41.1992	-307.385	41.2112	-48.542	41.2062	137.725	41.1992	379.668	41.2112	565.328	41.1992	741.393	41.2112	953.418	41.2112	1212.72	41.2282	1397.77	41.2262	1599.09	41.2322	1817.67	41.1832	2000.06
41.2149	-769.139	41.2079	-573.841	41.2189	-317.397	41.2309	-43.7082	41.2259	132.25	41.2189	377.588	41.2309	564.041	41.2189	747.193	41.2309	961.825	41.2309	1212.69	41.2479	1389.52	41.2459	1596.41	41.2519	1811.94	41.2029	1984.49
41.2345	-767.039	41.2275	-559.262	41.2385	-321.449	41.2505	-45.7402	41.2455	136.702	41.2385	374.66	41.2505	567.488	41.2385	748.956	41.2505	971.094	41.2505	1203.39	41.2675	1381.44	41.2655	1596.67	41.2715	1806.17	41.2225	1978.33
41.2542	-759.818	41.2472	-546.543	41.2582	-332.21	41.2702	-38.0379	41.2652	141.202	41.2582	374.165	41.2702	571.393	41.2582	752.175	41.2702	968.639	41.2702	1195.75	41.2872	1385.68	41.2852	1594.17	41.2912	1810.69	41.2422	1987.1
41.2739	-753.341	41.2669	-546.639	41.2779	-336.304	41.2899	-37.1494	41.2849	143.967	41.2779	377.163	41.2899	568.508	41.2779	755.88	41.2899	973.117	41.2899	1186.85	41.3069	1391.39	41.3049	1586.05	41.3109	1810.33	41.2619	1990.34
41.2936	-746.313	41.2866	-550.694	41.2976	-328.677	41.3096	-47.5787	41.3046	153.056	41.2976	385.97	41.3096	564.07	41.2976	758.483	41.3096	971.648	41.3096	1193.3	41.3266	1394.84	41.3246	1586.93	41.3306	1804.38	41.2816	2005.9
41.3133	-739.019	41.3063	-542.088	41.3173	-309.877	41.3293	-63.749	41.3243	161.944	41.3173	382.082	41.3293	563.224	41.3173	760.858	41.3293	963.769	41.3293	1196.72	41.3463	1404.25	41.3443	1594.81	41.3503	1805.19	41.3013	2017.36
41.3329	-722.275	41.3259	-542.28	41.3369	-309.406	41.3489	-72.0232	41.3439	170.087	41.3369	385.443	41.3489	565.926	41.3369	755.436	41.3489	951.662	41.3489	1213.52	41.3659	1406.42	41.3639	1601.5	41.3699	1801.07	41.3209	2024.05
41.3526	-724.086	41.3456	-548.441	41.3566	-300.642	41.3686	-87.4964	41.3636	177.785	41.3566	394.115	41.3686	561.628	41.3566	749.964	41.3686	944.688	41.3686	1223.4	41.3856	1408.36	41.3836	1605.95	41.3896	1789.75	41.3406	2026.4
41.3723	-731.309	41.3653	-557.643	41.3763	-300.324	41.3883	-87.9456	41.3833	179.233	41.3763	391.931	41.3883	563.446	41.3763	744.472	41.3883	936.775	41.3883	1231.03	41.4053	1408.35	41.4033	1624.53	41.4093	1799.42	41.3603	2022.53
41.392	-735.778	41.385	-558.245	41.396	-307.546	41.408	-88.1834	41.403	170.859	41.396	379.632	41.408	565.209	41.396	739.511	41.408	939.364	41.408	1229.02	41.425	1404.95	41.423	1628.31	41.429	1805.38	41.38	2013.4
41.4117	-748.206	41.4047	-563.063	41.4157	-313.654	41.4277	-77.7753	41.4227	169.63	41.4157	370.571	41.4277	568.452	41.4157	739.459	41.4277	946.748	41.4277	1230.02	41.4447	1410.75	41.4427	1633.11	41.4487	1807.17	41.3997	2001.45
41.4314	-752.367	41.4244	-547.121	41.4354	-319.634	41.4474	-72.5754	41.4424	164.774	41.4354	360.064	41.4474	571.291	41.4354	733.027	41.4474	954.153	41.4474	1217.81	41.4644	1409.02	41.4624	1627.84	41.4684	1799.33	41.4194	1995.16
41.451	-758.428	41.444	-551.773	41.455	-324.014	41.467	-52.5578	41.462	160.008	41.455	353.42	41.467	572.558	41.455	732.287	41.467	955.316	41.467	1209.4	41.484	1412.42	41.482	1615.33	41.488	1810	41.439	1986.71
41.4707	-770.618	41.4637	-553.141	41.4747	-331.715	41.4867	-43.029	41.4817	154.47	41.4747	363.037	41.4867	568.341	41.4747	731.472	41.4867	956.025	41.4867	1196.9	41.5037	1411.63	41.5017	1604.31	41.5077	1805	41.4587	1974.76
41.4904	-773.933	41.4834	-550.738	41.4944	-319.024	41.5064	-36.982	41.5014	154.751	41.4944	374.755	41.5064	566.938	41.4944	735.525	41.5064	957.943	41.5064	1197.9	41.5234	1413.28	41.5214	1595.81	41.5274	1806.72	41.4784	1985.4
41.5101	-773.879	41.5031	-537.273	41.5141	-310.994	41.5261	-37.1107	41.5211	150.223	41.5141	381.454	41.5261	568.218	41.5141	739.705	41.5261	958.906	41.5261	1200.13	41.5431	1402.21	41.5411	1588.69	41.5471	1802.72	41.4981	1993.98
41.5298	-764.571	41.5228	-530.355	41.5338	-311.457	41.5458	-36.7728	41.5408	155.37	41.5338	401.778	41.5458	568.249	41.5338	741.363	41.5458	960.451	41.5458	1207.93	41.5628	1395.89	41.5608	1587.49	41.5668	1796.59	41.5178	2001.99
41.5494	-756.302	41.5424	-526.484	41.5534	-306.014	41.5654	-43.9832	41.5604	159.543	41.5534	421.226	41.5654	567.963	41.5534	749.126	41.5654	961.834	41.5654	1216.49	41.5824	1403.1	41.5804	1596.16	41.5864	1795.61	41.5374	2006.73
41.5691	-740.476	41.5621	-521.351	41.5731	-303.63	41.5851	-45.1607	41.5801	161.753	41.5731	423.376	41.5851	574.755	41.5731	761.53	41.5851	971.578	41.5851	1223.71	41.6021	1403.03	41.6001	1604.02	41.6061	1796.39	41.5571	2018.41
41.5888	-728.229	41.5818	-523.048	41.5928	-307.419	41.6048	-53.1844	41.5998	164.528	41.5928	411.537	41.6048	578.131	41.5928	767.325	41.6048	978.096	41.6048	1227	41.6218	1404.8	41.6198	1605.74	41.6258	1791.74	41.5768	2021.03
41.6085	-725.37	41.6015	-531.349	41.6125	-307.302	41.6245	-53.8903	41.6195	170.088	41.6125	399.758	41.6245	579.037	41.6125	771.757	41.6245	973.234	41.6245	1233.46	41.6415	1412.99	41.6395	1607.5	41.6455	1791.38	41.5965	2020.17
41.6282	-723.15	41.6212	-544.217	41.6322	-314.578	41.6442	-52.9875	41.6392	171.716	41.6322	387.684	41.6442	576.095	41.6322	771.986	41.6442	964.88	41.6442	1226.46	41.6612	1414.72	41.6592	1606.1	41.6652	1790.27	41.6162	2020.27
41.6479	-722.451	41.6409	-556.238	41.6519	-308.462	41.6639	-42.6366	41.6589	170.516	41.6519	377.998	41.6639	575.301	41.6519	772.868	41.6639	954.725	41.6639	1224.72	41.6809	1413.79	41.6789	1602.62	41.6849	1800.94	41.6359	2012.66
41.6675	-735.839	41.6605	-569.702	41.6715	-316.038	41.6835	-39.216	41.6785	165.296	41.6715	374.26	41.6835	568.176	41.6715	764.815	41.6835	946.772	41.6835	1218.93	41.7005	1407.71	41.6985	1601.72	41.7045	1800.67	41.6555	2001.3
41.6872	-745.219	41.6802	-578.042	41.6912	-308.382	41.7032	-36.8886	41.6982	158.322	41.6912	374.292	41.7032	567.537	41.6912	760.67	41.7032	935.138	41.7032	1213.48	41.7202	1401.3	41.7182	1596.93	41.7242	1814.04	41.6752	1997.76
41.7069	-750.06	41.6999	-574.022	41.7109	-306.348	41.7229	-40.5962	41.7179	148.117	41.7109	385.2	41.7229	569.395	41.7109	750.829	41.7229	929.865	41.7229	1207.82	41.7399	1393.59	41.7379	1601.71	41.7439	1814.49	41.6949	1992.24
41.7266	-750.991	41.7196	-568.726	41.7306	-305.755	41.7426	-62.6269	41.7376	153.402	41.7306	396.914	41.7426	574.71	41.7306	745.086	41.7426	930.396	41.7426	1210.01	41.7596	1386.98	41.7576	1599.28	41.7636	1818.12	41.7146	1992.33
41.7463	-757.378	41.7393	-564.259	41.7503	-305.821	41.7623	-83.7325	41.7573	152.665	41.7503	404.659	41.7623	579.722	41.7503	743.352	41.7623	939.382	41.7623	1207.7	41.7793	1395.26	41.7773	1607.51	41.7833	1816.54	41.7343	1988.38
41.7659	-755.221	41.7589	-546.562	41.7699	-304.319	41.7819	-94.4635	41.7769	157.724	41.7699	411.058	41.7819	579.546	41.7699	742.27	41.7819	949.248	41.7819	1200.77	41.7989	1392.05	41.7969	1609.3	41.8029	1812.28	41.7539	2003.53
41.7856	-751.455	41.7786	-540.424	41.7896	-300.352	41.8016	-104.607	41.7966	162.26	41.7896	405.452	41.8016	578.312	41.7896	738.154	41.8016	950.471	41.8016	1203.1	41.8186	1396.35	41.8166	1616.48	41.8226	1804.32	41.7736	2011.58
41.8053	-750.942	41.7983	-543.685	41.8093	-298.292	41.8213	-107.522	41.8163	160.941	41.8093	393.199	41.8213	576.084	41.8093	736.304	41.8213	952.739	41.8213	1206.71	41.8383	1406.3	41.8363	1608.09	41.8423	1801.36	41.7933	2020.95
41.825	-745.625	41.818	-544.158	41.829	-300.208	41.841	-96.0676	41.836	166.929	41.829	381.824	41.841	569.471	41.829	740.481	41.841	956.425	41.841	1209.12	41.858	1408.52	41.856	1605.17	41.862	1805.92	41.813	2030.91
41.8447	-739.483	41.8377	-542.651	41.8487	-290.841	41.8607	-82.0332	41.8557	162.73	41.8487	372.199	41.8607	562.8	41.8487	746.069	41.8607	961.204	41.8607	1214.22	41.8777	1409.86	41.8757	1600.44	41.8817	1804.43	41.8327	2031.6
41.8643	-746.659	41.8573	-559.36	41.8683	-292.817	41.8803	-67.8274	41.8753	153.276	41.8683	367.65	41.8803	555.235	41.8683	751.506	41.8803	963.877	41.8803	1212.61	41.8973	1414.65	41.8953	1599.93	41.9013	1803.53	41.8523	2028.59
41.884	-736.46	41.877	-565.203	41.888	-291.078	41.9	-57.0028	41.895	149.682	41.888	371.763	41.9	553.733	41.888	752.44	41.9	959.403	41.9	1215.55	41.917	1419.63	41.915	1599.54	41.921	1812.94	41.872	2010.93
41.9037	-736.418	41.8967	-561.615	41.9077	-297.148	41.9197	-56.6594	41.9147	147.82	41.9077	384.158	41.9197	557.617	41.9077	753.801	41.9197	963.851	41.9197	1211.15	41.9367	1424.67	41.9347	1606.73	41.9407	1805.41	41.8917	2003.4
41.9234	-741.577	41.9164	-575.163	41.9274	-303.247	41.9394	-65.5359	41.9344	144.415	41.9274	382.751	41.9394	565.045	41.9274	753.211	41.9394	965.7	41.9394	1213.33	41.9564	1422.73	41.9544	1609.74	41.9604	1803.43	41.9114	2006.11
41.9431	-751.286	41.9361	-578.808	41.9471	-309.891	41.9591	-72.286	41.9541	140.402	41.9471	381.267	41.9591	565.049	41.9471	752.576	41.9591	969.68	41.9591	1212.15	41.9761	1430.32	41.9741	1616.65	41.9801	1805.39	41.9311	1999.54
41.9628	-745.17	41.9558	-566.208	41.9668	-315.528	41.9788	-77.4057	41.9738	142.885	41.9668	387.218	41.9788	568.395	41.9668	748.272	41.9788	967.318	41.9788	1207.39	41.9958	1415.16	41.9938	1627.16	41.9998	1809.13	41.9508	2007.27
41.9824	-740.403	41.9754	-556.876	41.9864	-312.432	41.9984	-80.1322	41.9934	144.729	41.9864	384.885	41.9984	572.253	41.9864	740.239	41.9984	964.066	41.9984	1215.99	42.0154	1407.63	42.0134	1630.51	42.0194	1802.62	41.9704	2007.13
42.0021	-745.509	41.9951	-555.756	42.0061	-314.744	42.0181	-83.8423	42.0131	145.894	42.0061	374.081	42.0181	579.429	42.0061	741.005	42.0181	967.245	42.0181	1229.4	42.0351	1399.93	42.0331	1624.07	42.0391	1809.75	41.9901	2013.72
42.0218	-747.848	42.0148	-554.342	42.0258	-315.499	42.0378	-81.6134	42.0328	153.759	42.0258	367.141	42.0378	574.901	42.0258	742.92	42.0378	964.506	42.0378	1233.87	42.0548	1391.07	42.0528	1616.33	42.0588	1816.69	42.0098	2007.99
42.0415	-742.051	42.0345	-555.51	42.0455	-311.396	42.0575	-77.129	42.0525	152.093	42.0455	368.932	42.0575	570.464	42.0455	751.335	42.0575	966.353	42.0575	1224.19	42.0745	1387.96	42.0725	1609.24	42.0785	1817.54	42.0295	2005.95
42.0612	-755.128	42.0542	-558.16	42.0652	-316.838	42.0772	-70.3205	42.0722	157.522	42.0652	372.072	42.0772	567.589	42.0652	757.357	42.0772	964.483	42.0772	1215.22	42.0942	1393.87	42.0922	1594.17	42.0982	1817.76	42.0492	2004
42.0808	-750.561	42.0738	-554.999	42.0848	-318.988	42.0968	-64.1914	42.0918	164.148	42.0848	374.2	42.0968	561.558	42.0848	753.943	42.0968	954.501	42.0968	1212.03	42.1138	1399.23	42.1118	1590.61	42.1178	1807.61	42.0688	1994.61
42.1005	-764.174	42.0935	-550.424	42.1045	-317.708	42.1165	-55.9036	42.1115	171.161	42.1045	381.141	42.1165	559.108	42.1045	753.188	42.1165	955.34	42.1165	1198.23	42.1335	1405.71	42.1315	1591.67	42.1375	1795.31	42.0885	1999.14
42.1202	-760.623	42.1132	-556.291	42.1242	-310.864	42.1362	-49.4289	42.1312	172.355	42.1242	382.661	42.1362	556.755	42.1242	745.463	42.1362	951.239	42.1362	1192.07	42.1532	1419.63	42.1512	1598.18	42.1572	1787.95	42.1082	2000.43
42.1399	-755.672	42.1329	-551.568	42.1439	-312.805	42.1559	-50.2789	42.1509	174.23	42.1439	375.951	42.1559	553.355	42.1439	748.137	42.1559	952.348	42.1559	1194.13	42.1729	1420	42.1709	1600.02	42.1769	1796.24	42.1279	2006.44
42.1596	-740.771	42.1526	-540.751	42.1636	-305.007	42.1756	-53.9876	42.1706	172.995	42.1636	379.816	42.1756	557.511	42.1636	740.073	42.1756	954.094	42.1756	1198.84	42.1926	1416.14	42.1906	1617.13	42.1966	1797.52	42.1476	2015.55
42.1793	-731.598	42.1723	-540.815	42.1833	-299.61	42.1953	-54.6433	42.1903	170.46	42.1833	383.499	42.1953	561.859	42.1833	740.413	42.1953	955.472	42.1953	1217.3	42.2123	1418.52	42.2103	1624.46	42.2163	1802.9	42.1673	2027.52
42.1989	-740.321	42.1919	-545.926	42.2029	-296.9	42.2149	-70.4299	42.2099	164.443	42.2029	382.641	42.2149	568.535	42.2029	741.605	42.2149	957.516	42.2149	1245.57	42.2319	1415.78	42.2299	1628.15	42.2359	1808.38	42.1869	2033.31
42.2186	-741.39	42.2116	-563.837	42.2226	-302.96	42.2346	-82.1067	42.2296	157.269	42.2226	380.923	42.2346	575.358	42.2226	743.074	42.2346	958.884	42.2346	1250.82	42.2516	1407.01	42.2496	1628.9	42.2556	1810.91	42.2066	2028.62
42.2383	-743.935	42.2313	-556.363	42.2423	-301.836	42.2543	-82.7087	42.2493	146.792	42.2423	381.792	42.2543	578.128	42.2423	748.91	42.2543	967.182	42.2543	1242.78	42.2713	1411.7	42.2693	1623.68	42.2753	1813.62	42.2263	2031.43
42.258	-753.906	42.251	-551.516	42.262	-307.089	42.274	-78.0526	42.269	139.141	42.262	382.586	42.274	585.072	42.262	748.275	42.274	967.415	42.274	1231.81	42.291	1410.79	42.289	1617.24	42.295	1814.9	42.246	2018.1
42.2777	-760.996	42.2707	-543.087	42.2817	-310.344	42.2937	-72.2161	42.2887	136.913	42.2817	376.733	42.2937	582.246	42.2817	756.65	42.2937	955.037	42.2937	1218.77	42.3107	1414.6	42.3087	1616.22	42.3147	1805.36	42.2657	2002.45
42.2973	-767.681	42.2903	-539.966	42.3013	-313.437	42.3133	-56.6558	42.3083	137.837	42.3013	376.412	42.3133	581.86	42.3013	760.57	42.3133	955.473	42.3133	1189.83	42.3303	1416.82	42.3283	1611.2	42.3343	1805.61	42.2853	1985.24
42.317	-765.07	42.31	-534.837	42.321	-303.827	42.333	-45.92	42.328	142.81	42.321	372.949	42.333	572.567	42.321	762.416	42.333	947.471	42.333	1173.32	42.35	1418.24	42.348	1603.56	42.354	1804.23	42.305	1979.39
42.3367	-757.617	42.3297	-521.727	42.3407	-303.902	42.3527	-35.3901	42.3477	152.243	42.3407	364.134	42.3527	569.168	42.3407	764.149	42.3527	946.052	42.3527	1169.86	42.3697	1411.52	42.3677	1601.19	42.3737	1809.36	42.3247	1978.69
42.3564	-741.814	42.3494	-522.518	42.3604	-315.725	42.3724	-38.2099	42.3674	160.63	42.3604	363.146	42.3724	562.09	42.3604	752.651	42.3724	949.742	42.3724	1177.03	42.3894	1418.68	42.3874	1596.84	42.3934	1806.04	42.3444	1981.1
42.3761	-736.085	42.3691	-541.962	42.3801	-320.323	42.3921	-43.2715	42.3871	165.669	42.3801	371.467	42.3921	553.707	42.3801	753.525	42.3921	956.91	42.3921	1196.18	42.4091	1422.63	42.4071	1592.72	42.4131	1814.05	42.3641	1994.09
42.3957	-737.817	42.3887	-549.756	42.3997	-318.052	42.4117	-54.4974	42.4067	165.979	42.3997	375.665	42.4117	545.927	42.3997	746.52	42.4117	969.168	42.4117	1222.16	42.4287	1408.92	42.4267	1593.26	42.4327	1810.27	42.3837	2002.27
42.4154	-735.746	42.4084	-563.996	42.4194	-319.131	42.4314	-58.8012	42.4264	164.032	42.4194	376.454	42.4314	551.573	42.4194	743.156	42.4314	984.946	42.4314	1239.8	42.4484	1398.86	42.4464	1600.93	42.4524	1805.38	42.4034	2016.46
42.4351	-748.091	42.4281	-570.268	42.4391	-320.83	42.4511	-59.2409	42.4461	159.481	42.4391	379.081	42.4511	554.227	42.4391	742.554	42.4511	989.107	42.4511	1246.05	42.4681	1397.96	42.4661	1601.21	42.4721	1804.41	42.4231	2025.73
42.4548	-750.585	42.4478	-579.325	42.4588	-323.401	42.4708	-62.501	42.4658	149.111	42.4588	377.255	42.4708	568.618	42.4588	746.14	42.4708	993.398	42.4708	1246.63	42.4878	1392.67	42.4858	1602.94	42.4918	1802.64	42.4428	2013.36
42.4745	-763.616	42.4675	-570.982	42.4785	-317.724	42.4905	-62.0283	42.4855	146.228	42.4785	364.388	42.4905	567.903	42.4785	762.168	42.4905	981.267	42.4905	1232.52	42.5075	1391.95	42.5055	1604.9	42.5115	1800.47	42.4625	2006.05
42.4942	-776.905	42.4872	-572.07	42.4982	-318.621	42.5102	-59.207	42.5052	144.99	42.4982	354.825	42.5102	574.143	42.4982	764.531	42.5102	967.701	42.5102	1210.35	42.5272	1395.9	42.5252	1600.47	42.5312	1800.12	42.4822	2000.38
42.5138	-789.798	42.5068	-566.741	42.5178	-309.893	42.5298	-56.1103	42.5248	153.255	42.5178	350.715	42.5298	574.139	42.5178	766.465	42.5298	944.053	42.5298	1201.23	42.5468	1401.39	42.5448	1600.03	42.5508	1810.29	42.5018	1998.44
42.5335	-784.245	42.5265	-552.788	42.5375	-315.165	42.5495	-61.9064	42.5445	156.099	42.5375	352.97	42.5495	574.837	42.5375	760.744	42.5495	935.098	42.5495	1194.73	42.5665	1408.65	42.5645	1601.93	42.5705	1807.3	42.5215	1987.57
42.5532	-772.845	42.5462	-551.026	42.5572	-325.738	42.5692	-67.8692	42.5642	160.78	42.5572	355.742	42.5692	564.222	42.5572	756.909	42.5692	938.356	42.5692	1192.13	42.5862	1420.78	42.5842	1594.2	42.5902	1808.1	42.5412	1989.74
42.5729	-760.004	42.5659	-554.227	42.5769	-320.845	42.5889	-69.3799	42.5839	165.719	42.5769	369.2	42.5889	554.671	42.5769	754.673	42.5889	940.696	42.5889	1187.61	42.6059	1421.57	42.6039	1601.68	42.6099	1814.61	42.5609	1996.23
42.5926	-738.827	42.5856	-549.354	42.5966	-314.231	42.6086	-68.6448	42.6036	161.765	42.5966	380.459	42.6086	544.521	42.5966	743.947	42.6086	953.716	42.6086	1195.61	42.6256	1415.3	42.6236	1610.24	42.6296	1812.04	42.5806	2004.22
42.6122	-727.467	42.6052	-554.117	42.6162	-316.341	42.6282	-70.7308	42.6232	156.857	42.6162	392.473	42.6282	547.24	42.6162	741.774	42.6282	959.261	42.6282	1204.99	42.6452	1414.24	42.6432	1620.8	42.6492	1806.91	42.6002	2008.01
42.6319	-720.59	42.6249	-566.496	42.6359	-320.396	42.6479	-71.6035	42.6429	152.485	42.6359	393.464	42.6479	556.684	42.6359	744.005	42.6479	962.816	42.6479	1214.54	42.6649	1411.73	42.6629	1626.61	42.6689	1802.8	42.6199	2015.55
42.6516	-707.036	42.6446	-564.575	42.6556	-316.482	42.6676	-78.572	42.6626	150.569	42.6556	389.733	42.6676	567.614	42.6556	747.232	42.6676	972.413	42.6676	1216.75	42.6846	1412.38	42.6826	1630.04	42.6886	1791.99	42.6396	2006.15
42.6713	-701.219	42.6643	-551.578	42.6753	-310.919	42.6873	-72.4064	42.6823	152.124	42.6753	383.564	42.6873	570.12	42.6753	746.609	42.6873	971.997	42.6873	1217.59	42.7043	1411.6	42.7023	1630.16	42.7083	1785.68	42.6593	2006.06
42.691	-710.777	42.684	-548.45	42.695	-326.67	42.707	-79.1301	42.702	159.931	42.695	372.469	42.707	581.757	42.695	743.919	42.707	963.974	42.707	1215.14	42.724	1410.73	42.722	1622.56	42.728	1785.62	42.679	2007.89
42.7107	-726.702	42.7037	-548.164	42.7147	-326.686	42.7267	-77.8663	42.7217	168.331	42.7147	365.932	42.7267	584.982	42.7147	739.195	42.7267	953.3	42.7267	1205.65	42.7437	1412.94	42.7417	1615.47	42.7477	1796.16	42.6987	2012.26
42.7303	-737.118	42.7233	-530.45	42.7343	-324.757	42.7463	-72.0688	42.7413	173.397	42.7343	363.426	42.7463	580.286	42.7343	739.928	42.7463	955.799	42.7463	1199.89	42.7633	1413.75	42.7613	1608.4	42.7673	1793.91	42.7183	2015.56
42.75	-751.293	42.743	-532.581	42.754	-329.059	42.766	-57.8903	42.761	175.044	42.754	357.557	42.766	570.754	42.754	747.092	42.766	959.104	42.766	1192.78	42.783	1417.1	42.781	1601.74	42.787	1801.73	42.738	2022.48
42.7697	-764.848	42.7627	-537.507	42.7737	-324.295	42.7857	-45.2786	42.7807	180.688	42.7737	365.737	42.7857	562.951	42.7737	750.85	42.7857	957.057	42.7857	1184.98	42.8027	1414.44	42.8007	1592.82	42.8067	1810.34	42.7577	2022.6
42.7894	-771.874	42.7824	-541.539	42.7934	-317.877	42.8054	-43.3234	42.8004	168.254	42.7934	373.937	42.8054	554.049	42.7934	752.939	42.8054	958.09	42.8054	1191.83	42.8224	1412.48	42.8204	1591.21	42.8264	1819.75	42.7774	2019.42
42.8091	-780.435	42.8021	-542.731	42.8131	-317.336	42.8251	-42.4096	42.8201	154.95	42.8131	381.48	42.8251	550.176	42.8131	763.746	42.8251	947.51	42.8251	1197.76	42.8421	1407.86	42.8401	1601.95	42.8461	1822.57	42.7971	2015.84
42.8287	-771.634	42.8217	-550.681	42.8327	-301.048	42.8447	-42.9129	42.8397	146.255	42.8327	384.676	42.8447	550.254	42.8327	772.006	42.8447	951.302	42.8447	1227.26	42.8617	1408.41	42.8597	1605.92	42.8657	1822.92	42.8167	2010.03
42.8484	-754.096	42.8414	-547.083	42.8524	-302.252	42.8644	-53.553	42.8594	142.747	42.8524	387.211	42.8644	551.45	42.8524	770.92	42.8644	946.313	42.8644	1236.82	42.8814	1405.55	42.8794	1608.27	42.8854	1819.95	42.8364	1993.29
42.8681	-738.871	42.8611	-547.526	42.8721	-305.801	42.8841	-61.3756	42.8791	145.565	42.8721	383.805	42.8841	560.548	42.8721	762.045	42.8841	943.961	42.8841	1252.66	42.9011	1401.48	42.8991	1607.36	42.9051	1813.9	42.8561	1987.85
42.8878	-728.092	42.8808	-548.476	42.8918	-311.752	42.9038	-76.9463	42.8988	147.984	42.8918	378.175	42.9038	570.35	42.8918	757.512	42.9038	929.089	42.9038	1246.14	42.9208	1410.34	42.9188	1604.08	42.9248	1817.74	42.8758	1988.77
42.9075	-723.772	42.9005	-546.344	42.9115	-301.516	42.9235	-75.8382	42.9185	157.746	42.9115	370.994	42.9235	577.988	42.9115	746.178	42.9235	928.651	42.9235	1236.61	42.9405	1420.29	42.9385	1594.63	42.9445	1813.8	42.8955	1991.3
42.9271	-719.206	42.9201	-540.133	42.9311	-296.475	42.9431	-77.2013	42.9381	170.187	42.9311	363.354	42.9431	579.117	42.9311	739.758	42.9431	934.24	42.9431	1227.82	42.9601	1422.23	42.9581	1593.21	42.9641	1801.91	42.9151	1994.78
42.9468	-733.727	42.9398	-547.312	42.9508	-303.949	42.9628	-75.1008	42.9578	168.13	42.9508	351.673	42.9628	578.201	42.9508	734.908	42.9628	939.771	42.9628	1208.61	42.9798	1426.46	42.9778	1592.74	42.9838	1797.32	42.9348	1995.27
42.9665	-748.872	42.9595	-542.072	42.9705	-296.355	42.9825	-70.5523	42.9775	172.505	42.9705	355.773	42.9825	570.45	42.9705	739.054	42.9825	953.125	42.9825	1193.89	42.9995	1423.27	42.9975	1587.51	43.0035	1793.68	42.9545	1993.03
42.9862	-754.505	42.9792	-542.284	42.9902	-298.804	43.0022	-64.2398	42.9972	162.63	42.9902	355.511	43.0022	569.709	42.9902	739.68	43.0022	965.557	43.0022	1187.86	43.0192	1412.35	43.0172	1595.44	43.0232	1796.95	42.9742	1999.95
43.0059	-766.099	42.9989	-538.018	43.0099	-307.232	43.0219	-63.3055	43.0169	158.277	43.0099	354.407	43.0219	562.707	43.0099	747.405	43.0219	969.457	43.0219	1187.1	43.0389	1402.34	43.0369	1605.34	43.0429	1793.08	42.9939	2011.5
43.0256	-770.951	43.0186	-541.764	43.0296	-309.784	43.0416	-63.4637	43.0366	155.147	43.0296	356.661	43.0416	555.058	43.0296	757.928	43.0416	976.535	43.0416	1201.49	43.0586	1403.18	43.0566	1611.68	43.0626	1795.82	43.0136	2017.85
43.0452	-766.484	43.0382	-546.586	43.0492	-330.355	43.0612	-61.9062	43.0562	154.414	43.0492	360.31	43.0612	550.6	43.0492	761.115	43.0612	970.16	43.0612	1205.8	43.0782	1399.75	43.0762	1613.74	43.0822	1801.9	43.0332	2017.38
43.0649	-772.759	43.0579	-558.112	43.0689	-334.518	43.0809	-62.5211	43.0759	163.337	43.0689	365.306	43.0809	558.685	43.0689	762.569	43.0809	960.833	43.0809	1216.62	43.0979	1398.79	43.0959	1612.32	43.1019	1805.92	43.0529	2017.61
43.0846	-763.108	43.0776	-561.339	43.0886	-338.927	43.1006	-60.4255	43.0956	168.679	43.0886	375.297	43.1006	570.861	43.0886	754.122	43.1006	943.525	43.1006	1222.41	43.1176	1409.73	43.1156	1608.67	43.1216	1815.4	43.0726	2018.32
43.1043	-759.386	43.0973	-559.595	43.1083	-337.512	43.1203	-63.2257	43.1153	178.453	43.1083	381.997	43.1203	574.433	43.1083	750.146	43.1203	934.491	43.1203	1221.68	43.1373	1413.55	43.1353	1607.99	43.1413	1815.86	43.0923	2009.6
43.124	-760.565	43.117	-556.679	43.128	-331.462	43.14	-75.8181	43.135	180.749	43.128	388.742	43.14	572.134	43.128	745.157	43.14	929.606	43.14	1213.87	43.157	1412.81	43.155	1607.84	43.161	1810.33	43.112	2010.91
43.1436	-769.341	43.1366	-556.766	43.1476	-321.375	43.1596	-73.8599	43.1546	177.853	43.1476	382.5	43.1596	569.807	43.1476	740.832	43.1596	931.549	43.1596	1208.8	43.1766	1413.46	43.1746	1602.79	43.1806	1807.48	43.1316	2000.22
43.1633	-772.96	43.1563	-550.988	43.1673	-306.778	43.1793	-79.9464	43.1743	174.852	43.1673	391.698	43.1793	567.492	43.1673	743.796	43.1793	940.705	43.1793	1211.02	43.1963	1408.04	43.1943	1598.27	43.2003	1797.59	43.1513	1999.18
43.183	-764.967	43.176	-551.063	43.187	-302.22	43.199	-78.3138	43.194	162.606	43.187	387.882	43.199	576.053	43.187	746.081	43.199	955.132	43.199	1207.69	43.216	1403.1	43.214	1596.42	43.22	1796.38	43.171	2011.85
43.2027	-770.182	43.1957	-548.023	43.2067	-303.909	43.2187	-91.1151	43.2137	155.323	43.2067	372.106	43.2187	576.407	43.2067	754.729	43.2187	968.387	43.2187	1206.98	43.2357	1401.58	43.2337	1597.81	43.2397	1793.49	43.1907	2025.36
43.2224	-774.948	43.2154	-539.102	43.2264	-307.614	43.2384	-81.7051	43.2334	146.321	43.2264	361.92	43.2384	570.903	43.2264	755.056	43.2384	968.25	43.2384	1209.89	43.2554	1401.32	43.2534	1599.11	43.2594	1797.18	43.2104	2033.48
43.2421	-778.082	43.2351	-537.962	43.2461	-314.862	43.2581	-67.1306	43.2531	140.922	43.2461	356.435	43.2581	571.39	43.2461	758.448	43.2581	967.631	43.2581	1210.69	43.2751	1399.88	43.2731	1599.38	43.2791	1802.93	43.2301	2031
43.2617	-780.782	43.2547	-540.717	43.2657	-319.05	43.2777	-58.3036	43.2727	134.899	43.2657	355.362	43.2777	577.358	43.2657	752.264	43.2777	962.141	43.2777	1208.26	43.2947	1396.79	43.2927	1604.79	43.2987	1811.83	43.2497	2018.54
43.2814	-761.301	43.2744	-533.75	43.2854	-322.072	43.2974	-45.4626	43.2924	134.543	43.2854	356.177	43.2974	585.142	43.2854	747.099	43.2974	954.935	43.2974	1205.74	43.3144	1395.57	43.3124	1615.27	43.3184	1817.02	43.2694	2008.36
43.3011	-758.331	43.2941	-532.006	43.3051	-324.428	43.3171	-44.4997	43.3121	135.623	43.3051	364.632	43.3171	578.441	43.3051	752.903	43.3171	943.734	43.3171	1197.57	43.3341	1403.99	43.3321	1620.6	43.3381	1822.86	43.2891	1993.17
43.3208	-754.709	43.3138	-534.829	43.3248	-319.329	43.3368	-37.3581	43.3318	138.18	43.3248	376.35	43.3368	575.308	43.3248	750.497	43.3368	944.709	43.3368	1201.38	43.3538	1409.02	43.3518	1619.95	43.3578	1819.79	43.3088	1982.02
43.3405	-744.375	43.3335	-549.994	43.3445	-317.629	43.3565	-37.6487	43.3515	146.615	43.3445	381.027	43.3565	568.636	43.3445	753.471	43.3565	950.621	43.3565	1210.58	43.3735	1407.35	43.3715	1613.15	43.3775	1808.06	43.3285	1972.8
43.3601	-742.688	43.3531	-551.432	43.3641	-314.026	43.3761	-52.0648	43.3711	153.798	43.3641	394.06	43.3761	568.881	43.3641	760.119	43.3761	952.762	43.3761	1214.65	43.3931	1407.65	43.3911	1615.9	43.3971	1793.53	43.3481	1972.03
43.3798	-737.702	43.3728	-556.441	43.3838	-309.407	43.3958	-64.8915	43.3908	162.166	43.3838	389.33	43.3958	565.053	43.3838	763.936	43.3958	965.309	43.3958	1216.57	43.4128	1409.19	43.4108	1608.29	43.4168	1791.3	43.3678	1983.56
43.3995	-746.407	43.3925	-559.245	43.4035	-311.057	43.4155	-80.5385	43.4105	173.436	43.4035	387.103	43.4155	562.92	43.4035	762.368	43.4155	973.693	43.4155	1222.19	43.4325	1409.99	43.4305	1604.26	43.4365	1794.35	43.3875	1998.84
43.4192	-763.92	43.4122	-547.852	43.4232	-314.139	43.4352	-81.5984	43.4302	176.619	43.4232	379.071	43.4352	560.508	43.4232	755.072	43.4352	976.802	43.4352	1222.73	43.4522	1394.76	43.4502	1602.42	43.4562	1798.42	43.4072	2012.77
43.4389	-768.864	43.4319	-534.93	43.4429	-312.751	43.4549	-74.5043	43.4499	176.079	43.4429	374.899	43.4549	563.138	43.4429	758.15	43.4549	976.841	43.4549	1214.33	43.4719	1387.42	43.4699	1600.65	43.4759	1805.28	43.4269	2023.38
43.4586	-774.821	43.4516	-530.816	43.4626	-309.065	43.4746	-69.7828	43.4696	167.506	43.4626	371.283	43.4746	564.57	43.4626	753.467	43.4746	970.049	43.4746	1205.08	43.4916	1392.55	43.4896	1605.74	43.4956	1813.04	43.4466	2029.4
43.4782	-768.651	43.4712	-525.335	43.4822	-301.576	43.4942	-56.7466	43.4892	161.408	43.4822	370.233	43.4942	560.212	43.4822	753.084	43.4942	964.221	43.4942	1202.29	43.5112	1396.71	43.5092	1604.1	43.5152	1819.13	43.4662	2028.15
43.4979	-769.024	43.4909	-534.422	43.5019	-306.665	43.5139	-48.7059	43.5089	152.911	43.5019	374.161	43.5139	560.323	43.5019	753.56	43.5139	953.89	43.5139	1196.31	43.5309	1413.43	43.5289	1599.36	43.5349	1819.31	43.4859	2019.44
43.5176	-756.313	43.5106	-544.794	43.5216	-306.25	43.5336	-43.7022	43.5286	146.593	43.5216	378.157	43.5336	561.436	43.5216	752.633	43.5336	950.888	43.5336	1206.86	43.5506	1422.79	43.5486	1592.25	43.5546	1810.47	43.5056	2005.54
43.5373	-739.567	43.5303	-557.976	43.5413	-315.974	43.5533	-53.766	43.5483	140.635	43.5413	380.016	43.5533	562.003	43.5413	758.115	43.5533	942.344	43.5533	1210.4	43.5703	1430.75	43.5683	1588.37	43.5743	1800.57	43.5253	2002.49
43.557	-735.106	43.55	-565.991	43.561	-320.9	43.573	-69.6258	43.568	143.828	43.561	377.563	43.573	565.604	43.561	763.813	43.573	933.306	43.573	1209.88	43.59	1436.71	43.588	1589.24	43.594	1792.15	43.545	1995.49
43.5766	-732.068	43.5696	-576.714	43.5806	-318.891	43.5926	-79.6778	43.5876	150.952	43.5806	377.67	43.5926	565.225	43.5806	763.758	43.5926	943.676	43.5926	1205.28	43.6096	1440.54	43.6076	1584.22	43.6136	1784.91	43.5646	1993.97
43.5963	-744.018	43.5893	-575.347	43.6003	-322.451	43.6123	-94.4525	43.6073	155.168	43.6003	380.029	43.6123	574.236	43.6003	766.323	43.6123	951.68	43.6123	1205.19	43.6293	1431.64	43.6273	1590.04	43.6333	1776.94	43.5843	1997.33
43.616	-751.216	43.609	-566.184	43.62	-315.103	43.632	-99.7636	43.627	154.569	43.62	374.836	43.632	580.971	43.62	765.687	43.632	959.349	43.632	1206.45	43.649	1407.4	43.647	1594.25	43.653	1784.94	43.604	2005.98
43.6357	-758.204	43.6287	-551.811	43.6397	-308.896	43.6517	-91.7244	43.6467	154.314	43.6397	376.171	43.6517	581.537	43.6397	768.705	43.6517	963.47	43.6517	1207.21	43.6687	1392.5	43.6667	1597.65	43.6727	1792.86	43.6237	2012.07
43.6554	-780.499	43.6484	-545.156	43.6594	-298.038	43.6714	-88.16	43.6664	151.903	43.6594	374.257	43.6714	582.818	43.6594	762.663	43.6714	969.474	43.6714	1210.3	43.6884	1391.26	43.6864	1607.84	43.6924	1797.84	43.6434	2017.59
43.675	-782.699	43.668	-541.488	43.679	-295.115	43.691	-75.8541	43.686	149.758	43.679	375.926	43.691	575.995	43.679	759.985	43.691	972.395	43.691	1217.78	43.708	1386.06	43.706	1609.02	43.712	1811.7	43.663	2022.93
43.6947	-784.95	43.6877	-533.707	43.6987	-307.244	43.7107	-63.607	43.7057	144.54	43.6987	375.861	43.7107	583.401	43.6987	759.495	43.7107	970.015	43.7107	1220.23	43.7277	1393.67	43.7257	1608.88	43.7317	1816.98	43.6827	2017.89
43.7144	-761.923	43.7074	-538.723	43.7184	-309.336	43.7304	-61.0068	43.7254	146.867	43.7184	373.996	43.7304	576.699	43.7184	756.704	43.7304	958.174	43.7304	1228.09	43.7474	1397.06	43.7454	1602.51	43.7514	1815.66	43.7024	2010.86
43.7341	-755.226	43.7271	-545.015	43.7381	-322.837	43.7501	-63.5637	43.7451	149.958	43.7381	375.061	43.7501	569.539	43.7381	757.388	43.7501	945.42	43.7501	1219.07	43.7671	1415.93	43.7651	1596.84	43.7711	1808.44	43.7221	2006.14
43.7538	-751.527	43.7468	-550.857	43.7578	-329.761	43.7698	-65.8182	43.7648	160.586	43.7578	371.609	43.7698	563.571	43.7578	750.757	43.7698	943.775	43.7698	1216.38	43.7868	1420.22	43.7848	1597.83	43.7908	1810.79	43.7418	1997.23
43.7735	-742.879	43.7665	-553.569	43.7775	-333.314	43.7895	-60.9494	43.7845	167.025	43.7775	371.953	43.7895	556.752	43.7775	755.048	43.7895	951.239	43.7895	1206.86	43.8065	1424.21	43.8045	1593.4	43.8105	1798.14	43.7615	1983.86
43.7931	-742.111	43.7861	-554.753	43.7971	-326.13	43.8091	-66.8082	43.8041	163.802	43.7971	373.222	43.8091	558.501	43.7971	757.239	43.8091	958.123	43.8091	1202.38	43.8261	1418.92	43.8241	1598.74	43.8301	1791.4	43.7811	1983.28
43.8128	-743.222	43.8058	-566.399	43.8168	-316.065	43.8288	-69.1423	43.8238	162.945	43.8168	378.886	43.8288	559.607	43.8168	755.877	43.8288	965.388	43.8288	1199.45	43.8458	1413.3	43.8438	1599.75	43.8498	1796.18	43.8008	1987.34
43.8325	-764.541	43.8255	-564.704	43.8365	-313.536	43.8485	-65.7134	43.8435	157.225	43.8365	377.925	43.8485	556.794	43.8365	761.6	43.8485	976.952	43.8485	1208.05	43.8655	1409.34	43.8635	1598.56	43.8695	1799.85	43.8205	1986.85
43.8522	-771.211	43.8452	-559.814	43.8562	-303.553	43.8682	-66.98	43.8632	153.547	43.8562	377.826	43.8682	563.055	43.8562	759.492	43.8682	974.496	43.8682	1215.27	43.8852	1405.57	43.8832	1605.05	43.8892	1805.14	43.8402	1997.36
43.8719	-774.344	43.8649	-556.297	43.8759	-296.811	43.8879	-59.0205	43.8829	144.863	43.8759	382.205	43.8879	569.649	43.8759	760.176	43.8879	971.031	43.8879	1223.36	43.9049	1412.13	43.9029	1602.79	43.9089	1812.98	43.8599	2016.59
43.8915	-785.441	43.8845	-557.004	43.8955	-291.815	43.9075	-55.9875	43.9025	141.33	43.8955	378.625	43.9075	575.504	43.8955	754.22	43.9075	961.354	43.9075	1223.61	43.9245	1410.04	43.9225	1605.23	43.9285	1815.44	43.8795	2020.66
43.9112	-772.89	43.9042	-553.76	43.9152	-298.198	43.9272	-61.4113	43.9222	143.859	43.9152	372.285	43.9272	572.366	43.9152	753.447	43.9272	952.915	43.9272	1218.99	43.9442	1404.69	43.9422	1603.72	43.9482	1813.08	43.8992	2032.07
43.9309	-777.664	43.9239	-550.124	43.9349	-303.269	43.9469	-63.9652	43.9419	145.971	43.9349	373.154	43.9469	568.414	43.9349	749.983	43.9469	941.435	43.9469	1206.45	43.9639	1408.68	43.9619	1604.94	43.9679	1809.84	43.9189	2029.04
43.9506	-768.336	43.9436	-545.055	43.9546	-299.237	43.9666	-65.0627	43.9616	155.144	43.9546	367.799	43.9666	570.268	43.9546	739.951	43.9666	937.961	43.9666	1201.05	43.9836	1405.33	43.9816	1614.65	43.9876	1811.37	43.9386	2017.76
43.9703	-761.133	43.9633	-548.137	43.9743	-305.561	43.9863	-59.2885	43.9813	160.446	43.9743	363.116	43.9863	563.536	43.9743	743.448	43.9863	941.945	43.9863	1195.98	44.0033	1398.81	44.0013	1607.52	44.0073	1803.95	43.9583	2007.74
43.99	-755.44	43.983	-553.937	43.994	-302.387	44.006	-62.5428	44.001	158.673	43.994	361.761	44.006	561.347	43.994	738.106	44.006	955.658	44.006	1193.14	44.023	1392.36	44.021	1612.94	44.027	1805.28	43.978	2008.5
44.0096	-752.614	44.0026	-562.787	44.0136	-315.044	44.0256	-66.111	44.0206	163.608	44.0136	360.153	44.0256	563.496	44.0136	743.184	44.0256	966.951	44.0256	1195.72	44.0426	1392.34	44.0406	1607.23	44.0466	1802.52	43.9976	2004.55
44.0293	-747.106	44.0223	-568.616	44.0333	-319.992	44.0453	-65.4762	44.0403	169.203	44.0333	362.075	44.0453	557.151	44.0333	745.464	44.0453	981.912	44.0453	1208.21	44.0623	1391.48	44.0603	1601.89	44.0663	1806.83	44.0173	1997.58
44.049	-734.74	44.042	-576.826	44.053	-321.904	44.065	-68.9867	44.06	170.481	44.053	361.071	44.065	558.994	44.053	746.135	44.065	985.986	44.065	1219.42	44.082	1391.94	44.08	1604.56	44.086	1812.82	44.037	2004.19
44.0687	-746.16	44.0617	-576.029	44.0727	-328.534	44.0847	-71.8791	44.0797	166.781	44.0727	370.186	44.0847	558.989	44.0727	753.212	44.0847	985.525	44.0847	1222.93	44.1017	1400.84	44.0997	1597.37	44.1057	1813.82	44.0567	2013.63
44.0884	-745.882	44.0814	-577.83	44.0924	-329.749	44.1044	-78.5106	44.0994	167.819	44.0924	369.833	44.1044	559.217	44.0924	759.266	44.1044	979.249	44.1044	1219.88	44.1214	1405.42	44.1194	1601.87	44.1254	1815.23	44.0764	2018.37
44.108	-751.051	44.101	-562.82	44.112	-336.467	44.124	-85.3266	44.119	167.185	44.112	372.368	44.124	559.851	44.112	768.613	44.124	964.698	44.124	1219.46	44.141	1407.02	44.139	1595.64	44.145	1814.84	44.096	2020.3
44.1277	-757.197	44.1207	-553.835	44.1317	-322.985	44.1437	-82.1373	44.1387	166.162	44.1317	379.709	44.1437	562.545	44.1317	772.472	44.1437	947.185	44.1437	1212.99	44.1607	1411.69	44.1587	1601.66	44.1647	1811.77	44.1157	2009.29
44.1474	-759.271	44.1404	-545.672	44.1514	-313.667	44.1634	-80.7654	44.1584	166.346	44.1514	379.891	44.1634	567.874	44.1514	768.51	44.1634	935.539	44.1634	1206.98	44.1804	1421.1	44.1784	1601.37	44.1844	1807.97	44.1354	2004.08
44.1671	-767.743	44.1601	-540.291	44.1711	-305.914	44.1831	-71.2341	44.1781	163.353	44.1711	384.728	44.1831	563.301	44.1711	765.606	44.1831	929.484	44.1831	1205.73	44.2001	1416.55	44.1981	1595.61	44.2041	1805.55	44.1551	1995.82
44.1868	-767.999	44.1798	-533.902	44.1908	-296.202	44.2028	-64.3709	44.1978	157.864	44.1908	382.474	44.2028	561.023	44.1908	758.849	44.2028	931.058	44.2028	1204.8	44.2198	1414.09	44.2178	1604.37	44.2238	1803.18	44.1748	1992.26
44.2064	-766.703	44.1994	-534.03	44.2104	-292.611	44.2224	-68.2763	44.2174	157.764	44.2104	379.513	44.2224	561.576	44.2104	754.049	44.2224	935.361	44.2224	1205.04	44.2394	1411.85	44.2374	1602.85	44.2434	1799.41	44.1944	1994.77
44.2261	-758.179	44.2191	-538.224	44.2301	-289.562	44.2421	-66.7185	44.2371	154.979	44.2301	381.869	44.2421	553.59	44.2301	745.806	44.2421	953.385	44.2421	1204.64	44.2591	1406.99	44.2571	1603.44	44.2631	1794.48	44.2141	1995.75
44.2458	-762.187	44.2388	-542.409	44.2498	-301.15	44.2618	-63.862	44.2568	144.657	44.2498	373.529	44.2618	552.174	44.2498	746.347	44.2618	963.609	44.2618	1213.6	44.2788	1394.4	44.2768	1608.86	44.2828	1796.63	44.2338	2007.23
44.2655	-770.021	44.2585	-540.26	44.2695	-320.832	44.2815	-72.9327	44.2765	144.666	44.2695	370.966	44.2815	555.533	44.2695	749.32	44.2815	966.192	44.2815	1217.18	44.2985	1389.7	44.2965	1609.22	44.3025	1798.44	44.2535	2012.85
44.2852	-764.466	44.2782	-540.43	44.2892	-326.096	44.3012	-77.2176	44.2962	142.002	44.2892	362.926	44.3012	560.676	44.2892	753.872	44.3012	972.764	44.3012	1216.17	44.3182	1385.94	44.3162	1612.02	44.3222	1805.91	44.2732	2011.7
44.3049	-762.536	44.2979	-542.2	44.3089	-326.401	44.3209	-85.9318	44.3159	142.616	44.3089	359.31	44.3209	562.142	44.3089	754.45	44.3209	960.974	44.3209	1219.77	44.3379	1374.07	44.3359	1608.09	44.3419	1811.47	44.2929	2015.88
44.3245	-756.571	44.3175	-536.981	44.3285	-330.1	44.3405	-88.8628	44.3355	147.547	44.3285	354.332	44.3405	564.12	44.3285	748.42	44.3405	959.864	44.3405	1215.51	44.3575	1377.68	44.3555	1614.79	44.3615	1814.58	44.3125	2012.59
44.3442	-753.051	44.3372	-543.452	44.3482	-328.5	44.3602	-89.4578	44.3552	152.108	44.3482	351.567	44.3602	569.809	44.3482	742.402	44.3602	953.006	44.3602	1212.17	44.3772	1384.86	44.3752	1610.5	44.3812	1820	44.3322	2020.04
44.3639	-747.925	44.3569	-545.501	44.3679	-316.088	44.3799	-89.1932	44.3749	154.174	44.3679	357.798	44.3799	570.803	44.3679	742.948	44.3799	946.436	44.3799	1198.77	44.3969	1394.41	44.3949	1608.55	44.4009	1823.22	44.3519	2014.37
44.3836	-743.62	44.3766	-543.531	44.3876	-303.222	44.3996	-82.3209	44.3946	155.705	44.3876	355.793	44.3996	576.511	44.3876	743.761	44.3996	947.842	44.3996	1187.08	44.4166	1408.92	44.4146	1615.27	44.4206	1826.42	44.3716	2018.97
44.4033	-738.887	44.3963	-544.558	44.4073	-295.214	44.4193	-76.3837	44.4143	163.433	44.4073	365.639	44.4193	575.16	44.4073	745.904	44.4193	946	44.4193	1180	44.4363	1420.77	44.4343	1614.42	44.4403	1812.79	44.3913	2025.34
44.4229	-747.916	44.4159	-548.128	44.4269	-288.869	44.4389	-70.7035	44.4339	157.464	44.4269	375.447	44.4389	568.054	44.4269	750.088	44.4389	954.069	44.4389	1178.74	44.4559	1423.77	44.4539	1608.01	44.4599	1792.41	44.4109	2018.11
44.4426	-767.14	44.4356	-554.392	44.4466	-292.661	44.4586	-64.6601	44.4536	157.587	44.4466	379.39	44.4586	565.841	44.4466	763.932	44.4586	955.909	44.4586	1188.54	44.4756	1416.82	44.4736	1603.83	44.4796	1788.58	44.4306	2020.49
44.4623	-777.805	44.4553	-561.437	44.4663	-300.96	44.4783	-63.4957	44.4733	163.052	44.4663	380.317	44.4783	567.506	44.4663	769.933	44.4783	960.465	44.4783	1197.61	44.4953	1417.04	44.4933	1599.25	44.4993	1796.37	44.4503	2006.14
44.482	-776.391	44.475	-561.654	44.486	-300.653	44.498	-61.8596	44.493	166.719	44.486	378.288	44.498	563.913	44.486	775.839	44.498	967.074	44.498	1207.05	44.515	1408.66	44.513	1591.98	44.519	1794.75	44.47	1999.22
44.5017	-775.077	44.4947	-566.578	44.5057	-309.51	44.5177	-66.2531	44.5127	175.739	44.5057	375.472	44.5177	554.78	44.5057	772.3	44.5177	962.109	44.5177	1215.37	44.5347	1398.29	44.5327	1595.13	44.5387	1797.49	44.4897	1994.12
44.5214	-774.527	44.5144	-561.078	44.5254	-321.562	44.5374	-68.9521	44.5324	178.745	44.5254	368.092	44.5374	550.754	44.5254	763.432	44.5374	962.87	44.5374	1217.28	44.5544	1403.82	44.5524	1602.01	44.5584	1806.36	44.5094	1990.67
44.541	-763.001	44.534	-560.429	44.545	-329.647	44.557	-68.6406	44.552	184.236	44.545	367.735	44.557	558.466	44.545	760.268	44.557	961.292	44.557	1216.84	44.574	1399.22	44.572	1604.79	44.578	1821.67	44.529	2002.85
44.5607	-750.365	44.5537	-552.011	44.5647	-325.846	44.5767	-81.4875	44.5717	180.95	44.5647	362.764	44.5767	569.604	44.5647	752.889	44.5767	956.323	44.5767	1209.98	44.5937	1404.02	44.5917	1608.51	44.5977	1822.21	44.5487	1995.04
44.5804	-742.103	44.5734	-541.92	44.5844	-324.183	44.5964	-80.5795	44.5914	176.996	44.5844	355.881	44.5964	578.442	44.5844	746.1	44.5964	954.008	44.5964	1204.46	44.6134	1414.28	44.6114	1615.82	44.6174	1816.27	44.5684	2003.41
[truncated: 783 more rows]
