# Supplementary material for: Hydrogenated Cs2AgBiBr6 for significantly improved efficiency of lead-free inorganic double perovskite solar cell
Source: Nat Commun. 2022 Jun 13;13:3397. doi: 10.1038/s41467-022-31016-w (PMC9192601; doi:10.1038/s41467-022-31016-w)
Supplement: Supplementary file 4 — Source data [file 41467_2022_31016_MOESM4_ESM.zip › Supplementary Fig.14.xlsx]

## Sheet: Supplementary Fig.14
Pristine				600 s Hydrogenaion				1200 s Hydrogenation
Binding energy (eV)	Intensity (arb.units.)	Intensity (arb.units.)	Intensity (arb.units.)	Binding energy (eV)	Intensity (arb.units.)	Intensity (arb.units.)	Intensity (arb.units.)	Binding energy (eV)	Intensity (arb.units.)	Intensity (arb.units.)	Intensity (arb.units.)
73.02	-31.52	-31.52	-31.512	73.02	368.48	368.48	368.488	73.03	725.264	703.245	703.295
72.97	-28.932	-31.5199	-31.5101	72.97	371.068	368.48	368.49	72.98	720.125	703.211	703.269
72.92	-30.5725	-31.5216	-31.5096	72.92	369.428	368.478	368.49	72.93	712.748	703.176	703.245
72.87	-32.7707	-31.5222	-31.5074	72.87	367.229	368.478	368.493	72.88	725.38	703.142	703.222
72.82	-22.3299	-31.5214	-31.5033	72.82	377.67	368.479	368.497	72.83	711.371	703.107	703.201
72.77	-26.7899	-31.5273	-31.5052	72.77	373.21	368.473	368.495	72.78	709.53	703.072	703.182
72.72	-33.8639	-31.5303	-31.5034	72.72	366.136	368.47	368.497	72.73	719.375	703.038	703.165
72.67	-33.2426	-31.5287	-31.4961	72.67	366.757	368.471	368.504	72.68	694.602	703.003	703.151
72.62	-29.4468	-31.5276	-31.488	72.62	370.553	368.472	368.512	72.63	690.484	702.968	703.14
72.57	-37.1146	-31.5289	-31.481	72.57	362.885	368.471	368.519	72.58	711.878	702.933	703.132
72.52	-37.7053	-31.5252	-31.4673	72.52	362.295	368.475	368.533	72.53	726.019	702.899	703.128
72.47	-28.7027	-31.5211	-31.4514	72.47	371.297	368.479	368.549	72.48	732.371	702.864	703.129
72.42	-32.3454	-31.5228	-31.4389	72.42	367.655	368.477	368.561	72.43	704.294	702.829	703.135
72.37	-26.6975	-31.5221	-31.4214	72.37	373.303	368.478	368.579	72.38	708.758	702.794	703.147
72.32	-28.0488	-31.525	-31.4044	72.32	371.951	368.475	368.596	72.33	712.236	702.759	703.165
72.27	-23.9009	-31.527	-31.3827	72.27	376.099	368.473	368.617	72.28	703.628	702.724	703.191
72.22	-29.7633	-31.5315	-31.3594	72.22	370.237	368.468	368.641	72.23	728.795	702.69	703.225
72.17	-32.3432	-31.5323	-31.3273	72.17	367.657	368.468	368.673	72.18	708.317	702.655	703.268
72.12	-35.1923	-31.5312	-31.2877	72.12	364.808	368.469	368.712	72.13	709.537	702.621	703.323
72.07	-28.2574	-31.5282	-31.2393	72.07	371.743	368.472	368.761	72.08	685.98	702.586	703.389
72.02	-31.8654	-31.5294	-31.1875	72.02	368.135	368.471	368.812	72.03	706.596	702.552	703.468
71.97	-33.5052	-31.5282	-31.1242	71.97	366.495	368.472	368.876	71.98	722.658	702.518	703.562
71.92	-32.8218	-31.5256	-31.0493	71.92	367.178	368.474	368.951	71.93	699.34	702.485	703.673
71.87	-29.3476	-31.5231	-30.9625	71.87	370.652	368.477	369.037	71.88	720.466	702.452	703.803
71.82	-26.2988	-31.5225	-30.8639	71.82	373.701	368.478	369.136	71.83	696.725	702.42	703.954
71.77	-30.3927	-31.5233	-30.7511	71.77	369.607	368.477	369.249	71.78	700.117	702.388	704.128
71.72	-37.1317	-31.5209	-30.6172	71.72	362.868	368.479	369.383	71.73	716.316	702.357	704.329
71.67	-27.3232	-31.5135	-30.4576	71.67	372.677	368.487	369.542	71.68	717.548	702.327	704.558
71.62	-23.3225	-31.5114	-30.2801	71.62	376.678	368.489	369.72	71.63	727.2	702.299	704.82
71.57	-30.426	-31.5109	-30.0775	71.57	369.574	368.489	369.923	71.58	724.234	702.272	705.117
71.52	-23.2833	-31.5046	-29.8387	71.52	376.717	368.495	370.161	71.53	720.956	702.247	705.455
71.47	-14.0821	-31.5012	-29.5685	71.47	385.918	368.499	370.432	71.48	708.975	702.224	705.837
71.42	-26.9896	-31.502	-29.2633	71.42	373.01	368.498	370.737	71.43	725.826	702.203	706.269
71.37	-36.0939	-31.4921	-28.9035	71.37	363.906	368.508	371.096	71.38	724.05	702.186	706.755
71.32	-23.588	-31.4738	-28.4852	71.32	376.412	368.526	371.515	71.33	712.876	702.173	707.301
71.27	-23.3447	-31.4603	-28.0152	71.27	376.655	368.54	371.985	71.28	714.492	702.164	707.915
71.22	-24.6649	-31.4431	-27.478	71.22	375.335	368.557	372.522	71.23	710.183	702.16	708.603
71.17	-25.8965	-31.4206	-26.8635	71.17	374.104	368.579	373.136	71.18	748.01	702.162	709.374
71.12	-23.8218	-31.3919	-26.1622	71.12	376.178	368.608	373.838	71.13	723.596	702.172	710.235
71.07	-22.5044	-31.3581	-25.3648	71.07	377.496	368.642	374.635	71.08	734.417	702.189	711.198
71.02	-19.0784	-31.3178	-24.4585	71.02	380.922	368.682	375.542	71.03	732.303	702.217	712.271
70.97	-14.2448	-31.2708	-23.4307	70.97	385.755	368.729	376.569	70.98	741.462	702.256	713.469
70.92	-18.4645	-31.2166	-22.2665	70.92	381.536	368.783	377.734	70.93	715.898	702.308	714.802
70.87	-14.0932	-31.1475	-20.9426	70.87	385.907	368.852	379.057	70.88	710.941	702.375	716.287
70.82	-5.94009	-31.0672	-19.4444	70.82	394.06	368.933	380.556	70.83	723.577	702.46	717.938
70.77	-9.50222	-30.9755	-17.7522	70.77	390.498	369.025	382.248	70.78	729.707	702.566	719.773
70.72	-1.79956	-30.8623	-15.8337	70.72	398.2	369.138	384.166	70.73	746.636	702.695	721.812
70.67	-3.62648	-30.7317	-13.6676	70.67	396.374	369.268	386.332	70.68	711.783	702.852	724.077
70.62	-3.38683	-30.5741	-11.2166	70.62	396.613	369.426	388.783	70.63	732.395	703.04	726.589
70.57	2.54808	-30.3866	-8.44606	70.57	402.548	369.613	391.554	70.58	747.615	703.264	729.376
70.52	6.53402	-30.1683	-5.3201	70.52	406.534	369.832	394.68	70.53	763.364	703.529	732.464
70.47	10.5266	-29.9127	-1.79361	70.47	410.527	370.087	398.206	70.48	765.668	703.842	735.886
70.42	24.1324	-29.6137	2.18403	70.42	424.132	370.386	402.184	70.43	763.84	704.208	739.674
70.37	25.6095	-29.2707	6.66034	70.37	425.609	370.729	406.66	70.38	774.173	704.636	743.863
70.32	22.9859	-28.868	11.705	70.32	422.986	371.132	411.705	70.33	768.554	705.134	748.491
70.27	36.159	-28.3942	17.3859	70.27	436.159	371.606	417.386	70.28	768.666	705.712	753.597
70.22	38.2485	-27.8496	23.7626	70.22	438.249	372.15	423.763	70.23	790.455	706.381	759.22
70.17	59.338	-27.2155	30.9185	70.17	459.338	372.785	430.919	70.18	824.51	707.153	765.4
70.12	80.7929	-26.4914	38.9147	70.12	480.793	373.509	438.915	70.13	810.129	708.042	772.172
70.07	77.8913	-25.6629	47.8261	70.07	477.891	374.337	447.826	70.08	851.163	709.064	779.567
70.02	88.409	-24.6978	57.731	70.02	488.409	375.302	457.731	70.03	864.606	710.236	787.606
69.97	109.606	-23.5865	68.6651	69.97	509.606	376.413	468.665	69.98	903.086	711.579	796.295
69.92	143.981	-22.3142	80.6399	69.92	543.981	377.686	480.64	69.93	872.176	713.115	805.619
69.87	151.698	-20.8661	93.6108	69.87	551.698	379.134	493.611	69.88	864.84	714.87	815.529
69.82	156.883	-19.1973	107.496	69.82	556.883	380.803	507.496	69.83	882.139	716.872	825.945
69.77	169.073	-17.2759	122.098	69.77	569.073	382.724	522.098	69.78	916.07	719.152	836.73
69.72	178.851	-15.0719	137.092	69.72	578.851	384.928	537.092	69.73	901.848	721.75	847.693
69.67	180.922	-12.5437	152.026	69.67	580.922	387.456	552.026	69.68	927.711	724.705	858.578
69.62	193.141	-9.6425	166.296	69.62	593.141	390.358	566.295	69.63	872.465	728.063	869.061
69.57	228.59	-6.32335	179.173	69.57	628.59	393.677	579.173	69.58	907.251	731.877	878.768
69.52	227.766	-2.54433	189.847	69.52	627.766	397.456	589.847	69.53	924.178	736.207	887.284
69.47	238.246	1.78179	197.575	69.47	638.246	401.782	597.575	69.48	939.76	741.118	894.194
69.42	234.577	6.72189	201.731	69.42	634.577	406.722	601.731	69.43	934.354	746.683	899.124
69.37	235.654	12.3651	201.959	69.37	635.654	412.365	601.959	69.38	965.99	752.984	901.78
69.32	260.3	18.801	198.222	69.32	660.3	418.801	598.222	69.33	955.38	760.11	902
69.27	253.032	26.1136	190.806	69.27	653.033	426.114	590.807	69.28	991.332	768.155	899.768
69.22	244.231	34.4306	180.312	69.22	644.231	434.431	580.312	69.23	979.676	777.221	895.22
69.17	249.746	43.8705	167.482	69.17	649.746	443.87	567.482	69.18	1014.78	787.408	888.623
69.12	253.351	54.5388	153.108	69.12	653.351	454.539	553.108	69.13	992.201	798.811	880.343
69.07	241.2	66.5537	137.932	69.07	641.2	466.554	537.932	69.08	1029.63	811.512	870.787
69.02	234.581	80.0223	122.599	69.02	634.581	480.022	522.599	69.03	984.94	825.56	860.375
68.97	257.455	95.0059	107.594	68.97	657.455	495.006	507.594	68.98	980.586	840.96	849.49
68.92	266.421	111.502	93.2385	68.92	666.421	511.502	493.239	68.93	1030.84	857.634	838.467
68.87	267.917	129.438	79.766	68.87	667.917	529.438	479.766	68.88	1023.77	875.392	827.577
68.82	291.858	148.62	67.2962	68.82	691.858	548.62	467.296	68.83	1067.55	893.903	817.023
68.77	278.774	168.65	55.8618	68.77	678.774	568.65	455.862	68.78	1071.11	912.645	806.952
68.72	275.314	188.951	45.4808	68.72	675.314	588.951	445.481	68.73	1031.38	930.9	797.456
68.67	272.447	208.682	36.1029	68.67	672.447	608.682	436.103	68.68	1050.65	947.756	788.587
68.62	284.854	226.77	27.6696	68.62	684.854	626.77	427.67	68.63	1005.88	962.167	780.369
68.57	307.764	241.994	20.0969	68.57	707.764	641.994	420.097	68.58	1027.53	973.085	772.797
68.52	315.063	253.128	13.3041	68.52	715.063	653.128	413.304	68.53	1001.31	979.602	765.855
68.47	293.123	259.171	7.22723	68.47	693.123	659.171	407.227	68.48	1036.19	981.135	759.511
68.42	315.993	259.54	1.81177	68.42	715.993	659.54	401.812	68.43	1054.19	977.538	753.732
68.37	298.786	254.149	-3.03639	68.37	698.785	654.149	396.964	68.38	1062.47	969.144	748.479
68.32	301.189	243.522	-7.35461	68.32	701.189	643.522	392.645	68.33	971.454	956.682	743.713
68.27	278.817	228.594	-11.2107	68.27	678.817	628.594	388.789	68.28	1004.41	941.139	739.394
68.22	263.803	210.575	-14.639	68.22	663.803	610.575	385.361	68.23	995.254	923.578	735.484
68.17	257.905	190.686	-17.6905	68.17	657.905	590.686	382.31	68.18	981.757	905.002	731.948
68.12	239.291	170.032	-20.411	68.12	639.291	570.032	379.589	68.13	946.948	886.252	728.752
68.07	201.124	149.504	-22.8292	68.07	601.124	549.504	377.171	68.08	953.914	867.964	725.865
68.02	175.661	129.764	-24.9646	68.02	575.661	529.764	375.035	68.03	962.388	850.583	723.258
67.97	149.519	111.226	-26.8539	67.97	549.519	511.226	373.146	67.98	890.158	834.377	720.904
67.92	141.699	94.121	-28.5227	67.92	541.699	494.121	371.477	67.93	878.653	819.486	718.781
67.87	120.375	78.5415	-30.0052	67.87	520.375	478.541	369.995	67.88	918.967	805.954	716.866
67.82	92.9771	64.4941	-31.3133	67.82	492.977	464.494	368.687	67.83	879.598	793.753	715.14
67.77	72.7537	51.9269	-32.4611	67.77	472.754	451.927	367.539	67.78	851.726	782.82	713.584
67.72	69.5274	40.743	-33.469	67.72	469.527	440.743	366.531	67.73	870.846	773.065	712.182
67.67	48.7175	30.8165	-34.3626	67.67	448.717	430.817	365.637	67.68	841.405	764.391	710.92
67.62	33.0777	22.0443	-35.1431	67.62	433.078	422.044	364.857	67.63	824.874	756.697	709.784
67.57	16.6479	14.3043	-35.8253	67.57	416.648	414.304	364.175	67.58	793.023	749.883	708.763
67.52	3.95784	7.48867	-36.4188	67.52	403.958	407.489	363.581	67.53	790.986	743.858	707.844
67.47	-2.25222	1.49389	-36.935	67.47	397.748	401.494	363.065	67.48	771.63	738.533	707.018
67.42	-8.63018	-3.77867	-37.3861	67.42	391.37	396.221	362.614	67.43	762.207	733.833	706.277
67.37	-20.2744	-8.4107	-37.7791	67.37	379.726	391.589	362.221	67.38	742.222	729.686	705.612
67.32	-18.4504	-12.4747	-38.117	67.32	381.55	387.525	361.883	67.33	754.912	726.03	705.015
67.27	-27.4216	-16.0449	-38.4143	67.27	372.578	383.955	361.586	67.28	757.232	722.807	704.48
67.22	-33.3735	-19.1725	-38.6688	67.22	366.626	380.828	361.331	67.23	702.909	719.969	704.001
67.17	-27.5939	-21.9123	-38.8871	67.17	372.406	378.088	361.113	67.18	705.274	717.47	703.573
67.12	-33.9793	-24.3167	-39.0806	67.12	366.021	375.683	360.919	67.13	739.873	715.272	703.19
67.07	-36.1775	-26.419	-39.2452	67.07	363.822	373.581	360.755	67.08	730.434	713.339	702.847
67.02	-39.1613	-28.2573	-39.3865	67.02	360.839	371.743	360.614	67.03	719.37	711.642	702.542
66.97	-41.459	-29.8623	-39.5068	66.97	358.541	370.138	360.493	66.98	700.512	710.151	702.27
66.92	-39.1625	-31.2625	-39.609	66.92	360.837	368.738	360.391	66.93	712.999	708.844	702.027
66.87	-31.0754	-32.4851	-39.6983	66.87	368.925	367.515	360.302	66.88	716.511	707.699	701.811
66.82	-40.0962	-33.5557	-39.7801	66.82	359.904	366.444	360.22	66.83	733.541	706.697	701.619
66.77	-39.6504	-34.4824	-39.8453	66.77	360.35	365.518	360.155	66.78	694.304	705.821	701.449
66.72	-49.4693	-35.2879	-39.9013	66.72	350.531	364.712	360.099	66.73	722.561	705.056	701.298
66.67	-41.9965	-35.9808	-39.9428	66.67	358.004	364.019	360.057	66.68	706.408	704.389	701.164
66.62	-49.9708	-36.5852	-39.9821	66.62	350.029	363.415	360.018	66.63	700.128	703.807	701.045
66.57	-43.6372	-37.1029	-40.0102	66.57	356.363	362.897	359.99	66.58	708.629	703.302	700.94
66.52	-49.222	-37.5534	-40.0371	66.52	350.778	362.447	359.963	66.53	721.399	702.863	700.847
66.47	-46.8573	-37.938	-40.056	66.47	353.143	362.062	359.944	66.48	727.331	702.482	700.766
66.42	-49.1613	-38.2699	-40.0725	66.42	350.839	361.73	359.927	66.43	689.379	702.152	700.694
66.37	-39.6068	-38.553	-40.0843	66.37	360.393	361.447	359.916	66.38	710.292	701.868	700.63
66.32	-40.4997	-38.8012	-40.0995	66.32	359.5	361.199	359.901	66.33	709.285	701.621	700.574
66.27	-44.8082	-39.0132	-40.1117	66.27	355.192	360.987	359.888	66.28	714.552	701.41	700.525
66.22	-45.3377	-39.1915	-40.1191	66.22	354.662	360.808	359.881	66.23	716.028	701.227	700.482
66.17	-42.8136	-39.3428	-40.1245	66.17	357.186	360.657	359.876	66.18	718.929	701.071	700.444
66.12	-47.2745	-39.4727	-40.13	66.12	352.726	360.527	359.87	66.13	694.359	700.936	700.411
66.07	-48.7005	-39.58	-40.1315	66.07	351.299	360.42	359.868	66.08	704.378	700.822	700.382
66.02	-49.346	-39.6692	-40.131	66.02	350.654	360.331	359.869	66.03	701.234	700.723	700.357
65.97	-46.7294	-39.7435	-40.1293	65.97	353.271	360.257	359.871	65.98	717.724	700.64	700.334
65.92	-43.8176	-39.8069	-40.1285	65.92	356.182	360.193	359.872	65.93	704.658	700.568	700.315
65.87	-42.344	-39.8615	-40.129	65.87	357.656	360.139	359.871	65.88	693.824	700.508	700.298
65.82	-38.9581	-39.9079	-40.1299	65.82	361.042	360.092	359.87	65.83	710.188	700.456	700.283
65.77	-42.8296	-39.9488	-40.1326	65.77	357.17	360.051	359.867	65.78	709.275	700.412	700.27
65.72	-51.6043	-39.9806	-40.1324	65.72	348.396	360.019	359.868	65.73	709.155	700.375	700.258
65.67	-40.6115	-40.0012	-40.1264	65.67	359.388	359.999	359.874	65.68	704.811	700.344	700.248
65.62	-43.4621	-40.0242	-40.1271	65.62	356.538	359.976	359.873	65.63	720.324	700.317	700.239
65.57	-48.3606	-40.0414	-40.1258	65.57	351.639	359.959	359.874	65.58	708.487	700.295	700.231
65.52	-49.9172	-40.0521	-40.1212	65.52	350.083	359.948	359.879	65.53	700.543	700.276	700.225
65.47	-45.8807	-40.0591	-40.1155	65.47	354.119	359.941	359.885	65.48	710.985	700.26	700.219
65.42	-47.9802	-40.0663	-40.1123	65.42	352.02	359.934	359.888	65.43	715.444	700.247	700.213
65.37	-44.2968	-40.0702	-40.1076	65.37	355.703	359.93	359.892	65.38	708.528	700.235	700.208
65.32	-41.5821	-40.0749	-40.1052	65.32	358.418	359.925	359.895	65.33	709.548	700.225	700.204
65.27	-41.3445	-40.08	-40.1045	65.27	358.656	359.92	359.896	65.28	707.473	700.217	700.2
65.22	-48.7048	-40.0841	-40.1039	65.22	351.295	359.916	359.896	65.23	723.008	700.21	700.197
65.17	-47.1379	-40.0826	-40.0985	65.17	352.862	359.917	359.902	65.18	709.433	700.204	700.194
65.12	-47.624	-40.0813	-40.0941	65.12	352.376	359.919	359.906	65.13	713.184	700.199	700.191
65.07	-45.7035	-40.0791	-40.0893	65.07	354.296	359.921	359.911	65.08	733.884	700.195	700.188
65.02	-43.3248	-40.0777	-40.0858	65.02	356.675	359.922	359.914	65.03	738.85	700.191	700.186
64.97	-49.4058	-40.0773	-40.0838	64.97	350.594	359.923	359.916	64.98	702.7	700.187	700.184
64.92	-43.325	-40.0727	-40.0778	64.92	356.675	359.927	359.922	64.93	721.923	700.184	700.182
64.87	-48.955	-40.0717	-40.0758	64.87	351.045	359.928	359.924	64.88	731.615	700.182	700.18
64.82	-50.8308	-40.0669	-40.0701	64.82	349.169	359.933	359.93	64.83	736.972	700.18	700.178
64.77	-49.2801	-40.0607	-40.0632	64.77	350.72	359.939	359.937	64.78	728.793	700.178	700.176
64.72	-42.4286	-40.0553	-40.0573	64.72	357.571	359.945	359.943	64.73	713.033	700.176	700.175
64.67	-35.5303	-40.0543	-40.0558	64.67	364.47	359.946	359.944	64.68	703.091	700.174	700.173
64.62	-37.8039	-40.0575	-40.0587	64.62	362.196	359.942	359.941	64.63	710.129	700.173	700.172
64.57	-45.0658	-40.0592	-40.0602	64.57	354.934	359.941	359.94	64.58	705.534	700.171	700.171
64.52	-40.4588	-40.0562	-40.057	64.52	359.541	359.944	359.943	64.53	723.894	700.17	700.169
64.47	-43.8366	-40.0562	-40.0567	64.47	356.163	359.944	359.943	64.48	731.276	700.168	700.168
64.42	-43.8259	-40.0539	-40.0543	64.42	356.174	359.946	359.946	64.43	740.971	700.167	700.167
64.37	-36.3469	-40.0515	-40.0519	64.37	363.653	359.948	359.948	64.38	699.518	700.166	700.166
64.32	-35.4438	-40.054	-40.0543	64.32	364.556	359.946	359.946	64.33	740.463	700.165	700.165
64.27	-35.034	-40.057	-40.0572	64.27	364.966	359.943	359.943	64.28	761.764	700.164	700.164
64.22	-36.8314	-40.0603	-40.0605	64.22	363.169	359.94	359.94	64.23	711.928	700.163	700.163
64.17	-42.2338	-40.0624	-40.0625	64.17	357.766	359.938	359.937	64.18	738.452	700.162	700.162
64.12	-45.2923	-40.0611	-40.0611	64.12	354.708	359.939	359.939	64.13	720.188	700.161	700.161
64.07	-38.8048	-40.0577	-40.0578	64.07	361.195	359.942	359.942	64.08	739.438	700.16	700.16
64.02	-41.0211	-40.0585	-40.0586	64.02	358.979	359.941	359.941	64.03	750.105	700.159	700.159
63.97	-43.3912	-40.0579	-40.058	63.97	356.609	359.942	359.942	63.98	733.723	700.159	700.159
63.92	-40.3943	-40.0558	-40.0558	63.92	359.606	359.944	359.944	63.93	723.11	700.158	700.158
63.87	-42.6732	-40.0556	-40.0556	63.87	357.327	359.944	359.944	63.88	751.961	700.157	700.157
63.82	-36.5902	-40.0539	-40.0539	63.82	363.41	359.946	359.946	63.83	750.808	700.157	700.157
63.77	-44.1899	-40.0562	-40.0562	63.77	355.81	359.944	359.944	63.78	718.457	700.157	700.157
63.72	-43.0234	-40.0535	-40.0535	63.72	356.977	359.947	359.947	63.73	717.051	700.156	700.156
63.67	-46.2777	-40.0516	-40.0516	63.67	353.722	359.948	359.948	63.68	721.056	700.156	700.156
63.62	-41.4368	-40.0476	-40.0476	63.62	358.563	359.952	359.952	63.63	726.254	700.156	700.156
63.57	-40.6501	-40.0467	-40.0467	63.57	359.35	359.953	359.953	63.58	743.134	700.155	700.155
63.52	-36.6923	-40.0463	-40.0463	63.52	363.308	359.954	359.954	63.53	710.018	700.155	700.155
63.47	-41.0312	-40.0485	-40.0485	63.47	358.969	359.952	359.952	63.48	742.854	700.155	700.155
63.42	-37.8302	-40.0478	-40.0478	63.42	362.17	359.952	359.952	63.43	726.696	700.155	700.155
63.37	-46.401	-40.0493	-40.0493	63.37	353.599	359.951	359.951	63.38	702.128	700.155	700.155
63.32	-40.7512	-40.0452	-40.0452	63.32	359.249	359.955	359.955	63.33	760.344	700.154	700.154
63.27	-40.9726	-40.0447	-40.0447	63.27	359.027	359.955	359.955	63.28	734.312	700.154	700.154
63.22	-45.8862	-40.0441	-40.0441	63.22	354.114	359.956	359.956	63.23	720.225	700.154	700.154
63.17	-41.4543	-40.0404	-40.0404	63.17	358.546	359.96	359.96	63.18	727.19	700.154	700.154
63.12	-46.5035	-40.0395	-40.0395	63.12	353.496	359.961	359.961	63.13	711.005	700.155	700.155
63.07	-41.7593	-40.0353	-40.0353	63.07	358.241	359.965	359.965	63.08	734.567	700.155	700.155
63.02	-40.0979	-40.0342	-40.0342	63.02	359.902	359.966	359.966	63.03	713.437	700.155	700.155
62.97	-43.8541	-40.0342	-40.0342	62.97	356.146	359.966	359.966	62.98	722.896	700.155	700.155
62.92	-42.2239	-40.0317	-40.0317	62.92	357.776	359.968	359.968	62.93	719.646	700.155	700.155
62.87	-44.6991	-40.0303	-40.0303	62.87	355.301	359.97	359.97	62.88	732.261	700.155	700.155
62.82	-47.8469	-40.0273	-40.0273	62.82	352.153	359.973	359.973	62.83	727.047	700.155	700.155
62.77	-45.087	-40.0223	-40.0223	62.77	354.913	359.978	359.978	62.78	705.737	700.155	700.155
62.72	-46.8688	-40.019	-40.019	62.72	353.131	359.981	359.981	62.73	710.122	700.156	700.156
62.67	-47.1543	-40.0146	-40.0146	62.67	352.846	359.985	359.985	62.68	697.361	700.156	700.156
62.62	-38.2382	-40.01	-40.01	62.62	361.762	359.99	359.99	62.63	710.28	700.156	700.156
62.57	-42.1041	-40.0112	-40.0112	62.57	357.896	359.989	359.989	62.58	710.225	700.156	700.156
62.52	-44.4571	-40.0098	-40.0098	62.52	355.543	359.99	359.99	62.53	721.605	700.156	700.156
62.47	-40.9663	-40.007	-40.007	62.47	359.034	359.993	359.993	62.48	699.894	700.156	700.156
62.42	-41.1854	-40.0064	-40.0064	62.42	358.815	359.994	359.994	62.43	701.693	700.156	700.156
62.37	-40.2218	-40.0056	-40.0056	62.37	359.778	359.994	359.994	62.38	713.782	700.156	700.156
62.32	-46.2515	-40.0055	-40.0055	62.32	353.749	359.995	359.995	62.33	707.349	700.157	700.157
62.27	-51.0463	-40.0014	-40.0014	62.27	348.954	359.999	359.999	62.28	699.562	700.157	700.157
62.22	-43.636	-39.9943	-39.9943	62.22	356.364	360.006	360.006	62.23	714.5	700.157	700.157
62.17	-45.343	-39.992	-39.992	62.17	354.657	360.008	360.008	62.18	724.185	700.157	700.157
62.12	-48.1824	-39.9886	-39.9886	62.12	351.818	360.011	360.011	62.13	715.157	700.157	700.157
62.07	-45.2836	-39.9833	-39.9833	62.07	354.716	360.017	360.017
62.02	-44.6098	-39.9799	-39.9799	62.02	355.39	360.02	360.02
61.97	-50.5707	-39.9769	-39.9769	61.97	349.429	360.023	360.023
61.92	-39.9701	-39.9701	-39.9701	61.92	360.03	360.03	360.03
