# Supplementary material for: Hydrogenated Cs2AgBiBr6 for significantly improved efficiency of lead-free inorganic double perovskite solar cell
Source: Nat Commun. 2022 Jun 13;13:3397. doi: 10.1038/s41467-022-31016-w (PMC9192601; doi:10.1038/s41467-022-31016-w)
Supplement: Supplementary file 4 — Source data [file 41467_2022_31016_MOESM4_ESM.zip › Supplementary Fig.19.xlsx]

## Sheet: Supplementary Fig.19
Pristine		Hydrogenation 600 s		Hydrogenation 1200 s
Profiling distance (nm)	Trap density (cm-3)	Profiling distance (nm)	Trap density (cm-3)	Profiling distance (nm)	Trap density (cm-3)
134.689	7.23944e+16	134.689	8.83944e+16	134.713	9.89767e+16
130.027	2.97213e+16	129.529	4.26147e+16	130.646	4.7071e+16
126.146	2.27851e+16	127.094	3.21312e+16	127.284	2.9701e+16
120.31	1.54495e+16	119.459	1.86377e+16	121.906	1.96144e+16
116.175	1.36823e+16	116.175	1.62051e+16	116.964	1.47658e+16
111.207	1.13924e+16	112.316	1.40352e+16	110.611	1.21488e+16
104.666	8671520000000000	102.136	1.10069e+16	106.856	1.01043e+16
96.5914	7929940000000000	95.7705	9824130000000000	97.5245	9471050000000000
87.3566	8377270000000000	88.0391	9057490000000000	87.207	9481310000000000
76.3138	8511670000000000	79.1733	9215720000000000	75.7575	1.01397e+16
64.5172	9515490000000000	69.8492	9796280000000000	64.5918	1.10308e+16
52.577	1.18513e+16	50.308	1.45431e+16	54.0112	1.398e+16
41.5319	1.69517e+16	41.6856	1.97314e+16	40.5876	2.19923e+16
31.5953	2.88003e+16	34.0796	2.63218e+16	30.1054	3.57275e+16
23.3152	4.83903e+16	21.3968	6.14332e+16	22.9279	6.45552e+16
16.8194	7.96554e+16	16.8194	1.0013e+17	16.0283	1.31363e+17
8.24561	3.08727e+17	7.82569	3.19521e+17	8.22356	3.42362e+17
