# Supplementary material for: Hydrogenated Cs2AgBiBr6 for significantly improved efficiency of lead-free inorganic double perovskite solar cell
Source: Nat Commun. 2022 Jun 13;13:3397. doi: 10.1038/s41467-022-31016-w (PMC9192601; doi:10.1038/s41467-022-31016-w)
Supplement: Supplementary file 4 — Source data [file 41467_2022_31016_MOESM4_ESM.zip › Supplementary Fig.2.xlsx]

## Sheet: Supplementary Fig.2a
Hydrogenation time (s)	RH(cm2/C)
0	183445
600	171321
1200	43632.5

## Sheet: Supplementary Fig.2b
Hydrogenation time (s)	Specific resistance (Ωcm)
0	107199
600	53981.8
1200	4703.3
