# Supplementary material for: Hydrogenated Cs2AgBiBr6 for significantly improved efficiency of lead-free inorganic double perovskite solar cell
Source: Nat Commun. 2022 Jun 13;13:3397. doi: 10.1038/s41467-022-31016-w (PMC9192601; doi:10.1038/s41467-022-31016-w)
Supplement: Supplementary file 4 — Source data [file 41467_2022_31016_MOESM4_ESM.zip › Supplementary Fig.3.xlsx]

## Sheet: Supplementary Fig.3
Pristine Cs2AgBiBr6		600 s Hydrogenation Cs2AgBiBr6 film		1200 s Hydrogenation Cs2AgBiBr6 film		1800 s Hydrogenation Cs2AgBiBr6 film		2400 s Hydrogenation Cs2AgBiBr6 film
Time (ns)	PL intensity (counts)	Time (ns)	PL intensity (counts)	Time (ns)	PL intensity (counts)	Time (ns)	PL intensity (counts)	Time (ns)	PL intensity (counts)
0	8	0	63	0	27	0	57	0	16
0.09766	22	0.09766	65	0.09766	32	0.09766	66	0.09766	12
0.19531	13	0.19531	68	0.19531	37	0.19531	49	0.19531	9
0.29297	17	0.29297	62	0.29297	30	0.29297	71	0.29297	14
0.39063	32	0.39063	64	0.39063	35	0.39063	54	0.39063	16
0.48828	17	0.48828	82	0.48828	28	0.48828	62	0.48828	9
0.58594	28	0.58594	80	0.58594	39	0.58594	65	0.58594	11
0.68359	21	0.68359	68	0.68359	18	0.68359	59	0.68359	14
0.78125	22	0.78125	78	0.78125	40	0.78125	50	0.78125	13
0.87891	21	0.87891	77	0.87891	35	0.87891	55	0.87891	15
0.97656	23	0.97656	64	0.97656	36	0.97656	54	0.97656	16
1.07422	20	1.07422	74	1.07422	36	1.07422	44	1.07422	9
1.17188	27	1.17188	49	1.17188	36	1.17188	55	1.17188	11
1.26953	18	1.26953	71	1.26953	27	1.26953	57	1.26953	17
1.36719	22	1.36719	64	1.36719	35	1.36719	59	1.36719	15
1.46484	10	1.46484	64	1.46484	39	1.46484	45	1.46484	23
1.5625	19	1.5625	65	1.5625	36	1.5625	53	1.5625	7
1.66016	22	1.66016	70	1.66016	28	1.66016	50	1.66016	7
1.75781	30	1.75781	68	1.75781	33	1.75781	53	1.75781	10
1.85547	20	1.85547	79	1.85547	30	1.85547	70	1.85547	8
1.95313	19	1.95313	60	1.95313	36	1.95313	44	1.95313	8
2.05078	15	2.05078	65	2.05078	34	2.05078	57	2.05078	13
2.14844	13	2.14844	58	2.14844	27	2.14844	45	2.14844	10
2.24609	17	2.24609	74	2.24609	24	2.24609	59	2.24609	8
2.34375	27	2.34375	66	2.34375	30	2.34375	49	2.34375	16
2.44141	21	2.44141	90	2.44141	27	2.44141	55	2.44141	9
2.53906	25	2.53906	90	2.53906	28	2.53906	43	2.53906	4
2.63672	23	2.63672	71	2.63672	38	2.63672	49	2.63672	10
2.73438	20	2.73438	81	2.73438	39	2.73438	44	2.73438	18
2.83203	20	2.83203	55	2.83203	27	2.83203	55	2.83203	10
2.92969	21	2.92969	74	2.92969	27	2.92969	45	2.92969	9
3.02734	19	3.02734	63	3.02734	29	3.02734	42	3.02734	10
3.125	15	3.125	90	3.125	24	3.125	57	3.125	13
3.22266	29	3.22266	65	3.22266	35	3.22266	53	3.22266	7
3.32031	20	3.32031	67	3.32031	28	3.32031	52	3.32031	8
3.41797	28	3.41797	75	3.41797	28	3.41797	53	3.41797	15
3.51563	19	3.51563	72	3.51563	30	3.51563	61	3.51563	10
3.61328	13	3.61328	75	3.61328	26	3.61328	56	3.61328	13
3.71094	17	3.71094	77	3.71094	29	3.71094	61	3.71094	14
3.80859	14	3.80859	79	3.80859	24	3.80859	46	3.80859	8
3.90625	18	3.90625	79	3.90625	37	3.90625	55	3.90625	15
4.00391	21	4.00391	80	4.00391	30	4.00391	59	4.00391	11
4.10156	19	4.10156	66	4.10156	30	4.10156	62	4.10156	12
4.19922	22	4.19922	72	4.19922	39	4.19922	42	4.19922	9
4.29688	22	4.29688	62	4.29688	34	4.29688	59	4.29688	13
4.39453	11	4.39453	79	4.39453	31	4.39453	50	4.39453	13
4.49219	16	4.49219	90	4.49219	38	4.49219	48	4.49219	11
4.58984	27	4.58984	65	4.58984	30	4.58984	53	4.58984	17
4.6875	25	4.6875	77	4.6875	31	4.6875	60	4.6875	10
4.78516	19	4.78516	70	4.78516	27	4.78516	56	4.78516	10
4.88281	21	4.88281	84	4.88281	34	4.88281	54	4.88281	6
4.98047	18	4.98047	77	4.98047	25	4.98047	59	4.98047	8
5.07813	18	5.07813	67	5.07813	25	5.07813	68	5.07813	9
5.17578	24	5.17578	73	5.17578	30	5.17578	59	5.17578	8
5.27344	17	5.27344	66	5.27344	32	5.27344	56	5.27344	11
5.37109	19	5.37109	81	5.37109	30	5.37109	45	5.37109	9
5.46875	23	5.46875	63	5.46875	37	5.46875	52	5.46875	11
5.56641	15	5.56641	67	5.56641	30	5.56641	68	5.56641	4
5.66406	20	5.66406	75	5.66406	20	5.66406	59	5.66406	17
5.76172	14	5.76172	69	5.76172	32	5.76172	46	5.76172	17
5.85938	20	5.85938	81	5.85938	34	5.85938	51	5.85938	7
5.95703	15	5.95703	55	5.95703	42	5.95703	47	5.95703	12
6.05469	21	6.05469	69	6.05469	29	6.05469	59	6.05469	13
6.15234	26	6.15234	63	6.15234	39	6.15234	62	6.15234	6
6.25	21	6.25	48	6.25	47	6.25	46	6.25	9
6.34766	24	6.34766	73	6.34766	33	6.34766	58	6.34766	8
6.44531	19	6.44531	75	6.44531	28	6.44531	62	6.44531	16
6.54297	19	6.54297	71	6.54297	27	6.54297	59	6.54297	10
6.64063	12	6.64063	79	6.64063	35	6.64063	48	6.64063	16
6.73828	22	6.73828	66	6.73828	34	6.73828	53	6.73828	11
6.83594	25	6.83594	57	6.83594	38	6.83594	78	6.83594	12
6.93359	18	6.93359	74	6.93359	37	6.93359	45	6.93359	12
7.03125	15	7.03125	76	7.03125	27	7.03125	61	7.03125	12
7.12891	22	7.12891	67	7.12891	31	7.12891	48	7.12891	11
7.22656	21	7.22656	79	7.22656	26	7.22656	65	7.22656	8
7.32422	17	7.32422	63	7.32422	39	7.32422	59	7.32422	14
7.42188	20	7.42188	82	7.42188	38	7.42188	50	7.42188	9
7.51953	22	7.51953	64	7.51953	35	7.51953	55	7.51953	10
7.61719	10	7.61719	73	7.61719	29	7.61719	55	7.61719	13
7.71484	24	7.71484	82	7.71484	30	7.71484	56	7.71484	12
7.8125	25	7.8125	64	7.8125	26	7.8125	55	7.8125	14
7.91016	26	7.91016	74	7.91016	24	7.91016	54	7.91016	12
8.00781	19	8.00781	79	8.00781	32	8.00781	68	8.00781	10
8.10547	22	8.10547	49	8.10547	22	8.10547	59	8.10547	15
8.20313	23	8.20313	76	8.20313	29	8.20313	58	8.20313	6
8.30078	23	8.30078	68	8.30078	24	8.30078	56	8.30078	13
8.39844	27	8.39844	74	8.39844	26	8.39844	50	8.39844	16
8.49609	23	8.49609	49	8.49609	28	8.49609	55	8.49609	17
8.59375	13	8.59375	59	8.59375	31	8.59375	50	8.59375	13
8.69141	20	8.69141	70	8.69141	32	8.69141	60	8.69141	11
8.78906	19	8.78906	71	8.78906	27	8.78906	65	8.78906	13
8.88672	16	8.88672	73	8.88672	29	8.88672	43	8.88672	15
8.98438	21	8.98438	63	8.98438	26	8.98438	55	8.98438	12
9.08203	23	9.08203	60	9.08203	23	9.08203	45	9.08203	7
9.17969	26	9.17969	73	9.17969	22	9.17969	48	9.17969	12
9.27734	22	9.27734	71	9.27734	26	9.27734	52	9.27734	9
9.375	23	9.375	86	9.375	30	9.375	52	9.375	15
9.47266	24	9.47266	67	9.47266	30	9.47266	48	9.47266	6
9.57031	21	9.57031	64	9.57031	38	9.57031	46	9.57031	7
9.66797	26	9.66797	72	9.66797	35	9.66797	55	9.66797	19
9.76563	15	9.76563	58	9.76563	33	9.76563	55	9.76563	6
9.86328	30	9.86328	69	9.86328	26	9.86328	58	9.86328	18
9.96094	30	9.96094	53	9.96094	31	9.96094	54	9.96094	11
10.0586	20	10.0586	91	10.0586	23	10.0586	55	10.0586	11
10.1562	9	10.1562	69	10.1562	37	10.1562	61	10.1562	9
10.2539	18	10.2539	61	10.2539	37	10.2539	55	10.2539	19
10.3516	23	10.3516	66	10.3516	28	10.3516	64	10.3516	7
10.4492	23	10.4492	70	10.4492	22	10.4492	58	10.4492	16
10.5469	19	10.5469	77	10.5469	34	10.5469	56	10.5469	11
10.6445	25	10.6445	65	10.6445	37	10.6445	39	10.6445	9
10.7422	25	10.7422	67	10.7422	30	10.7422	41	10.7422	9
10.8398	21	10.8398	79	10.8398	30	10.8398	57	10.8398	9
10.9375	23	10.9375	65	10.9375	27	10.9375	53	10.9375	11
11.0352	25	11.0352	91	11.0352	34	11.0352	64	11.0352	11
11.1328	17	11.1328	70	11.1328	21	11.1328	73	11.1328	9
11.2305	21	11.2305	68	11.2305	22	11.2305	44	11.2305	9
11.3281	17	11.3281	62	11.3281	34	11.3281	56	11.3281	13
11.4258	16	11.4258	79	11.4258	31	11.4258	59	11.4258	15
11.5234	16	11.5234	74	11.5234	31	11.5234	51	11.5234	8
11.6211	29	11.6211	78	11.6211	33	11.6211	37	11.6211	10
11.7188	21	11.7188	54	11.7188	33	11.7188	57	11.7188	7
11.8164	23	11.8164	83	11.8164	29	11.8164	62	11.8164	12
11.9141	23	11.9141	76	11.9141	30	11.9141	52	11.9141	13
12.0117	24	12.0117	62	12.0117	28	12.0117	55	12.0117	15
12.1094	17	12.1094	82	12.1094	39	12.1094	66	12.1094	15
12.207	17	12.207	79	12.207	31	12.207	44	12.207	8
12.3047	32	12.3047	73	12.3047	29	12.3047	53	12.3047	4
12.4023	17	12.4023	64	12.4023	34	12.4023	46	12.4023	12
12.5	23	12.5	80	12.5	36	12.5	71	12.5	10
12.5977	13	12.5977	70	12.5977	27	12.5977	64	12.5977	10
12.6953	20	12.6953	74	12.6953	27	12.6953	45	12.6953	12
12.793	22	12.793	64	12.793	42	12.793	55	12.793	21
12.8906	22	12.8906	71	12.8906	25	12.8906	55	12.8906	8
12.9883	29	12.9883	67	12.9883	26	12.9883	66	12.9883	10
13.0859	26	13.0859	66	13.0859	30	13.0859	59	13.0859	13
13.1836	14	13.1836	90	13.1836	28	13.1836	45	13.1836	14
13.2812	26	13.2812	69	13.2812	34	13.2812	50	13.2812	16
13.3789	19	13.3789	73	13.3789	29	13.3789	57	13.3789	10
13.4766	26	13.4766	77	13.4766	28	13.4766	41	13.4766	15
13.5742	24	13.5742	62	13.5742	31	13.5742	50	13.5742	13
13.6719	14	13.6719	75	13.6719	32	13.6719	49	13.6719	10
13.7695	21	13.7695	70	13.7695	29	13.7695	56	13.7695	12
13.8672	23	13.8672	71	13.8672	35	13.8672	66	13.8672	8
13.9648	19	13.9648	71	13.9648	34	13.9648	47	13.9648	12
14.0625	14	14.0625	72	14.0625	28	14.0625	61	14.0625	10
14.1602	29	14.1602	55	14.1602	31	14.1602	45	14.1602	5
14.2578	21	14.2578	57	14.2578	32	14.2578	55	14.2578	7
14.3555	23	14.3555	65	14.3555	35	14.3555	51	14.3555	8
14.4531	16	14.4531	57	14.4531	34	14.4531	65	14.4531	11
14.5508	16	14.5508	73	14.5508	17	14.5508	59	14.5508	11
14.6484	22	14.6484	64	14.6484	22	14.6484	48	14.6484	8
14.7461	25	14.7461	69	14.7461	35	14.7461	49	14.7461	8
14.8438	18	14.8438	59	14.8438	26	14.8438	57	14.8438	13
14.9414	27	14.9414	73	14.9414	26	14.9414	50	14.9414	7
15.0391	20	15.0391	58	15.0391	24	15.0391	51	15.0391	10
15.1367	17	15.1367	71	15.1367	29	15.1367	53	15.1367	8
15.2344	15	15.2344	67	15.2344	30	15.2344	49	15.2344	10
15.332	22	15.332	63	15.332	30	15.332	58	15.332	11
15.4297	14	15.4297	57	15.4297	39	15.4297	68	15.4297	12
15.5273	24	15.5273	63	15.5273	38	15.5273	52	15.5273	13
15.625	24	15.625	93	15.625	38	15.625	78	15.625	33
15.7227	37	15.7227	122	15.7227	67	15.7227	97	15.7227	46
15.8203	77	15.8203	218	15.8203	137	15.8203	162	15.8203	102
15.918	147	15.918	322	15.918	214	15.918	241	15.918	223
16.0156	220	16.0156	486	16.0156	378	16.0156	406	16.0156	411
16.1133	375	16.1133	642	16.1133	522	16.1133	594	16.1133	593
16.2109	537	16.2109	860	16.2109	816	16.2109	808	16.2109	768
16.3086	704	16.3086	1060	16.3086	1010	16.3086	1010	16.3086	1080
16.4062	931	16.4062	1310	16.4062	1250	16.4062	1210	16.4062	1290
16.5039	1160	16.5039	1460	16.5039	1500	16.5039	1430	16.5039	1560
16.6016	1430	16.6016	1660	16.6016	1850	16.6016	1680	16.6016	1790
16.6992	1650	16.6992	1800	16.6992	2040	16.6992	1810	16.6992	2020
16.7969	1940	16.7969	1910	16.7969	2300	16.7969	1880	16.7969	2290
16.8945	2050	16.8945	1970	16.8945	2490	16.8945	1920	16.8945	2370
16.9922	2270	16.9922	2000	16.9922	2610	16.9922	1980	16.9922	2550
17.0898	2480	17.0898	1880	17.0898	2650	17.0898	2000	17.0898	2580
17.1875	2610	17.1875	1990	17.1875	2790	17.1875	1970	17.1875	2540
17.2852	2630	17.2852	1900	17.2852	2840	17.2852	1940	17.2852	2810
17.3828	2820	17.3828	1850	17.3828	2890	17.3828	1880	17.3828	2790
17.4805	2930	17.4805	1830	17.4805	2930	17.4805	1940	17.4805	3000
17.5781	2960	17.5781	1820	17.5781	2820	17.5781	1830	17.5781	2990
17.6758	3000	17.6758	1800	17.6758	3000	17.6758	1880	17.6758	2930
17.7734	2870	17.7734	1720	17.7734	2890	17.7734	1720	17.7734	2740
17.8711	2850	17.8711	1610	17.8711	2830	17.8711	1680	17.8711	2730
17.9688	2640	17.9688	1580	17.9688	2730	17.9688	1500	17.9688	2560
18.0664	2700	18.0664	1460	18.0664	2560	18.0664	1410	18.0664	2350
18.1641	2570	18.1641	1370	18.1641	2490	18.1641	1320	18.1641	2340
18.2617	2410	18.2617	1340	18.2617	2450	18.2617	1190	18.2617	2230
18.3594	2400	18.3594	1320	18.3594	2400	18.3594	1150	18.3594	2140
18.457	2370	18.457	1310	18.457	2250	18.457	1110	18.457	2120
18.5547	2200	18.5547	1310	18.5547	2270	18.5547	1160	18.5547	1940
18.6523	2250	18.6523	1190	18.6523	2060	18.6523	1130	18.6523	1810
18.75	2060	18.75	1180	18.75	2160	18.75	1070	18.75	1740
18.8477	2010	18.8477	1170	18.8477	1980	18.8477	1010	18.8477	1580
18.9453	1960	18.9453	1160	18.9453	2080	18.9453	1020	18.9453	1520
19.043	1820	19.043	1190	19.043	1950	19.043	1010	19.043	1410
19.1406	1830	19.1406	1140	19.1406	1900	19.1406	1030	19.1406	1400
19.2383	1760	19.2383	1110	19.2383	1810	19.2383	921	19.2383	1220
19.3359	1710	19.3359	1120	19.3359	1750	19.3359	919	19.3359	1230
19.4336	1590	19.4336	1070	19.4336	1710	19.4336	867	19.4336	1200
19.5312	1470	19.5312	1010	19.5312	1490	19.5312	849	19.5312	1090
19.6289	1380	19.6289	964	19.6289	1460	19.6289	856	19.6289	1030
19.7266	1220	19.7266	931	19.7266	1540	19.7266	785	19.7266	956
19.8242	1180	19.8242	875	19.8242	1400	19.8242	740	19.8242	860
19.9219	1120	19.9219	869	19.9219	1340	19.9219	745	19.9219	809
20.0195	1110	20.0195	809	20.0195	1300	20.0195	678	20.0195	807
20.1172	1070	20.1172	828	20.1172	1270	20.1172	707	20.1172	706
20.2148	1030	20.2148	846	20.2148	1280	20.2148	688	20.2148	729
20.3125	985	20.3125	798	20.3125	1200	20.3125	700	20.3125	701
20.4102	904	20.4102	766	20.4102	1120	20.4102	630	20.4102	617
20.5078	881	20.5078	694	20.5078	1070	20.5078	675	20.5078	559
20.6055	836	20.6055	713	20.6055	1100	20.6055	597	20.6055	550
20.7031	799	20.7031	693	20.7031	1060	20.7031	569	20.7031	588
20.8008	791	20.8008	705	20.8008	1040	20.8008	609	20.8008	522
20.8984	837	20.8984	686	20.8984	1000	20.8984	584	20.8984	507
20.9961	759	20.9961	668	20.9961	1040	20.9961	534	20.9961	500
21.0938	694	21.0938	613	21.0938	1020	21.0938	553	21.0938	499
21.1914	717	21.1914	657	21.1914	1000	21.1914	535	21.1914	433
21.2891	671	21.2891	585	21.2891	915	21.2891	539	21.2891	464
21.3867	683	21.3867	616	21.3867	960	21.3867	527	21.3867	438
21.4844	641	21.4844	600	21.4844	957	21.4844	533	21.4844	399
21.582	642	21.582	565	21.582	862	21.582	516	21.582	438
21.6797	672	21.6797	579	21.6797	892	21.6797	547	21.6797	354
21.7773	604	21.7773	572	21.7773	875	21.7773	480	21.7773	351
21.875	570	21.875	547	21.875	821	21.875	488	21.875	337
21.9727	575	21.9727	504	21.9727	841	21.9727	486	21.9727	371
22.0703	585	22.0703	572	22.0703	801	22.0703	488	22.0703	372
22.168	555	22.168	556	22.168	773	22.168	483	22.168	328
22.2656	536	22.2656	505	22.2656	829	22.2656	444	22.2656	319
22.3633	572	22.3633	448	22.3633	758	22.3633	471	22.3633	300
22.4609	468	22.4609	500	22.4609	726	22.4609	441	22.4609	314
22.5586	491	22.5586	471	22.5586	746	22.5586	454	22.5586	267
22.6562	483	22.6562	459	22.6562	738	22.6562	403	22.6562	261
22.7539	477	22.7539	475	22.7539	722	22.7539	420	22.7539	294
22.8516	461	22.8516	421	22.8516	757	22.8516	400	22.8516	275
22.9492	451	22.9492	412	22.9492	695	22.9492	399	22.9492	269
23.0469	456	23.0469	452	23.0469	688	23.0469	395	23.0469	268
23.1445	444	23.1445	460	23.1445	697	23.1445	385	23.1445	288
23.2422	425	23.2422	391	23.2422	598	23.2422	387	23.2422	261
23.3398	421	23.3398	422	23.3398	632	23.3398	356	23.3398	253
23.4375	406	23.4375	405	23.4375	642	23.4375	343	23.4375	264
23.5352	371	23.5352	430	23.5352	605	23.5352	388	23.5352	246
23.6328	394	23.6328	395	23.6328	638	23.6328	366	23.6328	232
23.7305	399	23.7305	422	23.7305	596	23.7305	363	23.7305	235
23.8281	398	23.8281	390	23.8281	614	23.8281	342	23.8281	219
23.9258	325	23.9258	414	23.9258	601	23.9258	324	23.9258	230
24.0234	368	24.0234	365	24.0234	564	24.0234	331	24.0234	210
24.1211	296	24.1211	392	24.1211	602	24.1211	360	24.1211	207
24.2188	324	24.2188	344	24.2188	528	24.2188	318	24.2188	210
24.3164	337	24.3164	383	24.3164	581	24.3164	324	24.3164	209
24.4141	317	24.4141	373	24.4141	584	24.4141	337	24.4141	172
24.5117	311	24.5117	351	24.5117	560	24.5117	315	24.5117	177
24.6094	322	24.6094	339	24.6094	519	24.6094	293	24.6094	211
24.707	313	24.707	337	24.707	534	24.707	321	24.707	192
24.8047	331	24.8047	371	24.8047	533	24.8047	334	24.8047	183
24.9023	317	24.9023	357	24.9023	567	24.9023	335	24.9023	204
25	270	25	337	25	522	25	342	25	191
25.0977	296	25.0977	311	25.0977	518	25.0977	343	25.0977	176
25.1953	288	25.1953	343	25.1953	524	25.1953	304	25.1953	176
25.293	291	25.293	369	25.293	556	25.293	320	25.293	150
25.3906	302	25.3906	340	25.3906	538	25.3906	274	25.3906	188
25.4883	266	25.4883	359	25.4883	513	25.4883	329	25.4883	174
25.5859	267	25.5859	325	25.5859	526	25.5859	295	25.5859	175
25.6836	277	25.6836	326	25.6836	455	25.6836	308	25.6836	161
25.7812	274	25.7812	296	25.7812	492	25.7812	316	25.7812	155
25.8789	262	25.8789	343	25.8789	492	25.8789	251	25.8789	164
25.9766	254	25.9766	290	25.9766	539	25.9766	273	25.9766	145
26.0742	225	26.0742	347	26.0742	510	26.0742	273	26.0742	160
26.1719	278	26.1719	337	26.1719	487	26.1719	299	26.1719	162
26.2695	259	26.2695	331	26.2695	477	26.2695	282	26.2695	168
26.3672	266	26.3672	298	26.3672	471	26.3672	285	26.3672	158
26.4648	264	26.4648	318	26.4648	468	26.4648	276	26.4648	175
26.5625	249	26.5625	274	26.5625	475	26.5625	272	26.5625	192
26.6602	234	26.6602	291	26.6602	481	26.6602	263	26.6602	144
26.7578	226	26.7578	289	26.7578	449	26.7578	260	26.7578	150
26.8555	213	26.8555	293	26.8555	446	26.8555	294	26.8555	162
26.9531	220	26.9531	283	26.9531	444	26.9531	265	26.9531	139
27.0508	217	27.0508	314	27.0508	439	27.0508	274	27.0508	133
27.1484	228	27.1484	296	27.1484	451	27.1484	256	27.1484	138
27.2461	234	27.2461	285	27.2461	473	27.2461	242	27.2461	141
27.3438	212	27.3438	292	27.3438	425	27.3438	244	27.3438	117
27.4414	201	27.4414	314	27.4414	428	27.4414	251	27.4414	123
27.5391	222	27.5391	263	27.5391	428	27.5391	246	27.5391	142
27.6367	215	27.6367	268	27.6367	422	27.6367	221	27.6367	131
27.7344	193	27.7344	286	27.7344	393	27.7344	242	27.7344	109
27.832	215	27.832	264	27.832	409	27.832	250	27.832	131
27.9297	214	27.9297	245	27.9297	427	27.9297	250	27.9297	112
28.0273	188	28.0273	243	28.0273	429	28.0273	231	28.0273	100
28.125	186	28.125	271	28.125	393	28.125	228	28.125	126
28.2227	191	28.2227	245	28.2227	448	28.2227	239	28.2227	110
28.3203	180	28.3203	237	28.3203	395	28.3203	246	28.3203	126
28.418	220	28.418	245	28.418	365	28.418	224	28.418	120
28.5156	174	28.5156	241	28.5156	382	28.5156	241	28.5156	119
28.6133	198	28.6133	216	28.6133	412	28.6133	246	28.6133	114
28.7109	184	28.7109	264	28.7109	395	28.7109	227	28.7109	117
28.8086	175	28.8086	221	28.8086	399	28.8086	225	28.8086	107
28.9062	181	28.9062	266	28.9062	407	28.9062	214	28.9062	105
29.0039	171	29.0039	255	29.0039	396	29.0039	219	29.0039	115
29.1016	185	29.1016	272	29.1016	386	29.1016	211	29.1016	110
29.1992	172	29.1992	257	29.1992	384	29.1992	218	29.1992	107
29.2969	200	29.2969	235	29.2969	412	29.2969	210	29.2969	117
29.3945	190	29.3945	245	29.3945	361	29.3945	223	29.3945	88
29.4922	169	29.4922	273	29.4922	401	29.4922	201	29.4922	97
29.5898	186	29.5898	255	29.5898	369	29.5898	233	29.5898	91
29.6875	174	29.6875	235	29.6875	392	29.6875	206	29.6875	105
29.7852	167	29.7852	239	29.7852	351	29.7852	218	29.7852	94
29.8828	166	29.8828	236	29.8828	366	29.8828	224	29.8828	104
29.9805	164	29.9805	243	29.9805	364	29.9805	222	29.9805	92
30.0781	156	30.0781	230	30.0781	339	30.0781	242	30.0781	114
30.1758	158	30.1758	249	30.1758	370	30.1758	212	30.1758	90
30.2734	187	30.2734	263	30.2734	390	30.2734	218	30.2734	84
30.3711	164	30.3711	246	30.3711	367	30.3711	219	30.3711	102
30.4688	163	30.4688	244	30.4688	354	30.4688	202	30.4688	89
30.5664	174	30.5664	248	30.5664	367	30.5664	192	30.5664	93
30.6641	164	30.6641	234	30.6641	388	30.6641	206	30.6641	80
30.7617	176	30.7617	222	30.7617	366	30.7617	226	30.7617	92
30.8594	171	30.8594	230	30.8594	346	30.8594	189	30.8594	101
30.957	148	30.957	222	30.957	332	30.957	220	30.957	95
31.0547	168	31.0547	214	31.0547	333	31.0547	239	31.0547	96
31.1523	173	31.1523	209	31.1523	355	31.1523	221	31.1523	94
31.25	154	31.25	243	31.25	319	31.25	197	31.25	96
31.3477	148	31.3477	210	31.3477	353	31.3477	204	31.3477	90
31.4453	152	31.4453	223	31.4453	340	31.4453	200	31.4453	103
31.543	134	31.543	205	31.543	327	31.543	200	31.543	105
31.6406	155	31.6406	235	31.6406	349	31.6406	205	31.6406	85
31.7383	138	31.7383	224	31.7383	324	31.7383	195	31.7383	97
31.8359	152	31.8359	223	31.8359	375	31.8359	193	31.8359	79
31.9336	166	31.9336	234	31.9336	309	31.9336	195	31.9336	81
32.0312	138	32.0312	230	32.0312	318	32.0312	186	32.0312	91
32.1289	134	32.1289	216	32.1289	332	32.1289	188	32.1289	69
32.2266	149	32.2266	206	32.2266	306	32.2266	183	32.2266	85
32.3242	154	32.3242	192	32.3242	328	32.3242	194	32.3242	97
32.4219	142	32.4219	198	32.4219	318	32.4219	197	32.4219	83
32.5195	146	32.5195	207	32.5195	301	32.5195	176	32.5195	65
32.6172	118	32.6172	203	32.6172	344	32.6172	177	32.6172	83
32.7148	143	32.7148	212	32.7148	308	32.7148	166	32.7148	61
32.8125	128	32.8125	220	32.8125	332	32.8125	204	32.8125	75
32.9102	138	32.9102	224	32.9102	315	32.9102	195	32.9102	82
33.0078	143	33.0078	206	33.0078	307	33.0078	177	33.0078	60
33.1055	127	33.1055	182	33.1055	303	33.1055	185	33.1055	74
33.2031	116	33.2031	224	33.2031	313	33.2031	165	33.2031	75
33.3008	131	33.3008	204	33.3008	328	33.3008	167	33.3008	76
33.3984	127	33.3984	197	33.3984	294	33.3984	174	33.3984	78
33.4961	141	33.4961	209	33.4961	290	33.4961	203	33.4961	81
33.5938	143	33.5938	190	33.5938	323	33.5938	170	33.5938	72
33.6914	150	33.6914	190	33.6914	334	33.6914	184	33.6914	69
33.7891	108	33.7891	195	33.7891	283	33.7891	168	33.7891	63
33.8867	131	33.8867	197	33.8867	319	33.8867	155	33.8867	67
33.9844	124	33.9844	205	33.9844	296	33.9844	163	33.9844	65
34.082	125	34.082	162	34.082	323	34.082	161	34.082	68
34.1797	118	34.1797	211	34.1797	296	34.1797	167	34.1797	74
34.2773	114	34.2773	192	34.2773	312	34.2773	173	34.2773	61
34.375	121	34.375	212	34.375	302	34.375	176	34.375	57
34.4727	134	34.4727	198	34.4727	290	34.4727	185	34.4727	83
34.5703	103	34.5703	199	34.5703	342	34.5703	165	34.5703	79
34.668	135	34.668	204	34.668	287	34.668	167	34.668	66
34.7656	140	34.7656	218	34.7656	287	34.7656	172	34.7656	78
34.8633	126	34.8633	205	34.8633	302	34.8633	170	34.8633	72
34.9609	115	34.9609	173	34.9609	318	34.9609	184	34.9609	70
35.0586	122	35.0586	192	35.0586	289	35.0586	175	35.0586	78
35.1562	103	35.1562	169	35.1562	299	35.1562	151	35.1562	53
35.2539	123	35.2539	187	35.2539	285	35.2539	171	35.2539	73
35.3516	124	35.3516	194	35.3516	298	35.3516	153	35.3516	78
35.4492	112	35.4492	149	35.4492	306	35.4492	177	35.4492	67
35.5469	131	35.5469	222	35.5469	274	35.5469	158	35.5469	63
35.6445	139	35.6445	212	35.6445	284	35.6445	152	35.6445	60
35.7422	133	35.7422	199	35.7422	309	35.7422	168	35.7422	47
35.8398	124	35.8398	170	35.8398	295	35.8398	167	35.8398	70
35.9375	102	35.9375	183	35.9375	257	35.9375	175	35.9375	55
36.0352	105	36.0352	182	36.0352	265	36.0352	169	36.0352	64
36.1328	104	36.1328	160	36.1328	285	36.1328	154	36.1328	67
36.2305	105	36.2305	202	36.2305	270	36.2305	152	36.2305	63
36.3281	98	36.3281	167	36.3281	290	36.3281	160	36.3281	68
36.4258	91	36.4258	169	36.4258	278	36.4258	171	36.4258	65
36.5234	108	36.5234	186	36.5234	275	36.5234	156	36.5234	50
36.6211	126	36.6211	171	36.6211	279	36.6211	145	36.6211	62
36.7188	105	36.7188	173	36.7188	285	36.7188	165	36.7188	62
36.8164	117	36.8164	168	36.8164	298	36.8164	162	36.8164	60
36.9141	127	36.9141	185	36.9141	257	36.9141	155	36.9141	61
37.0117	103	37.0117	173	37.0117	265	37.0117	142	37.0117	68
37.1094	112	37.1094	171	37.1094	233	37.1094	150	37.1094	58
37.207	90	37.207	178	37.207	261	37.207	154	37.207	56
37.3047	94	37.3047	182	37.3047	248	37.3047	169	37.3047	60
37.4023	93	37.4023	160	37.4023	260	37.4023	143	37.4023	68
37.5	124	37.5	165	37.5	252	37.5	156	37.5	61
37.5977	113	37.5977	169	37.5977	253	37.5977	148	37.5977	73
37.6953	119	37.6953	159	37.6953	286	37.6953	156	37.6953	64
37.793	97	37.793	150	37.793	282	37.793	156	37.793	62
37.8906	121	37.8906	161	37.8906	287	37.8906	150	37.8906	65
37.9883	99	37.9883	181	37.9883	254	37.9883	147	37.9883	69
38.0859	129	38.0859	180	38.0859	266	38.0859	166	38.0859	60
38.1836	100	38.1836	184	38.1836	265	38.1836	158	38.1836	60
38.2812	114	38.2812	177	38.2812	251	38.2812	162	38.2812	56
38.3789	107	38.3789	179	38.3789	250	38.3789	154	38.3789	55
38.4766	109	38.4766	150	38.4766	244	38.4766	184	38.4766	63
38.5742	99	38.5742	160	38.5742	249	38.5742	154	38.5742	67
38.6719	95	38.6719	171	38.6719	242	38.6719	147	38.6719	53
38.7695	108	38.7695	163	38.7695	256	38.7695	149	38.7695	47
38.8672	105	38.8672	176	38.8672	255	38.8672	136	38.8672	53
38.9648	80	38.9648	166	38.9648	252	38.9648	129	38.9648	69
39.0625	111	39.0625	158	39.0625	254	39.0625	153	39.0625	59
39.1602	110	39.1602	194	39.1602	230	39.1602	158	39.1602	54
39.2578	111	39.2578	166	39.2578	237	39.2578	147	39.2578	68
39.3555	104	39.3555	164	39.3555	265	39.3555	150	39.3555	68
39.4531	113	39.4531	183	39.4531	236	39.4531	143	39.4531	56
39.5508	106	39.5508	149	39.5508	229	39.5508	144	39.5508	56
39.6484	109	39.6484	166	39.6484	265	39.6484	124	39.6484	49
39.7461	101	39.7461	189	39.7461	251	39.7461	132	39.7461	61
39.8438	105	39.8438	155	39.8438	245	39.8438	149	39.8438	55
39.9414	100	39.9414	190	39.9414	225	39.9414	139	39.9414	58
40.0391	81	40.0391	160	40.0391	269	40.0391	142	40.0391	47
40.1367	83	40.1367	162	40.1367	256	40.1367	149	40.1367	58
40.2344	89	40.2344	158	40.2344	264	40.2344	128	40.2344	58
40.332	92	40.332	189	40.332	251	40.332	119	40.332	69
40.4297	79	40.4297	172	40.4297	232	40.4297	147	40.4297	58
40.5273	85	40.5273	184	40.5273	245	40.5273	146	40.5273	60
40.625	89	40.625	177	40.625	245	40.625	153	40.625	65
40.7227	96	40.7227	155	40.7227	247	40.7227	144	40.7227	52
40.8203	116	40.8203	171	40.8203	255	40.8203	137	40.8203	57
40.918	86	40.918	187	40.918	226	40.918	130	40.918	47
41.0156	93	41.0156	174	41.0156	239	41.0156	143	41.0156	52
41.1133	101	41.1133	152	41.1133	240	41.1133	124	41.1133	42
41.2109	85	41.2109	152	41.2109	276	41.2109	140	41.2109	61
41.3086	90	41.3086	152	41.3086	236	41.3086	140	41.3086	53
41.4062	89	41.4062	166	41.4062	229	41.4062	139	41.4062	57
41.5039	99	41.5039	170	41.5039	227	41.5039	144	41.5039	49
41.6016	92	41.6016	154	41.6016	228	41.6016	133	41.6016	55
41.6992	74	41.6992	167	41.6992	220	41.6992	129	41.6992	52
41.7969	86	41.7969	148	41.7969	264	41.7969	125	41.7969	51
41.8945	105	41.8945	151	41.8945	248	41.8945	125	41.8945	53
41.9922	87	41.9922	141	41.9922	227	41.9922	139	41.9922	52
42.0898	93	42.0898	156	42.0898	240	42.0898	119	42.0898	60
42.1875	73	42.1875	148	42.1875	228	42.1875	165	42.1875	43
42.2852	69	42.2852	150	42.2852	238	42.2852	120	42.2852	59
42.3828	77	42.3828	144	42.3828	230	42.3828	144	42.3828	53
42.4805	85	42.4805	156	42.4805	189	42.4805	127	42.4805	60
42.5781	87	42.5781	168	42.5781	227	42.5781	129	42.5781	51
42.6758	83	42.6758	157	42.6758	231	42.6758	147	42.6758	51
42.7734	85	42.7734	140	42.7734	226	42.7734	139	42.7734	50
42.8711	77	42.8711	136	42.8711	246	42.8711	156	42.8711	52
42.9688	91	42.9688	141	42.9688	225	42.9688	147	42.9688	52
43.0664	90	43.0664	147	43.0664	236	43.0664	122	43.0664	55
43.1641	100	43.1641	159	43.1641	238	43.1641	119	43.1641	57
43.2617	93	43.2617	179	43.2617	232	43.2617	134	43.2617	57
43.3594	92	43.3594	165	43.3594	237	43.3594	119	43.3594	49
43.457	89	43.457	148	43.457	224	43.457	142	43.457	54
43.5547	82	43.5547	159	43.5547	232	43.5547	145	43.5547	53
43.6523	75	43.6523	148	43.6523	221	43.6523	145	43.6523	47
43.75	74	43.75	143	43.75	231	43.75	136	43.75	53
43.8477	86	43.8477	160	43.8477	234	43.8477	129	43.8477	42
43.9453	80	43.9453	150	43.9453	249	43.9453	126	43.9453	56
44.043	93	44.043	143	44.043	255	44.043	125	44.043	46
44.1406	109	44.1406	149	44.1406	223	44.1406	115	44.1406	51
44.2383	101	44.2383	146	44.2383	227	44.2383	124	44.2383	41
44.3359	95	44.3359	166	44.3359	234	44.3359	139	44.3359	52
44.4336	87	44.4336	155	44.4336	236	44.4336	135	44.4336	46
44.5312	80	44.5312	145	44.5312	201	44.5312	109	44.5312	45
44.6289	85	44.6289	141	44.6289	218	44.6289	120	44.6289	40
44.7266	82	44.7266	143	44.7266	209	44.7266	151	44.7266	40
44.8242	78	44.8242	164	44.8242	217	44.8242	138	44.8242	42
44.9219	77	44.9219	147	44.9219	228	44.9219	134	44.9219	48
45.0195	94	45.0195	141	45.0195	210	45.0195	139	45.0195	51
45.1172	88	45.1172	157	45.1172	212	45.1172	130	45.1172	38
45.2148	88	45.2148	156	45.2148	246	45.2148	125	45.2148	40
45.3125	70	45.3125	151	45.3125	215	45.3125	139	45.3125	42
45.4102	76	45.4102	158	45.4102	238	45.4102	133	45.4102	41
45.5078	98	45.5078	132	45.5078	215	45.5078	118	45.5078	44
45.6055	98	45.6055	157	45.6055	232	45.6055	131	45.6055	37
45.7031	77	45.7031	147	45.7031	212	45.7031	127	45.7031	50
45.8008	89	45.8008	151	45.8008	212	45.8008	134	45.8008	35
45.8984	81	45.8984	134	45.8984	194	45.8984	120	45.8984	37
45.9961	90	45.9961	154	45.9961	197	45.9961	125	45.9961	45
46.0938	73	46.0938	152	46.0938	222	46.0938	117	46.0938	48
46.1914	75	46.1914	131	46.1914	223	46.1914	125	46.1914	54
46.2891	79	46.2891	138	46.2891	212	46.2891	138	46.2891	42
46.3867	80	46.3867	170	46.3867	208	46.3867	123	46.3867	47
46.4844	70	46.4844	161	46.4844	193	46.4844	125	46.4844	49
46.582	82	46.582	135	46.582	207	46.582	131	46.582	44
46.6797	71	46.6797	160	46.6797	204	46.6797	134	46.6797	37
46.7773	80	46.7773	136	46.7773	207	46.7773	139	46.7773	53
46.875	69	46.875	151	46.875	184	46.875	134	46.875	45
46.9727	79	46.9727	136	46.9727	207	46.9727	126	46.9727	45
47.0703	77	47.0703	138	47.0703	202	47.0703	116	47.0703	48
47.168	70	47.168	158	47.168	196	47.168	106	47.168	42
47.2656	77	47.2656	135	47.2656	192	47.2656	135	47.2656	47
47.3633	100	47.3633	141	47.3633	200	47.3633	122	47.3633	59
47.4609	91	47.4609	152	47.4609	187	47.4609	124	47.4609	45
47.5586	60	47.5586	154	47.5586	196	47.5586	128	47.5586	48
47.6562	57	47.6562	137	47.6562	192	47.6562	142	47.6562	50
47.7539	85	47.7539	137	47.7539	208	47.7539	139	47.7539	51
47.8516	81	47.8516	158	47.8516	208	47.8516	117	47.8516	49
47.9492	70	47.9492	143	47.9492	202	47.9492	108	47.9492	46
48.0469	81	48.0469	148	48.0469	178	48.0469	118	48.0469	43
48.1445	84	48.1445	127	48.1445	197	48.1445	124	48.1445	41
48.2422	78	48.2422	145	48.2422	204	48.2422	101	48.2422	45
48.3398	68	48.3398	135	48.3398	173	48.3398	126	48.3398	63
48.4375	79	48.4375	161	48.4375	206	48.4375	142	48.4375	49
48.5352	95	48.5352	134	48.5352	189	48.5352	111	48.5352	43
48.6328	73	48.6328	141	48.6328	197	48.6328	135	48.6328	36
48.7305	91	48.7305	126	48.7305	185	48.7305	119	48.7305	42
48.8281	91	48.8281	141	48.8281	210	48.8281	113	48.8281	42
48.9258	66	48.9258	134	48.9258	205	48.9258	135	48.9258	27
49.0234	81	49.0234	134	49.0234	224	49.0234	116	49.0234	42
49.1211	64	49.1211	123	49.1211	222	49.1211	121	49.1211	39
49.2188	80	49.2188	132	49.2188	190	49.2188	120	49.2188	40
49.3164	83	49.3164	130	49.3164	218	49.3164	122	49.3164	45
49.4141	91	49.4141	137	49.4141	202	49.4141	129	49.4141	47
49.5117	82	49.5117	139	49.5117	191	49.5117	129	49.5117	44
49.6094	80	49.6094	145	49.6094	227	49.6094	135	49.6094	44
49.707	73	49.707	155	49.707	182	49.707	113	49.707	34
49.8047	62	49.8047	138	49.8047	187	49.8047	124	49.8047	38
49.9023	84	49.9023	136	49.9023	210	49.9023	100	49.9023	44
50	68	50	134	50	189	50	103	50	35
50.0977	63	50.0977	137	50.0977	199	50.0977	125	50.0977	40
50.1953	75	50.1953	163	50.1953	210	50.1953	127	50.1953	48
50.293	63	50.293	144	50.293	233	50.293	106	50.293	49
50.3906	79	50.3906	131	50.3906	188	50.3906	106	50.3906	38
50.4883	69	50.4883	139	50.4883	187	50.4883	118	50.4883	43
50.5859	86	50.5859	174	50.5859	209	50.5859	107	50.5859	39
50.6836	76	50.6836	119	50.6836	191	50.6836	123	50.6836	50
50.7812	72	50.7812	142	50.7812	175	50.7812	112	50.7812	39
50.8789	80	50.8789	145	50.8789	185	50.8789	110	50.8789	34
50.9766	54	50.9766	134	50.9766	181	50.9766	108	50.9766	32
51.0742	67	51.0742	120	51.0742	190	51.0742	110	51.0742	44
51.1719	65	51.1719	130	51.1719	198	51.1719	122	51.1719	35
51.2695	67	51.2695	126	51.2695	172	51.2695	103	51.2695	34
51.3672	71	51.3672	127	51.3672	184	51.3672	112	51.3672	44
51.4648	56	51.4648	149	51.4648	181	51.4648	118	51.4648	36
51.5625	68	51.5625	142	51.5625	184	51.5625	125	51.5625	37
51.6602	74	51.6602	124	51.6602	181	51.6602	125	51.6602	36
51.7578	63	51.7578	118	51.7578	189	51.7578	115	51.7578	42
51.8555	64	51.8555	154	51.8555	196	51.8555	124	51.8555	39
51.9531	68	51.9531	111	51.9531	169	51.9531	121	51.9531	43
52.0508	93	52.0508	108	52.0508	206	52.0508	91	52.0508	32
52.1484	63	52.1484	123	52.1484	200	52.1484	113	52.1484	37
52.2461	78	52.2461	132	52.2461	171	52.2461	106	52.2461	35
52.3438	66	52.3438	147	52.3438	181	52.3438	95	52.3438	40
52.4414	83	52.4414	122	52.4414	174	52.4414	96	52.4414	44
52.5391	74	52.5391	118	52.5391	215	52.5391	116	52.5391	37
52.6367	74	52.6367	147	52.6367	194	52.6367	114	52.6367	41
52.7344	58	52.7344	140	52.7344	157	52.7344	107	52.7344	30
52.832	70	52.832	145	52.832	186	52.832	131	52.832	48
52.9297	65	52.9297	138	52.9297	171	52.9297	121	52.9297	44
53.0273	69	53.0273	128	53.0273	193	53.0273	121	53.0273	44
53.125	79	53.125	132	53.125	158	53.125	100	53.125	42
53.2227	64	53.2227	122	53.2227	180	53.2227	82	53.2227	45
53.3203	60	53.3203	137	53.3203	185	53.3203	110	53.3203	41
53.418	77	53.418	138	53.418	172	53.418	115	53.418	37
53.5156	79	53.5156	134	53.5156	205	53.5156	112	53.5156	35
53.6133	74	53.6133	120	53.6133	197	53.6133	123	53.6133	37
53.7109	61	53.7109	129	53.7109	181	53.7109	108	53.7109	35
53.8086	63	53.8086	155	53.8086	191	53.8086	104	53.8086	45
53.9062	73	53.9062	121	53.9062	186	53.9062	103	53.9062	33
54.0039	59	54.0039	127	54.0039	161	54.0039	118	54.0039	39
54.1016	68	54.1016	148	54.1016	183	54.1016	109	54.1016	45
54.1992	76	54.1992	131	54.1992	188	54.1992	108	54.1992	54
54.2969	78	54.2969	129	54.2969	166	54.2969	114	54.2969	43
54.3945	62	54.3945	138	54.3945	178	54.3945	103	54.3945	42
54.4922	74	54.4922	142	54.4922	175	54.4922	116	54.4922	34
54.5898	78	54.5898	136	54.5898	175	54.5898	108	54.5898	26
54.6875	78	54.6875	140	54.6875	150	54.6875	104	54.6875	39
54.7852	63	54.7852	114	54.7852	180	54.7852	102	54.7852	29
54.8828	69	54.8828	130	54.8828	207	54.8828	113	54.8828	37
54.9805	83	54.9805	139	54.9805	179	54.9805	103	54.9805	51
55.0781	70	55.0781	123	55.0781	152	55.0781	110	55.0781	34
55.1758	60	55.1758	135	55.1758	191	55.1758	114	55.1758	34
55.2734	70	55.2734	133	55.2734	184	55.2734	120	55.2734	29
55.3711	65	55.3711	123	55.3711	183	55.3711	134	55.3711	40
55.4688	72	55.4688	123	55.4688	185	55.4688	109	55.4688	35
55.5664	54	55.5664	117	55.5664	167	55.5664	97	55.5664	41
55.6641	57	55.6641	133	55.6641	161	55.6641	128	55.6641	33
55.7617	67	55.7617	118	55.7617	195	55.7617	100	55.7617	36
55.8594	54	55.8594	124	55.8594	176	55.8594	115	55.8594	36
55.957	60	55.957	124	55.957	184	55.957	125	55.957	36
56.0547	57	56.0547	116	56.0547	177	56.0547	113	56.0547	33
56.1523	58	56.1523	132	56.1523	168	56.1523	106	56.1523	36
56.25	58	56.25	120	56.25	155	56.25	124	56.25	34
56.3477	72	56.3477	142	56.3477	164	56.3477	105	56.3477	32
56.4453	59	56.4453	132	56.4453	153	56.4453	99	56.4453	29
56.543	68	56.543	149	56.543	180	56.543	83	56.543	38
56.6406	56	56.6406	140	56.6406	161	56.6406	132	56.6406	36
56.7383	67	56.7383	118	56.7383	162	56.7383	110	56.7383	38
56.8359	60	56.8359	102	56.8359	198	56.8359	101	56.8359	34
56.9336	59	56.9336	119	56.9336	175	56.9336	103	56.9336	44
57.0312	66	57.0312	123	57.0312	177	57.0312	117	57.0312	45
57.1289	56	57.1289	138	57.1289	145	57.1289	104	57.1289	49
57.2266	67	57.2266	135	57.2266	165	57.2266	118	57.2266	39
57.3242	62	57.3242	135	57.3242	161	57.3242	119	57.3242	30
57.4219	56	57.4219	139	57.4219	162	57.4219	120	57.4219	34
57.5195	77	57.5195	130	57.5195	152	57.5195	110	57.5195	37
57.6172	68	57.6172	135	57.6172	186	57.6172	112	57.6172	44
57.7148	66	57.7148	132	57.7148	201	57.7148	102	57.7148	44
57.8125	69	57.8125	121	57.8125	184	57.8125	95	57.8125	33
57.9102	65	57.9102	107	57.9102	158	57.9102	91	57.9102	33
58.0078	47	58.0078	142	58.0078	194	58.0078	84	58.0078	23
58.1055	64	58.1055	123	58.1055	132	58.1055	100	58.1055	41
58.2031	70	58.2031	113	58.2031	180	58.2031	92	58.2031	41
58.3008	71	58.3008	130	58.3008	181	58.3008	121	58.3008	30
58.3984	68	58.3984	131	58.3984	176	58.3984	96	58.3984	29
58.4961	72	58.4961	141	58.4961	145	58.4961	101	58.4961	27
58.5938	61	58.5938	117	58.5938	141	58.5938	112	58.5938	39
58.6914	54	58.6914	121	58.6914	164	58.6914	121	58.6914	44
58.7891	55	58.7891	129	58.7891	155	58.7891	100	58.7891	38
58.8867	70	58.8867	139	58.8867	135	58.8867	107	58.8867	35
58.9844	55	58.9844	114	58.9844	165	58.9844	119	58.9844	32
59.082	58	59.082	110	59.082	156	59.082	102	59.082	32
59.1797	52	59.1797	134	59.1797	160	59.1797	106	59.1797	33
59.2773	57	59.2773	107	59.2773	168	59.2773	126	59.2773	34
59.375	68	59.375	139	59.375	155	59.375	91	59.375	26
59.4727	70	59.4727	145	59.4727	155	59.4727	104	59.4727	35
59.5703	57	59.5703	93	59.5703	174	59.5703	99	59.5703	33
59.668	48	59.668	124	59.668	170	59.668	102	59.668	32
59.7656	58	59.7656	128	59.7656	158	59.7656	105	59.7656	32
59.8633	68	59.8633	98	59.8633	173	59.8633	101	59.8633	36
59.9609	56	59.9609	147	59.9609	175	59.9609	104	59.9609	33
60.0586	66	60.0586	118	60.0586	186	60.0586	101	60.0586	40
60.1562	64	60.1562	102	60.1562	167	60.1562	117	60.1562	37
60.2539	62	60.2539	109	60.2539	154	60.2539	101	60.2539	25
60.3516	62	60.3516	107	60.3516	172	60.3516	129	60.3516	44
60.4492	52	60.4492	98	60.4492	178	60.4492	99	60.4492	36
60.5469	63	60.5469	138	60.5469	156	60.5469	112	60.5469	35
60.6445	56	60.6445	119	60.6445	163	60.6445	108	60.6445	42
60.7422	66	60.7422	110	60.7422	192	60.7422	98	60.7422	40
60.8398	49	60.8398	113	60.8398	167	60.8398	89	60.8398	38
60.9375	57	60.9375	131	60.9375	174	60.9375	111	60.9375	28
61.0352	79	61.0352	135	61.0352	162	61.0352	99	61.0352	31
61.1328	50	61.1328	111	61.1328	160	61.1328	116	61.1328	37
61.2305	64	61.2305	118	61.2305	153	61.2305	108	61.2305	27
61.3281	63	61.3281	107	61.3281	137	61.3281	102	61.3281	34
61.4258	67	61.4258	138	61.4258	168	61.4258	120	61.4258	30
61.5234	65	61.5234	112	61.5234	160	61.5234	115	61.5234	40
61.6211	42	61.6211	125	61.6211	158	61.6211	104	61.6211	30
61.7188	53	61.7188	112	61.7188	146	61.7188	101	61.7188	27
61.8164	65	61.8164	115	61.8164	146	61.8164	101	61.8164	33
61.9141	56	61.9141	127	61.9141	169	61.9141	101	61.9141	29
62.0117	69	62.0117	139	62.0117	159	62.0117	96	62.0117	32
62.1094	71	62.1094	109	62.1094	150	62.1094	106	62.1094	28
62.207	66	62.207	127	62.207	161	62.207	95	62.207	36
62.3047	54	62.3047	109	62.3047	159	62.3047	115	62.3047	31
62.4023	56	62.4023	126	62.4023	143	62.4023	92	62.4023	33
62.5	70	62.5	117	62.5	155	62.5	95	62.5	35
62.5977	57	62.5977	122	62.5977	149	62.5977	98	62.5977	34
62.6953	56	62.6953	114	62.6953	154	62.6953	96	62.6953	28
62.793	62	62.793	97	62.793	139	62.793	108	62.793	31
62.8906	52	62.8906	115	62.8906	145	62.8906	85	62.8906	38
62.9883	48	62.9883	120	62.9883	145	62.9883	100	62.9883	34
63.0859	48	63.0859	129	63.0859	142	63.0859	104	63.0859	25
63.1836	55	63.1836	101	63.1836	170	63.1836	99	63.1836	24
63.2812	55	63.2812	130	63.2812	151	63.2812	109	63.2812	28
63.3789	44	63.3789	119	63.3789	140	63.3789	84	63.3789	34
63.4766	44	63.4766	108	63.4766	147	63.4766	94	63.4766	38
63.5742	55	63.5742	116	63.5742	154	63.5742	100	63.5742	22
63.6719	58	63.6719	115	63.6719	149	63.6719	79	63.6719	34
63.7695	47	63.7695	118	63.7695	142	63.7695	100	63.7695	28
63.8672	56	63.8672	108	63.8672	156	63.8672	91	63.8672	36
63.9648	72	63.9648	125	63.9648	146	63.9648	108	63.9648	33
64.0625	44	64.0625	103	64.0625	155	64.0625	104	64.0625	23
64.1602	62	64.1602	119	64.1602	140	64.1602	109	64.1602	38
64.2578	65	64.2578	113	64.2578	149	64.2578	96	64.2578	31
64.3555	44	64.3555	125	64.3555	153	64.3555	99	64.3555	28
64.4531	58	64.4531	110	64.4531	144	64.4531	104	64.4531	32
64.5508	61	64.5508	143	64.5508	148	64.5508	89	64.5508	32
64.6484	55	64.6484	127	64.6484	139	64.6484	108	64.6484	32
64.7461	61	64.7461	113	64.7461	126	64.7461	120	64.7461	30
64.8438	65	64.8438	129	64.8438	113	64.8438	97	64.8438	34
64.9414	57	64.9414	128	64.9414	151	64.9414	86	64.9414	40
65.0391	43	65.0391	125	65.0391	134	65.0391	91	65.0391	33
65.1367	56	65.1367	95	65.1367	144	65.1367	89	65.1367	29
65.2344	49	65.2344	134	65.2344	163	65.2344	93	65.2344	41
65.332	50	65.332	126	65.332	143	65.332	91	65.332	30
65.4297	55	65.4297	106	65.4297	121	65.4297	94	65.4297	27
65.5273	69	65.5273	109	65.5273	141	65.5273	96	65.5273	31
65.625	54	65.625	124	65.625	150	65.625	89	65.625	33
65.7227	48	65.7227	112	65.7227	117	65.7227	103	65.7227	38
65.8203	55	65.8203	99	65.8203	138	65.8203	96	65.8203	36
65.918	46	65.918	105	65.918	129	65.918	97	65.918	33
66.0156	42	66.0156	118	66.0156	146	66.0156	80	66.0156	32
66.1133	52	66.1133	104	66.1133	156	66.1133	80	66.1133	22
66.2109	45	66.2109	112	66.2109	144	66.2109	119	66.2109	26
66.3086	44	66.3086	117	66.3086	131	66.3086	98	66.3086	38
66.4062	56	66.4062	109	66.4062	144	66.4062	105	66.4062	31
66.5039	55	66.5039	104	66.5039	128	66.5039	99	66.5039	31
66.6016	56	66.6016	95	66.6016	152	66.6016	90	66.6016	34
66.6992	68	66.6992	112	66.6992	169	66.6992	95	66.6992	27
66.7969	55	66.7969	123	66.7969	138	66.7969	103	66.7969	28
66.8945	70	66.8945	120	66.8945	128	66.8945	102	66.8945	21
66.9922	61	66.9922	101	66.9922	142	66.9922	111	66.9922	24
67.0898	54	67.0898	116	67.0898	163	67.0898	97	67.0898	25
67.1875	62	67.1875	121	67.1875	133	67.1875	120	67.1875	28
67.2852	51	67.2852	118	67.2852	141	67.2852	101	67.2852	27
67.3828	51	67.3828	119	67.3828	143	67.3828	88	67.3828	24
67.4805	51	67.4805	103	67.4805	134	67.4805	101	67.4805	31
67.5781	55	67.5781	94	67.5781	136	67.5781	102	67.5781	22
67.6758	66	67.6758	111	67.6758	126	67.6758	90	67.6758	32
67.7734	48	67.7734	104	67.7734	134	67.7734	104	67.7734	37
67.8711	57	67.8711	111	67.8711	146	67.8711	99	67.8711	27
67.9688	45	67.9688	115	67.9688	124	67.9688	82	67.9688	20
68.0664	55	68.0664	105	68.0664	127	68.0664	111	68.0664	30
68.1641	71	68.1641	111	68.1641	136	68.1641	75	68.1641	27
68.2617	49	68.2617	132	68.2617	151	68.2617	71	68.2617	31
68.3594	58	68.3594	123	68.3594	130	68.3594	115	68.3594	26
68.457	56	68.457	114	68.457	126	68.457	76	68.457	28
68.5547	65	68.5547	111	68.5547	158	68.5547	97	68.5547	25
68.6523	59	68.6523	138	68.6523	139	68.6523	105	68.6523	32
68.75	39	68.75	121	68.75	153	68.75	101	68.75	36
68.8477	41	68.8477	126	68.8477	128	68.8477	88	68.8477	20
68.9453	58	68.9453	107	68.9453	127	68.9453	104	68.9453	28
69.043	53	69.043	123	69.043	143	69.043	93	69.043	37
69.1406	50	69.1406	97	69.1406	125	69.1406	86	69.1406	30
69.2383	61	69.2383	121	69.2383	147	69.2383	104	69.2383	31
69.3359	50	69.3359	99	69.3359	124	69.3359	121	69.3359	26
69.4336	56	69.4336	121	69.4336	108	69.4336	77	69.4336	27
69.5312	47	69.5312	143	69.5312	131	69.5312	97	69.5312	31
69.6289	66	69.6289	131	69.6289	129	69.6289	119	69.6289	22
69.7266	52	69.7266	117	69.7266	139	69.7266	87	69.7266	30
69.8242	51	69.8242	96	69.8242	142	69.8242	96	69.8242	37
69.9219	47	69.9219	84	69.9219	131	69.9219	90	69.9219	26
70.0195	51	70.0195	100	70.0195	134	70.0195	104	70.0195	31
70.1172	46	70.1172	115	70.1172	124	70.1172	84	70.1172	23
70.2148	61	70.2148	107	70.2148	129	70.2148	105	70.2148	31
70.3125	37	70.3125	111	70.3125	146	70.3125	97	70.3125	22
70.4102	54	70.4102	131	70.4102	132	70.4102	86	70.4102	36
70.5078	45	70.5078	116	70.5078	140	70.5078	70	70.5078	21
70.6055	50	70.6055	104	70.6055	146	70.6055	123	70.6055	38
70.7031	70	70.7031	98	70.7031	118	70.7031	89	70.7031	30
70.8008	52	70.8008	119	70.8008	129	70.8008	106	70.8008	29
70.8984	55	70.8984	107	70.8984	158	70.8984	101	70.8984	29
70.9961	47	70.9961	116	70.9961	131	70.9961	72	70.9961	22
71.0938	51	71.0938	111	71.0938	108	71.0938	81	71.0938	21
71.1914	54	71.1914	102	71.1914	141	71.1914	80	71.1914	25
71.2891	49	71.2891	113	71.2891	117	71.2891	98	71.2891	26
71.3867	51	71.3867	122	71.3867	144	71.3867	88	71.3867	26
71.4844	47	71.4844	125	71.4844	125	71.4844	87	71.4844	36
71.582	58	71.582	80	71.582	127	71.582	88	71.582	34
71.6797	51	71.6797	116	71.6797	143	71.6797	96	71.6797	24
71.7773	42	71.7773	104	71.7773	134	71.7773	91	71.7773	32
71.875	52	71.875	96	71.875	132	71.875	86	71.875	23
71.9727	42	71.9727	97	71.9727	118	71.9727	102	71.9727	25
72.0703	48	72.0703	125	72.0703	116	72.0703	79	72.0703	35
72.168	46	72.168	116	72.168	122	72.168	81	72.168	32
72.2656	49	72.2656	108	72.2656	113	72.2656	88	72.2656	22
72.3633	51	72.3633	95	72.3633	126	72.3633	85	72.3633	34
72.4609	51	72.4609	119	72.4609	121	72.4609	89	72.4609	23
72.5586	60	72.5586	107	72.5586	114	72.5586	87	72.5586	24
72.6562	42	72.6562	95	72.6562	127	72.6562	98	72.6562	29
72.7539	38	72.7539	126	72.7539	130	72.7539	84	72.7539	23
72.8516	45	72.8516	111	72.8516	124	72.8516	103	72.8516	30
72.9492	67	72.9492	96	72.9492	124	72.9492	120	72.9492	30
73.0469	31	73.0469	119	73.0469	134	73.0469	77	73.0469	29
73.1445	46	73.1445	112	73.1445	127	73.1445	82	73.1445	41
73.2422	41	73.2422	111	73.2422	156	73.2422	88	73.2422	27
73.3398	38	73.3398	119	73.3398	136	73.3398	93	73.3398	26
73.4375	46	73.4375	100	73.4375	118	73.4375	107	73.4375	35
73.5352	43	73.5352	111	73.5352	112	73.5352	90	73.5352	25
73.6328	55	73.6328	112	73.6328	141	73.6328	68	73.6328	30
73.7305	48	73.7305	98	73.7305	123	73.7305	85	73.7305	34
73.8281	46	73.8281	100	73.8281	135	73.8281	92	73.8281	19
73.9258	56	73.9258	101	73.9258	138	73.9258	92	73.9258	34
74.0234	43	74.0234	106	74.0234	135	74.0234	83	74.0234	23
74.1211	48	74.1211	106	74.1211	117	74.1211	94	74.1211	26
74.2188	46	74.2188	119	74.2188	109	74.2188	97	74.2188	33
74.3164	56	74.3164	117	74.3164	127	74.3164	97	74.3164	18
74.4141	59	74.4141	122	74.4141	119	74.4141	90	74.4141	31
74.5117	54	74.5117	107	74.5117	122	74.5117	86	74.5117	23
74.6094	49	74.6094	99	74.6094	141	74.6094	88	74.6094	27
74.707	58	74.707	103	74.707	127	74.707	78	74.707	20
74.8047	61	74.8047	106	74.8047	117	74.8047	97	74.8047	27
74.9023	50	74.9023	118	74.9023	138	74.9023	84	74.9023	14
75	50	75	122	75	116	75	91	75	27
75.0977	55	75.0977	115	75.0977	94	75.0977	100	75.0977	29
75.1953	58	75.1953	109	75.1953	112	75.1953	88	75.1953	36
75.293	47	75.293	107	75.293	151	75.293	80	75.293	16
75.3906	54	75.3906	111	75.3906	139	75.3906	90	75.3906	22
75.4883	44	75.4883	99	75.4883	151	75.4883	89	75.4883	30
75.5859	42	75.5859	113	75.5859	127	75.5859	89	75.5859	27
75.6836	52	75.6836	121	75.6836	133	75.6836	85	75.6836	24
75.7812	32	75.7812	115	75.7812	135	75.7812	93	75.7812	29
75.8789	51	75.8789	113	75.8789	109	75.8789	75	75.8789	34
75.9766	44	75.9766	100	75.9766	117	75.9766	87	75.9766	27
76.0742	53	76.0742	117	76.0742	137	76.0742	86	76.0742	23
76.1719	46	76.1719	86	76.1719	119	76.1719	82	76.1719	23
76.2695	37	76.2695	97	76.2695	134	76.2695	83	76.2695	25
76.3672	52	76.3672	99	76.3672	125	76.3672	80	76.3672	28
76.4648	44	76.4648	88	76.4648	109	76.4648	98	76.4648	22
76.5625	42	76.5625	105	76.5625	131	76.5625	75	76.5625	30
76.6602	47	76.6602	112	76.6602	112	76.6602	104	76.6602	27
76.7578	48	76.7578	94	76.7578	113	76.7578	87	76.7578	25
76.8555	38	76.8555	102	76.8555	127	76.8555	78	76.8555	35
76.9531	45	76.9531	89	76.9531	129	76.9531	95	76.9531	21
77.0508	64	77.0508	105	77.0508	123	77.0508	89	77.0508	26
77.1484	41	77.1484	90	77.1484	111	77.1484	93	77.1484	23
77.2461	56	77.2461	89	77.2461	110	77.2461	99	77.2461	22
77.3438	52	77.3438	105	77.3438	127	77.3438	94	77.3438	28
77.4414	52	77.4414	89	77.4414	122	77.4414	90	77.4414	33
77.5391	41	77.5391	122	77.5391	95	77.5391	88	77.5391	26
77.6367	50	77.6367	101	77.6367	112	77.6367	78	77.6367	24
77.7344	43	77.7344	97	77.7344	119	77.7344	91	77.7344	24
77.832	51	77.832	111	77.832	98	77.832	75	77.832	21
77.9297	49	77.9297	95	77.9297	110	77.9297	89	77.9297	31
78.0273	47	78.0273	91	78.0273	124	78.0273	101	78.0273	25
78.125	51	78.125	99	78.125	116	78.125	71	78.125	16
78.2227	60	78.2227	104	78.2227	101	78.2227	93	78.2227	22
78.3203	46	78.3203	97	78.3203	118	78.3203	86	78.3203	29
78.418	54	78.418	106	78.418	113	78.418	84	78.418	19
78.5156	44	78.5156	93	78.5156	118	78.5156	77	78.5156	29
78.6133	62	78.6133	111	78.6133	114	78.6133	77	78.6133	22
78.7109	44	78.7109	101	78.7109	117	78.7109	90	78.7109	25
78.8086	50	78.8086	114	78.8086	112	78.8086	76	78.8086	31
78.9062	29	78.9062	101	78.9062	123	78.9062	86	78.9062	29
79.0039	59	79.0039	109	79.0039	123	79.0039	109	79.0039	29
79.1016	42	79.1016	112	79.1016	106	79.1016	81	79.1016	24
79.1992	60	79.1992	91	79.1992	120	79.1992	83	79.1992	37
79.2969	44	79.2969	115	79.2969	118	79.2969	90	79.2969	24
79.3945	48	79.3945	110	79.3945	132	79.3945	76	79.3945	30
79.4922	37	79.4922	108	79.4922	125	79.4922	88	79.4922	24
79.5898	54	79.5898	109	79.5898	110	79.5898	81	79.5898	21
79.6875	33	79.6875	102	79.6875	107	79.6875	89	79.6875	24
79.7852	64	79.7852	98	79.7852	110	79.7852	77	79.7852	27
79.8828	40	79.8828	96	79.8828	131	79.8828	82	79.8828	30
79.9805	54	79.9805	90	79.9805	100	79.9805	83	79.9805	23
80.0781	48	80.0781	87	80.0781	119	80.0781	85	80.0781	28
80.1758	45	80.1758	87	80.1758	127	80.1758	89	80.1758	23
80.2734	54	80.2734	115	80.2734	107	80.2734	103	80.2734	26
80.3711	43	80.3711	116	80.3711	121	80.3711	86	80.3711	29
80.4688	39	80.4688	94	80.4688	108	80.4688	81	80.4688	25
80.5664	55	80.5664	90	80.5664	115	80.5664	94	80.5664	29
80.6641	51	80.6641	85	80.6641	115	80.6641	89	80.6641	21
80.7617	37	80.7617	98	80.7617	107	80.7617	92	80.7617	22
80.8594	44	80.8594	101	80.8594	129	80.8594	94	80.8594	36
80.957	46	80.957	87	80.957	108	80.957	81	80.957	24
81.0547	44	81.0547	111	81.0547	125	81.0547	89	81.0547	14
81.1523	49	81.1523	111	81.1523	122	81.1523	86	81.1523	28
81.25	47	81.25	77	81.25	133	81.25	78	81.25	16
81.3477	48	81.3477	102	81.3477	119	81.3477	101	81.3477	25
81.4453	42	81.4453	92	81.4453	113	81.4453	93	81.4453	30
81.543	36	81.543	97	81.543	100	81.543	84	81.543	27
81.6406	49	81.6406	97	81.6406	128	81.6406	68	81.6406	30
81.7383	51	81.7383	96	81.7383	129	81.7383	85	81.7383	21
81.8359	36	81.8359	97	81.8359	97	81.8359	84	81.8359	24
81.9336	50	81.9336	97	81.9336	108	81.9336	75	81.9336	18
82.0312	38	82.0312	102	82.0312	112	82.0312	88	82.0312	21
82.1289	36	82.1289	119	82.1289	104	82.1289	75	82.1289	26
82.2266	30	82.2266	83	82.2266	107	82.2266	71	82.2266	21
82.3242	51	82.3242	82	82.3242	103	82.3242	77	82.3242	23
82.4219	49	82.4219	102	82.4219	113	82.4219	72	82.4219	20
82.5195	55	82.5195	109	82.5195	117	82.5195	79	82.5195	29
82.6172	45	82.6172	99	82.6172	119	82.6172	71	82.6172	27
82.7148	46	82.7148	115	82.7148	89	82.7148	88	82.7148	26
82.8125	32	82.8125	108	82.8125	102	82.8125	101	82.8125	24
82.9102	45	82.9102	87	82.9102	114	82.9102	95	82.9102	34
83.0078	41	83.0078	104	83.0078	111	83.0078	79	83.0078	21
83.1055	45	83.1055	90	83.1055	129	83.1055	83	83.1055	26
83.2031	47	83.2031	88	83.2031	106	83.2031	85	83.2031	21
83.3008	50	83.3008	106	83.3008	96	83.3008	81	83.3008	25
83.3984	45	83.3984	94	83.3984	103	83.3984	85	83.3984	25
83.4961	44	83.4961	89	83.4961	106	83.4961	90	83.4961	29
83.5938	51	83.5938	80	83.5938	114	83.5938	72	83.5938	25
83.6914	44	83.6914	97	83.6914	111	83.6914	79	83.6914	26
83.7891	41	83.7891	110	83.7891	123	83.7891	89	83.7891	26
83.8867	50	83.8867	110	83.8867	91	83.8867	93	83.8867	20
83.9844	46	83.9844	91	83.9844	113	83.9844	94	83.9844	16
84.082	49	84.082	95	84.082	109	84.082	94	84.082	28
84.1797	56	84.1797	98	84.1797	88	84.1797	77	84.1797	27
84.2773	44	84.2773	93	84.2773	119	84.2773	106	84.2773	27
84.375	42	84.375	107	84.375	107	84.375	86	84.375	23
84.4727	43	84.4727	80	84.4727	120	84.4727	68	84.4727	25
84.5703	55	84.5703	96	84.5703	117	84.5703	71	84.5703	13
84.668	47	84.668	100	84.668	122	84.668	72	84.668	30
84.7656	52	84.7656	124	84.7656	100	84.7656	92	84.7656	23
84.8633	36	84.8633	107	84.8633	119	84.8633	67	84.8633	25
84.9609	38	84.9609	105	84.9609	92	84.9609	80	84.9609	25
85.0586	38	85.0586	98	85.0586	127	85.0586	69	85.0586	18
85.1562	43	85.1562	102	85.1562	105	85.1562	79	85.1562	15
85.2539	36	85.2539	113	85.2539	121	85.2539	84	85.2539	17
85.3516	43	85.3516	81	85.3516	100	85.3516	82	85.3516	18
85.4492	45	85.4492	86	85.4492	108	85.4492	73	85.4492	20
85.5469	33	85.5469	102	85.5469	111	85.5469	87	85.5469	26
85.6445	37	85.6445	89	85.6445	119	85.6445	71	85.6445	27
85.7422	44	85.7422	108	85.7422	99	85.7422	78	85.7422	28
85.8398	30	85.8398	85	85.8398	113	85.8398	104	85.8398	17
85.9375	40	85.9375	105	85.9375	100	85.9375	93	85.9375	21
86.0352	48	86.0352	87	86.0352	94	86.0352	88	86.0352	18
86.1328	43	86.1328	103	86.1328	107	86.1328	84	86.1328	26
86.2305	42	86.2305	90	86.2305	103	86.2305	69	86.2305	27
86.3281	40	86.3281	98	86.3281	102	86.3281	77	86.3281	23
86.4258	39	86.4258	101	86.4258	116	86.4258	77	86.4258	32
86.5234	52	86.5234	97	86.5234	88	86.5234	78	86.5234	32
86.6211	40	86.6211	79	86.6211	108	86.6211	82	86.6211	18
86.7188	42	86.7188	95	86.7188	105	86.7188	82	86.7188	29
86.8164	38	86.8164	97	86.8164	109	86.8164	84	86.8164	27
86.9141	47	86.9141	82	86.9141	92	86.9141	86	86.9141	25
87.0117	37	87.0117	102	87.0117	101	87.0117	92	87.0117	31
87.1094	34	87.1094	103	87.1094	106	87.1094	86	87.1094	26
87.207	34	87.207	87	87.207	96	87.207	85	87.207	21
87.3047	41	87.3047	88	87.3047	109	87.3047	75	87.3047	31
87.4023	43	87.4023	94	87.4023	109	87.4023	86	87.4023	14
87.5	38	87.5	111	87.5	110	87.5	80	87.5	21
87.5977	35	87.5977	94	87.5977	109	87.5977	82	87.5977	25
87.6953	32	87.6953	89	87.6953	125	87.6953	79	87.6953	17
87.793	33	87.793	112	87.793	106	87.793	85	87.793	20
87.8906	42	87.8906	93	87.8906	96	87.8906	79	87.8906	30
87.9883	29	87.9883	116	87.9883	85	87.9883	93	87.9883	24
88.0859	46	88.0859	101	88.0859	100	88.0859	73	88.0859	17
88.1836	28	88.1836	96	88.1836	105	88.1836	81	88.1836	25
88.2812	41	88.2812	91	88.2812	96	88.2812	69	88.2812	15
88.3789	38	88.3789	95	88.3789	116	88.3789	91	88.3789	22
88.4766	56	88.4766	99	88.4766	103	88.4766	84	88.4766	28
88.5742	46	88.5742	90	88.5742	99	88.5742	88	88.5742	22
88.6719	36	88.6719	112	88.6719	105	88.6719	74	88.6719	16
88.7695	38	88.7695	115	88.7695	109	88.7695	87	88.7695	13
88.8672	42	88.8672	92	88.8672	97	88.8672	90	88.8672	27
88.9648	42	88.9648	72	88.9648	104	88.9648	80	88.9648	24
89.0625	52	89.0625	94	89.0625	71	89.0625	71	89.0625	21
89.1602	54	89.1602	89	89.1602	105	89.1602	68	89.1602	24
89.2578	37	89.2578	87	89.2578	117	89.2578	87	89.2578	26
89.3555	52	89.3555	105	89.3555	94	89.3555	85	89.3555	20
89.4531	32	89.4531	96	89.4531	109	89.4531	73	89.4531	21
89.5508	43	89.5508	116	89.5508	83	89.5508	90	89.5508	19
89.6484	54	89.6484	84	89.6484	91	89.6484	71	89.6484	23
89.7461	34	89.7461	88	89.7461	100	89.7461	73	89.7461	21
89.8438	35	89.8438	108	89.8438	90	89.8438	75	89.8438	21
89.9414	39	89.9414	93	89.9414	96	89.9414	90	89.9414	13
90.0391	36	90.0391	82	90.0391	106	90.0391	64	90.0391	25
90.1367	38	90.1367	107	90.1367	106	90.1367	76	90.1367	18
90.2344	32	90.2344	88	90.2344	114	90.2344	59	90.2344	22
90.332	56	90.332	88	90.332	98	90.332	65	90.332	18
90.4297	41	90.4297	96	90.4297	120	90.4297	71	90.4297	17
90.5273	41	90.5273	102	90.5273	111	90.5273	73	90.5273	22
90.625	39	90.625	87	90.625	91	90.625	78	90.625	22
90.7227	53	90.7227	96	90.7227	99	90.7227	70	90.7227	15
90.8203	37	90.8203	97	90.8203	89	90.8203	92	90.8203	25
90.918	55	90.918	109	90.918	90	90.918	65	90.918	21
91.0156	41	91.0156	99	91.0156	100	91.0156	81	91.0156	25
91.1133	44	91.1133	98	91.1133	85	91.1133	92	91.1133	12
91.2109	36	91.2109	89	91.2109	112	91.2109	74	91.2109	20
91.3086	43	91.3086	89	91.3086	100	91.3086	79	91.3086	21
91.4062	38	91.4062	87	91.4062	93	91.4062	76	91.4062	24
91.5039	33	91.5039	103	91.5039	110	91.5039	95	91.5039	21
91.6016	41	91.6016	103	91.6016	114	91.6016	86	91.6016	24
91.6992	47	91.6992	112	91.6992	92	91.6992	89	91.6992	22
91.7969	39	91.7969	98	91.7969	102	91.7969	81	91.7969	20
91.8945	34	91.8945	107	91.8945	118	91.8945	81	91.8945	28
91.9922	38	91.9922	92	91.9922	82	91.9922	82	91.9922	24
92.0898	41	92.0898	78	92.0898	88	92.0898	63	92.0898	22
92.1875	41	92.1875	73	92.1875	98	92.1875	73	92.1875	25
92.2852	31	92.2852	110	92.2852	98	92.2852	87	92.2852	17
92.3828	41	92.3828	88	92.3828	118	92.3828	71	92.3828	18
92.4805	36	92.4805	94	92.4805	89	92.4805	63	92.4805	23
92.5781	50	92.5781	122	92.5781	102	92.5781	84	92.5781	21
92.6758	45	92.6758	84	92.6758	91	92.6758	84	92.6758	23
92.7734	37	92.7734	86	92.7734	98	92.7734	79	92.7734	18
92.8711	47	92.8711	91	92.8711	102	92.8711	77	92.8711	21
92.9688	47	92.9688	91	92.9688	94	92.9688	85	92.9688	24
93.0664	46	93.0664	93	93.0664	87	93.0664	92	93.0664	29
93.1641	39	93.1641	88	93.1641	89	93.1641	83	93.1641	17
93.2617	47	93.2617	86	93.2617	76	93.2617	90	93.2617	25
93.3594	32	93.3594	96	93.3594	89	93.3594	80	93.3594	18
93.457	33	93.457	82	93.457	73	93.457	81	93.457	32
93.5547	44	93.5547	107	93.5547	107	93.5547	83	93.5547	23
93.6523	32	93.6523	83	93.6523	86	93.6523	72	93.6523	22
93.75	49	93.75	100	93.75	96	93.75	79	93.75	21
93.8477	54	93.8477	97	93.8477	97	93.8477	62	93.8477	24
93.9453	36	93.9453	95	93.9453	92	93.9453	69	93.9453	28
94.043	44	94.043	96	94.043	91	94.043	56	94.043	30
94.1406	39	94.1406	93	94.1406	105	94.1406	88	94.1406	31
94.2383	48	94.2383	92	94.2383	103	94.2383	83	94.2383	18
94.3359	49	94.3359	92	94.3359	88	94.3359	79	94.3359	20
94.4336	41	94.4336	99	94.4336	102	94.4336	78	94.4336	24
94.5312	28	94.5312	102	94.5312	106	94.5312	68	94.5312	28
94.6289	31	94.6289	89	94.6289	91	94.6289	87	94.6289	33
94.7266	36	94.7266	91	94.7266	78	94.7266	91	94.7266	18
94.8242	28	94.8242	90	94.8242	98	94.8242	82	94.8242	30
94.9219	30	94.9219	81	94.9219	109	94.9219	61	94.9219	21
95.0195	34	95.0195	103	95.0195	90	95.0195	88	95.0195	25
95.1172	36	95.1172	94	95.1172	110	95.1172	87	95.1172	26
95.2148	52	95.2148	107	95.2148	84	95.2148	65	95.2148	21
95.3125	38	95.3125	78	95.3125	108	95.3125	62	95.3125	23
95.4102	48	95.4102	99	95.4102	80	95.4102	87	95.4102	25
95.5078	32	95.5078	86	95.5078	99	95.5078	73	95.5078	19
95.6055	45	95.6055	111	95.6055	102	95.6055	59	95.6055	15
95.7031	50	95.7031	86	95.7031	96	95.7031	78	95.7031	14
95.8008	30	95.8008	97	95.8008	89	95.8008	69	95.8008	19
95.8984	28	95.8984	85	95.8984	98	95.8984	86	95.8984	18
95.9961	36	95.9961	87	95.9961	95	95.9961	71	95.9961	17
96.0938	48	96.0938	103	96.0938	79	96.0938	69	96.0938	17
96.1914	43	96.1914	80	96.1914	91	96.1914	88	96.1914	18
96.2891	23	96.2891	96	96.2891	102	96.2891	65	96.2891	19
96.3867	44	96.3867	86	96.3867	85	96.3867	95	96.3867	24
96.4844	39	96.4844	109	96.4844	82	96.4844	82	96.4844	25
96.582	34	96.582	97	96.582	78	96.582	81	96.582	13
96.6797	36	96.6797	89	96.6797	107	96.6797	74	96.6797	35
96.7773	35	96.7773	109	96.7773	77	96.7773	75	96.7773	23
96.875	39	96.875	108	96.875	96	96.875	88	96.875	22
96.9727	32	96.9727	78	96.9727	104	96.9727	77	96.9727	26
97.0703	31	97.0703	88	97.0703	86	97.0703	97	97.0703	23
97.168	46	97.168	91	97.168	104	97.168	73	97.168	37
97.2656	41	97.2656	106	97.2656	73	97.2656	83	97.2656	22
97.3633	42	97.3633	87	97.3633	105	97.3633	71	97.3633	16
97.4609	46	97.4609	88	97.4609	99	97.4609	77	97.4609	22
97.5586	37	97.5586	79	97.5586	82	97.5586	70	97.5586	28
97.6562	45	97.6562	98	97.6562	94	97.6562	65	97.6562	26
97.7539	28	97.7539	108	97.7539	110	97.7539	82	97.7539	26
97.8516	35	97.8516	93	97.8516	96	97.8516	75	97.8516	14
97.9492	37	97.9492	90	97.9492	91	97.9492	80	97.9492	25
98.0469	44	98.0469	98	98.0469	90	98.0469	71	98.0469	17
98.1445	23	98.1445	106	98.1445	95	98.1445	75	98.1445	21
98.2422	41	98.2422	97	98.2422	83	98.2422	77	98.2422	20
98.3398	36	98.3398	89	98.3398	85	98.3398	74	98.3398	28
98.4375	27	98.4375	80	98.4375	86	98.4375	73	98.4375	17
98.5352	28	98.5352	92	98.5352	78	98.5352	66	98.5352	23
98.6328	27	98.6328	97	98.6328	105	98.6328	77	98.6328	18
98.7305	38	98.7305	99	98.7305	97	98.7305	63	98.7305	19
98.8281	42	98.8281	85	98.8281	84	98.8281	66	98.8281	23
98.9258	38	98.9258	85	98.9258	84	98.9258	75	98.9258	28
99.0234	34	99.0234	97	99.0234	82	99.0234	85	99.0234	20
99.1211	39	99.1211	95	99.1211	87	99.1211	88	99.1211	15
99.2188	40	99.2188	86	99.2188	87	99.2188	76	99.2188	19
99.3164	36	99.3164	94	99.3164	88	99.3164	84	99.3164	23
99.4141	39	99.4141	111	99.4141	97	99.4141	72	99.4141	15
99.5117	39	99.5117	94	99.5117	102	99.5117	94	99.5117	20
99.6094	47	99.6094	83	99.6094	110	99.6094	80	99.6094	20
99.707	38	99.707	95	99.707	84	99.707	74	99.707	20
99.8047	37	99.8047	85	99.8047	86	99.8047	83	99.8047	22
99.9023	40	99.9023	102	99.9023	83	99.9023	57	99.9023	21
100	48	100	91	100	88	100	81	100	26
100.098	36	100.098	94	100.098	87	100.098	72	100.098	21
100.195	37	100.195	94	100.195	78	100.195	79	100.195	20
100.293	30	100.293	95	100.293	113	100.293	80	100.293	22
100.391	39	100.391	90	100.391	103	100.391	68	100.391	12
100.488	41	100.488	92	100.488	81	100.488	88	100.488	23
100.586	29	100.586	95	100.586	102	100.586	93	100.586	17
100.684	29	100.684	82	100.684	89	100.684	64	100.684	22
100.781	42	100.781	95	100.781	76	100.781	72	100.781	19
100.879	30	100.879	96	100.879	90	100.879	79	100.879	26
100.977	42	100.977	96	100.977	78	100.977	82	100.977	17
101.074	32	101.074	64	101.074	85	101.074	86	101.074	15
101.172	47	101.172	99	101.172	94	101.172	88	101.172	19
101.27	44	101.27	93	101.27	109	101.27	64	101.27	25
101.367	27	101.367	96	101.367	89	101.367	69	101.367	22
101.465	38	101.465	75	101.465	91	101.465	74	101.465	28
101.562	37	101.562	80	101.562	80	101.562	73	101.562	22
101.66	37	101.66	86	101.66	97	101.66	65	101.66	21
101.758	44	101.758	99	101.758	91	101.758	64	101.758	21
101.855	45	101.855	99	101.855	78	101.855	70	101.855	33
101.953	38	101.953	94	101.953	87	101.953	72	101.953	20
102.051	33	102.051	109	102.051	74	102.051	92	102.051	14
102.148	35	102.148	98	102.148	92	102.148	79	102.148	20
102.246	36	102.246	88	102.246	78	102.246	75	102.246	22
102.344	25	102.344	95	102.344	85	102.344	79	102.344	29
102.441	33	102.441	100	102.441	74	102.441	80	102.441	32
102.539	30	102.539	79	102.539	89	102.539	87	102.539	13
102.637	34	102.637	87	102.637	81	102.637	63	102.637	20
102.734	40	102.734	107	102.734	82	102.734	73	102.734	21
102.832	34	102.832	77	102.832	73	102.832	66	102.832	19
102.93	40	102.93	92	102.93	87	102.93	73	102.93	16
103.027	43	103.027	95	103.027	75	103.027	80	103.027	15
103.125	36	103.125	79	103.125	92	103.125	70	103.125	13
103.223	41	103.223	76	103.223	81	103.223	60	103.223	20
103.32	42	103.32	109	103.32	65	103.32	79	103.32	26
103.418	31	103.418	95	103.418	78	103.418	78	103.418	22
103.516	35	103.516	94	103.516	80	103.516	59	103.516	29
103.613	34	103.613	85	103.613	77	103.613	57	103.613	21
103.711	30	103.711	93	103.711	85	103.711	76	103.711	29
103.809	37	103.809	80	103.809	81	103.809	73	103.809	24
103.906	33	103.906	95	103.906	88	103.906	64	103.906	23
104.004	33	104.004	88	104.004	79	104.004	73	104.004	18
104.102	44	104.102	85	104.102	99	104.102	79	104.102	19
104.199	37	104.199	88	104.199	74	104.199	79	104.199	19
104.297	34	104.297	89	104.297	79	104.297	72	104.297	15
104.395	38	104.395	90	104.395	76	104.395	61	104.395	27
104.492	46	104.492	95	104.492	76	104.492	84	104.492	17
104.59	36	104.59	98	104.59	86	104.59	64	104.59	15
104.688	42	104.688	102	104.688	72	104.688	73	104.688	20
104.785	31	104.785	90	104.785	68	104.785	65	104.785	19
104.883	25	104.883	96	104.883	71	104.883	62	104.883	22
104.98	31	104.98	87	104.98	93	104.98	75	104.98	11
105.078	36	105.078	63	105.078	55	105.078	84	105.078	22
105.176	32	105.176	96	105.176	91	105.176	81	105.176	18
105.273	29	105.273	93	105.273	95	105.273	63	105.273	24
105.371	40	105.371	85	105.371	73	105.371	75	105.371	21
105.469	35	105.469	72	105.469	92	105.469	66	105.469	19
105.566	25	105.566	98	105.566	91	105.566	82	105.566	17
105.664	26	105.664	84	105.664	80	105.664	53	105.664	19
105.762	34	105.762	88	105.762	73	105.762	82	105.762	25
105.859	43	105.859	93	105.859	85	105.859	71	105.859	27
105.957	43	105.957	85	105.957	80	105.957	65	105.957	36
106.055	35	106.055	85	106.055	83	106.055	86	106.055	25
106.152	29	106.152	71	106.152	75	106.152	82	106.152	28
106.25	38	106.25	88	106.25	88	106.25	64	106.25	29
106.348	37	106.348	103	106.348	101	106.348	61	106.348	14
106.445	40	106.445	82	106.445	69	106.445	75	106.445	21
106.543	37	106.543	93	106.543	108	106.543	90	106.543	23
106.641	32	106.641	80	106.641	75	106.641	62	106.641	16
106.738	39	106.738	77	106.738	82	106.738	63	106.738	27
106.836	44	106.836	70	106.836	79	106.836	88	106.836	15
106.934	30	106.934	75	106.934	72	106.934	82	106.934	16
107.031	22	107.031	86	107.031	71	107.031	77	107.031	22
107.129	37	107.129	67	107.129	65	107.129	72	107.129	21
107.227	49	107.227	83	107.227	87	107.227	75	107.227	25
107.324	32	107.324	86	107.324	76	107.324	79	107.324	18
107.422	43	107.422	92	107.422	75	107.422	65	107.422	17
107.52	40	107.52	102	107.52	71	107.52	83	107.52	22
107.617	40	107.617	92	107.617	73	107.617	91	107.617	21
107.715	37	107.715	83	107.715	85	107.715	77	107.715	15
107.812	35	107.812	89	107.812	78	107.812	75	107.812	17
107.91	35	107.91	93	107.91	73	107.91	70	107.91	19
108.008	34	108.008	95	108.008	68	108.008	80	108.008	17
108.105	33	108.105	86	108.105	64	108.105	68	108.105	15
108.203	32	108.203	101	108.203	87	108.203	76	108.203	23
108.301	38	108.301	79	108.301	87	108.301	64	108.301	20
108.398	37	108.398	92	108.398	69	108.398	71	108.398	17
108.496	18	108.496	97	108.496	89	108.496	70	108.496	16
108.594	42	108.594	97	108.594	70	108.594	62	108.594	10
108.691	35	108.691	88	108.691	66	108.691	59	108.691	14
108.789	31	108.789	77	108.789	89	108.789	71	108.789	9
108.887	32	108.887	107	108.887	92	108.887	70	108.887	13
108.984	35	108.984	81	108.984	87	108.984	71	108.984	12
109.082	32	109.082	74	109.082	79	109.082	70	109.082	17
109.18	32	109.18	80	109.18	78	109.18	70	109.18	14
109.277	30	109.277	95	109.277	91	109.277	73	109.277	24
109.375	36	109.375	64	109.375	72	109.375	63	109.375	18
109.473	37	109.473	87	109.473	67	109.473	76	109.473	19
109.57	39	109.57	101	109.57	80	109.57	77	109.57	17
109.668	35	109.668	101	109.668	74	109.668	67	109.668	14
109.766	39	109.766	89	109.766	82	109.766	75	109.766	11
109.863	40	109.863	102	109.863	75	109.863	79	109.863	23
109.961	32	109.961	85	109.961	72	109.961	75	109.961	11
110.059	35	110.059	92	110.059	92	110.059	67	110.059	23
110.156	35	110.156	78	110.156	71	110.156	94	110.156	12
110.254	35	110.254	95	110.254	70	110.254	63	110.254	13
110.352	33	110.352	93	110.352	77	110.352	80	110.352	18
110.449	43	110.449	96	110.449	79	110.449	88	110.449	21
110.547	33	110.547	85	110.547	90	110.547	66	110.547	18
110.645	45	110.645	75	110.645	69	110.645	69	110.645	19
110.742	33	110.742	81	110.742	94	110.742	81	110.742	20
110.84	27	110.84	89	110.84	82	110.84	71	110.84	20
110.938	34	110.938	89	110.938	79	110.938	61	110.938	29
111.035	30	111.035	99	111.035	81	111.035	68	111.035	20
111.133	26	111.133	81	111.133	66	111.133	74	111.133	16
111.23	28	111.23	108	111.23	69	111.23	75	111.23	20
111.328	27	111.328	84	111.328	68	111.328	69	111.328	14
111.426	28	111.426	76	111.426	70	111.426	71	111.426	16
111.523	30	111.523	82	111.523	73	111.523	87	111.523	22
111.621	35	111.621	84	111.621	75	111.621	73	111.621	14
111.719	29	111.719	86	111.719	76	111.719	89	111.719	20
111.816	37	111.816	98	111.816	82	111.816	61	111.816	17
111.914	33	111.914	101	111.914	64	111.914	74	111.914	13
112.012	40	112.012	90	112.012	84	112.012	62	112.012	17
112.109	23	112.109	84	112.109	77	112.109	69	112.109	13
112.207	26	112.207	81	112.207	74	112.207	70	112.207	19
112.305	33	112.305	96	112.305	84	112.305	72	112.305	18
112.402	37	112.402	88	112.402	72	112.402	80	112.402	23
112.5	34	112.5	103	112.5	75	112.5	75	112.5	16
112.598	27	112.598	88	112.598	70	112.598	77	112.598	18
112.695	30	112.695	72	112.695	88	112.695	94	112.695	20
112.793	34	112.793	87	112.793	85	112.793	62	112.793	16
112.891	38	112.891	90	112.891	64	112.891	69	112.891	17
112.988	34	112.988	91	112.988	80	112.988	64	112.988	18
113.086	34	113.086	92	113.086	76	113.086	64	113.086	23
113.184	29	113.184	97	113.184	67	113.184	85	113.184	16
113.281	24	113.281	87	113.281	68	113.281	82	113.281	11
113.379	45	113.379	83	113.379	75	113.379	62	113.379	18
113.477	37	113.477	89	113.477	61	113.477	63	113.477	12
113.574	37	113.574	65	113.574	68	113.574	68	113.574	19
113.672	31	113.672	85	113.672	81	113.672	62	113.672	13
113.77	25	113.77	76	113.77	72	113.77	82	113.77	17
113.867	41	113.867	99	113.867	67	113.867	66	113.867	13
113.965	32	113.965	96	113.965	70	113.965	70	113.965	11
114.062	30	114.062	96	114.062	79	114.062	68	114.062	27
114.16	22	114.16	92	114.16	75	114.16	77	114.16	27
114.258	31	114.258	82	114.258	79	114.258	68	114.258	13
114.355	33	114.355	84	114.355	84	114.355	73	114.355	28
114.453	33	114.453	79	114.453	73	114.453	72	114.453	16
114.551	32	114.551	76	114.551	76	114.551	79	114.551	26
114.648	39	114.648	86	114.648	66	114.648	68	114.648	16
114.746	26	114.746	74	114.746	76	114.746	62	114.746	20
114.844	31	114.844	91	114.844	69	114.844	83	114.844	15
114.941	33	114.941	86	114.941	74	114.941	67	114.941	21
115.039	38	115.039	93	115.039	77	115.039	63	115.039	17
115.137	31	115.137	85	115.137	67	115.137	68	115.137	19
115.234	35	115.234	89	115.234	63	115.234	76	115.234	14
115.332	34	115.332	82	115.332	73	115.332	78	115.332	15
115.43	37	115.43	106	115.43	64	115.43	70	115.43	15
115.527	30	115.527	78	115.527	77	115.527	73	115.527	9
115.625	38	115.625	90	115.625	74	115.625	70	115.625	29
115.723	30	115.723	68	115.723	71	115.723	71	115.723	14
115.82	31	115.82	95	115.82	71	115.82	60	115.82	19
115.918	32	115.918	84	115.918	73	115.918	78	115.918	10
116.016	38	116.016	95	116.016	77	116.016	63	116.016	22
116.113	25	116.113	71	116.113	65	116.113	47	116.113	14
116.211	21	116.211	88	116.211	84	116.211	77	116.211	21
116.309	42	116.309	84	116.309	65	116.309	64	116.309	20
116.406	27	116.406	88	116.406	68	116.406	76	116.406	23
116.504	40	116.504	73	116.504	70	116.504	62	116.504	12
116.602	35	116.602	70	116.602	77	116.602	79	116.602	20
116.699	33	116.699	106	116.699	75	116.699	81	116.699	15
116.797	31	116.797	88	116.797	65	116.797	75	116.797	13
116.895	32	116.895	85	116.895	81	116.895	78	116.895	14
116.992	32	116.992	82	116.992	61	116.992	63	116.992	11
117.09	25	117.09	83	117.09	58	117.09	83	117.09	20
117.188	27	117.188	98	117.188	67	117.188	62	117.188	26
117.285	34	117.285	90	117.285	78	117.285	68	117.285	30
117.383	28	117.383	81	117.383	89	117.383	68	117.383	17
117.48	34	117.48	99	117.48	78	117.48	77	117.48	12
117.578	26	117.578	95	117.578	69	117.578	69	117.578	17
117.676	25	117.676	89	117.676	83	117.676	62	117.676	18
117.773	37	117.773	93	117.773	76	117.773	62	117.773	17
117.871	32	117.871	72	117.871	79	117.871	69	117.871	13
117.969	29	117.969	86	117.969	62	117.969	66	117.969	23
118.066	14	118.066	104	118.066	60	118.066	66	118.066	19
118.164	31	118.164	75	118.164	69	118.164	72	118.164	15
118.262	28	118.262	78	118.262	63	118.262	57	118.262	22
118.359	22	118.359	84	118.359	68	118.359	77	118.359	23
118.457	30	118.457	88	118.457	72	118.457	72	118.457	19
118.555	24	118.555	94	118.555	75	118.555	63	118.555	23
118.652	33	118.652	89	118.652	70	118.652	86	118.652	16
118.75	36	118.75	92	118.75	84	118.75	71	118.75	17
118.848	25	118.848	82	118.848	81	118.848	56	118.848	17
118.945	31	118.945	79	118.945	73	118.945	67	118.945	35
119.043	31	119.043	87	119.043	71	119.043	66	119.043	15
119.141	29	119.141	95	119.141	71	119.141	65	119.141	15
119.238	26	119.238	89	119.238	69	119.238	62	119.238	12
119.336	29	119.336	99	119.336	72	119.336	75	119.336	9
119.434	26	119.434	79	119.434	53	119.434	60	119.434	17
119.531	27	119.531	82	119.531	69	119.531	64	119.531	16
119.629	29	119.629	94	119.629	94	119.629	80	119.629	18
119.727	32	119.727	77	119.727	54	119.727	74	119.727	17
119.824	30	119.824	82	119.824	70	119.824	68	119.824	18
119.922	29	119.922	71	119.922	74	119.922	79	119.922	16
120.02	34	120.02	70	120.02	66	120.02	77	120.02	14
120.117	37	120.117	71	120.117	68	120.117	64	120.117	21
120.215	28	120.215	81	120.215	75	120.215	67	120.215	19
120.312	34	120.312	86	120.312	69	120.312	65	120.312	16
120.41	34	120.41	80	120.41	58	120.41	70	120.41	15
120.508	14	120.508	94	120.508	72	120.508	55	120.508	20
120.605	28	120.605	89	120.605	74	120.605	80	120.605	15
120.703	36	120.703	88	120.703	69	120.703	75	120.703	20
120.801	27	120.801	93	120.801	64	120.801	63	120.801	18
120.898	37	120.898	84	120.898	62	120.898	54	120.898	19
120.996	22	120.996	79	120.996	69	120.996	63	120.996	10
121.094	22	121.094	86	121.094	62	121.094	77	121.094	15
121.191	21	121.191	79	121.191	65	121.191	75	121.191	18
121.289	24	121.289	86	121.289	65	121.289	68	121.289	25
121.387	31	121.387	80	121.387	58	121.387	68	121.387	16
121.484	30	121.484	86	121.484	72	121.484	69	121.484	18
121.582	37	121.582	80	121.582	62	121.582	68	121.582	19
121.68	22	121.68	103	121.68	61	121.68	70	121.68	11
121.777	37	121.777	85	121.777	69	121.777	67	121.777	14
121.875	28	121.875	79	121.875	75	121.875	53	121.875	17
121.973	30	121.973	77	121.973	65	121.973	75	121.973	13
122.07	36	122.07	68	122.07	62	122.07	63	122.07	19
122.168	23	122.168	78	122.168	55	122.168	68	122.168	16
122.266	32	122.266	101	122.266	87	122.266	61	122.266	17
122.363	26	122.363	83	122.363	55	122.363	74	122.363	18
122.461	36	122.461	85	122.461	75	122.461	78	122.461	17
122.559	40	122.559	79	122.559	63	122.559	66	122.559	22
122.656	39	122.656	94	122.656	60	122.656	67	122.656	22
122.754	42	122.754	75	122.754	58	122.754	73	122.754	20
122.852	30	122.852	91	122.852	68	122.852	74	122.852	13
122.949	28	122.949	86	122.949	68	122.949	72	122.949	8
123.047	32	123.047	86	123.047	82	123.047	85	123.047	23
123.145	30	123.145	83	123.145	66	123.145	74	123.145	17
123.242	37	123.242	80	123.242	65	123.242	64	123.242	14
123.34	26	123.34	96	123.34	75	123.34	60	123.34	18
123.438	42	123.438	77	123.438	73	123.438	69	123.438	14
123.535	29	123.535	88	123.535	50	123.535	70	123.535	17
123.633	33	123.633	87	123.633	73	123.633	83	123.633	14
123.73	35	123.73	81	123.73	62	123.73	62	123.73	9
123.828	39	123.828	80	123.828	69	123.828	57	123.828	15
123.926	32	123.926	72	123.926	69	123.926	67	123.926	18
124.023	33	124.023	81	124.023	56	124.023	73	124.023	15
124.121	26	124.121	96	124.121	74	124.121	54	124.121	20
124.219	33	124.219	104	124.219	71	124.219	76	124.219	18
124.316	39	124.316	83	124.316	72	124.316	81	124.316	16
124.414	24	124.414	75	124.414	86	124.414	71	124.414	12
124.512	15	124.512	70	124.512	88	124.512	63	124.512	21
124.609	28	124.609	93	124.609	63	124.609	61	124.609	24
124.707	35	124.707	79	124.707	55	124.707	60	124.707	18
124.805	26	124.805	86	124.805	57	124.805	61	124.805	21
124.902	34	124.902	74	124.902	81	124.902	66	124.902	14
125	27	125	84	125	52	125	90	125	23
125.098	25	125.098	76	125.098	67	125.098	77	125.098	16
125.195	33	125.195	88	125.195	71	125.195	78	125.195	13
125.293	28	125.293	66	125.293	69	125.293	64	125.293	13
125.391	33	125.391	100	125.391	59	125.391	49	125.391	15
125.488	28	125.488	81	125.488	71	125.488	78	125.488	18
125.586	25	125.586	81	125.586	75	125.586	68	125.586	18
125.684	31	125.684	102	125.684	48	125.684	71	125.684	17
125.781	39	125.781	73	125.781	67	125.781	66	125.781	10
125.879	29	125.879	74	125.879	63	125.879	77	125.879	17
125.977	37	125.977	79	125.977	53	125.977	45	125.977	25
126.074	26	126.074	82	126.074	63	126.074	53	126.074	18
126.172	33	126.172	78	126.172	70	126.172	69	126.172	12
126.27	28	126.27	75	126.27	63	126.27	75	126.27	17
126.367	30	126.367	74	126.367	67	126.367	60	126.367	23
126.465	33	126.465	86	126.465	61	126.465	69	126.465	15
126.562	25	126.562	88	126.562	61	126.562	72	126.562	16
126.66	24	126.66	96	126.66	65	126.66	73	126.66	17
126.758	21	126.758	83	126.758	63	126.758	46	126.758	26
126.855	28	126.855	92	126.855	64	126.855	70	126.855	18
126.953	35	126.953	73	126.953	74	126.953	68	126.953	18
127.051	38	127.051	74	127.051	56	127.051	59	127.051	17
127.148	33	127.148	85	127.148	55	127.148	63	127.148	12
127.246	34	127.246	103	127.246	60	127.246	70	127.246	18
127.344	34	127.344	72	127.344	63	127.344	64	127.344	25
127.441	34	127.441	78	127.441	58	127.441	70	127.441	14
127.539	26	127.539	86	127.539	61	127.539	71	127.539	19
127.637	31	127.637	77	127.637	65	127.637	63	127.637	20
127.734	33	127.734	64	127.734	72	127.734	61	127.734	18
127.832	24	127.832	87	127.832	77	127.832	67	127.832	10
127.93	28	127.93	86	127.93	52	127.93	59	127.93	17
128.027	42	128.027	69	128.027	74	128.027	83	128.027	16
128.125	36	128.125	86	128.125	54	128.125	67	128.125	14
128.223	39	128.223	85	128.223	66	128.223	61	128.223	23
128.32	24	128.32	97	128.32	69	128.32	52	128.32	22
128.418	36	128.418	81	128.418	66	128.418	56	128.418	20
128.516	32	128.516	71	128.516	58	128.516	82	128.516	17
128.613	31	128.613	90	128.613	55	128.613	60	128.613	24
128.711	31	128.711	69	128.711	66	128.711	63	128.711	21
128.809	29	128.809	80	128.809	63	128.809	64	128.809	13
128.906	29	128.906	107	128.906	54	128.906	63	128.906	19
129.004	20	129.004	82	129.004	55	129.004	76	129.004	23
129.102	32	129.102	80	129.102	63	129.102	68	129.102	14
129.199	31	129.199	77	129.199	60	129.199	69	129.199	12
129.297	34	129.297	88	129.297	63	129.297	64	129.297	11
129.395	23	129.395	75	129.395	40	129.395	62	129.395	15
129.492	28	129.492	73	129.492	62	129.492	80	129.492	12
129.59	30	129.59	83	129.59	55	129.59	63	129.59	15
129.688	33	129.688	86	129.688	64	129.688	66	129.688	22
129.785	37	129.785	84	129.785	67	129.785	57	129.785	13
129.883	34	129.883	81	129.883	66	129.883	57	129.883	17
129.98	30	129.98	77	129.98	54	129.98	64	129.98	22
130.078	28	130.078	86	130.078	67	130.078	70	130.078	19
130.176	36	130.176	95	130.176	56	130.176	67	130.176	15
130.273	29	130.273	59	130.273	63	130.273	70	130.273	20
130.371	21	130.371	75	130.371	53	130.371	70	130.371	24
130.469	18	130.469	90	130.469	48	130.469	65	130.469	8
130.566	28	130.566	86	130.566	78	130.566	62	130.566	16
130.664	32	130.664	90	130.664	49	130.664	71	130.664	20
130.762	26	130.762	88	130.762	55	130.762	67	130.762	16
130.859	23	130.859	73	130.859	59	130.859	62	130.859	14
130.957	26	130.957	87	130.957	59	130.957	66	130.957	16
131.055	30	131.055	85	131.055	65	131.055	57	131.055	17
131.152	30	131.152	82	131.152	65	131.152	61	131.152	18
131.25	26	131.25	71	131.25	57	131.25	63	131.25	20
131.348	25	131.348	86	131.348	58	131.348	59	131.348	16
131.445	29	131.445	76	131.445	61	131.445	64	131.445	16
131.543	26	131.543	79	131.543	65	131.543	74	131.543	17
131.641	34	131.641	86	131.641	63	131.641	66	131.641	19
131.738	27	131.738	84	131.738	69	131.738	62	131.738	15
131.836	29	131.836	82	131.836	64	131.836	66	131.836	11
131.934	42	131.934	90	131.934	69	131.934	51	131.934	11
132.031	31	132.031	92	132.031	57	132.031	61	132.031	12
132.129	26	132.129	70	132.129	54	132.129	65	132.129	11
132.227	33	132.227	81	132.227	59	132.227	67	132.227	16
132.324	29	132.324	72	132.324	65	132.324	51	132.324	15
132.422	30	132.422	91	132.422	50	132.422	63	132.422	11
132.52	23	132.52	81	132.52	66	132.52	56	132.52	12
132.617	24	132.617	83	132.617	51	132.617	80	132.617	18
132.715	24	132.715	76	132.715	56	132.715	66	132.715	24
132.812	32	132.812	78	132.812	53	132.812	62	132.812	19
132.91	27	132.91	81	132.91	54	132.91	67	132.91	16
133.008	26	133.008	84	133.008	48	133.008	67	133.008	17
133.105	30	133.105	83	133.105	61	133.105	59	133.105	20
133.203	18	133.203	72	133.203	61	133.203	63	133.203	19
133.301	32	133.301	91	133.301	45	133.301	62	133.301	13
133.398	25	133.398	82	133.398	49	133.398	68	133.398	21
133.496	25	133.496	89	133.496	58	133.496	79	133.496	18
133.594	21	133.594	73	133.594	55	133.594	63	133.594	20
133.691	27	133.691	81	133.691	58	133.691	71	133.691	21
133.789	23	133.789	77	133.789	53	133.789	74	133.789	16
133.887	33	133.887	78	133.887	43	133.887	81	133.887	11
133.984	32	133.984	79	133.984	51	133.984	49	133.984	20
134.082	26	134.082	99	134.082	60	134.082	75	134.082	15
134.18	38	134.18	72	134.18	55	134.18	73	134.18	18
134.277	29	134.277	65	134.277	75	134.277	68	134.277	13
134.375	29	134.375	89	134.375	69	134.375	65	134.375	19
134.473	22	134.473	81	134.473	69	134.473	64	134.473	11
134.57	22	134.57	82	134.57	52	134.57	65	134.57	13
134.668	21	134.668	76	134.668	58	134.668	70	134.668	22
134.766	22	134.766	90	134.766	46	134.766	69	134.766	9
134.863	27	134.863	74	134.863	43	134.863	54	134.863	14
134.961	21	134.961	87	134.961	62	134.961	59	134.961	15
135.059	25	135.059	93	135.059	53	135.059	66	135.059	17
135.156	14	135.156	84	135.156	55	135.156	58	135.156	17
135.254	29	135.254	89	135.254	60	135.254	63	135.254	15
135.352	28	135.352	81	135.352	61	135.352	61	135.352	25
135.449	22	135.449	74	135.449	60	135.449	62	135.449	15
135.547	24	135.547	84	135.547	61	135.547	68	135.547	15
135.645	32	135.645	82	135.645	63	135.645	63	135.645	15
135.742	33	135.742	83	135.742	35	135.742	64	135.742	20
135.84	30	135.84	104	135.84	57	135.84	59	135.84	21
135.938	23	135.938	93	135.938	57	135.938	63	135.938	16
136.035	39	136.035	73	136.035	56	136.035	84	136.035	14
136.133	22	136.133	87	136.133	55	136.133	64	136.133	18
136.23	28	136.23	79	136.23	59	136.23	59	136.23	23
136.328	27	136.328	92	136.328	46	136.328	58	136.328	23
136.426	21	136.426	80	136.426	43	136.426	71	136.426	18
136.523	31	136.523	81	136.523	68	136.523	79	136.523	17
136.621	27	136.621	100	136.621	56	136.621	63	136.621	7
136.719	32	136.719	79	136.719	65	136.719	48	136.719	22
136.816	24	136.816	74	136.816	61	136.816	73	136.816	14
136.914	24	136.914	93	136.914	55	136.914	65	136.914	16
137.012	23	137.012	94	137.012	47	137.012	57	137.012	19
137.109	29	137.109	96	137.109	61	137.109	71	137.109	15
137.207	24	137.207	77	137.207	53	137.207	55	137.207	15
137.305	36	137.305	78	137.305	51	137.305	63	137.305	21
137.402	40	137.402	94	137.402	52	137.402	77	137.402	13
137.5	27	137.5	69	137.5	44	137.5	61	137.5	17
137.598	25	137.598	86	137.598	56	137.598	54	137.598	9
137.695	36	137.695	78	137.695	58	137.695	57	137.695	15
137.793	18	137.793	83	137.793	49	137.793	54	137.793	11
137.891	29	137.891	73	137.891	61	137.891	53	137.891	9
137.988	27	137.988	80	137.988	55	137.988	65	137.988	19
138.086	31	138.086	81	138.086	58	138.086	81	138.086	16
138.184	20	138.184	90	138.184	62	138.184	68	138.184	16
138.281	32	138.281	59	138.281	53	138.281	69	138.281	15
138.379	35	138.379	56	138.379	66	138.379	60	138.379	10
138.477	18	138.477	88	138.477	52	138.477	60	138.477	15
138.574	28	138.574	86	138.574	67	138.574	61	138.574	13
138.672	20	138.672	98	138.672	48	138.672	60	138.672	17
138.77	24	138.77	75	138.77	61	138.77	80	138.77	19
138.867	37	138.867	76	138.867	52	138.867	53	138.867	13
138.965	25	138.965	70	138.965	51	138.965	67	138.965	21
139.062	22	139.062	92	139.062	56	139.062	76	139.062	19
139.16	25	139.16	94	139.16	54	139.16	70	139.16	13
139.258	32	139.258	84	139.258	66	139.258	56	139.258	19
139.355	29	139.355	83	139.355	56	139.355	55	139.355	21
139.453	28	139.453	83	139.453	49	139.453	65	139.453	9
139.551	37	139.551	102	139.551	46	139.551	81	139.551	9
139.648	18	139.648	71	139.648	57	139.648	55	139.648	21
139.746	32	139.746	72	139.746	59	139.746	51	139.746	27
139.844	40	139.844	78	139.844	59	139.844	76	139.844	15
139.941	22	139.941	107	139.941	57	139.941	67	139.941	16
140.039	27	140.039	75	140.039	55	140.039	72	140.039	7
140.137	32	140.137	75	140.137	54	140.137	71	140.137	15
140.234	29	140.234	70	140.234	54	140.234	65	140.234	14
140.332	27	140.332	78	140.332	63	140.332	53	140.332	18
140.43	26	140.43	69	140.43	58	140.43	54	140.43	12
140.527	33	140.527	77	140.527	60	140.527	57	140.527	13
140.625	30	140.625	84	140.625	57	140.625	80	140.625	17
140.723	20	140.723	65	140.723	62	140.723	73	140.723	21
140.82	18	140.82	71	140.82	69	140.82	59	140.82	11
140.918	33	140.918	78	140.918	56	140.918	50	140.918	18
141.016	31	141.016	83	141.016	53	141.016	65	141.016	19
141.113	26	141.113	83	141.113	53	141.113	72	141.113	23
141.211	22	141.211	61	141.211	44	141.211	68	141.211	19
141.309	27	141.309	85	141.309	53	141.309	58	141.309	13
141.406	22	141.406	89	141.406	48	141.406	55	141.406	14
141.504	21	141.504	89	141.504	56	141.504	81	141.504	16
141.602	39	141.602	86	141.602	44	141.602	55	141.602	12
141.699	29	141.699	86	141.699	45	141.699	85	141.699	12
141.797	29	141.797	89	141.797	52	141.797	56	141.797	16
141.895	23	141.895	73	141.895	46	141.895	64	141.895	12
141.992	30	141.992	80	141.992	53	141.992	77	141.992	15
142.09	20	142.09	74	142.09	52	142.09	64	142.09	15
142.188	28	142.188	70	142.188	58	142.188	56	142.188	21
142.285	26	142.285	98	142.285	50	142.285	58	142.285	22
142.383	23	142.383	76	142.383	57	142.383	60	142.383	14
142.48	25	142.48	79	142.48	49	142.48	60	142.48	11
142.578	21	142.578	76	142.578	53	142.578	59	142.578	16
142.676	28	142.676	72	142.676	67	142.676	53	142.676	10
142.773	29	142.773	85	142.773	50	142.773	59	142.773	17
142.871	27	142.871	71	142.871	51	142.871	66	142.871	16
142.969	20	142.969	85	142.969	62	142.969	61	142.969	10
143.066	24	143.066	69	143.066	46	143.066	63	143.066	14
143.164	28	143.164	70	143.164	35	143.164	58	143.164	17
143.262	23	143.262	72	143.262	43	143.262	44	143.262	8
143.359	22	143.359	68	143.359	48	143.359	70	143.359	13
143.457	31	143.457	81	143.457	74	143.457	71	143.457	28
143.555	19	143.555	73	143.555	69	143.555	64	143.555	13
143.652	25	143.652	72	143.652	56	143.652	58	143.652	23
143.75	23	143.75	75	143.75	55	143.75	45	143.75	12
143.848	29	143.848	77	143.848	61	143.848	55	143.848	17
143.945	22	143.945	74	143.945	60	143.945	69	143.945	15
144.043	35	144.043	82	144.043	58	144.043	75	144.043	13
144.141	20	144.141	82	144.141	57	144.141	66	144.141	17
144.238	31	144.238	87	144.238	49	144.238	68	144.238	10
144.336	33	144.336	84	144.336	48	144.336	69	144.336	10
144.434	26	144.434	78	144.434	53	144.434	68	144.434	14
144.531	25	144.531	74	144.531	35	144.531	79	144.531	18
144.629	27	144.629	71	144.629	53	144.629	54	144.629	12
144.727	25	144.727	71	144.727	54	144.727	62	144.727	18
144.824	27	144.824	85	144.824	64	144.824	60	144.824	17
144.922	23	144.922	86	144.922	49	144.922	55	144.922	10
145.02	30	145.02	77	145.02	49	145.02	65	145.02	18
145.117	20	145.117	87	145.117	38	145.117	73	145.117	13
145.215	28	145.215	70	145.215	46	145.215	60	145.215	16
145.312	30	145.312	83	145.312	61	145.312	57	145.312	14
145.41	30	145.41	73	145.41	41	145.41	61	145.41	16
145.508	36	145.508	70	145.508	56	145.508	55	145.508	12
145.605	24	145.605	63	145.605	53	145.605	74	145.605	13
145.703	17	145.703	93	145.703	48	145.703	66	145.703	14
145.801	24	145.801	73	145.801	55	145.801	63	145.801	14
145.898	30	145.898	86	145.898	45	145.898	59	145.898	20
145.996	24	145.996	92	145.996	56	145.996	64	145.996	24
146.094	28	146.094	75	146.094	55	146.094	64	146.094	20
146.191	33	146.191	77	146.191	47	146.191	67	146.191	22
146.289	26	146.289	73	146.289	51	146.289	66	146.289	24
146.387	24	146.387	78	146.387	58	146.387	61	146.387	7
146.484	26	146.484	78	146.484	52	146.484	68	146.484	12
146.582	30	146.582	76	146.582	46	146.582	62	146.582	13
146.68	24	146.68	63	146.68	59	146.68	58	146.68	8
146.777	21	146.777	87	146.777	55	146.777	75	146.777	21
146.875	19	146.875	87	146.875	44	146.875	49	146.875	8
146.973	28	146.973	87	146.973	56	146.973	63	146.973	21
147.07	23	147.07	89	147.07	43	147.07	56	147.07	24
147.168	24	147.168	80	147.168	52	147.168	53	147.168	11
147.266	20	147.266	74	147.266	47	147.266	50	147.266	12
147.363	33	147.363	72	147.363	42	147.363	71	147.363	12
147.461	24	147.461	88	147.461	48	147.461	46	147.461	12
147.559	21	147.559	89	147.559	49	147.559	67	147.559	12
147.656	22	147.656	70	147.656	40	147.656	44	147.656	14
147.754	26	147.754	78	147.754	53	147.754	55	147.754	13
147.852	26	147.852	72	147.852	46	147.852	71	147.852	15
147.949	26	147.949	63	147.949	63	147.949	49	147.949	15
148.047	18	148.047	78	148.047	50	148.047	56	148.047	24
148.145	29	148.145	83	148.145	49	148.145	59	148.145	18
148.242	27	148.242	79	148.242	52	148.242	59	148.242	14
148.34	17	148.34	77	148.34	47	148.34	56	148.34	19
148.438	25	148.438	68	148.438	45	148.438	62	148.438	11
148.535	22	148.535	78	148.535	39	148.535	61	148.535	22
148.633	27	148.633	93	148.633	39	148.633	56	148.633	10
148.73	26	148.73	78	148.73	53	148.73	61	148.73	18
148.828	19	148.828	83	148.828	64	148.828	74	148.828	12
148.926	27	148.926	57	148.926	38	148.926	58	148.926	10
149.023	29	149.023	76	149.023	55	149.023	47	149.023	13
149.121	31	149.121	56	149.121	48	149.121	55	149.121	13
149.219	25	149.219	61	149.219	44	149.219	54	149.219	19
149.316	27	149.316	72	149.316	42	149.316	56	149.316	19
149.414	23	149.414	73	149.414	46	149.414	52	149.414	12
149.512	25	149.512	70	149.512	51	149.512	77	149.512	8
149.609	20	149.609	87	149.609	61	149.609	63	149.609	13
149.707	25	149.707	65	149.707	40	149.707	68	149.707	15
149.805	29	149.805	76	149.805	44	149.805	60	149.805	14
149.902	22	149.902	86	149.902	38	149.902	64	149.902	11
150	15	150	78	150	38	150	63	150	13
150.098	27	150.098	66	150.098	65	150.098	53	150.098	15
150.195	29	150.195	70	150.195	43	150.195	69	150.195	15
150.293	27	150.293	78	150.293	46	150.293	64	150.293	8
150.391	30	150.391	82	150.391	49	150.391	60	150.391	12
150.488	17	150.488	73	150.488	63	150.488	58	150.488	14
150.586	21	150.586	75	150.586	49	150.586	76	150.586	14
150.684	35	150.684	85	150.684	52	150.684	60	150.684	19
150.781	28	150.781	72	150.781	33	150.781	64	150.781	10
150.879	25	150.879	82	150.879	53	150.879	63	150.879	10
150.977	23	150.977	78	150.977	47	150.977	63	150.977	21
151.074	27	151.074	75	151.074	62	151.074	51	151.074	9
151.172	31	151.172	81	151.172	57	151.172	72	151.172	21
151.27	34	151.27	70	151.27	45	151.27	67	151.27	14
151.367	29	151.367	75	151.367	57	151.367	65	151.367	13
151.465	28	151.465	89	151.465	48	151.465	53	151.465	15
151.562	30	151.562	63	151.562	48	151.562	64	151.562	15
151.66	34	151.66	79	151.66	55	151.66	54	151.66	16
151.758	35	151.758	78	151.758	51	151.758	70	151.758	10
151.855	29	151.855	83	151.855	49	151.855	74	151.855	15
151.953	24	151.953	77	151.953	56	151.953	64	151.953	11
152.051	20	152.051	77	152.051	44	152.051	51	152.051	19
152.148	32	152.148	74	152.148	49	152.148	73	152.148	12
152.246	23	152.246	81	152.246	40	152.246	55	152.246	8
152.344	21	152.344	80	152.344	37	152.344	55	152.344	14
152.441	22	152.441	75	152.441	55	152.441	56	152.441	12
152.539	31	152.539	83	152.539	47	152.539	63	152.539	13
152.637	19	152.637	68	152.637	60	152.637	74	152.637	7
152.734	26	152.734	70	152.734	51	152.734	57	152.734	15
152.832	26	152.832	75	152.832	51	152.832	55	152.832	9
152.93	26	152.93	71	152.93	45	152.93	55	152.93	19
153.027	25	153.027	75	153.027	50	153.027	61	153.027	14
153.125	25	153.125	81	153.125	45	153.125	58	153.125	17
153.223	21	153.223	76	153.223	43	153.223	56	153.223	17
153.32	24	153.32	80	153.32	37	153.32	62	153.32	15
153.418	34	153.418	79	153.418	46	153.418	61	153.418	12
153.516	30	153.516	73	153.516	44	153.516	63	153.516	17
153.613	28	153.613	81	153.613	42	153.613	68	153.613	19
153.711	27	153.711	73	153.711	30	153.711	56	153.711	15
153.809	21	153.809	78	153.809	41	153.809	65	153.809	13
153.906	27	153.906	78	153.906	46	153.906	76	153.906	21
154.004	18	154.004	84	154.004	41	154.004	55	154.004	16
154.102	23	154.102	67	154.102	48	154.102	68	154.102	15
154.199	22	154.199	78	154.199	50	154.199	59	154.199	17
154.297	21	154.297	65	154.297	52	154.297	55	154.297	17
154.395	22	154.395	79	154.395	52	154.395	42	154.395	17
154.492	21	154.492	68	154.492	57	154.492	72	154.492	21
154.59	23	154.59	76	154.59	47	154.59	59	154.59	10
154.688	23	154.688	92	154.688	37	154.688	54	154.688	13
154.785	27	154.785	75	154.785	47	154.785	52	154.785	12
154.883	32	154.883	67	154.883	38	154.883	53	154.883	15
154.98	30	154.98	82	154.98	45	154.98	49	154.98	15
155.078	28	155.078	74	155.078	42	155.078	57	155.078	14
155.176	22	155.176	75	155.176	41	155.176	49	155.176	13
155.273	22	155.273	84	155.273	61	155.273	73	155.273	13
155.371	22	155.371	73	155.371	44	155.371	48	155.371	8
155.469	35	155.469	84	155.469	47	155.469	54	155.469	17
155.566	22	155.566	72	155.566	47	155.566	62	155.566	12
155.664	24	155.664	72	155.664	41	155.664	51	155.664	14
155.762	31	155.762	71	155.762	47	155.762	49	155.762	12
155.859	27	155.859	79	155.859	45	155.859	54	155.859	8
155.957	22	155.957	82	155.957	53	155.957	48	155.957	9
156.055	23	156.055	88	156.055	47	156.055	53	156.055	12
156.152	28	156.152	77	156.152	46	156.152	70	156.152	18
156.25	22	156.25	77	156.25	53	156.25	59	156.25	15
156.348	24	156.348	62	156.348	56	156.348	51	156.348	17
156.445	22	156.445	65	156.445	47	156.445	57	156.445	17
156.543	33	156.543	71	156.543	54	156.543	70	156.543	12
156.641	25	156.641	76	156.641	40	156.641	52	156.641	19
156.738	23	156.738	74	156.738	35	156.738	62	156.738	12
156.836	25	156.836	82	156.836	44	156.836	69	156.836	8
156.934	25	156.934	101	156.934	57	156.934	56	156.934	24
157.031	25	157.031	83	157.031	41	157.031	58	157.031	19
157.129	18	157.129	89	157.129	39	157.129	57	157.129	18
157.227	27	157.227	67	157.227	48	157.227	57	157.227	23
157.324	26	157.324	59	157.324	41	157.324	71	157.324	17
157.422	17	157.422	69	157.422	37	157.422	51	157.422	8
157.52	22	157.52	68	157.52	58	157.52	62	157.52	15
157.617	28	157.617	68	157.617	39	157.617	62	157.617	15
157.715	25	157.715	75	157.715	44	157.715	52	157.715	12
157.812	29	157.812	78	157.812	52	157.812	65	157.812	13
157.91	22	157.91	85	157.91	34	157.91	54	157.91	6
158.008	20	158.008	84	158.008	35	158.008	56	158.008	15
158.105	24	158.105	81	158.105	48	158.105	59	158.105	10
158.203	23	158.203	83	158.203	29	158.203	68	158.203	8
158.301	31	158.301	60	158.301	54	158.301	64	158.301	16
158.398	33	158.398	81	158.398	53	158.398	61	158.398	15
158.496	20	158.496	50	158.496	51	158.496	67	158.496	15
158.594	25	158.594	82	158.594	46	158.594	60	158.594	12
158.691	31	158.691	80	158.691	47	158.691	61	158.691	15
158.789	23	158.789	79	158.789	49	158.789	47	158.789	9
158.887	31	158.887	65	158.887	42	158.887	63	158.887	8
158.984	26	158.984	73	158.984	43	158.984	69	158.984	19
159.082	24	159.082	77	159.082	48	159.082	66	159.082	5
159.18	17	159.18	76	159.18	42	159.18	63	159.18	22
159.277	27	159.277	69	159.277	49	159.277	54	159.277	7
159.375	25	159.375	82	159.375	56	159.375	63	159.375	13
159.473	20	159.473	67	159.473	43	159.473	66	159.473	10
159.57	21	159.57	87	159.57	44	159.57	55	159.57	15
159.668	21	159.668	70	159.668	52	159.668	55	159.668	9
159.766	24	159.766	67	159.766	39	159.766	67	159.766	13
159.863	25	159.863	78	159.863	49	159.863	67	159.863	13
159.961	22	159.961	66	159.961	49	159.961	53	159.961	12
160.059	29	160.059	62	160.059	42	160.059	61	160.059	13
160.156	26	160.156	69	160.156	38	160.156	53	160.156	13
160.254	27	160.254	69	160.254	40	160.254	71	160.254	14
160.352	14	160.352	90	160.352	42	160.352	42	160.352	16
160.449	22	160.449	66	160.449	44	160.449	62	160.449	11
160.547	23	160.547	78	160.547	49	160.547	57	160.547	12
160.645	33	160.645	80	160.645	51	160.645	62	160.645	10
160.742	22	160.742	84	160.742	53	160.742	66	160.742	12
160.84	30	160.84	68	160.84	55	160.84	51	160.84	8
160.938	26	160.938	76	160.938	45	160.938	56	160.938	14
161.035	27	161.035	94	161.035	43	161.035	59	161.035	7
161.133	18	161.133	70	161.133	53	161.133	60	161.133	18
161.23	26	161.23	79	161.23	44	161.23	64	161.23	12
161.328	20	161.328	88	161.328	32	161.328	48	161.328	10
161.426	22	161.426	73	161.426	53	161.426	62	161.426	20
161.523	21	161.523	74	161.523	45	161.523	55	161.523	18
161.621	29	161.621	74	161.621	35	161.621	60	161.621	12
161.719	22	161.719	62	161.719	40	161.719	67	161.719	15
161.816	20	161.816	80	161.816	48	161.816	61	161.816	10
161.914	26	161.914	84	161.914	53	161.914	45	161.914	16
162.012	20	162.012	63	162.012	46	162.012	45	162.012	14
162.109	18	162.109	78	162.109	41	162.109	68	162.109	19
162.207	25	162.207	68	162.207	57	162.207	59	162.207	17
162.305	18	162.305	69	162.305	40	162.305	66	162.305	12
162.402	27	162.402	69	162.402	44	162.402	66	162.402	11
162.5	22	162.5	88	162.5	40	162.5	64	162.5	14
162.598	27	162.598	78	162.598	36	162.598	54	162.598	10
162.695	42	162.695	66	162.695	45	162.695	57	162.695	16
162.793	34	162.793	83	162.793	34	162.793	76	162.793	12
162.891	25	162.891	71	162.891	29	162.891	62	162.891	11
162.988	32	162.988	81	162.988	32	162.988	52	162.988	16
163.086	22	163.086	77	163.086	52	163.086	60	163.086	15
163.184	29	163.184	85	163.184	45	163.184	61	163.184	15
163.281	20	163.281	78	163.281	42	163.281	54	163.281	16
163.379	23	163.379	69	163.379	58	163.379	55	163.379	10
163.477	23	163.477	74	163.477	53	163.477	60	163.477	11
163.574	20	163.574	88	163.574	46	163.574	63	163.574	11
163.672	21	163.672	68	163.672	45	163.672	51	163.672	14
163.77	24	163.77	91	163.77	39	163.77	61	163.77	17
163.867	17	163.867	71	163.867	48	163.867	75	163.867	11
163.965	21	163.965	68	163.965	35	163.965	56	163.965	10
164.062	21	164.062	86	164.062	54	164.062	50	164.062	17
164.16	26	164.16	74	164.16	45	164.16	51	164.16	9
164.258	23	164.258	81	164.258	44	164.258	55	164.258	16
164.355	21	164.355	70	164.355	46	164.355	63	164.355	8
164.453	17	164.453	82	164.453	53	164.453	46	164.453	10
164.551	26	164.551	68	164.551	55	164.551	65	164.551	7
164.648	26	164.648	75	164.648	41	164.648	58	164.648	7
164.746	27	164.746	82	164.746	48	164.746	59	164.746	11
164.844	29	164.844	74	164.844	44	164.844	48	164.844	9
164.941	29	164.941	83	164.941	46	164.941	68	164.941	19
165.039	29	165.039	72	165.039	60	165.039	56	165.039	15
165.137	15	165.137	70	165.137	38	165.137	75	165.137	8
165.234	28	165.234	70	165.234	42	165.234	56	165.234	11
165.332	23	165.332	61	165.332	42	165.332	54	165.332	12
165.43	21	165.43	70	165.43	37	165.43	65	165.43	12
165.527	21	165.527	57	165.527	51	165.527	54	165.527	14
165.625	23	165.625	69	165.625	42	165.625	59	165.625	17
165.723	18	165.723	79	165.723	53	165.723	49	165.723	13
165.82	25	165.82	68	165.82	56	165.82	55	165.82	12
165.918	23	165.918	78	165.918	37	165.918	61	165.918	13
166.016	28	166.016	80	166.016	44	166.016	59	166.016	19
166.113	23	166.113	72	166.113	35	166.113	68	166.113	16
166.211	15	166.211	81	166.211	38	166.211	54	166.211	20
166.309	15	166.309	61	166.309	45	166.309	63	166.309	10
166.406	21	166.406	68	166.406	43	166.406	55	166.406	19
166.504	18	166.504	80	166.504	33	166.504	49	166.504	13
166.602	24	166.602	75	166.602	40	166.602	58	166.602	16
166.699	22	166.699	89	166.699	45	166.699	60	166.699	13
166.797	31	166.797	71	166.797	51	166.797	57	166.797	13
166.895	26	166.895	71	166.895	37	166.895	63	166.895	7
166.992	38	166.992	84	166.992	40	166.992	64	166.992	16
167.09	23	167.09	101	167.09	34	167.09	53	167.09	12
167.188	21	167.188	86	167.188	47	167.188	56	167.188	11
167.285	25	167.285	67	167.285	48	167.285	50	167.285	20
167.383	27	167.383	75	167.383	44	167.383	55	167.383	16
167.48	20	167.48	60	167.48	49	167.48	64	167.48	11
167.578	29	167.578	66	167.578	49	167.578	62	167.578	15
167.676	34	167.676	62	167.676	35	167.676	47	167.676	12
167.773	21	167.773	79	167.773	36	167.773	52	167.773	10
167.871	18	167.871	72	167.871	38	167.871	56	167.871	15
167.969	24	167.969	69	167.969	48	167.969	57	167.969	16
168.066	30	168.066	91	168.066	37	168.066	51	168.066	17
168.164	25	168.164	66	168.164	46	168.164	63	168.164	12
168.262	25	168.262	85	168.262	39	168.262	59	168.262	21
168.359	19	168.359	75	168.359	42	168.359	56	168.359	12
168.457	28	168.457	86	168.457	41	168.457	74	168.457	11
168.555	20	168.555	65	168.555	40	168.555	63	168.555	14
168.652	23	168.652	55	168.652	36	168.652	65	168.652	15
168.75	13	168.75	67	168.75	39	168.75	67	168.75	16
168.848	22	168.848	74	168.848	41	168.848	49	168.848	18
168.945	19	168.945	64	168.945	41	168.945	56	168.945	9
169.043	26	169.043	79	169.043	36	169.043	75	169.043	10
169.141	29	169.141	73	169.141	34	169.141	56	169.141	15
169.238	22	169.238	61	169.238	45	169.238	60	169.238	21
169.336	24	169.336	68	169.336	48	169.336	46	169.336	15
169.434	23	169.434	81	169.434	49	169.434	60	169.434	12
169.531	25	169.531	79	169.531	32	169.531	45	169.531	20
169.629	33	169.629	60	169.629	41	169.629	59	169.629	15
169.727	30	169.727	92	169.727	40	169.727	49	169.727	10
169.824	23	169.824	69	169.824	39	169.824	60	169.824	12
169.922	20	169.922	64	169.922	38	169.922	57	169.922	15
170.02	29	170.02	82	170.02	38	170.02	56	170.02	17
170.117	15	170.117	71	170.117	41	170.117	58	170.117	16
170.215	28	170.215	72	170.215	37	170.215	60	170.215	21
170.312	27	170.312	82	170.312	49	170.312	62	170.312	15
170.41	23	170.41	78	170.41	43	170.41	42	170.41	14
170.508	27	170.508	83	170.508	35	170.508	60	170.508	15
170.605	28	170.605	83	170.605	49	170.605	68	170.605	10
170.703	12	170.703	77	170.703	40	170.703	75	170.703	17
170.801	25	170.801	75	170.801	39	170.801	56	170.801	11
170.898	29	170.898	91	170.898	43	170.898	67	170.898	6
170.996	16	170.996	77	170.996	43	170.996	55	170.996	18
171.094	24	171.094	69	171.094	43	171.094	46	171.094	17
171.191	28	171.191	88	171.191	44	171.191	44	171.191	10
171.289	18	171.289	77	171.289	48	171.289	59	171.289	9
171.387	23	171.387	62	171.387	42	171.387	46	171.387	20
171.484	12	171.484	61	171.484	39	171.484	53	171.484	10
171.582	23	171.582	70	171.582	46	171.582	69	171.582	5
171.68	22	171.68	71	171.68	49	171.68	44	171.68	17
171.777	28	171.777	70	171.777	45	171.777	52	171.777	12
171.875	26	171.875	77	171.875	32	171.875	59	171.875	7
171.973	31	171.973	73	171.973	44	171.973	65	171.973	10
172.07	23	172.07	70	172.07	34	172.07	77	172.07	12
172.168	20	172.168	77	172.168	47	172.168	57	172.168	11
172.266	29	172.266	59	172.266	43	172.266	65	172.266	8
172.363	29	172.363	87	172.363	26	172.363	60	172.363	10
172.461	21	172.461	66	172.461	33	172.461	44	172.461	15
172.559	20	172.559	83	172.559	39	172.559	58	172.559	10
172.656	18	172.656	82	172.656	35	172.656	52	172.656	12
172.754	23	172.754	80	172.754	31	172.754	53	172.754	17
172.852	27	172.852	84	172.852	41	172.852	69	172.852	10
172.949	20	172.949	65	172.949	42	172.949	60	172.949	10
173.047	23	173.047	83	173.047	31	173.047	54	173.047	9
173.145	19	173.145	83	173.145	43	173.145	67	173.145	12
173.242	22	173.242	61	173.242	39	173.242	50	173.242	16
173.34	25	173.34	56	173.34	35	173.34	50	173.34	18
173.438	30	173.438	65	173.438	40	173.438	61	173.438	14
173.535	18	173.535	81	173.535	47	173.535	63	173.535	16
173.633	23	173.633	75	173.633	54	173.633	61	173.633	9
173.73	34	173.73	93	173.73	28	173.73	57	173.73	8
173.828	25	173.828	56	173.828	40	173.828	49	173.828	18
173.926	19	173.926	86	173.926	38	173.926	70	173.926	8
174.023	24	174.023	71	174.023	44	174.023	59	174.023	12
174.121	24	174.121	83	174.121	52	174.121	49	174.121	12
174.219	30	174.219	64	174.219	31	174.219	46	174.219	12
174.316	26	174.316	79	174.316	39	174.316	48	174.316	11
174.414	13	174.414	80	174.414	32	174.414	58	174.414	12
174.512	17	174.512	88	174.512	42	174.512	67	174.512	10
174.609	16	174.609	59	174.609	50	174.609	54	174.609	8
174.707	25	174.707	62	174.707	35	174.707	54	174.707	11
174.805	21	174.805	69	174.805	48	174.805	59	174.805	18
174.902	25	174.902	81	174.902	40	174.902	59	174.902	15
175	30	175	66	175	34	175	58	175	14
175.098	23	175.098	77	175.098	46	175.098	61	175.098	19
175.195	24	175.195	84	175.195	38	175.195	61	175.195	8
175.293	15	175.293	71	175.293	50	175.293	56	175.293	10
175.391	29	175.391	79	175.391	44	175.391	40	175.391	11
175.488	34	175.488	79	175.488	41	175.488	50	175.488	10
175.586	26	175.586	78	175.586	45	175.586	60	175.586	10
175.684	28	175.684	78	175.684	41	175.684	58	175.684	13
175.781	18	175.781	79	175.781	41	175.781	57	175.781	6
175.879	32	175.879	74	175.879	42	175.879	51	175.879	11
175.977	28	175.977	80	175.977	33	175.977	67	175.977	14
176.074	28	176.074	61	176.074	46	176.074	61	176.074	14
176.172	25	176.172	74	176.172	52	176.172	65	176.172	6
176.27	21	176.27	78	176.27	34	176.27	62	176.27	18
176.367	18	176.367	88	176.367	43	176.367	63	176.367	14
176.465	18	176.465	61	176.465	38	176.465	61	176.465	10
176.562	17	176.562	74	176.562	39	176.562	45	176.562	10
176.66	17	176.66	78	176.66	31	176.66	52	176.66	14
176.758	19	176.758	70	176.758	29	176.758	53	176.758	12
176.855	24	176.855	65	176.855	32	176.855	57	176.855	14
176.953	23	176.953	82	176.953	48	176.953	51	176.953	8
177.051	28	177.051	82	177.051	22	177.051	48	177.051	15
177.148	24	177.148	71	177.148	32	177.148	51	177.148	13
177.246	19	177.246	76	177.246	45	177.246	60	177.246	15
177.344	20	177.344	70	177.344	37	177.344	47	177.344	7
177.441	13	177.441	84	177.441	39	177.441	55	177.441	19
177.539	22	177.539	70	177.539	38	177.539	54	177.539	11
177.637	21	177.637	67	177.637	38	177.637	52	177.637	12
177.734	20	177.734	76	177.734	30	177.734	51	177.734	10
177.832	21	177.832	70	177.832	43	177.832	50	177.832	14
177.93	22	177.93	100	177.93	32	177.93	78	177.93	10
178.027	14	178.027	62	178.027	33	178.027	43	178.027	11
178.125	17	178.125	68	178.125	33	178.125	52	178.125	15
178.223	21	178.223	76	178.223	39	178.223	46	178.223	11
178.32	20	178.32	65	178.32	38	178.32	63	178.32	12
178.418	13	178.418	72	178.418	35	178.418	52	178.418	15
178.516	24	178.516	72	178.516	30	178.516	78	178.516	11
178.613	17	178.613	83	178.613	35	178.613	75	178.613	13
178.711	23	178.711	60	178.711	36	178.711	56	178.711	10
178.809	21	178.809	66	178.809	43	178.809	57	178.809	12
178.906	24	178.906	71	178.906	57	178.906	50	178.906	14
179.004	26	179.004	62	179.004	45	179.004	56	179.004	18
179.102	19	179.102	77	179.102	41	179.102	54	179.102	13
179.199	26	179.199	78	179.199	30	179.199	50	179.199	10
179.297	14	179.297	70	179.297	38	179.297	57	179.297	16
179.395	21	179.395	70	179.395	33	179.395	65	179.395	7
179.492	21	179.492	67	179.492	38	179.492	62	179.492	15
179.59	26	179.59	92	179.59	31	179.59	68	179.59	11
179.688	24	179.688	71	179.688	41	179.688	67	179.688	12
179.785	24	179.785	74	179.785	43	179.785	53	179.785	10
179.883	20	179.883	71	179.883	44	179.883	52	179.883	13
179.98	23	179.98	82	179.98	38	179.98	57	179.98	11
180.078	27	180.078	79	180.078	33	180.078	76	180.078	16
180.176	17	180.176	59	180.176	38	180.176	63	180.176	15
180.273	17	180.273	83	180.273	24	180.273	41	180.273	14
180.371	26	180.371	67	180.371	37	180.371	54	180.371	14
180.469	17	180.469	74	180.469	37	180.469	57	180.469	11
180.566	24	180.566	65	180.566	38	180.566	45	180.566	7
180.664	22	180.664	73	180.664	34	180.664	58	180.664	7
180.762	28	180.762	72	180.762	35	180.762	58	180.762	20
180.859	26	180.859	72	180.859	47	180.859	43	180.859	11
180.957	16	180.957	68	180.957	51	180.957	56	180.957	17
181.055	26	181.055	68	181.055	55	181.055	48	181.055	15
181.152	27	181.152	77	181.152	42	181.152	54	181.152	15
181.25	29	181.25	65	181.25	37	181.25	48	181.25	9
181.348	25	181.348	68	181.348	39	181.348	48	181.348	15
181.445	29	181.445	68	181.445	41	181.445	53	181.445	10
181.543	21	181.543	77	181.543	27	181.543	54	181.543	13
181.641	23	181.641	60	181.641	33	181.641	52	181.641	10
181.738	32	181.738	65	181.738	34	181.738	64	181.738	20
181.836	25	181.836	70	181.836	37	181.836	50	181.836	8
181.934	20	181.934	64	181.934	43	181.934	64	181.934	13
182.031	24	182.031	72	182.031	41	182.031	65	182.031	11
182.129	27	182.129	82	182.129	47	182.129	64	182.129	14
182.227	22	182.227	71	182.227	54	182.227	61	182.227	13
182.324	25	182.324	78	182.324	30	182.324	53	182.324	10
182.422	24	182.422	83	182.422	34	182.422	54	182.422	13
182.52	26	182.52	71	182.52	41	182.52	59	182.52	9
182.617	18	182.617	85	182.617	46	182.617	58	182.617	11
182.715	27	182.715	72	182.715	31	182.715	49	182.715	14
182.812	18	182.812	73	182.812	38	182.812	42	182.812	15
182.91	14	182.91	71	182.91	39	182.91	50	182.91	17
183.008	12	183.008	69	183.008	30	183.008	46	183.008	14
183.105	26	183.105	57	183.105	31	183.105	70	183.105	12
183.203	23	183.203	75	183.203	42	183.203	69	183.203	6
183.301	25	183.301	80	183.301	51	183.301	64	183.301	18
183.398	27	183.398	64	183.398	47	183.398	53	183.398	13
183.496	19	183.496	62	183.496	35	183.496	59	183.496	18
183.594	21	183.594	75	183.594	40	183.594	56	183.594	13
183.691	18	183.691	53	183.691	39	183.691	58	183.691	18
183.789	20	183.789	75	183.789	31	183.789	55	183.789	12
183.887	19	183.887	80	183.887	34	183.887	56	183.887	10
183.984	30	183.984	81	183.984	39	183.984	42	183.984	14
184.082	23	184.082	65	184.082	41	184.082	63	184.082	14
184.18	16	184.18	73	184.18	32	184.18	51	184.18	13
184.277	24	184.277	80	184.277	37	184.277	60	184.277	13
184.375	19	184.375	70	184.375	45	184.375	61	184.375	7
184.473	22	184.473	75	184.473	34	184.473	59	184.473	13
184.57	16	184.57	75	184.57	32	184.57	52	184.57	9
184.668	21	184.668	64	184.668	33	184.668	56	184.668	15
184.766	27	184.766	66	184.766	32	184.766	70	184.766	9
184.863	23	184.863	62	184.863	44	184.863	71	184.863	15
184.961	21	184.961	63	184.961	42	184.961	51	184.961	17
185.059	25	185.059	61	185.059	38	185.059	57	185.059	12
185.156	21	185.156	79	185.156	44	185.156	61	185.156	17
185.254	23	185.254	72	185.254	40	185.254	58	185.254	11
185.352	19	185.352	69	185.352	31	185.352	54	185.352	12
185.449	21	185.449	73	185.449	31	185.449	61	185.449	14
185.547	23	185.547	67	185.547	28	185.547	59	185.547	12
185.645	27	185.645	71	185.645	35	185.645	60	185.645	9
185.742	25	185.742	77	185.742	42	185.742	56	185.742	9
185.84	20	185.84	82	185.84	39	185.84	62	185.84	11
185.938	17	185.938	71	185.938	34	185.938	51	185.938	10
186.035	26	186.035	74	186.035	31	186.035	43	186.035	9
186.133	23	186.133	64	186.133	44	186.133	55	186.133	16
186.23	29	186.23	60	186.23	42	186.23	54	186.23	8
186.328	23	186.328	69	186.328	36	186.328	59	186.328	14
186.426	20	186.426	76	186.426	32	186.426	54	186.426	17
186.523	20	186.523	61	186.523	27	186.523	74	186.523	12
186.621	29	186.621	60	186.621	26	186.621	49	186.621	22
186.719	18	186.719	73	186.719	39	186.719	55	186.719	9
186.816	26	186.816	83	186.816	39	186.816	58	186.816	10
186.914	28	186.914	53	186.914	38	186.914	56	186.914	8
187.012	21	187.012	75	187.012	35	187.012	59	187.012	16
187.109	30	187.109	78	187.109	36	187.109	50	187.109	17
187.207	31	187.207	66	187.207	33	187.207	56	187.207	15
187.305	26	187.305	71	187.305	35	187.305	55	187.305	11
187.402	22	187.402	59	187.402	26	187.402	55	187.402	14
187.5	21	187.5	68	187.5	47	187.5	55	187.5	10
187.598	27	187.598	83	187.598	39	187.598	54	187.598	16
187.695	25	187.695	65	187.695	33	187.695	58	187.695	11
187.793	16	187.793	81	187.793	39	187.793	74	187.793	10
187.891	23	187.891	68	187.891	27	187.891	43	187.891	7
187.988	21	187.988	64	187.988	33	187.988	51	187.988	9
188.086	20	188.086	80	188.086	38	188.086	51	188.086	15
188.184	24	188.184	70	188.184	35	188.184	65	188.184	9
188.281	31	188.281	75	188.281	23	188.281	48	188.281	13
188.379	23	188.379	80	188.379	37	188.379	58	188.379	11
188.477	21	188.477	77	188.477	32	188.477	57	188.477	10
188.574	18	188.574	82	188.574	25	188.574	42	188.574	10
188.672	20	188.672	76	188.672	31	188.672	57	188.672	14
188.77	20	188.77	67	188.77	38	188.77	59	188.77	10
188.867	26	188.867	82	188.867	46	188.867	49	188.867	11
188.965	26	188.965	64	188.965	29	188.965	61	188.965	11
189.062	26	189.062	71	189.062	38	189.062	54	189.062	11
189.16	26	189.16	57	189.16	41	189.16	51	189.16	7
189.258	22	189.258	66	189.258	21	189.258	68	189.258	17
189.355	21	189.355	71	189.355	31	189.355	66	189.355	7
189.453	18	189.453	72	189.453	32	189.453	56	189.453	10
189.551	19	189.551	69	189.551	36	189.551	50	189.551	10
189.648	26	189.648	66	189.648	31	189.648	61	189.648	5
189.746	26	189.746	73	189.746	40	189.746	76	189.746	8
189.844	26	189.844	57	189.844	32	189.844	64	189.844	7
189.941	23	189.941	74	189.941	27	189.941	62	189.941	15
190.039	19	190.039	73	190.039	27	190.039	52	190.039	10
190.137	21	190.137	68	190.137	39	190.137	62	190.137	18
190.234	19	190.234	86	190.234	43	190.234	51	190.234	11
190.332	26	190.332	73	190.332	33	190.332	56	190.332	9
190.43	26	190.43	85	190.43	24	190.43	47	190.43	17
190.527	17	190.527	63	190.527	38	190.527	52	190.527	12
190.625	27	190.625	66	190.625	30	190.625	64	190.625	13
190.723	14	190.723	56	190.723	49	190.723	50	190.723	20
190.82	27	190.82	61	190.82	32	190.82	45	190.82	11
190.918	15	190.918	75	190.918	36	190.918	63	190.918	15
191.016	23	191.016	72	191.016	43	191.016	63	191.016	19
191.113	22	191.113	80	191.113	29	191.113	62	191.113	10
191.211	20	191.211	70	191.211	25	191.211	32	191.211	11
191.309	24	191.309	51	191.309	36	191.309	56	191.309	14
191.406	18	191.406	64	191.406	40	191.406	49	191.406	10
191.504	21	191.504	75	191.504	38	191.504	53	191.504	8
191.602	18	191.602	53	191.602	33	191.602	50	191.602	11
191.699	18	191.699	80	191.699	43	191.699	47	191.699	17
191.797	25	191.797	70	191.797	27	191.797	62	191.797	14
191.895	21	191.895	84	191.895	33	191.895	47	191.895	19
191.992	28	191.992	90	191.992	34	191.992	54	191.992	17
192.09	19	192.09	63	192.09	29	192.09	54	192.09	6
192.188	19	192.188	86	192.188	25	192.188	59	192.188	6
192.285	18	192.285	61	192.285	41	192.285	49	192.285	14
192.383	20	192.383	70	192.383	36	192.383	48	192.383	7
192.48	17	192.48	64	192.48	30	192.48	64	192.48	13
192.578	12	192.578	67	192.578	31	192.578	58	192.578	13
192.676	27	192.676	82	192.676	40	192.676	51	192.676	17
192.773	24	192.773	63	192.773	40	192.773	47	192.773	13
192.871	26	192.871	74	192.871	35	192.871	47	192.871	16
192.969	23	192.969	74	192.969	32	192.969	64	192.969	7
193.066	22	193.066	68	193.066	42	193.066	63	193.066	15
193.164	23	193.164	68	193.164	34	193.164	59	193.164	15
193.262	18	193.262	80	193.262	28	193.262	59	193.262	12
193.359	23	193.359	67	193.359	33	193.359	48	193.359	19
193.457	25	193.457	69	193.457	39	193.457	59	193.457	8
193.555	20	193.555	63	193.555	44	193.555	63	193.555	9
193.652	19	193.652	82	193.652	41	193.652	51	193.652	18
193.75	26	193.75	72	193.75	28	193.75	60	193.75	11
193.848	22	193.848	74	193.848	34	193.848	46	193.848	21
193.945	18	193.945	64	193.945	36	193.945	53	193.945	15
194.043	22	194.043	83	194.043	36	194.043	56	194.043	14
194.141	24	194.141	64	194.141	31	194.141	60	194.141	7
194.238	23	194.238	68	194.238	45	194.238	55	194.238	15
194.336	23	194.336	67	194.336	36	194.336	57	194.336	13
194.434	23	194.434	85	194.434	26	194.434	73	194.434	11
194.531	32	194.531	80	194.531	36	194.531	60	194.531	10
194.629	26	194.629	68	194.629	36	194.629	51	194.629	12
194.727	28	194.727	78	194.727	31	194.727	63	194.727	11
194.824	29	194.824	87	194.824	39	194.824	50	194.824	10
194.922	21	194.922	57	194.922	34	194.922	52	194.922	13
195.02	25	195.02	77	195.02	30	195.02	58	195.02	9
[truncated: 50 more rows]
