# Supplementary material for: Hydrogenated Cs2AgBiBr6 for significantly improved efficiency of lead-free inorganic double perovskite solar cell
Source: Nat Commun. 2022 Jun 13;13:3397. doi: 10.1038/s41467-022-31016-w (PMC9192601; doi:10.1038/s41467-022-31016-w)
Supplement: Supplementary file 4 — Source data [file 41467_2022_31016_MOESM4_ESM.zip › Supplementary Fig.4.xlsx]

## Sheet: Supplementary Fig.4a
Diffusion coefficient	Function
D=1´10^(-15)cm2/s	C/Cs=erfc(x/(2*√(6*10)))
D=1´10^(-14)cm2/s	C/Cs=erfc(x/(2*√(6*100)))
D=1´10^(-13)cm2/s	C/Cs=erfc(x/(2*√(6*1000)))
D=1´10^(-12)cm2/s	C/Cs=erfc(x/(2*√(6*10000)))
D=1´10^(-10)cm2/s	C/Cs=erfc(x/(2*√(0.6*10000000)))
D=1´10^(-5)cm2/s	C/Cs=erfc(x/(2*√(0.6*1000000000000)))

## Sheet: Supplementary Fig.4b
Diffusion coefficient	Function
D=1´10^(-15)cm2/s	C/Cs=erfc(x/(2*√(1.2*100)))
D=1´10^(-14)cm2/s	C/Cs=erfc(x/(2*√(1.2*1000)))
D=1´10^(-13)cm2/s	C/Cs=erfc(x/(2*√(1.2*10000)))
D=1´10^(-12)cm2/s	C/Cs=erfc(x/(2*√(1.2*100000)))
D=1´10^(-10)cm2/s	C/Cs=erfc(x/(2*√(1.2*10000000)))
D=1´10^(-5)cm2/s	C/Cs=erfc(x/(2*√(1.2*1000000000000)))

## Sheet: Supplementary Fig.4c
Diffusion coefficient	Function
D=1´10^(-15)cm2/s	C/Cs=erfc(x/(2*√(1.8*100)))
D=1´10^(-14)cm2/s	C/Cs=erfc(x/(2*√(1.8*1000)))
D=1´10^(-13)cm2/s	C/Cs=erfc(x/(2*√(1.8*10000)))
D=1´10^(-12)cm2/s	C/Cs=erfc(x/(2*√(1.8*100000)))
D=1´10^(-10)cm2/s	C/Cs=erfc(x/(2*√(1.8*10000000)))
D=1´10^(-5)cm2/s	C/Cs=erfc(x/(2*√(1.8*1000000000000)))

## Sheet: Supplementary Fig.4d
Diffusion coefficient	Function
D=1´10^(-15)cm2/s	C/Cs=erfc(x/(2*√(2.4*100)))
D=1´10^(-14)cm2/s	C/Cs=erfc(x/(2*√(2.4*1000)))
D=1´10^(-13)cm2/s	C/Cs=erfc(x/(2*√(2.4*10000)))
D=1´10^(-12)cm2/s	C/Cs=erfc(x/(2*√(2.4*100000)))
D=1´10^(-10)cm2/s	C/Cs=erfc(x/(2*√(2.4*10000000)))
D=1´10^(-5)cm2/s	C/Cs=erfc(x/(2*√(2.4*1000000000000)))

## Sheet: Supplementary Fig.4e
Diffusion coefficient	Function
D=1´10^(-15)cm2/s	C/Cs=erfc(x/(2*√(3*100)))
D=1´10^(-14)cm2/s	C/Cs=erfc(x/(2*√(3*1000)))
D=1´10^(-13)cm2/s	C/Cs=erfc(x/(2*√(3*10000)))
D=1´10^(-12)cm2/s	C/Cs=erfc(x/(2*√(3*100000)))
D=1´10^(-10)cm2/s	C/Cs=erfc(x/(2*√(3*10000000)))
D=1´10^(-5)cm2/s	C/Cs=erfc(x/(2*√(3*1000000000000)))
