# Supplementary material for: Hydrogenated Cs2AgBiBr6 for significantly improved efficiency of lead-free inorganic double perovskite solar cell
Source: Nat Commun. 2022 Jun 13;13:3397. doi: 10.1038/s41467-022-31016-w (PMC9192601; doi:10.1038/s41467-022-31016-w)
Supplement: Supplementary file 4 — Source data [file 41467_2022_31016_MOESM4_ESM.zip › Supplementary Fig.5.xlsx]

## Sheet: Supplementary Fig.5a
Binding energy (eV)	Intensity (a.u.)
18.0301	276405
17.9901	276355
17.9501	277288
17.9101	278280
17.8701	277710
17.8301	278358
17.7901	280212
17.7501	280215
17.7101	281232
17.6701	281400
17.6301	282250
17.5901	282585
17.5501	283265
17.5101	284710
17.4701	285568
17.4301	285390
17.3901	287395
17.3501	289900
17.3101	291485
17.2701	292742
17.2301	295790
17.1901	296772
17.1501	300602
17.1101	303895
17.0701	308268
17.0301	312782
16.9901	317800
16.9501	326560
16.9101	336195
16.8701	346945
16.8301	359318
16.7901	377770
16.7501	396080
16.7101	415915
16.6701	441892
16.6301	471642
16.5901	505578
16.5501	541780
16.5101	579308
16.4701	618708
16.4301	660075
16.3901	706525
16.3501	745310
16.3101	788998
16.2701	833770
16.2301	881925
16.1901	929310
16.1501	978340
16.1101	1035590
16.0701	1093010
16.0301	1167310
15.9901	1263500
15.9501	1404110
15.9101	1605940
15.8701	1906290
15.8301	2316750
15.7901	2839920
15.7501	3501270
15.7101	4323550
15.6701	5374980
15.6301	6746000
15.5901	8316770
15.5501	9775790
15.5101	11015700
15.4701	11999600
15.4301	12799600
15.3901	13419400
15.3501	13909200
15.3101	14298900
15.2701	14574100
15.2301	14816900
15.1901	14974600
15.1501	15091600
15.1101	15173700
15.0701	15227800
15.0301	15281900
14.9901	15323600
14.9501	15339200
14.9101	15370800
14.8701	15365700
14.8301	15360200
14.7901	15331300
14.7501	15288900
14.7101	15251400
14.6701	15182700
14.6301	15124900
14.5901	15062700
14.5501	14971000
14.5101	14861200
14.4701	14772700
14.4301	14698700
14.3901	14602900
14.3501	14498600
14.3101	14352400
14.2701	14230300
14.2301	14132200
14.1901	14016900
14.1501	13911300
14.1101	13771000
14.0701	13655100
14.0301	13531900
13.9901	13408800
13.9501	13278000
13.9101	13143000
13.8701	13007500
13.8301	12869800
13.7901	12722300
13.7501	12581100
13.7101	12418300
13.6701	12272700
13.6301	12100500
13.5901	11935000
13.5501	11779900
13.5101	11593000
13.4701	11434100
13.4301	11273400
13.3901	11115300
13.3501	10949600
13.3101	10768600
13.2701	10602600
13.2301	10435800
13.1901	10276500
13.1501	10117100
13.1101	9960490
13.0701	9808880
13.0301	9654380
12.9901	9505800
12.9501	9368520
12.9101	9215910
12.8701	9073380
12.8301	8916440
12.7901	8761430
12.7501	8619160
12.7101	8460510
12.6701	8326360
12.6301	8179610
12.5901	8041400
12.5501	7894280
12.5101	7762010
12.4701	7633810
12.4301	7496010
12.3901	7374910
12.3501	7241470
12.3101	7115060
12.2701	6986500
12.2301	6864170
12.1901	6742340
12.1501	6621660
12.1101	6500750
12.0701	6383550
12.0301	6261350
11.9901	6162700
11.9501	6048110
11.9101	5941610
11.8701	5823470
11.8301	5723050
11.7901	5640490
11.7501	5545160
11.7101	5464060
11.6701	5365220
11.6301	5291760
11.5901	5214460
11.5501	5141100
11.5101	5081420
11.4701	5008980
11.4301	4961220
11.3901	4919270
11.3501	4871810
11.3101	4828580
11.2701	4776120
11.2301	4737220
11.1901	4713220
11.1501	4679090
11.1101	4651830
11.0701	4628960
11.0301	4621220
10.9901	4619350
10.9501	4606910
10.9101	4605630
10.8701	4588700
10.8301	4585540
10.7901	4578630
10.7501	4570170
10.7101	4564930
10.6701	4567070
10.6301	4562100
10.5901	4546780
10.5501	4523930
10.5101	4506640
10.4701	4473250
10.4301	4433350
10.3901	4384150
10.3501	4326490
10.3101	4262890
10.2701	4200660
10.2301	4133180
10.1901	4065550
10.1501	4019950
10.1101	3974660
10.0701	3931260
10.0301	3920330
9.9901	3904430
9.9501	3907490
9.9101	3917170
9.8701	3943480
9.8301	3973800
9.7901	4008580
9.7501	4059260
9.7101	4092640
9.6701	4140620
9.6301	4197410
9.5901	4261600
9.5501	4320990
9.5101	4361500
9.4701	4424190
9.4301	4492630
9.3901	4550260
9.3501	4612030
9.3101	4657110
9.2701	4710050
9.2301	4767960
9.1901	4819970
9.1501	4871240
9.1101	4892760
9.0701	4930510
9.0301	4965400
8.9901	4991800
8.9501	5004810
8.9101	5007160
8.8701	4997990
8.8301	4968340
8.7901	4925940
8.7501	4867140
8.7101	4795220
8.6701	4710650
8.6301	4608050
8.5901	4512140
8.5501	4415270
8.5101	4323910
8.4701	4232750
8.4301	4163560
8.3901	4101340
8.3501	4039750
8.3101	4008890
8.2701	3973520
8.2301	3948290
8.1901	3945070
8.1501	3934910
8.1101	3929220
8.0701	3931280
8.0301	3939640
7.9901	3952720
7.9501	3948250
7.9101	3951170
7.8701	3962880
7.8301	3978530
7.7901	3983230
7.7501	3985500
7.7101	3998800
7.6701	4006080
7.6301	4016170
7.5901	4025910
7.5501	4031660
7.5101	4045160
7.4701	4060570
7.4301	4073260
7.3901	4088130
7.3501	4085240
7.3101	4102630
7.2701	4109520
7.2301	4112480
7.1901	4118890
7.1501	4122390
7.1101	4128980
7.0701	4131600
7.0301	4142140
6.9901	4146280
6.9501	4152270
6.9101	4162770
6.8701	4153270
6.8301	4166370
6.7901	4174930
6.7501	4183170
6.7101	4183390
6.6701	4186620
6.6301	4198270
6.5901	4207020
6.5501	4223670
6.5101	4231660
6.4701	4221310
6.4301	4234700
6.3901	4245440
6.3501	4240740
6.3101	4235080
6.2701	4234620
6.2301	4236750
6.1901	4235210
6.1501	4233110
6.1101	4230330
6.0701	4227730
6.0301	4236480
5.9901	4238770
5.9501	4243910
5.9101	4246200
5.8701	4248590
5.8301	4270470
5.7901	4273020
5.7501	4281550
5.7101	4284850
5.6701	4292380
5.6301	4299180
5.5901	4303970
5.5501	4308110
5.5101	4298370
5.4701	4298140
5.4301	4290070
5.3901	4274750
5.3501	4256500
5.3101	4236360
5.2701	4200370
5.2301	4181210
5.1901	4149510
5.1501	4112260
5.1101	4075180
5.0701	4043800
5.0301	4012290
4.9901	3964080
4.9501	3932330
4.9101	3887150
4.8701	3845860
4.8301	3800780
4.7901	3747560
4.7501	3691740
4.7101	3639400
4.6701	3580060
4.6301	3520570
4.5901	3460100
4.5501	3398440
4.5101	3325680
4.4701	3263720
4.4301	3195100
4.3901	3118950
4.3501	3044920
4.3101	2963190
4.2701	2884060
4.2301	2813180
4.1901	2731490
4.1501	2654310
4.1101	2575440
4.0701	2503150
4.0301	2436760
3.9901	2363920
3.9501	2292170
3.9101	2222100
3.8701	2161620
3.8301	2101540
3.7901	2041060
3.7501	1984670
3.7101	1932020
3.6701	1884280
3.6301	1836720
3.5901	1792210
3.5501	1747850
3.5101	1709750
3.4701	1674520
3.4301	1644150
3.3901	1609770
3.3501	1579180
3.3101	1550300
3.2701	1528050
3.2301	1504780
3.1901	1482040
3.1501	1459270
3.1101	1438490
3.0701	1425260
3.0301	1403870
2.9901	1390110
2.9501	1371340
2.9101	1352820
2.8701	1332000
2.8301	1314770
2.7901	1292220
2.7501	1267930
2.7101	1241700
2.6701	1216940
2.6301	1185520
2.5901	1158620
2.5501	1126200
2.5101	1090140
2.4701	1055450
2.4301	1019300
2.3901	979880
2.3501	942225
2.3101	901518
2.2701	859162
2.2301	816972
2.1901	776760
2.1501	736732
2.1101	697352
2.0701	660710
2.0301	620658
1.9901	579580
1.9501	542508
1.9101	504725
1.8701	469860
1.8301	435540
1.7901	401790
1.7501	370930
1.7101	342035
1.6701	313032
1.6301	289938
1.5901	266418
1.5501	248090
1.5101	227985
1.4701	213532
1.4301	200155
1.3901	186772
1.3501	175385
1.3101	168110
1.2701	158615
1.2301	148215
1.1901	141978
1.1501	132880
1.1101	126245
1.0701	118585
1.0301	112605
0.9901	106610
0.9501	100590
0.9101	94317.5
0.8701	88872.5
0.8301	83352.5
0.7901	79357.5
0.7501	73055
0.7101	69220
0.6701	64085
0.6301	59527.5
0.5901	55377.5
0.5501	50032.5
0.5101	45187.5
0.4701	41737.5
0.4301	37777.5
0.3901	33250
0.3501	29895
0.3101	26837.5
0.2701	24305
0.2301	21980
0.1901	19347.5
0.1501	17742.5
0.1101	17087.5
0.0701	15805
0.0301	15087.5

## Sheet: Insert of Supplementary Fig.5a
Binding energy (eV)	UPS Log Intensity (arb.units.)
2.0301	5.17089
1.9901	5.15222
1.9501	5.12346
1.9101	5.10121
1.8701	5.07403
1.8301	5.05156
1.7901	5.0278
1.7501	5.00255
1.7101	4.97459
1.6701	4.94877
1.6301	4.92092
1.5901	4.89959
1.5501	4.86365
1.5101	4.84023
1.4701	4.80676
1.4301	4.77472
1.3901	4.74333
1.3501	4.69925
1.3101	4.65502
1.2701	4.62053
1.2301	4.57723
1.1901	4.52179
1.1501	4.4756
1.1101	4.42874
1.0701	4.3857
1.0301	4.34203
0.9901	4.28662
0.9501	4.24901
0.9101	4.23268
0.8701	4.19879
0.8301	4.17862
0.7901	4.14403
0.7501	4.13154
0.7101	4.10975
0.6701	4.09864
0.6301	4.07728
0.5901	4.05662
0.5501	4.04893
0.5101	4.02776
0.4701	4.00998
0.4301	3.98306
0.3901	3.97046
0.3501	3.96178
0.3101	3.93702
0.2701	3.92493
0.2301	3.91302
0.1901	3.89749
0.1501	3.88451
0.1101	3.86377
0.0701	3.86747
0.0301	3.83853

## Sheet: Supplementary Fig.5b
Binding energy (eV)	Intensity (a.u.)
18.0301	311815
17.9901	312552
17.9501	312680
17.9101	316392
17.8701	319335
17.8301	320360
17.7901	323410
17.7501	325805
17.7101	327490
17.6701	328878
17.6301	332865
17.5901	335000
17.5501	337790
17.5101	339968
17.4701	344750
17.4301	344470
17.3901	346488
17.3501	351225
17.3101	354285
17.2701	355590
17.2301	358128
17.1901	364060
17.1501	367148
17.1101	371462
17.0701	375305
17.0301	377160
16.9901	385610
16.9501	392840
16.9101	400285
16.8701	409620
16.8301	417605
16.7901	427192
16.7501	440705
16.7101	464060
16.6701	547082
16.6301	721040
16.5901	901978
16.5501	1034750
16.5101	1126930
16.4701	1203970
16.4301	1289410
16.3901	1385060
16.3501	1483810
16.3101	1585090
16.2701	1693520
16.2301	1825360
16.1901	1964420
16.1501	2097220
16.1101	2243850
16.0701	2382540
16.0301	2518860
15.9901	2669680
15.9501	2802670
15.9101	2939710
15.8701	3077290
15.8301	3206700
15.7901	3350060
15.7501	3487770
15.7101	3624550
15.6701	3749780
15.6301	3885570
15.5901	4009880
15.5501	4132540
15.5101	4268660
15.4701	4390350
15.4301	4523440
15.3901	4642010
15.3501	4764540
15.3101	4883500
15.2701	4992140
15.2301	5104420
15.1901	5215100
15.1501	5308730
15.1101	5419320
15.0701	5499650
15.0301	5596930
14.9901	5696060
14.9501	5780790
14.9101	5876910
14.8701	5954690
14.8301	6046440
14.7901	6123720
14.7501	6188720
14.7101	6278410
14.6701	6335140
14.6301	6397490
14.5901	6455920
14.5501	6511070
14.5101	6548920
14.4701	6610820
14.4301	6659620
14.3901	6692980
14.3501	6728050
14.3101	6740890
14.2701	6762840
14.2301	6781930
14.1901	6795940
14.1501	6799930
14.1101	6793740
14.0701	6785830
14.0301	6797320
13.9901	6777220
13.9501	6769550
13.9101	6745370
13.8701	6719150
13.8301	6702890
13.7901	6685250
13.7501	6659870
13.7101	6617870
13.6701	6588940
13.6301	6553060
13.5901	6529270
13.5501	6489080
13.5101	6458430
13.4701	6439930
13.4301	6410040
13.3901	6383990
13.3501	6367420
13.3101	6340030
13.2701	6314960
13.2301	6299360
13.1901	6274650
13.1501	6261820
13.1101	6253130
13.0701	6246620
13.0301	6243070
12.9901	6250590
12.9501	6258060
12.9101	6262010
12.8701	6274370
12.8301	6289860
12.7901	6295950
12.7501	6306460
12.7101	6323850
12.6701	6339310
12.6301	6368710
12.5901	6395570
12.5501	6412250
12.5101	6445300
12.4701	6480170
12.4301	6510750
12.3901	6561440
12.3501	6587700
12.3101	6622080
12.2701	6671090
12.2301	6712200
12.1901	6771720
12.1501	6811000
12.1101	6859050
12.0701	6915890
12.0301	6948940
11.9901	6999020
11.9501	7033090
11.9101	7064740
11.8701	7078400
11.8301	7099560
11.7901	7101870
11.7501	7087260
11.7101	7057860
11.6701	6996700
11.6301	6927190
11.5901	6849060
11.5501	6738790
11.5101	6616700
11.4701	6485240
11.4301	6360370
11.3901	6226090
11.3501	6073370
11.3101	5915460
11.2701	5765610
11.2301	5616500
11.1901	5503730
11.1501	5383310
11.1101	5293030
11.0701	5207620
11.0301	5159290
10.9901	5144760
10.9501	5135640
10.9101	5148000
10.8701	5173680
10.8301	5226330
10.7901	5268520
10.7501	5337910
10.7101	5429090
10.6701	5516570
10.6301	5613850
10.5901	5702440
10.5501	5808460
10.5101	5917200
10.4701	6000330
10.4301	6103030
10.3901	6170910
10.3501	6263900
10.3101	6313420
10.2701	6350720
10.2301	6396120
10.1901	6414240
10.1501	6419820
10.1101	6413550
10.0701	6385570
10.0301	6353690
9.9901	6295190
9.9501	6236390
9.9101	6158460
9.8701	6058550
9.8301	5960260
9.7901	5838400
9.7501	5699960
9.7101	5552090
9.6701	5389690
9.6301	5228220
9.5901	5054960
9.5501	4873080
9.5101	4691950
9.4701	4521710
9.4301	4373100
9.3901	4231770
9.3501	4099180
9.3101	3988390
9.2701	3890070
9.2301	3814920
9.1901	3758750
9.1501	3706890
9.1101	3674020
9.0701	3648010
9.0301	3635000
8.9901	3627540
8.9501	3617300
8.9101	3615030
8.8701	3606950
8.8301	3610130
8.7901	3604410
8.7501	3613090
8.7101	3621100
8.6701	3622470
8.6301	3629680
8.5901	3642380
8.5501	3659350
8.5101	3672240
8.4701	3694400
8.4301	3707480
8.3901	3726430
8.3501	3739380
8.3101	3758560
8.2701	3774910
8.2301	3790000
8.1901	3805310
8.1501	3813210
8.1101	3834180
8.0701	3838250
8.0301	3848380
7.9901	3861800
7.9501	3855330
7.9101	3864760
7.8701	3862010
7.8301	3867100
7.7901	3867440
7.7501	3855210
7.7101	3857270
7.6701	3854850
7.6301	3850660
7.5901	3854570
7.5501	3839510
7.5101	3835250
7.4701	3837580
7.4301	3833080
7.3901	3832540
7.3501	3818890
7.3101	3807010
7.2701	3790740
7.2301	3788740
7.1901	3776000
7.1501	3754420
7.1101	3739890
7.0701	3715530
7.0301	3707000
6.9901	3693190
6.9501	3673220
6.9101	3659120
6.8701	3631700
6.8301	3612810
6.7901	3604140
6.7501	3586930
6.7101	3564760
6.6701	3555700
6.6301	3537750
6.5901	3535470
6.5501	3517310
6.5101	3505950
6.4701	3488900
6.4301	3478340
6.3901	3471290
6.3501	3451480
6.3101	3433510
6.2701	3411280
6.2301	3393540
6.1901	3375730
6.1501	3356820
6.1101	3339230
6.0701	3316780
6.0301	3302230
5.9901	3276370
5.9501	3254270
5.9101	3247320
5.8701	3218830
5.8301	3203590
5.7901	3175900
5.7501	3150180
5.7101	3126150
5.6701	3091630
5.6301	3067970
5.5901	3035050
5.5501	3000460
5.5101	2962030
5.4701	2928250
5.4301	2881140
5.3901	2845890
5.3501	2794060
5.3101	2741550
5.2701	2693350
5.2301	2641330
5.1901	2588700
5.1501	2535560
5.1101	2483950
5.0701	2442910
5.0301	2390740
4.9901	2338570
4.9501	2293920
4.9101	2250670
4.8701	2200920
4.8301	2163270
4.7901	2120540
4.7501	2078230
4.7101	2046200
4.6701	2011380
4.6301	1981780
4.5901	1954270
4.5501	1934640
4.5101	1911490
4.4701	1889020
4.4301	1881800
4.3901	1872420
4.3501	1859020
4.3101	1847040
4.2701	1838720
4.2301	1829000
4.1901	1827060
4.1501	1812970
4.1101	1804650
4.0701	1796240
4.0301	1783570
3.9901	1779470
3.9501	1758550
3.9101	1744940
3.8701	1727980
3.8301	1712260
3.7901	1694750
3.7501	1674990
3.7101	1649650
3.6701	1627620
3.6301	1604810
3.5901	1576060
3.5501	1540940
3.5101	1505830
3.4701	1479350
3.4301	1440750
3.3901	1401520
3.3501	1358840
3.3101	1320650
3.2701	1276030
3.2301	1230280
3.1901	1178390
3.1501	1129630
3.1101	1074410
3.0701	1019520
3.0301	963498
2.9901	907442
2.9501	850895
2.9101	793148
2.8701	736338
2.8301	681675
2.7901	625392
2.7501	574202
2.7101	525260
2.6701	479108
2.6301	435755
2.5901	398480
2.5501	361892
2.5101	327788
2.4701	295772
2.4301	267220
2.3901	240520
2.3501	216170
2.3101	193045
2.2701	172068
2.2301	153660
2.1901	136180
2.1501	119978
2.1101	107625
2.0701	95745
2.0301	85407.5
1.9901	77477.5
1.9501	69242.5
1.9101	63687.5
1.8701	58627.5
1.8301	53335
1.7901	49887.5
1.7501	46817.5
1.7101	44030
1.6701	42202.5
1.6301	40270
1.5901	38600
1.5501	36907.5
1.5101	36382.5
1.4701	34087.5
1.4301	32595
1.3901	30735
1.3501	30147.5
1.3101	28570
1.2701	27567.5
1.2301	26940
1.1901	25537.5
1.1501	24280
1.1101	23907.5
1.0701	22415
1.0301	21407.5
0.9901	20425
0.9501	19590
0.9101	18545
0.8701	17575
0.8301	16440
0.7901	15807.5
0.7501	15470
0.7101	14590
0.6701	13492.5
0.6301	13010
0.5901	12337.5
0.5501	11385
0.5101	10690
0.4701	10502.5
0.4301	9880
0.3901	9625
0.3501	9157.5
0.3101	8510
0.2701	8022.5
0.2301	7715
0.1901	7355
0.1501	7135
0.1101	6832.5
0.0701	6362.5
0.0301	6007.5

## Sheet: Insert of Supplementary Fig.5b
Binding energy (eV)	UPS Log Intensity (arb.units.)
2.0301	5.63924
1.9901	5.60041
1.9501	5.55858
1.9101	5.51559
1.8701	5.47096
1.8301	5.42687
1.7901	5.38115
1.7501	5.3348
1.7101	5.28566
1.6701	5.2357
1.6301	5.18656
1.5901	5.13411
1.5501	5.0791
1.5101	5.03191
1.4701	4.98112
1.4301	4.9315
1.3901	4.88918
1.3501	4.84037
1.3101	4.80405
1.2701	4.7681
1.2301	4.72701
1.1901	4.69799
1.1501	4.67041
1.1101	4.64375
1.0701	4.62534
1.0301	4.60498
0.9901	4.58659
0.9501	4.56711
0.9101	4.56089
0.8701	4.5326
0.8301	4.51315
0.7901	4.48763
0.7501	4.47925
0.7101	4.45591
0.6701	4.4404
0.6301	4.4304
0.5901	4.40718
0.5501	4.38525
0.5101	4.37853
0.4701	4.35054
0.4301	4.33057
0.3901	4.31016
0.3501	4.29203
0.3101	4.26823
0.2701	4.2449
0.2301	4.2159
0.1901	4.19886
0.1501	4.18949
0.1101	4.16406
0.0701	4.13009
0.0301	4.11428

## Sheet: Supplementary Fig.5c
Binding energy (eV)	Intensity (a.u.)
18.0101	414338
17.9701	418565
17.9301	425365
17.8901	429302
17.8501	433038
17.8101	440465
17.7701	442240
17.7301	448202
17.6901	455280
17.6501	461875
17.6101	469402
17.5701	478608
17.5301	486770
17.4901	493320
17.4501	504902
17.4101	515500
17.3701	530228
17.3301	543110
17.2901	560402
17.2501	576298
17.2101	602640
17.1701	692360
17.1301	979800
17.0901	1401770
17.0501	1773070
17.0101	2076710
16.9701	2342300
16.9301	2586790
16.8901	2837520
16.8501	3084970
16.8101	3338280
16.7701	3589060
16.7301	3847380
16.6901	4105980
16.6501	4347170
16.6101	4605300
16.5701	4827970
16.5301	5071940
16.4901	5307500
16.4501	5520270
16.4101	5732330
16.3701	5918870
16.3301	6099080
16.2901	6290480
16.2501	6451570
16.2101	6594820
16.1701	6720920
16.1301	6873780
16.0901	6994200
16.0501	7118960
16.0101	7242540
15.9701	7351040
15.9301	7472960
15.8901	7577910
15.8501	7677600
15.8101	7775050
15.7701	7865320
15.7301	7958250
15.6901	8028640
15.6501	8097620
15.6101	8167510
15.5701	8217430
15.5301	8287710
15.4901	8345430
15.4501	8400260
15.4101	8473000
15.3701	8518460
15.3301	8569090
15.2901	8602290
15.2501	8640530
15.2101	8693110
15.1701	8713630
15.1301	8749800
15.0901	8769480
15.0501	8790590
15.0101	8791650
14.9701	8813330
14.9301	8831290
14.8901	8827350
14.8501	8824390
14.8101	8804380
14.7701	8788190
14.7301	8773690
14.6901	8747530
14.6501	8734130
14.6101	8676690
14.5701	8632930
14.5301	8592510
14.4901	8545300
14.4501	8509400
14.4101	8440720
14.3701	8386040
14.3301	8333030
14.2901	8270840
14.2501	8211620
14.2101	8143980
14.1701	8082500
14.1301	8014070
14.0901	7950860
14.0501	7888700
14.0101	7828000
13.9701	7783870
13.9301	7726640
13.8901	7670420
13.8501	7625380
13.8101	7572380
13.7701	7523700
13.7301	7471620
13.6901	7433480
13.6501	7407150
13.6101	7363880
13.5701	7337890
13.5301	7310070
13.4901	7302000
13.4501	7293390
13.4101	7291260
13.3701	7283700
13.3301	7270870
13.2901	7264720
13.2501	7262990
13.2101	7266890
13.1701	7270710
13.1301	7281320
13.0901	7294400
13.0501	7305220
13.0101	7319140
12.9701	7342550
12.9301	7356140
12.8901	7407070
12.8501	7417780
12.8101	7447560
12.7701	7480620
12.7301	7522480
12.6901	7561020
12.6501	7594640
12.6101	7627140
12.5701	7668500
12.5301	7711840
12.4901	7739200
12.4501	7768150
12.4101	7788280
12.3701	7789180
12.3301	7808000
12.2901	7806940
12.2501	7778260
12.2101	7730160
12.1701	7653640
12.1301	7577070
12.0901	7485230
12.0501	7364080
12.0101	7231250
11.9701	7073400
11.9301	6929910
11.8901	6769420
11.8501	6604330
11.8101	6435810
11.7701	6266570
11.7301	6099760
11.6901	5954660
11.6501	5829630
11.6101	5718190
11.5701	5624190
11.5301	5559040
11.4901	5535420
11.4501	5525730
11.4101	5529510
11.3701	5549430
11.3301	5594230
11.2901	5644650
11.2501	5716550
11.2101	5804400
11.1701	5884190
11.1301	5991570
11.0901	6095250
11.0501	6195070
11.0101	6306920
10.9701	6402840
10.9301	6507820
10.8901	6581160
10.8501	6654800
10.8101	6709000
10.7701	6757910
10.7301	6799580
10.6901	6811210
10.6501	6811580
10.6101	6802220
10.5701	6763860
10.5301	6728310
10.4901	6681150
10.4501	6605700
10.4101	6511880
10.3701	6418570
10.3301	6299530
10.2901	6177430
10.2501	6036710
10.2101	5870280
10.1701	5697130
10.1301	5525590
10.0901	5339860
10.0501	5158210
10.0101	4962150
9.9701	4776910
9.9301	4617840
9.8901	4463560
9.8501	4317230
9.8101	4196070
9.7701	4087670
9.7301	4012110
9.6901	3941240
9.6501	3898310
9.6101	3854100
9.5701	3834990
9.5301	3814150
9.4901	3798620
9.4501	3805090
9.4101	3791510
9.3701	3798320
9.3301	3788610
9.2901	3790440
9.2501	3802320
9.2101	3807040
9.1701	3809910
9.1301	3809270
9.0901	3823110
9.0501	3840720
9.0101	3857120
8.9701	3863350
8.9301	3879380
8.8901	3906480
8.8501	3920730
8.8101	3927010
8.7701	3951800
8.7301	3961150
8.6901	3979860
8.6501	3986550
8.6101	4005830
8.5701	4009480
8.5301	4024990
8.4901	4034210
8.4501	4036560
8.4101	4036930
8.3701	4044370
8.3301	4045420
8.2901	4045330
8.2501	4039170
8.2101	4033510
8.1701	4032640
8.1301	4033290
8.0901	4030820
8.0501	4023100
8.0101	4018060
7.9701	4017870
7.9301	4022460
7.8901	4022350
7.8501	4013230
7.8101	3999640
7.7701	3994470
7.7301	3985950
7.6901	3979060
7.6501	3959180
7.6101	3948720
7.5701	3933300
7.5301	3919290
7.4901	3913390
7.4501	3893010
7.4101	3888790
7.3701	3860430
7.3301	3844920
7.2901	3837180
7.2501	3824650
7.2101	3811790
7.1701	3801180
7.1301	3782960
7.0901	3779290
7.0501	3766670
7.0101	3757660
6.9701	3744460
6.9301	3730890
6.8901	3722880
6.8501	3711480
6.8101	3690430
6.7701	3669420
6.7301	3656840
6.6901	3637400
6.6501	3624810
6.6101	3604540
6.5701	3586360
6.5301	3572580
6.4901	3553790
6.4501	3533400
6.4101	3507710
6.3701	3492550
6.3301	3475290
6.2901	3454210
6.2501	3423860
6.2101	3401940
6.1701	3376980
6.1301	3344490
6.0901	3312530
6.0501	3273790
6.0101	3235850
5.9701	3197790
5.9301	3156020
5.8901	3114790
5.8501	3058410
5.8101	3005400
5.7701	2958660
5.7301	2898020
5.6901	2837280
5.6501	2791840
5.6101	2736740
5.5701	2679410
5.5301	2627950
5.4901	2578740
5.4501	2530920
5.4101	2481040
5.3701	2432050
5.3301	2384130
5.2901	2339420
5.2501	2296780
5.2101	2256250
5.1701	2214050
5.1301	2181340
5.0901	2151300
5.0501	2117960
5.0101	2093750
4.9701	2071480
4.9301	2053790
4.8901	2035780
4.8501	2016390
4.8101	2004900
4.7701	1989190
4.7301	1971070
4.6901	1962200
4.6501	1950590
4.6101	1942310
4.5701	1921930
4.5301	1911060
4.4901	1896290
4.4501	1876210
4.4101	1862890
4.3701	1840080
4.3301	1822170
4.2901	1797540
4.2501	1778300
4.2101	1748970
4.1701	1727690
4.1301	1697150
4.0901	1664840
4.0501	1633520
4.0101	1598460
3.9701	1563490
3.9301	1524490
3.8901	1483950
3.8501	1439030
3.8101	1394540
3.7701	1349640
3.7301	1300100
3.6901	1246500
3.6501	1194960
3.6101	1142150
3.5701	1084370
3.5301	1029880
3.4901	969650
3.4501	908985
3.4101	851410
3.3701	790930
3.3301	735542
3.2901	680198
3.2501	625688
3.2101	574892
3.1701	523185
3.1301	478712
3.0901	436465
3.0501	398905
3.0101	360565
2.9701	326470
2.9301	296622
2.8901	265310
2.8501	238455
2.8101	213330
2.7701	190188
2.7301	169615
2.6901	152165
2.6501	134090
2.6101	120092
2.5701	107195
2.5301	95945
2.4901	85340
2.4501	77710
2.4101	71222.5
2.3701	64580
2.3301	60590
2.2901	56435
2.2501	52802.5
2.2101	49682.5
2.1701	46635
2.1301	45172.5
2.0901	42602.5
2.0501	41340
2.0101	39442.5
1.9701	37097.5
1.9301	35297.5
1.8901	34380
1.8501	32530
1.8101	30567.5
1.7701	29467.5
1.7301	28442.5
1.6901	27132.5
1.6501	26075
1.6101	24882.5
1.5701	23967.5
1.5301	23080
1.4901	21475
1.4501	20642.5
1.4101	19767.5
1.3701	18792.5
1.3301	17830
1.2901	16880
1.2501	16300
1.2101	14812.5
1.1701	14785
1.1301	13605
1.0901	13047.5
1.0501	12465
1.0101	11412.5
0.9701	11255
0.9301	10390
0.8901	10112.5
0.8501	9652.5
0.8101	8930
0.7701	8375
0.7301	8295
0.6901	7762.5
0.6501	7525
0.6101	7142.5
0.5701	6755
0.5301	6585
0.4901	6117.5
0.4501	6172.5
0.4101	5687.5
0.3701	5837.5
0.3301	5342.5
0.2901	5012.5
0.2501	5197.5
0.2101	4807.5
0.1701	4730
0.1301	4312.5
0.0901	4075
0.0501	3990
0.0101	3830

## Sheet: Insert of Supplementary Fig.5c
Binding energy (eV)	UPS Log Intensity (arb.units.)
2.0301	5.4722
1.9901	5.42375
1.9501	5.37741
1.9101	5.32905
1.8701	5.27918
1.8301	5.22946
1.7901	5.18231
1.7501	5.1274
1.7101	5.07952
1.6701	5.03017
1.6301	4.98202
1.5901	4.93115
1.5501	4.89048
1.5101	4.85262
1.4701	4.8101
1.4301	4.7824
1.3901	4.75155
1.3501	4.72265
1.3101	4.6962
1.2701	4.66871
1.2301	4.65487
1.1901	4.62944
1.1501	4.61637
1.1101	4.59596
1.0701	4.56934
1.0301	4.54774
0.9901	4.53631
0.9501	4.51228
0.9101	4.48526
0.8701	4.46934
0.8301	4.45397
0.7901	4.43349
0.7501	4.41622
0.7101	4.39589
0.6701	4.37962
0.6301	4.36324
0.5901	4.33193
0.5501	4.31476
0.5101	4.29595
0.4701	4.27398
0.4301	4.25115
0.3901	4.22737
0.3501	4.21219
0.3101	4.17063
0.2701	4.16982
0.2301	4.1337
0.1901	4.11553
0.1501	4.09569
0.1101	4.05738
0.0701	4.05135
0.0301	4.01662
