# Supplementary material for: Hydrogenated Cs2AgBiBr6 for significantly improved efficiency of lead-free inorganic double perovskite solar cell
Source: Nat Commun. 2022 Jun 13;13:3397. doi: 10.1038/s41467-022-31016-w (PMC9192601; doi:10.1038/s41467-022-31016-w)
Supplement: Supplementary file 4 — Source data [file 41467_2022_31016_MOESM4_ESM.zip › Supplementary Fig.6.xlsx]

## Sheet: Supplementary Fig.6a
Wavelength (nm)	Absorbance (a.u.)
500	0.035
499.5	0.036
499	0.036
498.5	0.036
498	0.036
497.5	0.036
497	0.036
496.5	0.036
496	0.036
495.5	0.037
495	0.037
494.5	0.037
494	0.037
493.5	0.037
493	0.037
492.5	0.038
492	0.038
491.5	0.038
491	0.038
490.5	0.038
490	0.039
489.5	0.039
489	0.039
488.5	0.039
488	0.04
487.5	0.04
487	0.04
486.5	0.04
486	0.04
485.5	0.041
485	0.041
484.5	0.041
484	0.041
483.5	0.041
483	0.041
482.5	0.042
482	0.042
481.5	0.042
481	0.042
480.5	0.042
480	0.043
479.5	0.043
479	0.043
478.5	0.043
478	0.043
477.5	0.044
477	0.044
476.5	0.044
476	0.044
475.5	0.045
475	0.045
474.5	0.045
474	0.045
473.5	0.045
473	0.046
472.5	0.046
472	0.046
471.5	0.046
471	0.046
470.5	0.047
470	0.047
469.5	0.047
469	0.047
468.5	0.048
468	0.048
467.5	0.048
467	0.048
466.5	0.049
466	0.049
465.5	0.049
465	0.049
464.5	0.05
464	0.05
463.5	0.05
463	0.051
462.5	0.051
462	0.051
461.5	0.051
461	0.051
460.5	0.051
460	0.052
459.5	0.052
459	0.053
458.5	0.053
458	0.053
457.5	0.054
457	0.054
456.5	0.054
456	0.054
455.5	0.054
455	0.054
454.5	0.055
454	0.055
453.5	0.055
453	0.056
452.5	0.056
452	0.057
451.5	0.057
451	0.057
450.5	0.057
450	0.058
449.5	0.058
449	0.058
448.5	0.059
448	0.059
447.5	0.059
447	0.059
446.5	0.06
446	0.06
445.5	0.06
445	0.06
444.5	0.061
444	0.061
443.5	0.061
443	0.062
442.5	0.062
442	0.062
441.5	0.063
441	0.063
440.5	0.064
440	0.064
439.5	0.064
439	0.064
438.5	0.065
438	0.065
437.5	0.065
437	0.066
436.5	0.066
436	0.067
435.5	0.067
435	0.068
434.5	0.068
434	0.068
433.5	0.068
433	0.069
432.5	0.069
432	0.07
431.5	0.07
431	0.07
430.5	0.071
430	0.071
429.5	0.072
429	0.072
428.5	0.072
428	0.073
427.5	0.073
427	0.073
426.5	0.074
426	0.074
425.5	0.075
425	0.075
424.5	0.076
424	0.076
423.5	0.077
423	0.077
422.5	0.077
422	0.078
421.5	0.078
421	0.079
420.5	0.079
420	0.08
419.5	0.08
419	0.081
418.5	0.081
418	0.082
417.5	0.082
417	0.082
416.5	0.083
416	0.083
415.5	0.084
415	0.085
414.5	0.085
414	0.086
413.5	0.086
413	0.087
412.5	0.087
412	0.088
411.5	0.089
411	0.089
410.5	0.09
410	0.09
409.5	0.091
409	0.092
408.5	0.092
408	0.093
407.5	0.093
407	0.094
406.5	0.095
406	0.095
405.5	0.096
405	0.097
404.5	0.097
404	0.098
403.5	0.099
403	0.1
402.5	0.101
402	0.102
401.5	0.102
401	0.103
400.5	0.104
400	0.105
399.5	0.106
399	0.107
398.5	0.108
398	0.109
397.5	0.11
397	0.111
396.5	0.112
396	0.113
395.5	0.114
395	0.115
394.5	0.116
394	0.117
393.5	0.119
393	0.12
392.5	0.122
392	0.123
391.5	0.124
391	0.126
390.5	0.127
390	0.128
389.5	0.13
389	0.132
388.5	0.133
388	0.135
387.5	0.137
387	0.138
386.5	0.14
386	0.142
385.5	0.144
385	0.146
384.5	0.148
384	0.151
383.5	0.153
383	0.155
382.5	0.158
382	0.16
381.5	0.163
381	0.165
380.5	0.168
380	0.171
379.5	0.174
379	0.177
378.5	0.179
378	0.183
377.5	0.186
377	0.189
376.5	0.192
376	0.196
375.5	0.2
375	0.204
374.5	0.208
374	0.213
373.5	0.217
373	0.222
372.5	0.227
372	0.231
371.5	0.236
371	0.242
370.5	0.247
370	0.253
369.5	0.26
369	0.266
368.5	0.273
368	0.28
367.5	0.287
367	0.295
366.5	0.303
366	0.311
365.5	0.319
365	0.328
364.5	0.338
364	0.348
363.5	0.358
363	0.369
362.5	0.38
362	0.392
361.5	0.405
361	0.418
360.5	0.431
360	0.446
359.5	0.461
359	0.476
358.5	0.492
358	0.508
357.5	0.525
357	0.543
356.5	0.562
356	0.583
355.5	0.604
355	0.626
354.5	0.65
354	0.675
353.5	0.7
353	0.726
352.5	0.754
352	0.783
351.5	0.813
351	0.845
350.5	0.878
350	0.912
349.5	0.947
349	0.984
348.5	1.023
348	1.064
347.5	1.107
347	1.152
346.5	1.2
346	1.25
345.5	1.301
345	1.355
344.5	1.413
344	1.471
343.5	1.532
343	1.595
342.5	1.664
342	1.731
341.5	1.801
341	1.876
340.5	1.956
340	2.037
339.5	2.122
339	2.214
338.5	2.313
338	2.408
337.5	2.506
337	2.616
336.5	2.739
336	2.839
335.5	2.957
335	3.081
334.5	3.215
334	3.332
333.5	3.451
333	3.581
332.5	3.73
332	3.871
331.5	4
331	4.128
330.5	4.243
330	4.307
329.5	4.346
329	4.431
328.5	4.515
328	4.576
327.5	4.631
327	4.683
326.5	4.688
326	4.698
325.5	4.638
325	4.6
324.5	4.564
324	4.559
323.5	4.591
323	4.578
322.5	4.557
322	4.554
321.5	4.6
321	4.646
320.5	4.655
320	4.637
319.5	4.624
319	4.646
318.5	4.59
318	4.597
317.5	4.591
317	4.554
316.5	4.603
316	4.649
315.5	4.648
315	4.564
314.5	4.535
314	4.534
313.5	4.552
313	4.535
312.5	4.626
312	4.729
311.5	4.716
311	4.723
310.5	4.691
310	4.549

## Sheet: Insert of Supplementary Fig.6a
Energy (eV)	(Ahv)2
3.30179	0.40189
3.30618	0.41992
3.31059	0.4384
3.315	0.45733
3.31943	0.47671
3.32386	0.50124
3.32831	0.52164
3.33277	0.54742
3.33725	0.57389
3.34173	0.59589
3.34623	0.62364
3.35074	0.65753
3.35526	0.68683
3.3598	0.72255
3.36434	0.76515
3.3689	0.80305
3.37347	0.84816
3.37806	0.89464
3.38265	0.94249
3.38726	0.99848
3.39188	1.05625
3.39652	1.1158
3.40116	1.17716
3.40582	1.24793
3.41049	1.32883
3.41518	1.41249
3.41988	1.49895
3.42459	1.59687
3.42931	1.69817
3.43405	1.81211
3.4388	1.93965
3.44356	2.0719
3.44834	2.20889
3.45313	2.37189
3.45793	2.54117
3.46274	2.71678
3.46757	2.91059
3.47242	3.11165
3.47727	3.3327
3.48214	3.57514
3.48703	3.84046
3.49192	4.14445
3.49684	4.46092
3.50176	4.80531
3.5067	5.19546
3.51165	5.61863
3.51662	6.05964
3.5216	6.53662
3.5266	7.07056
3.53161	7.64659
3.53663	8.26723
3.54167	8.9563
3.54672	9.69712
3.55179	10.4926
3.55687	11.3458
3.56196	12.2848
3.56707	13.3161
3.5722	14.4462
3.57734	15.6825
3.58249	17.0324
3.58766	18.5347
3.59285	20.1696
3.59805	21.9123
3.60326	23.838
3.60849	25.9977
3.61374	28.2578
3.619	30.7393
3.62427	33.4166
3.62956	36.4767
3.63487	39.5887
3.64019	42.9809
3.64553	46.7721
3.65088	50.9956
3.65625	55.4695
3.66163	60.3727
3.66704	65.9152
3.67245	72.1545
3.67788	78.4349
3.68333	85.2009
3.6888	93.1205
3.69428	102.387
3.69978	110.327
3.70529	120.046
3.71082	130.714
3.71637	142.758
3.72193	153.797
3.72751	165.473
3.73311	178.71
3.73872	194.475
3.74435	210.087
3.75	225
3.75566	240.355
3.76135	254.702
3.76705	263.24
3.77276	268.843
3.7785	280.312
3.78425	291.927
3.79002	300.783
3.7958	308.999
3.80161	316.944
3.80743	318.595
3.81327	320.937
3.81912	313.754
3.825	309.584
3.83089	305.697
3.83681	305.97
3.84274	311.24
3.84868	310.439
3.85465	308.552
3.86064	309.103
3.86664	316.361
3.87266	323.726
3.87871	325.996
3.88477	324.492
3.89085	323.686
3.89694	327.798
3.90306	320.949

## Sheet: Supplementary Fig.6b
Wavelength (nm)	Absorbance (a.u.)
500	0.0024
499.5	0.0024
499	0.0024
498.5	0.0034
498	0.0034
497.5	0.0034
497	0.0034
496.5	0.0024
496	0.0024
495.5	0.0034
495	0.0044
494.5	0.0044
494	0.0044
493.5	0.0054
493	0.0054
492.5	0.0044
492	0.0044
491.5	0.0034
491	0.0044
490.5	0.0054
490	0.0064
489.5	0.0064
489	0.0064
488.5	0.0064
488	0.0064
487.5	0.0064
487	0.0054
486.5	0.0054
486	0.0064
485.5	0.0064
485	0.0064
484.5	0.0064
484	0.0074
483.5	0.0074
483	0.0074
482.5	0.0084
482	0.0094
481.5	0.0094
481	0.0094
480.5	0.0104
480	0.0094
479.5	0.0084
479	0.0084
478.5	0.0074
478	0.0074
477.5	0.0074
477	0.0094
476.5	0.0094
476	0.0104
475.5	0.0094
475	0.0104
474.5	0.0104
474	0.0104
473.5	0.0104
473	0.0104
472.5	0.0114
472	0.0124
471.5	0.0124
471	0.0124
470.5	0.0124
470	0.0114
469.5	0.0114
469	0.0104
468.5	0.0104
468	0.0104
467.5	0.0114
467	0.0124
466.5	0.0124
466	0.0134
465.5	0.0134
465	0.0144
464.5	0.0144
464	0.0144
463.5	0.0144
463	0.0144
462.5	0.0164
462	0.0164
461.5	0.0164
461	0.0174
460.5	0.0194
460	0.0204
459.5	0.0214
459	0.0224
458.5	0.0234
458	0.0244
457.5	0.0244
457	0.0254
456.5	0.0264
456	0.0274
455.5	0.0284
455	0.0304
454.5	0.0324
454	0.0344
453.5	0.0374
453	0.0404
452.5	0.0434
452	0.0474
451.5	0.0514
451	0.0554
450.5	0.0594
450	0.0644
449.5	0.0704
449	0.0764
448.5	0.0834
448	0.0914
447.5	0.0994
447	0.1084
446.5	0.1174
446	0.1274
445.5	0.1364
445	0.1464
444.5	0.1574
444	0.1694
443.5	0.1814
443	0.1944
442.5	0.2084
442	0.2214
441.5	0.2354
441	0.2504
440.5	0.2644
440	0.2774
439.5	0.2904
439	0.3024
438.5	0.3134
438	0.3224
437.5	0.3314
437	0.3404
436.5	0.3494
436	0.3574
435.5	0.3634
435	0.3694
434.5	0.3744
434	0.3784
433.5	0.3814
433	0.3844
432.5	0.3864
432	0.3884
431.5	0.3924
431	0.3944
430.5	0.3954
430	0.3964
429.5	0.3984
429	0.3984
428.5	0.3984
428	0.3994
427.5	0.4024
427	0.4034
426.5	0.4044
426	0.4054
425.5	0.4064
425	0.4074
424.5	0.4104
424	0.4114
423.5	0.4124
423	0.4144
422.5	0.4154
422	0.4164
421.5	0.4164
421	0.4184
420.5	0.4224
420	0.4244

## Sheet: Insert of Supplementary Fig.6b
Energy (eV)	(Ahv)2
2.70245	0.00304
2.70539	0.00335
2.70833	0.00368
2.71129	0.00403
2.71425	0.00439
2.71721	0.0044
2.72019	0.00477
2.72317	0.00517
2.72615	0.00558
2.72914	0.00601
2.73214	0.0069
2.73515	0.00785
2.73816	0.00887
2.74118	0.01051
2.74421	0.01229
2.74724	0.01422
2.75028	0.01699
2.75332	0.02003
2.75637	0.02332
2.75943	0.02687
2.7625	0.03165
2.76557	0.03791
2.76865	0.04474
2.77174	0.05344
2.77483	0.06432
2.77793	0.07625
2.78104	0.09088
2.78415	0.10684
2.78728	0.1261
2.7904	0.14486
2.79354	0.16726
2.79668	0.19377
2.79983	0.22495
2.80299	0.25853
2.80615	0.29759
2.80932	0.34277
2.8125	0.38774
2.81569	0.43932
2.81888	0.49822
2.82208	0.55675
2.82528	0.61424
2.8285	0.67469
2.83172	0.73327
2.83495	0.78938
2.83818	0.83728
2.84143	0.8867
2.84468	0.93766
2.84794	0.99016
2.8512	1.0384
2.85448	1.07603
2.85776	1.11441
2.86105	1.14742
2.86434	1.17477
2.86765	1.19622
2.87096	1.21793
2.87428	1.23348
2.8776	1.24917
2.88094	1.27799
2.88428	1.29404
2.88763	1.30364
2.89099	1.31329
2.89435	1.32966
2.89773	1.33277
2.90111	1.33588
2.9045	1.34573
2.90789	1.36922
2.9113	1.37926
2.91471	1.38936
2.91813	1.39952
2.92156	1.40974
2.925	1.42002
2.92845	1.4444
2.9319	1.45488
2.93536	1.46541
2.93883	1.48316
2.94231	1.49386
2.94579	1.50462
2.94929	1.50819
2.95279	1.52633
2.9563	1.55936
2.95982	1.57791
2.96335	1.59661
2.96689	1.62303
2.97043	1.63449
2.97398	1.65367
2.97754	1.673
2.98112	1.69249
2.98469	1.70434
2.98828	1.7241
2.99188	1.74402
2.99548	1.74823
2.9991	1.7604

## Sheet: Supplementary Fig.6c
Binding energy (eV)	Intensity (a.u.)
20.0101	92231.2
19.9901	93562.5
19.9701	95568.8
19.9501	96006.2
19.9301	98793.8
19.9101	98093.8
19.8901	101300
19.8701	103806
19.8501	104462
19.8301	106188
19.8101	107950
19.7901	109406
19.7701	113306
19.7501	115262
19.7301	116662
19.7101	120350
19.6901	122462
19.6701	124412
19.6501	127544
19.6301	128212
19.6101	130669
19.5901	131319
19.5701	132912
19.5501	135406
19.5301	136975
19.5101	138781
19.4901	138394
19.4701	137750
19.4501	138731
19.4301	139219
19.4101	136394
19.3901	134362
19.3701	131625
19.3501	125862
19.3301	123250
19.3101	119838
19.2901	114231
19.2701	113362
19.2501	110281
19.2301	106981
19.2101	107162
19.1901	106469
19.1701	108469
19.1501	107125
19.1301	105312
19.1101	104819
19.0901	106656
19.0701	104800
19.0501	104181
19.0301	104612
19.0101	104088
18.9901	103419
18.9701	103725
18.9501	104200
18.9301	103506
18.9101	103738
18.8901	101175
18.8701	104812
18.8501	102094
18.8301	101906
18.8101	101612
18.7901	102538
18.7701	100438
18.7501	100969
18.7301	101000
18.7101	100962
18.6901	100775
18.6701	101294
18.6501	101975
18.6301	101319
18.6101	101556
18.5901	102750
18.5701	102044
18.5501	101850
18.5301	102631
18.5101	104400
18.4901	104350
18.4701	103662
18.4501	105800
18.4301	107394
18.4101	107381
18.3901	108862
18.3701	109731
18.3501	111438
18.3301	112850
18.3101	114206
18.2901	115362
18.2701	117988
18.2501	118375
18.2301	121006
18.2101	122250
18.1901	126000
18.1701	127225
18.1501	129238
18.1301	131731
18.1101	135181
18.0901	137475
18.0701	141656
18.0501	142819
18.0301	146394
18.0101	152856
17.9901	156269
17.9701	162606
17.9501	171062
17.9301	181719
17.9101	192444
17.8901	203650
17.8701	213919
17.8501	225369
17.8301	234481
17.8101	244600
17.7901	256300
17.7701	270069
17.7501	276362
17.7301	290844
17.7101	305100
17.6901	318438
17.6701	336312
17.6501	353025
17.6301	376075
17.6101	407244
17.5901	468912
17.5701	595625
17.5501	844544
17.5301	1206580
17.5101	1647230
17.4901	2113640
17.4701	2576140
17.4501	3021930
17.4301	3437360
17.4101	3832640
17.3901	4239010
17.3701	4847690
17.3501	5969360
17.3301	7712840
17.3101	9488120
17.2901	10759500
17.2701	11488700
17.2501	11881800
17.2301	12091200
17.2101	12164300
17.1901	12182900
17.1701	12172900
17.1501	12113600
17.1301	12063600
17.1101	11986400
17.0901	11924500
17.0701	11836000
17.0501	11760200
17.0301	11687800
17.0101	11614200
16.9901	11522500
16.9701	11425200
16.9501	11350800
16.9301	11263500
16.9101	11203400
16.8901	11126800
16.8701	11048700
16.8501	10962700
16.8301	10894500
16.8101	10825400
16.7901	10756300
16.7701	10672600
16.7501	10591000
16.7301	10534300
16.7101	10468900
16.6901	10398300
16.6701	10338600
16.6501	10273600
16.6301	10219500
16.6101	10164900
16.5901	10103000
16.5701	10048200
16.5501	9971460
16.5301	9925020
16.5101	9856410
16.4901	9797930
16.4701	9738410
16.4501	9689740
16.4301	9620700
16.4101	9564640
16.3901	9532740
16.3701	9461630
16.3501	9409430
16.3301	9348040
16.3101	9292290
16.2901	9248000
16.2701	9182610
16.2501	9149280
16.2301	9089810
16.2101	9039340
16.1901	8991040
16.1701	8936490
16.1501	8893500
16.1301	8834390
16.1101	8785980
16.0901	8742410
16.0701	8678400
16.0501	8643120
16.0301	8561730
16.0101	8521410
15.9901	8477120
15.9701	8421340
15.9501	8372010
15.9301	8316690
15.9101	8265420
15.8901	8209160
15.8701	8153050
15.8501	8104200
15.8301	8054970
15.8101	8004300
15.7901	7967960
15.7701	7903990
15.7501	7845450
15.7301	7793940
15.7101	7746340
15.6901	7687840
15.6701	7625410
15.6501	7581760
15.6301	7514340
15.6101	7464460
15.5901	7416270
15.5701	7362340
15.5501	7306090
15.5301	7243210
15.5101	7196390
15.4901	7133540
15.4701	7088420
15.4501	7017260
15.4301	6961840
15.4101	6912380
15.3901	6855140
15.3701	6797500
15.3501	6743930
15.3301	6691120
15.3101	6640390
15.2901	6575530
15.2701	6526650
15.2501	6471150
15.2301	6403300
15.2101	6358410
15.1901	6313570
15.1701	6260860
15.1501	6204540
15.1301	6146160
15.1101	6091040
15.0901	6033900
15.0701	5990240
15.0501	5946340
15.0301	5889780
15.0101	5845540
14.9901	5791640
14.9701	5743360
14.9501	5696810
14.9301	5639410
14.9101	5591060
14.8901	5535140
14.8701	5497050
14.8501	5441370
14.8301	5408870
14.8101	5348990
14.7901	5313430
14.7701	5265240
14.7501	5214710
14.7301	5157510
14.7101	5119190
14.6901	5077310
14.6701	5032850
14.6501	4977810
14.6301	4940110
14.6101	4895500
14.5901	4859950
14.5701	4812580
14.5501	4772330
14.5301	4728890
14.5101	4694230
14.4901	4639580
14.4701	4602650
14.4501	4562670
14.4301	4521330
14.4101	4482890
14.3901	4440540
14.3701	4403430
14.3501	4358390
14.3301	4322990
14.3101	4284090
14.2901	4244850
14.2701	4208590
14.2501	4177480
14.2301	4129110
14.2101	4101300
14.1901	4057780
14.1701	4024450
14.1501	3986200
14.1301	3942560
14.1101	3907580
14.0901	3875780
14.0701	3842960
14.0501	3802230
14.0301	3761090
14.0101	3727410
13.9901	3699910
13.9701	3666060
13.9501	3626760
13.9301	3586790
13.9101	3562400
13.8901	3528330
13.8701	3492780
13.8501	3459760
13.8301	3432680
13.8101	3391940
13.7901	3369860
13.7701	3331600
13.7501	3291090
13.7301	3260900
13.7101	3247810
13.6901	3212230
13.6701	3169360
13.6501	3151540
13.6301	3128290
13.6101	3098060
13.5901	3071980
13.5701	3042780
13.5501	3011170
13.5301	2984730
13.5101	2964160
13.4901	2937710
13.4701	2902820
13.4501	2885310
13.4301	2858470
13.4101	2836760
13.3901	2815900
13.3701	2783290
13.3501	2761900
13.3301	2738450
13.3101	2714590
13.2901	2683960
13.2701	2673650
13.2501	2649520
13.2301	2617310
13.2101	2607450
13.1901	2583680
13.1701	2546920
13.1501	2539570
13.1301	2509390
13.1101	2481430
13.0901	2468740
13.0701	2443040
13.0501	2428050
13.0301	2391660
13.0101	2387810
12.9901	2365060
12.9701	2340410
12.9501	2321580
12.9301	2304960
12.9101	2280760
12.8901	2271860
12.8701	2250100
12.8501	2224510
12.8301	2214110
12.8101	2203290
12.7901	2176630
12.7701	2165860
12.7501	2147140
12.7301	2123320
12.7101	2110790
12.6901	2092950
12.6701	2083000
12.6501	2066830
12.6301	2048970
12.6101	2035940
12.5901	2026570
12.5701	2012020
12.5501	2003250
12.5301	1991470
12.5101	1972290
12.4901	1960080
12.4701	1943840
12.4501	1929680
12.4301	1921810
12.4101	1912740
12.3901	1901080
12.3701	1889310
12.3501	1867440
12.3301	1864260
12.3101	1851590
12.2901	1840820
12.2701	1828250
12.2501	1814810
12.2301	1808360
12.2101	1794790
12.1901	1785910
12.1701	1777040
12.1501	1760950
12.1301	1754290
12.1101	1750010
12.0901	1731340
12.0701	1728230
12.0501	1715640
12.0301	1707280
12.0101	1691910
11.9901	1684230
11.9701	1674150
11.9501	1665970
11.9301	1656830
11.9101	1651570
11.8901	1641720
11.8701	1636060
11.8501	1628240
11.8301	1628480
11.8101	1616240
11.7901	1608540
11.7701	1602680
11.7501	1597270
11.7301	1586540
11.7101	1580730
11.6901	1571660
11.6701	1564410
11.6501	1562410
11.6301	1550790
11.6101	1545960
11.5901	1536980
11.5701	1526410
11.5501	1526280
11.5301	1522890
11.5101	1513280
11.4901	1505710
11.4701	1494290
11.4501	1502650
11.4301	1494290
11.4101	1487860
11.3901	1481010
11.3701	1480650
11.3501	1473370
11.3301	1464710
11.3101	1459830
11.2901	1455240
11.2701	1447940
11.2501	1441120
11.2301	1437690
11.2101	1427980
11.1901	1429360
11.1701	1422360
11.1501	1410940
11.1301	1410370
11.1101	1410360
11.0901	1398360
11.0701	1394440
11.0501	1393950
11.0301	1383330
11.0101	1383090
10.9901	1379740
10.9701	1373640
10.9501	1375960
10.9301	1364990
10.9101	1360490
10.8901	1353290
10.8701	1351670
10.8501	1349220
10.8301	1338060
10.8101	1344930
10.7901	1324420
10.7701	1327180
10.7501	1326030
10.7301	1329130
10.7101	1315280
10.6901	1315230
10.6701	1312750
10.6501	1300880
10.6301	1296950
10.6101	1297260
10.5901	1296500
10.5701	1288500
10.5501	1282920
10.5301	1279620
10.5101	1279920
10.4901	1274840
10.4701	1265540
10.4501	1261000
10.4301	1267630
10.4101	1259170
10.3901	1248080
10.3701	1249800
10.3501	1244780
10.3301	1240030
10.3101	1236060
10.2901	1232230
10.2701	1228380
10.2501	1216610
10.2301	1221260
10.2101	1218440
10.1901	1215180
10.1701	1208110
10.1501	1205100
10.1301	1203140
10.1101	1198740
10.0901	1189330
10.0701	1181450
10.0501	1181230
10.0301	1184740
10.0101	1173800
9.9901	1168680
9.9701	1167380
9.9501	1163130
9.9301	1161780
9.9101	1148390
9.8901	1146570
9.8701	1140750
9.8501	1141080
9.8301	1134640
9.8101	1126820
9.7901	1129710
9.7701	1119890
9.7501	1114260
9.7301	1109100
9.7101	1109960
9.6901	1101460
9.6701	1097440
9.6501	1095530
9.6301	1101210
9.6101	1087000
9.5901	1084310
9.5701	1083300
9.5501	1079140
9.5301	1070530
9.5101	1070680
9.4901	1066360
9.4701	1060350
9.4501	1053980
9.4301	1057660
9.4101	1048330
9.3901	1047360
9.3701	1046750
9.3501	1043220
9.3301	1039710
9.3101	1033600
9.2901	1031810
9.2701	1034010
9.2501	1029790
9.2301	1026100
9.2101	1022860
9.1901	1022790
9.1701	1024850
9.1501	1017640
9.1301	1020340
9.1101	1015600
9.0901	1013040
9.0701	1011860
9.0501	1010440
9.0301	1013760
9.0101	1012740
8.9901	1007860
8.9701	1009970
8.9501	1010370
8.9301	1007480
8.9101	1007500
8.8901	1013460
8.8701	1008030
8.8501	1004760
8.8301	1006000
8.8101	1005540
8.7901	1011280
8.7701	1010080
8.7501	1011350
8.7301	1011140
8.7101	1014660
8.6901	1012840
8.6701	1014340
8.6501	1015600
8.6301	1017680
8.6101	1017040
8.5901	1017710
8.5701	1017740
8.5501	1026420
8.5301	1020540
8.5101	1020720
8.4901	1022840
8.4701	1023910
8.4501	1026220
8.4301	1029340
8.4101	1030170
8.3901	1029850
8.3701	1029090
8.3501	1027920
8.3301	1032330
8.3101	1029560
8.2901	1032700
8.2701	1032580
8.2501	1028890
8.2301	1039620
8.2101	1030960
8.1901	1037490
8.1701	1038160
8.1501	1037530
8.1301	1041350
8.1101	1041500
8.0901	1037930
8.0701	1046640
8.0501	1043440
8.0301	1039430
8.0101	1041070
7.9901	1041390
7.9701	1045940
7.9501	1044370
7.9301	1049040
7.9101	1046070
7.8901	1049240
7.8701	1047160
7.8501	1047830
7.8301	1050990
7.8101	1049890
7.7901	1058770
7.7701	1053390
7.7501	1057160
7.7301	1054200
7.7101	1054470
7.6901	1062500
7.6701	1068160
7.6501	1060850
7.6301	1063910
7.6101	1065600
7.5901	1070200
7.5701	1072550
7.5501	1074340
7.5301	1073810
7.5101	1074940
7.4901	1079640
7.4701	1079110
7.4501	1080720
7.4301	1090520
7.4101	1092190
7.3901	1091780
7.3701	1099060
7.3501	1095310
7.3301	1099490
7.3101	1104930
7.2901	1101590
7.2701	1115870
7.2501	1114420
7.2301	1122410
7.2101	1121440
7.1901	1123730
7.1701	1125060
7.1501	1130700
7.1301	1139750
7.1101	1139380
7.0901	1142460
7.0701	1145970
7.0501	1146640
7.0301	1159650
7.0101	1162210
6.9901	1165140
6.9701	1173860
6.9501	1177460
6.9301	1181490
6.9101	1185780
6.8901	1196620
6.8701	1198460
6.8501	1208370
6.8301	1213660
6.8101	1221910
6.7901	1225660
6.7701	1232040
6.7501	1236910
6.7301	1245850
6.7101	1251140
6.6901	1257320
6.6701	1267710
6.6501	1275740
6.6301	1279070
6.6101	1290530
6.5901	1297990
6.5701	1304310
6.5501	1312110
6.5301	1321860
6.5101	1325080
6.4901	1331640
6.4701	1345030
6.4501	1351710
6.4301	1359310
6.4101	1376140
6.3901	1385430
6.3701	1390380
6.3501	1406510
6.3301	1419940
6.3101	1435280
6.2901	1438060
6.2701	1452330
6.2501	1463910
6.2301	1477230
6.2101	1490450
6.1901	1499600
6.1701	1511980
6.1501	1530850
6.1301	1535040
6.1101	1551820
6.0901	1563310
6.0701	1579760
6.0501	1589730
6.0301	1599140
6.0101	1617360
5.9901	1634640
5.9701	1648740
5.9501	1666110
5.9301	1678420
5.9101	1688340
5.8901	1711860
5.8701	1720110
5.8501	1738230
5.8301	1755410
5.8101	1769230
5.7901	1786260
5.7701	1805560
5.7501	1824380
5.7301	1836910
5.7101	1858340
5.6901	1867720
5.6701	1888980
5.6501	1895240
5.6301	1921390
5.6101	1942410
5.5901	1957580
5.5701	1970010
5.5501	1982230
5.5301	2008870
5.5101	2018540
5.4901	2034540
5.4701	2047810
5.4501	2071300
5.4301	2093930
5.4101	2104930
5.3901	2122560
5.3701	2134060
5.3501	2151740
5.3301	2167590
5.3101	2182650
5.2901	2194920
5.2701	2199990
5.2501	2212580
5.2301	2228700
5.2101	2240760
5.1901	2248430
5.1701	2261420
5.1501	2264810
5.1301	2268500
5.1101	2277030
5.0901	2285460
5.0701	2286690
5.0501	2293140
5.0301	2284890
5.0101	2285070
4.9901	2280940
4.9701	2284100
4.9501	2279380
4.9301	2267110
4.9101	2257770
4.8901	2250390
4.8701	2242570
4.8501	2228810
4.8301	2209560
4.8101	2194680
4.7901	2173710
4.7701	2152530
4.7501	2135310
4.7301	2110290
4.7101	2089390
4.6901	2062820
4.6701	2030580
4.6501	2002390
4.6301	1970290
4.6101	1933350
4.5901	1907160
4.5701	1867750
4.5501	1826300
4.5301	1796480
4.5101	1753070
4.4901	1707870
4.4701	1669400
4.4501	1625610
4.4301	1582300
4.4101	1549790
4.3901	1503440
4.3701	1457840
4.3501	1410690
4.3301	1369040
4.3101	1324190
4.2901	1281260
4.2701	1238720
4.2501	1199580
4.2301	1155850
4.2101	1112670
4.1901	1079990
4.1701	1036210
4.1501	999519
4.1301	963019
4.1101	928981
4.0901	894638
4.0701	859544
4.0501	832956
4.0301	798450
4.0101	770638
3.9901	743500
3.9701	718650
3.9501	700862
3.9301	677756
3.9101	650519
3.8901	631950
3.8701	614569
3.8501	594138
3.8301	580656
3.8101	565444
3.7901	548675
3.7701	534406
3.7501	525225
3.7301	513650
3.7101	499775
3.6901	490712
3.6701	481875
3.6501	472088
3.6301	463975
3.6101	452100
3.5901	445206
3.5701	438706
3.5501	431131
3.5301	428981
3.5101	421531
3.4901	411975
3.4701	405825
3.4501	399231
3.4301	397300
3.4101	387375
3.3901	380644
3.3701	376031
3.3501	365619
3.3301	364838
3.3101	359881
3.2901	351438
3.2701	343444
3.2501	337838
3.2301	333906
3.2101	326150
3.1901	321569
3.1701	313850
3.1501	308694
3.1301	303469
3.1101	300331
3.0901	290800
3.0701	285725
3.0501	279712
3.0301	273812
3.0101	268794
2.9901	263769
2.9701	257962
2.9501	251056
2.9301	241950
2.9101	236488
2.8901	232631
2.8701	226388
2.8501	221119
2.8301	218488
2.8101	209188
2.7901	202138
2.7701	197481
2.7501	192575
2.7301	188925
2.7101	183494
2.6901	175706
2.6701	170562
2.6501	162856
2.6301	159388
2.6101	152950
2.5901	149494
2.5701	145050
2.5501	140925
2.5301	134931
2.5101	130450
2.4901	125325
2.4701	120488
2.4501	114481
2.4301	109856
2.4101	106012
2.3901	103456
2.3701	98043.8
2.3501	92450
2.3301	89643.8
2.3101	85587.5
2.2901	82893.8
2.2701	78737.5
2.2501	76043.8
2.2301	73137.5
2.2101	68018.8
2.1901	65018.8
2.1701	60712.5
2.1501	59637.5
2.1301	56956.2
2.1101	54100
2.0901	52231.2
2.0701	47712.5
2.0501	45437.5
2.0301	43087.5
2.0101	40993.8
1.9901	38793.8
1.9701	36768.8
1.9501	35350
1.9301	33125
1.9101	30231.2
1.8901	30481.2
1.8701	28387.5
1.8501	26425
1.8301	24975
1.8101	23937.5
1.7901	23956.2
1.7701	22256.2
1.7501	21068.8
1.7301	20268.8
1.7101	18675
1.6901	18637.5
1.6701	17343.8
1.6501	16800
1.6301	15875
1.6101	14850
1.5901	14562.5
1.5701	14362.5
1.5501	13137.5
1.5301	12918.8
1.5101	12487.5
1.4901	12375
1.4701	11437.5
1.4501	11418.8
1.4301	10975
1.4101	10200
1.3901	10293.8
1.3701	10693.8
1.3501	10200
1.3301	9568.75
1.3101	9368.75
1.2901	8775
1.2701	8412.5
1.2501	8375
1.2301	7956.25
1.2101	8337.5
1.1901	7718.75
1.1701	7581.25
1.1501	6831.25
1.1301	7375
1.1101	6750
1.0901	6768.75
1.0701	6275
1.0501	6425
1.0301	6268.75
1.0101	6293.75
0.9901	6131.25
0.9701	5956.25
0.9501	6181.25
0.9301	6318.75
0.9101	5956.25
0.8901	5506.25
0.8701	5487.5
0.8501	5756.25
0.8301	4693.75
0.8101	5206.25
0.7901	4775
0.7701	4743.75
0.7501	4562.5
0.7301	4668.75
0.7101	4218.75
0.6901	4437.5
0.6701	4287.5
0.6501	3943.75
0.6301	4006.25
0.6101	4012.5
0.5901	4112.5
0.5701	4112.5
0.5501	3575
0.5301	3862.5
0.5101	3537.5
0.4901	3350
0.4701	3362.5
0.4501	3306.25
0.4301	3518.75
0.4101	3362.5
0.3901	3243.75
0.3701	3075
0.3501	3362.5
0.3301	3375
0.3101	3106.25
0.2901	3150
0.2701	3175
0.2501	3050
0.2301	2575
0.2101	2662.5
0.1901	2700
0.1701	2468.75
0.1501	2587.5
0.1301	2531.25
0.1101	2356.25
0.0901	2662.5
0.0701	2437.5
0.0501	2468.75
0.0301	2325
0.0101	2206.25

## Sheet: Insert of Supplementary Fig.6c
Binding energy (eV)	UPS Log Intensity (arb.units.)
6.4901	4.58876
6.4701	4.56548
6.4501	4.54839
6.4301	4.52016
6.4101	4.48046
6.3901	4.48403
6.3701	4.45313
6.3501	4.42201
6.3301	4.39751
6.3101	4.37908
6.2901	4.37942
6.2701	4.34745
6.2501	4.32364
6.2301	4.30683
6.2101	4.27126
6.1901	4.27039
6.1701	4.23914
6.1501	4.22531
6.1301	4.20071
6.1101	4.17173
6.0901	4.16324
6.0701	4.15723
6.0501	4.11851
6.0301	4.11122
6.0101	4.09648
5.9901	4.09255
5.9701	4.05833
5.9501	4.05762
5.9301	4.0404
5.9101	4.0086
5.8901	4.01257
5.8701	4.02913
5.8501	4.0086
5.8301	3.98086
5.8101	3.97168
5.7901	3.94325
5.7701	3.92493
5.7501	3.92298
5.7301	3.90071
5.7101	3.92104
5.6901	3.88755
5.6701	3.87974
5.6501	3.8345
5.6301	3.86776
5.6101	3.8293
5.5901	3.83051
5.5701	3.79761
5.5501	3.80787
5.5301	3.79718
5.5101	3.79891
5.4901	3.78755
5.4701	3.77497
5.4501	3.79108
5.4301	3.80063
5.4101	3.77497
5.3901	3.74086
5.3701	3.73937
5.3501	3.76014
5.3301	3.67152
5.3101	3.71653
5.2901	3.67897
5.2701	3.67612
5.2501	3.6592
5.2301	3.6692
5.2101	3.62518
5.1901	3.64714
5.1701	3.6322
5.1501	3.59591
5.1301	3.60274
5.1101	3.60342
5.0901	3.61411
5.0701	3.61411
5.0501	3.55328
5.0301	3.58687
5.0101	3.5487
4.9901	3.52504
4.9701	3.52666
4.9501	3.51934
4.9301	3.54639
4.9101	3.52666
4.8901	3.51105
4.8701	3.48785
4.8501	3.52666
4.8301	3.52827
4.8101	3.49224
4.7901	3.49831
4.7701	3.50174
4.7501	3.4843
4.7301	3.41078
4.7101	3.42529
4.6901	3.43136
4.6701	3.39248
4.6501	3.41288
4.6301	3.40334
4.6101	3.37222
4.5901	3.42529
4.5701	3.38694
4.5501	3.39248
4.5301	3.36642
4.5101	3.34365
4.4901	3.33117
4.4701	3.36642
4.4501	3.40334
4.4301	3.32092
4.4101	3.35579
4.3901	3.35698
4.3701	3.3091
4.3501	3.32351
4.3301	3.31043
4.3101	3.33244
4.2901	3.28018
4.2701	3.32092
4.2501	3.29831
4.2301	3.27589
4.2101	3.28584
4.1901	3.27732
4.1701	3.30776
4.1501	3.29967
4.1301	3.273
4.1101	3.23521
4.0901	3.27875
4.0701	3.3337
4.0501	3.26717
4.0301	3.29003
4.0101	3.31175
3.9901	3.25527
3.9701	3.28443
3.9501	3.26275
3.9301	3.24613
3.9101	3.24767
3.8901	3.23204
3.8701	3.26864
3.8501	3.24459
3.8301	3.22724
3.8101	3.23836
3.7901	3.26864
3.7701	3.2492
3.7501	3.23363
3.7301	3.25376
3.7101	3.29281
3.6901	3.21584
3.6701	3.29003
3.6501	3.25225
3.6301	3.23045
3.6101	3.25527
3.5901	3.23045
3.5701	3.23679
3.5501	3.22076
3.5301	3.23992
3.5101	3.25527
3.4901	3.28018
3.4701	3.23679
3.4501	3.26275
3.4301	3.25225
3.4101	3.23204
3.3901	3.26275
3.3701	3.26275
3.3501	3.26717
3.3301	3.22885
3.3101	3.24459
3.2901	3.23521
3.2701	3.22885
3.2501	3.21085
3.2301	3.22724
3.2101	3.25527
3.1901	3.22239
3.1701	3.16137
3.1501	3.1779
3.1301	3.23045
3.1101	3.18858
3.0901	3.25678
3.0701	3.17063
3.0501	3.15381
3.0301	3.24304
3.0101	3.1779
2.9901	3.1779
2.9701	3.17428
2.9501	3.14999
2.9301	3.23363
2.9101	3.22401
2.8901	3.21252
2.8701	3.19728
2.8501	3.199
2.8301	3.18505
2.8101	3.18858
2.7901	3.16879
2.7701	3.19382
2.7501	3.16137
2.7301	3.17246
2.7101	3.199
2.6901	3.17609
2.6701	3.20071
2.6501	3.16695
2.6301	3.08814
2.6101	3.14613
2.5901	3.15761
2.5701	3.13434
2.5501	3.14418
2.5301	3.10975
2.5101	3.1383
2.4901	3.13234
2.4701	3.17428
2.4501	3.16879
2.4301	3.12426
2.4101	3.10975
2.3901	3.14999
2.3701	3.18327
2.3501	3.11603
2.3301	3.14418
2.3101	3.1797
2.2901	3.10975
2.2701	3.15949
2.2501	3.06772
2.2301	3.10123
2.2101	3.15191
2.1901	3.14999
2.1701	3.10123
2.1501	3.08814
2.1301	3.06305
2.1101	3.05595
2.0901	3.12426
2.0701	3.06305
2.0501	3.07234
2.0301	3.04385
2.0101	3.03892
1.9901	3.07234
1.9701	2.99178
1.9501	3.04385
1.9301	3.08591
1.9101	3.09473
1.8901	3.12016
1.8701	3.05595
1.8501	3.02119
1.8301	3.05115
1.8101	3.07691
1.7901	3.0463
1.7701	3.02633
1.7501	3.06772
1.7301	3.04139
1.7101	3.00271
1.6901	3.00271
1.6701	3.04385
1.6501	2.95725
1.6301	2.9451
1.6101	2.989
1.5901	3.01336
1.5701	2.97486
1.5501	2.96023
1.5301	3.03643
1.5101	3.06539
1.4901	3.00271
1.4701	2.98057
1.4501	2.96023
1.4301	2.95725
1.4101	3.02377
1.3901	3.01072
1.3701	3.00807
1.3501	2.92942
1.3301	3.02888
1.3101	2.989
1.2901	2.96907
1.2701	2.94817
1.2501	2.99728
1.2301	2.97197
1.2101	2.94201
1.1901	2.97772
1.1701	3.0054
1.1501	2.97772
1.1301	2.95725
1.1101	2.96907
1.0901	2.98621
1.0701	2.91315
1.0501	2.97486
1.0301	2.98057
1.0101	2.9451
0.9901	2.97486
0.9701	3.01072
0.9501	2.96023
0.9301	2.9834
0.9101	2.9451
0.8901	2.92298
0.8701	2.95424
0.8501	2.95122
0.8301	2.9326
0.8101	2.89625
0.7901	2.94201
0.7701	2.90647
0.7501	2.89968
0.7301	2.87867
0.7101	2.9326
0.6901	2.92298
0.6701	2.95122
0.6501	2.87867
0.6301	2.92298
0.6101	2.92621
0.5901	2.9326
0.5701	2.94201
0.5501	2.89968
0.5301	2.87867
0.5101	2.9632
0.4901	2.9326
0.4701	2.87867
0.4501	2.92298
0.4301	2.91645
0.4101	2.90647
0.3901	2.92942
0.3701	2.91645
0.3501	2.90982
0.3301	2.96907
0.3101	2.91315
0.2901	2.89625
0.2701	2.9834
0.2501	2.89279
0.2301	2.93576
0.2101	2.94817
0.1901	2.95725
0.1701	2.88579
0.1501	2.89279
0.1301	2.8451
0.1101	2.85658
0.0901	2.84896
0.0701	2.85278
0.0501	2.93576
0.0301	2.93576
0.0101	2.86034

## Sheet: Supplementary Fig.6d
Binding energy (eV)	Intensity (a.u.)
20.0101	74531.2
19.9901	74950
19.9701	74831.2
19.9501	77593.8
19.9301	78212.5
19.9101	78012.5
19.8901	78493.8
19.8701	80300
19.8501	80356.2
19.8301	83750
19.8101	85062.5
19.7901	85187.5
19.7701	86800
19.7501	87231.2
19.7301	88218.8
19.7101	89250
19.6901	90143.8
19.6701	93650
19.6501	94156.2
19.6301	94100
19.6101	97018.8
19.5901	99518.8
19.5701	103119
19.5501	101969
19.5301	102456
19.5101	106519
19.4901	108038
19.4701	107825
19.4501	108812
19.4301	109006
19.4101	109488
19.3901	106388
19.3701	106369
19.3501	104638
19.3301	101388
19.3101	97437.5
19.2901	95706.2
19.2701	93543.8
19.2501	90556.2
19.2301	88606.2
19.2101	88193.8
19.1901	86000
19.1701	83618.8
19.1501	83243.8
19.1301	83031.2
19.1101	81812.5
19.0901	80087.5
19.0701	81125
19.0501	78975
19.0301	80168.8
19.0101	79287.5
18.9901	78106.2
18.9701	77206.2
18.9501	75050
18.9301	75106.2
18.9101	76450
18.8901	74031.2
18.8701	73868.8
18.8501	72156.2
18.8301	72475
18.8101	70975
18.7901	70743.8
18.7701	71631.2
18.7501	71543.8
18.7301	68818.8
18.7101	69093.8
18.6901	68968.8
18.6701	66881.2
18.6501	66581.2
18.6301	65787.5
18.6101	66331.2
18.5901	66393.8
18.5701	65912.5
18.5501	66006.2
18.5301	63093.8
18.5101	64968.8
18.4901	64106.2
18.4701	62943.8
18.4501	64368.8
18.4301	63037.5
18.4101	62931.2
18.3901	64600
18.3701	62362.5
18.3501	63950
18.3301	62600
18.3101	63187.5
18.2901	61031.2
18.2701	63006.2
18.2501	61762.5
18.2301	62237.5
18.2101	64137.5
18.1901	62400
18.1701	63487.5
18.1501	63918.8
18.1301	63550
18.1101	66481.2
18.0901	68100
18.0701	71343.8
18.0501	74650
18.0301	78543.8
18.0101	81806.2
17.9901	86843.8
17.9701	89550
17.9501	94862.5
17.9301	100662
17.9101	103638
17.8901	108750
17.8701	113550
17.8501	117456
17.8301	123012
17.8101	126119
17.7901	130231
17.7701	133981
17.7501	137519
17.7301	142956
17.7101	145719
17.6901	147269
17.6701	151375
17.6501	155488
17.6301	159094
17.6101	161012
17.5901	166375
17.5701	167106
17.5501	167288
17.5301	170625
17.5101	172456
17.4901	174956
17.4701	179319
17.4501	179525
17.4301	181119
17.4101	183544
17.3901	182894
17.3701	187681
17.3501	188762
17.3301	190981
17.3101	192569
17.2901	194081
17.2701	196362
17.2501	200200
17.2301	206381
17.2101	212519
17.1901	218375
17.1701	226681
17.1501	236100
17.1301	249950
17.1101	264512
17.0901	283712
17.0701	310338
17.0501	341062
17.0301	373912
17.0101	420488
16.9901	475112
16.9701	542506
16.9501	634069
16.9301	728688
16.9101	846588
16.8901	986756
16.8701	1146630
16.8501	1309420
16.8301	1484730
16.8101	1658280
16.7901	1825540
16.7701	1993600
16.7501	2162660
16.7301	2326590
16.7101	2485040
16.6901	2643840
16.6701	2788220
16.6501	2936740
16.6301	3083040
16.6101	3232890
16.5901	3385100
16.5701	3559160
16.5501	3772410
16.5301	4114090
16.5101	4739510
16.4901	5668790
16.4701	6653410
16.4501	7476650
16.4301	8057150
16.4101	8476930
16.3901	8747590
16.3701	8949580
16.3501	9118350
16.3301	9217760
16.3101	9298160
16.2901	9339820
16.2701	9376080
16.2501	9402180
16.2301	9414040
16.2101	9402070
16.1901	9376990
16.1701	9334380
16.1501	9298710
16.1301	9255860
16.1101	9204640
16.0901	9160930
16.0701	9108790
16.0501	9039970
16.0301	8987360
16.0101	8926280
15.9901	8858560
15.9701	8797530
15.9501	8737510
15.9301	8666430
15.9101	8615890
15.8901	8545320
15.8701	8465820
15.8501	8413060
15.8301	8361030
15.8101	8322940
15.7901	8246830
15.7701	8177460
15.7501	8106660
15.7301	8062490
15.7101	8000910
15.6901	7929890
15.6701	7890650
15.6501	7825970
15.6301	7767220
15.6101	7711210
15.5901	7649190
15.5701	7594570
15.5501	7544540
15.5301	7486730
15.5101	7424190
15.4901	7378560
15.4701	7325660
15.4501	7286440
15.4301	7217660
15.4101	7181380
15.3901	7130260
15.3701	7073990
15.3501	7036640
15.3301	6986340
15.3101	6931060
15.2901	6875850
15.2701	6838760
15.2501	6792180
15.2301	6736860
15.2101	6703510
15.1901	6653210
15.1701	6607350
15.1501	6566960
15.1301	6515720
15.1101	6461280
15.0901	6415820
15.0701	6373280
15.0501	6343120
15.0301	6309120
15.0101	6262630
14.9901	6216180
14.9701	6165380
14.9501	6121870
14.9301	6085930
14.9101	6045760
14.8901	6009480
14.8701	5953860
14.8501	5940380
14.8301	5896240
14.8101	5848750
14.7901	5804280
14.7701	5784060
14.7501	5738980
14.7301	5706040
14.7101	5658490
14.6901	5618580
14.6701	5580460
14.6501	5546560
14.6301	5517820
14.6101	5481260
14.5901	5445350
14.5701	5405330
14.5501	5363740
14.5301	5332010
14.5101	5303390
14.4901	5258840
14.4701	5230170
14.4501	5202080
14.4301	5162370
14.4101	5117740
14.3901	5085660
14.3701	5062260
14.3501	5027890
14.3301	4980370
14.3101	4956640
14.2901	4921340
14.2701	4894830
14.2501	4863910
14.2301	4829480
14.2101	4789250
14.1901	4763610
14.1701	4747410
14.1501	4708980
14.1301	4673480
14.1101	4638480
14.0901	4609310
14.0701	4582930
14.0501	4566690
14.0301	4534190
14.0101	4506590
13.9901	4472680
13.9701	4440000
13.9501	4411240
13.9301	4381810
13.9101	4354780
13.8901	4321280
13.8701	4295380
13.8501	4276180
13.8301	4243330
13.8101	4221170
13.7901	4185480
13.7701	4159320
13.7501	4145810
13.7301	4122940
13.7101	4093260
13.6901	4060230
13.6701	4030960
13.6501	4011580
13.6301	3998940
13.6101	3971560
13.5901	3936020
13.5701	3923060
13.5501	3904010
13.5301	3867170
13.5101	3849940
13.4901	3829450
13.4701	3805750
13.4501	3784930
13.4301	3771110
13.4101	3735080
13.3901	3718950
13.3701	3694640
13.3501	3682980
13.3301	3654020
13.3101	3640470
13.2901	3615940
13.2701	3587740
13.2501	3576040
13.2301	3564390
13.2101	3529580
13.1901	3514760
13.1701	3486950
13.1501	3479140
13.1301	3451010
13.1101	3428440
13.0901	3409310
13.0701	3401460
13.0501	3376490
13.0301	3357910
13.0101	3332740
12.9901	3312360
12.9701	3288760
12.9501	3276480
12.9301	3248230
12.9101	3234820
12.8901	3210880
12.8701	3197160
12.8501	3185920
12.8301	3164890
12.8101	3142030
12.7901	3125990
12.7701	3118890
12.7501	3093270
12.7301	3081790
12.7101	3061640
12.6901	3044160
12.6701	3028890
12.6501	3012390
12.6301	3002930
12.6101	2990960
12.5901	2977370
12.5701	2960720
12.5501	2935520
12.5301	2924810
12.5101	2916910
12.4901	2891780
12.4701	2879240
12.4501	2861440
12.4301	2850550
12.4101	2847540
12.3901	2825950
12.3701	2812560
12.3501	2798940
12.3301	2783790
12.3101	2768240
12.2901	2752980
12.2701	2745450
12.2501	2727930
12.2301	2721560
12.2101	2710280
12.1901	2699610
12.1701	2684700
12.1501	2678320
12.1301	2656980
12.1101	2643710
12.0901	2631560
12.0701	2610960
12.0501	2605780
12.0301	2598160
12.0101	2580980
11.9901	2566240
11.9701	2564140
11.9501	2558540
11.9301	2535250
11.9101	2537080
11.8901	2522890
11.8701	2505490
11.8501	2495900
11.8301	2496480
11.8101	2481550
11.7901	2472130
11.7701	2455140
11.7501	2449700
11.7301	2442970
11.7101	2430260
11.6901	2423840
11.6701	2410730
11.6501	2407470
11.6301	2395660
11.6101	2382750
11.5901	2378490
11.5701	2361460
11.5501	2357410
11.5301	2358690
11.5101	2345470
11.4901	2343240
11.4701	2328980
11.4501	2325940
11.4301	2316430
11.4101	2307810
11.3901	2301330
11.3701	2287290
11.3501	2282380
11.3301	2282160
11.3101	2262000
11.2901	2258050
11.2701	2253610
11.2501	2250450
11.2301	2245660
11.2101	2240040
11.1901	2229190
11.1701	2226490
11.1501	2224220
11.1301	2213480
11.1101	2205320
11.0901	2199450
11.0701	2190930
11.0501	2192420
11.0301	2189780
11.0101	2178460
10.9901	2176420
10.9701	2168590
10.9501	2160130
10.9301	2160510
10.9101	2160700
10.8901	2153310
10.8701	2139930
10.8501	2136680
10.8301	2134610
10.8101	2133910
10.7901	2128810
10.7701	2122150
10.7501	2122960
10.7301	2109700
10.7101	2107830
10.6901	2096740
10.6701	2101430
10.6501	2101000
10.6301	2096080
10.6101	2082980
10.5901	2088290
10.5701	2083490
10.5501	2078150
10.5301	2072230
10.5101	2072430
10.4901	2064490
10.4701	2058530
10.4501	2058610
10.4301	2060750
10.4101	2055970
10.3901	2051430
10.3701	2038870
10.3501	2039410
10.3301	2044080
10.3101	2035960
10.2901	2033700
10.2701	2031360
10.2501	2027620
10.2301	2024410
10.2101	2015360
10.1901	2025110
10.1701	2021740
10.1501	2014540
10.1301	2013590
10.1101	2003500
10.0901	2002470
10.0701	1999030
10.0501	1997490
10.0301	1990720
10.0101	1990810
9.9901	1993480
9.9701	1993760
9.9501	1981310
9.9301	1982380
9.9101	1979940
9.8901	1980930
9.8701	1969760
9.8501	1973250
9.8301	1966960
9.8101	1959980
9.7901	1966310
9.7701	1959540
9.7501	1957860
9.7301	1956710
9.7101	1949690
9.6901	1952750
9.6701	1948710
9.6501	1945630
9.6301	1945310
9.6101	1936850
9.5901	1942260
9.5701	1932740
9.5501	1933010
9.5301	1930730
9.5101	1933230
9.4901	1932320
9.4701	1933560
9.4501	1926450
9.4301	1926860
9.4101	1925020
9.3901	1922480
9.3701	1920430
9.3501	1923980
9.3301	1921730
9.3101	1914520
9.2901	1910620
9.2701	1906870
9.2501	1913860
9.2301	1909030
9.2101	1905740
9.1901	1901300
9.1701	1900760
9.1501	1898950
9.1301	1892440
9.1101	1890050
9.0901	1886710
9.0701	1885280
9.0501	1888330
9.0301	1889310
9.0101	1876220
8.9901	1871540
8.9701	1874010
8.9501	1866900
8.9301	1869430
8.9101	1867590
8.8901	1861480
8.8701	1864880
8.8501	1857980
8.8301	1857550
8.8101	1850500
8.7901	1849530
8.7701	1841040
8.7501	1851880
8.7301	1840210
8.7101	1840520
8.6901	1837690
8.6701	1833190
8.6501	1828950
8.6301	1826530
8.6101	1827370
8.5901	1824720
8.5701	1819220
8.5501	1821870
8.5301	1817550
8.5101	1808360
8.4901	1797010
8.4701	1801490
8.4501	1801140
8.4301	1786520
8.4101	1789290
8.3901	1789310
8.3701	1781390
8.3501	1781660
8.3301	1779420
8.3101	1768130
8.2901	1769090
8.2701	1761430
8.2501	1757720
8.2301	1760770
8.2101	1758240
8.1901	1750930
8.1701	1743690
8.1501	1744160
8.1301	1737150
8.1101	1729130
8.0901	1727690
8.0701	1723880
8.0501	1714390
8.0301	1718390
8.0101	1710910
7.9901	1706490
7.9701	1705380
7.9501	1696140
7.9301	1693040
7.9101	1690890
7.8901	1685080
7.8701	1683900
7.8501	1681040
7.8301	1679060
7.8101	1677550
7.7901	1668110
7.7701	1664240
7.7501	1656920
7.7301	1651290
7.7101	1653830
7.6901	1649840
7.6701	1646640
7.6501	1642100
7.6301	1645080
7.6101	1637680
7.5901	1629900
7.5701	1628190
7.5501	1628780
7.5301	1622640
7.5101	1624620
7.4901	1615950
7.4701	1614810
7.4501	1610810
7.4301	1604820
7.4101	1604060
7.3901	1598750
7.3701	1594440
7.3501	1591240
7.3301	1584970
7.3101	1579520
7.2901	1581650
7.2701	1586530
7.2501	1571850
7.2301	1569240
7.2101	1567380
7.1901	1560490
7.1701	1553060
7.1501	1549940
7.1301	1550640
7.1101	1549500
7.0901	1535990
7.0701	1530620
7.0501	1529380
7.0301	1519120
7.0101	1522930
6.9901	1513080
6.9701	1513460
6.9501	1506950
6.9301	1498520
6.9101	1493850
6.8901	1489990
6.8701	1477710
6.8501	1464020
6.8301	1471570
6.8101	1464990
6.7901	1458720
6.7701	1449040
6.7501	1444390
6.7301	1438880
6.7101	1432440
6.6901	1429860
6.6701	1425030
6.6501	1407090
6.6301	1409790
6.6101	1402400
6.5901	1393990
6.5701	1388760
6.5501	1381260
6.5301	1375560
6.5101	1367460
6.4901	1360140
6.4701	1353110
6.4501	1351940
6.4301	1346270
6.4101	1336620
6.3901	1328430
6.3701	1322780
6.3501	1317100
6.3301	1314810
6.3101	1303290
6.2901	1295040
6.2701	1287140
6.2501	1279260
6.2301	1271650
6.2101	1264800
6.1901	1263610
6.1701	1255070
6.1501	1248420
6.1301	1242010
6.1101	1233560
6.0901	1219730
6.0701	1211790
6.0501	1207780
6.0301	1201460
6.0101	1195680
5.9901	1186580
5.9701	1177410
5.9501	1173960
5.9301	1165410
5.9101	1154070
5.8901	1144920
5.8701	1138980
5.8501	1131680
5.8301	1123370
5.8101	1111120
5.7901	1109490
5.7701	1098910
5.7501	1089330
5.7301	1081800
5.7101	1071730
5.6901	1064580
5.6701	1060280
5.6501	1048510
5.6301	1040690
5.6101	1034480
5.5901	1022660
5.5701	1015430
5.5501	998475
5.5301	995912
5.5101	991781
5.4901	980112
5.4701	971438
5.4501	964056
5.4301	953288
5.4101	948350
5.3901	938394
5.3701	933256
5.3501	926712
5.3301	919312
5.3101	906625
5.2901	897256
5.2701	897006
5.2501	885238
5.2301	878369
5.2101	869262
5.1901	861469
5.1701	855775
5.1501	851488
5.1301	836744
5.1101	832956
5.0901	825962
5.0701	816756
5.0501	811906
5.0301	801150
5.0101	799300
4.9901	794112
4.9701	782312
4.9501	776581
4.9301	769988
4.9101	769156
4.8901	754494
4.8701	754300
4.8501	749712
4.8301	743894
4.8101	737462
4.7901	734494
4.7701	730025
4.7501	722131
4.7301	719512
4.7101	714000
4.6901	710762
4.6701	704688
4.6501	702138
4.6301	694169
4.6101	692488
4.5901	689400
4.5701	681688
4.5501	681588
4.5301	673012
4.5101	671888
4.4901	670006
4.4701	666612
4.4501	661812
4.4301	659981
4.4101	656831
4.3901	653638
4.3701	654069
4.3501	650088
4.3301	648012
4.3101	643019
4.2901	636556
4.2701	635512
4.2501	633106
4.2301	635388
4.2101	628962
4.1901	623912
4.1701	620900
4.1501	622762
4.1301	616375
4.1101	609219
4.0901	607519
4.0701	605419
4.0501	607269
4.0301	601081
4.0101	600575
3.9901	596844
3.9701	594556
3.9501	589769
3.9301	584325
3.9101	580875
3.8901	579406
3.8701	575688
3.8501	574812
3.8301	570181
3.8101	566962
3.7901	564912
3.7701	560756
3.7501	557138
3.7301	555325
3.7101	549069
3.6901	546025
3.6701	547669
3.6501	541631
3.6301	535425
3.6101	532838
3.5901	527650
3.5701	527200
3.5501	522750
3.5301	514306
3.5101	514006
3.4901	506738
3.4701	503231
3.4501	503975
3.4301	493012
3.4101	493125
3.3901	492369
3.3701	486150
3.3501	480475
3.3301	479306
3.3101	476481
3.2901	473012
3.2701	464094
3.2501	463875
3.2301	457169
3.2101	455538
3.1901	450194
3.1701	450731
3.1501	446012
3.1301	444212
3.1101	435894
3.0901	434181
3.0701	429444
3.0501	423956
3.0301	422931
3.0101	420162
2.9901	411825
2.9701	410381
2.9501	410181
2.9301	405462
2.9101	398312
2.8901	397831
2.8701	393088
2.8501	390438
2.8301	385600
2.8101	383025
2.7901	381000
2.7701	376606
2.7501	371444
2.7301	367819
2.7101	365431
2.6901	362712
2.6701	357575
2.6501	355100
2.6301	352150
2.6101	349756
2.5901	345231
2.5701	343950
2.5501	341662
2.5301	335575
2.5101	334825
2.4901	331925
2.4701	328344
2.4501	321050
2.4301	322906
2.4101	320506
2.3901	314112
2.3701	313512
2.3501	307869
2.3301	307612
2.3101	304756
2.2901	303531
2.2701	297244
2.2501	294462
2.2301	291119
2.2101	288719
2.1901	288494
2.1701	281900
2.1501	278431
2.1301	278088
2.1101	272619
2.0901	272056
2.0701	266619
2.0501	263706
2.0301	259806
2.0101	256875
1.9901	256175
1.9701	251525
1.9501	250175
1.9301	245519
1.9101	245850
1.8901	236444
1.8701	235831
1.8501	231938
1.8301	229656
1.8101	226944
1.7901	223881
1.7701	217775
1.7501	217112
1.7301	214450
1.7101	210850
1.6901	205962
1.6701	205219
1.6501	199431
1.6301	197388
1.6101	193469
1.5901	189850
1.5701	186150
1.5501	184019
1.5301	180850
1.5101	177762
1.4901	172531
1.4701	170644
1.4501	167025
1.4301	164012
1.4101	159619
1.3901	155662
1.3701	153719
1.3501	149556
1.3301	146925
1.3101	141031
1.2901	141631
1.2701	135375
1.2501	133419
1.2301	130225
1.2101	125906
1.1901	124756
1.1701	119400
1.1501	116081
1.1301	112500
1.1101	110144
1.0901	106062
1.0701	103394
1.0501	98962.5
1.0301	96275
1.0101	93387.5
0.9901	90606.2
0.9701	86231.2
0.9501	83481.2
0.9301	80225
0.9101	77937.5
0.8901	75518.8
0.8701	71918.8
0.8501	68931.2
0.8301	66768.8
0.8101	64325
0.7901	62737.5
0.7701	59262.5
0.7501	56306.2
0.7301	54337.5
0.7101	51593.8
0.6901	49106.2
0.6701	46431.2
0.6501	45312.5
0.6301	42806.2
0.6101	38931.2
0.5901	38156.2
0.5701	36750
0.5501	34581.2
0.5301	32506.2
0.5101	30256.2
0.4901	29187.5
0.4701	28343.8
0.4501	25750
0.4301	25506.2
0.4101	23525
0.3901	21687.5
0.3701	21618.8
0.3501	19612.5
0.3301	18450
0.3101	16825
0.2901	16181.2
0.2701	15100
0.2501	14793.8
0.2301	13687.5
0.2101	13100
0.1901	12006.2
0.1701	11762.5
0.1501	11450
0.1301	10818.8
0.1101	10700
0.0901	9668.75
0.0701	9093.75
0.0501	8925
0.0301	8256.25
0.0101	8075

## Sheet: Insert of Supplementary Fig.6d
Binding energy (eV)	UPS Log Intensity (arb.units.)
4.9901	5.89988
4.9701	5.89338
4.9501	5.89019
4.9301	5.88648
4.9101	5.88601
4.8901	5.87766
4.8701	5.87754
4.8501	5.87489
4.8301	5.87151
4.8101	5.86774
4.7901	5.86599
4.7701	5.86334
4.7501	5.85862
4.7301	5.85704
4.7101	5.8537
4.6901	5.85172
4.6701	5.848
4.6501	5.84642
4.6301	5.84147
4.6101	5.84041
4.5901	5.83847
4.5701	5.83359
4.5501	5.83352
4.5301	5.82802
4.5101	5.8273
4.4901	5.82608
4.4701	5.82387
4.4501	5.82073
4.4301	5.81953
4.4101	5.81745
4.3901	5.81534
4.3701	5.81562
4.3501	5.81297
4.3301	5.81158
4.3101	5.80822
4.2901	5.80384
4.2701	5.80312
4.2501	5.80148
4.2301	5.80304
4.2101	5.79862
4.1901	5.79512
4.1701	5.79302
4.1501	5.79432
4.1301	5.78985
4.1101	5.78477
4.0901	5.78356
4.0701	5.78206
4.0501	5.78338
4.0301	5.77893
4.0101	5.77857
3.9901	5.77586
3.9701	5.77419
3.9501	5.77068
3.9301	5.76665
3.9101	5.76408
3.8901	5.76298
3.8701	5.76019
3.8501	5.75953
3.8301	5.75601
3.8101	5.75355
3.7901	5.75198
3.7701	5.74877
3.7501	5.74596
3.7301	5.74455
3.7101	5.73963
3.6901	5.73721
3.6701	5.73852
3.6501	5.7337
3.6301	5.7287
3.6101	5.72659
3.5901	5.72235
3.5701	5.72198
3.5501	5.71829
3.5301	5.71122
3.5101	5.71097
3.4901	5.70478
3.4701	5.70177
3.4501	5.70241
3.4301	5.69286
3.4101	5.69296
3.3901	5.69229
3.3701	5.68677
3.3501	5.68167
3.3301	5.68061
3.3101	5.67805
3.2901	5.67487
3.2701	5.66661
3.2501	5.6664
3.2301	5.66008
3.2101	5.65852
3.1901	5.6534
3.1701	5.65392
3.1501	5.64935
3.1301	5.64759
3.1101	5.63938
3.0901	5.63767
3.0701	5.63291
3.0501	5.62732
3.0301	5.62627
3.0101	5.62342
2.9901	5.61471
2.9701	5.61319
2.9501	5.61298
2.9301	5.60795
2.9101	5.60022
2.8901	5.5997
2.8701	5.59449
2.8501	5.59155
2.8301	5.58614
2.8101	5.58323
2.7901	5.58092
2.7701	5.57589
2.7501	5.56989
2.7301	5.56563
2.7101	5.56281
2.6901	5.55956
2.6701	5.55337
2.6501	5.55035
2.6301	5.54673
2.6101	5.54377
2.5901	5.53811
2.5701	5.5365
2.5501	5.5336
2.5301	5.52579
2.5101	5.52482
2.4901	5.52104
2.4701	5.51633
2.4501	5.50657
2.4301	5.50908
2.4101	5.50584
2.3901	5.49709
2.3701	5.49625
2.3501	5.48837
2.3301	5.488
2.3101	5.48395
2.2901	5.4822
2.2701	5.47311
2.2501	5.46903
2.2301	5.46407
2.2101	5.46047
2.1901	5.46014
2.1701	5.4501
2.1501	5.44472
2.1301	5.44418
2.1101	5.43556
2.0901	5.43466
2.0701	5.42589
2.0501	5.42112
2.0301	5.41465
2.0101	5.40972
1.9901	5.40854
1.9701	5.40058
1.9501	5.39824
1.9301	5.39008
1.9101	5.39067
1.8901	5.37373
1.8701	5.3726
1.8501	5.36537
1.8301	5.36108
1.8101	5.35592
1.7901	5.35002
1.7701	5.33801
1.7501	5.33668
1.7301	5.33133
1.7101	5.32397
1.6901	5.31379
1.6701	5.31222
1.6501	5.29979
1.6301	5.29532
1.6101	5.28661
1.5901	5.27841
1.5701	5.26986
1.5501	5.26486
1.5301	5.25732
1.5101	5.24984
1.4901	5.23687
1.4701	5.23209
1.4501	5.22278
1.4301	5.21488
1.4101	5.20308
1.3901	5.19218
1.3701	5.18673
1.3501	5.1748
1.3301	5.1671
1.3101	5.14932
1.2901	5.15116
1.2701	5.13154
1.2501	5.12522
1.2301	5.11469
1.2101	5.10005
1.1901	5.09606
1.1701	5.077
1.1501	5.06476
1.1301	5.05115
1.1101	5.04196
1.0901	5.02556
1.0701	5.01449
1.0501	4.99547
1.0301	4.98351
1.0101	4.97029
0.9901	4.95716
0.9701	4.93566
0.9501	4.92159
0.9301	4.90431
0.9101	4.89175
0.8901	4.87805
0.8701	4.85684
0.8501	4.83842
0.8301	4.82457
0.8101	4.80838
0.7901	4.79753
0.7701	4.77278
0.7501	4.75056
0.7301	4.7351
0.7101	4.7126
0.6901	4.69114
0.6701	4.66681
0.6501	4.65622
0.6301	4.63151
0.6101	4.5903
0.5901	4.58157
0.5701	4.56526
0.5501	4.53884
0.5301	4.51197
0.5101	4.48082
0.4901	4.4652
0.4701	4.45246
0.4501	4.41078
0.4301	4.40665
0.4101	4.37153
0.3901	4.33621
0.3701	4.33483
0.3501	4.29253
0.3301	4.266
0.3101	4.22596
0.2901	4.20901
0.2701	4.17898
0.2501	4.17008
0.2301	4.13632
0.2101	4.11727
0.1901	4.07941
0.1701	4.0705
0.1501	4.05881
0.1301	4.03418
0.1101	4.02938
0.0901	3.98537
0.0701	3.95874
0.0501	3.95061
0.0301	3.91678
0.0101	3.90714
