# Supplementary material for: Hydrogenated Cs2AgBiBr6 for significantly improved efficiency of lead-free inorganic double perovskite solar cell
Source: Nat Commun. 2022 Jun 13;13:3397. doi: 10.1038/s41467-022-31016-w (PMC9192601; doi:10.1038/s41467-022-31016-w)
Supplement: Supplementary file 4 — Source data [file 41467_2022_31016_MOESM4_ESM.zip › Supplementary Fig.8.xlsx]

## Sheet: Supplementary Fig.8a
Time (s)	Current density (mA/cm2)	PCE (%)
0	0.00323	0.00227
0.30202	0.00289	0.00202
0.61604	0.60492	0.42424
0.93405	0.62294	0.43688
1.25407	0.64483	0.45224
1.57009	0.6625	0.46463
1.88811	0.67637	0.47436
2.20613	0.6874	0.48209
2.57415	0.6967	0.48861
2.94017	0.70456	0.49412
3.26019	0.71132	0.49887
3.61421	0.71709	0.50291
3.93023	0.72234	0.5066
4.24624	0.72719	0.50999
4.56426	0.73168	0.51314
4.88228	0.73566	0.51594
5.1983	0.73914	0.51838
5.51632	0.7423	0.5206
5.83033	0.74513	0.52258
6.14835	0.74755	0.52427
6.46637	0.75001	0.526
6.80239	0.75244	0.5277
7.12041	0.75478	0.52935
7.43643	0.75641	0.53049
7.75244	0.75813	0.53169
8.06846	0.75986	0.5329
8.39248	0.76143	0.53401
8.7085	0.76242	0.5347
9.02652	0.76373	0.53562
9.34453	0.76481	0.53638
9.66055	0.76602	0.53723
9.98657	0.76703	0.53794
10.3026	0.76767	0.53839
10.6166	0.76873	0.53913
10.9346	0.76959	0.53973
11.2506	0.77024	0.54019
11.5827	0.77108	0.54078
11.8987	0.77164	0.54117
12.2147	0.77226	0.5416
12.5307	0.77277	0.54196
12.8487	0.77322	0.54228
13.1647	0.77373	0.54263
13.4808	0.77449	0.54317
13.7948	0.77478	0.54337
14.1108	0.77548	0.54386
14.4448	0.77563	0.54397
14.7608	0.77618	0.54435
15.0889	0.77635	0.54447
15.4189	0.77688	0.54484
15.7509	0.77718	0.54506
16.0669	0.77759	0.54534
16.3889	0.77799	0.54562
16.731	0.77838	0.5459
17.047	0.7783	0.54584
17.363	0.77842	0.54593
17.681	0.77859	0.54604
17.997	0.7789	0.54626
18.3131	0.77911	0.54641
18.6291	0.77951	0.54669
18.9451	0.77982	0.5469
19.2591	0.77982	0.54691
19.5851	0.77982	0.54691
19.9011	0.77975	0.54686
20.2172	0.77999	0.54702
20.5332	0.78004	0.54706
20.8492	0.78029	0.54724
21.1652	0.78061	0.54746
21.4812	0.78059	0.54745
21.7993	0.78081	0.5476
22.1133	0.78069	0.54752
22.4313	0.78088	0.54765
22.7473	0.78093	0.54768
23.0613	0.78104	0.54776
23.3773	0.78132	0.54796
23.6954	0.78155	0.54812
24.0114	0.78176	0.54827
24.3274	0.78197	0.54842
24.6434	0.78196	0.54841
24.9594	0.78204	0.54846
25.2915	0.78261	0.54886
25.5955	0.78265	0.54889
25.9115	0.78309	0.5492
26.2295	0.78306	0.54918
26.5435	0.78298	0.54913
26.8615	0.78289	0.54906
27.1836	0.78314	0.54923
27.5016	0.78317	0.54926
27.8296	0.78348	0.54947
28.1616	0.78363	0.54958
28.4936	0.78343	0.54944
28.8357	0.78355	0.54952
29.1517	0.7833	0.54935
29.4837	0.78352	0.5495
29.8137	0.78382	0.54971
30.1437	0.78398	0.54983
30.4797	0.78406	0.54988
30.7938	0.78421	0.54999
31.1098	0.78423	0.55
31.4378	0.78402	0.54985
31.7538	0.78416	0.54995
32.0698	0.78405	0.54988
32.4079	0.78431	0.55006
32.7219	0.78474	0.55036
33.0419	0.78453	0.55021
33.3719	0.78477	0.55038
33.7019	0.78507	0.55059
34.0339	0.78524	0.55071
34.366	0.78527	0.55073
34.696	0.7853	0.55075
35.014	0.78566	0.551
35.33	0.78568	0.55101
35.646	0.78564	0.55099
35.9621	0.78553	0.55091
36.2801	0.78538	0.5508
36.5961	0.78545	0.55085
36.9121	0.78539	0.55081
37.2281	0.78557	0.55094
37.5442	0.78563	0.55098
37.8582	0.78547	0.55087
38.1742	0.78531	0.55076
38.4922	0.78529	0.55074
38.8082	0.78547	0.55087
39.1242	0.7856	0.55096
39.4403	0.7856	0.55096
39.7563	0.78555	0.55093
40.0803	0.78589	0.55116
40.3963	0.78567	0.55101
40.7143	0.78521	0.55069
41.0303	0.78543	0.55084
41.3464	0.78519	0.55067
41.6624	0.78586	0.55114
42.0004	0.7858	0.5511
42.3144	0.78606	0.55129
42.6284	0.78564	0.55099
42.9465	0.78577	0.55108
43.2625	0.78591	0.55117
43.5885	0.78577	0.55108
43.9065	0.78594	0.5512
44.2225	0.78581	0.55111
44.5545	0.78592	0.55119
44.8786	0.7856	0.55096
45.1946	0.78554	0.55091
45.5126	0.78544	0.55085
45.8286	0.78552	0.55091
46.1446	0.78554	0.55092
46.4607	0.7858	0.5511
46.7847	0.78534	0.55078
47.1007	0.78523	0.5507
47.4167	0.78497	0.55052
47.7347	0.78498	0.55053
48.0508	0.78527	0.55073
48.3668	0.78561	0.55097
48.6828	0.78572	0.55104
48.9988	0.78557	0.55094
49.3148	0.78542	0.55084
49.6308	0.78534	0.55078
49.9469	0.78502	0.55055
50.2629	0.785	0.55054
50.5789	0.78514	0.55064
50.8949	0.78507	0.55059
51.2109	0.78536	0.55079
51.5269	0.78507	0.55059
51.843	0.78514	0.55064
52.159	0.78528	0.55074
52.479	0.78535	0.55079
52.797	0.78576	0.55108
53.113	0.7859	0.55117
53.4311	0.7857	0.55103
53.7471	0.7855	0.55089
54.0651	0.78509	0.5506
54.3891	0.78511	0.55062
54.7051	0.78509	0.5506
55.0211	0.78527	0.55073
55.3372	0.78543	0.55084
55.6512	0.78506	0.55058
55.9652	0.78519	0.55067
56.2832	0.78487	0.55045
56.5992	0.78496	0.55051
56.9313	0.78486	0.55044
57.2633	0.78501	0.55055
57.5953	0.78523	0.5507
57.9113	0.78516	0.55065
58.2273	0.78492	0.55049
58.5433	0.78511	0.55062
58.8594	0.78503	0.55056
59.1994	0.78491	0.55048
59.5134	0.78505	0.55058
59.8294	0.78519	0.55067
60.1454	0.78527	0.55073
60.4615	0.78512	0.55063
60.7975	0.78531	0.55076
61.1135	0.78492	0.55049
61.4295	0.785	0.55054
61.7475	0.78503	0.55056
62.0615	0.78539	0.55081
62.3856	0.78521	0.55068
62.7036	0.78504	0.55057
63.0196	0.78501	0.55055
63.3336	0.78489	0.55046
63.6496	0.78468	0.55031
63.9657	0.78486	0.55044
64.2837	0.7848	0.5504
64.5997	0.78485	0.55043
64.9177	0.78479	0.55039
65.2317	0.78467	0.55031
65.5477	0.78458	0.55025
65.8778	0.78449	0.55018
66.2098	0.78477	0.55037
66.5258	0.78485	0.55044
66.8398	0.78502	0.55055
67.1578	0.78485	0.55044
67.4739	0.78456	0.55023
67.7899	0.78426	0.55002
68.1059	0.78451	0.55019
68.4219	0.78474	0.55036
68.7379	0.78483	0.55042
69.0679	0.78488	0.55045
69.382	0.78477	0.55038
69.698	0.78468	0.55031
70.03	0.78446	0.55016
70.344	0.78457	0.55024
70.66	0.78476	0.55037
70.9761	0.78481	0.55041
71.2921	0.78452	0.5502
71.6081	0.78445	0.55015
71.9241	0.7843	0.55005
72.2701	0.78441	0.55012
72.5901	0.78419	0.54997
72.9222	0.78429	0.55004
73.2382	0.78456	0.55023
73.5702	0.78459	0.55025
73.8882	0.78438	0.55011
74.2042	0.78426	0.55002
74.5203	0.78407	0.54989
74.8363	0.78422	0.54999
75.1543	0.78434	0.55008
75.4703	0.78429	0.55004
75.7883	0.78433	0.55007
76.1043	0.78431	0.55006
76.4204	0.78422	0.54999
76.7364	0.78391	0.54977
77.0524	0.78413	0.54993
77.3684	0.78408	0.5499
77.6844	0.78457	0.55024
78.0025	0.78425	0.55002
78.3185	0.78432	0.55007
78.6345	0.78427	0.55003
78.9505	0.78422	0.54999
79.2645	0.78393	0.54979
79.5885	0.78397	0.54982
79.9046	0.78425	0.55002
80.2206	0.78415	0.54994
80.5366	0.78408	0.54989
80.8506	0.78386	0.54974
81.1666	0.78362	0.54957
81.4987	0.78337	0.5494
81.8147	0.78352	0.5495
82.1307	0.78327	0.54932
82.4467	0.78336	0.54939
82.7647	0.78334	0.54938
83.0787	0.78336	0.54939
83.3948	0.78321	0.54928
83.7128	0.78298	0.54912
84.0288	0.78307	0.54918
84.3428	0.78325	0.54931
84.6608	0.78358	0.54955
84.9769	0.78347	0.54946
85.2929	0.78338	0.5494
85.6089	0.78308	0.5492
85.9249	0.78319	0.54927
86.2409	0.78314	0.54923
86.557	0.7833	0.54935
86.891	0.78351	0.54949
87.193	0.78337	0.5494
87.511	0.78334	0.54938
87.827	0.78327	0.54933
88.143	0.78324	0.5493
88.4591	0.78319	0.54927
88.7871	0.78319	0.54927
89.1011	0.78335	0.54938
89.4171	0.78335	0.54938
89.7331	0.78315	0.54924
90.0491	0.78296	0.54911
90.3672	0.78265	0.54889
90.6832	0.78267	0.54891
91.0012	0.78233	0.54867
91.3172	0.78235	0.54868
91.6332	0.78256	0.54883
91.9493	0.7827	0.54893
92.2653	0.78277	0.54898
92.5813	0.7823	0.54865
92.8953	0.78228	0.54863
93.2113	0.78225	0.54861
93.5273	0.78188	0.54835
93.8454	0.7821	0.5485
94.1614	0.78195	0.5484
94.4774	0.78218	0.54856
94.7954	0.7822	0.54858
95.1134	0.78201	0.54844
95.4315	0.78197	0.54842
95.7475	0.78176	0.54827
96.0635	0.7817	0.54823
96.3875	0.78201	0.54844
96.7055	0.78192	0.54838
97.0375	0.78194	0.54839
97.3536	0.78165	0.54819
97.6816	0.78136	0.54799
97.9956	0.78146	0.54806
98.3116	0.78139	0.54801
98.6276	0.78129	0.54793
98.9437	0.7815	0.54808
99.2577	0.78122	0.54789
99.5757	0.78114	0.54783
99.9077	0.78077	0.54758
100.224	0.78078	0.54758
100.542	0.78078	0.54758
100.858	0.78112	0.54782
101.174	0.78111	0.54781
101.49	0.78108	0.54779
101.804	0.78085	0.54763
102.12	0.78071	0.54753
102.438	0.78055	0.54742
102.754	0.78074	0.54755
103.07	0.78123	0.5479
103.388	0.78097	0.54772
103.704	0.78087	0.54765
104.02	0.7806	0.54745
104.336	0.78046	0.54735
104.652	0.78037	0.54729
104.968	0.78063	0.54747
105.284	0.78086	0.54763
105.6	0.78075	0.54756
105.916	0.7809	0.54766
106.232	0.78074	0.54755
106.548	0.78031	0.54725
106.864	0.78036	0.54729
107.188	0.78056	0.54743
107.506	0.78059	0.54744
107.822	0.78045	0.54735
108.138	0.7805	0.54738
108.454	0.77997	0.54701
108.77	0.78013	0.54712
109.086	0.77996	0.54701
109.402	0.78001	0.54704
109.718	0.77996	0.547
110.034	0.77974	0.54685
110.352	0.78022	0.54719
110.684	0.77975	0.54686
111	0.77939	0.5466
111.316	0.77953	0.5467
111.632	0.77936	0.54659
111.948	0.77977	0.54687
112.266	0.77938	0.5466
112.582	0.77975	0.54686
112.898	0.77953	0.5467
113.216	0.77944	0.54664
113.534	0.77936	0.54659
113.851	0.7794	0.54661
114.167	0.77955	0.54672
114.485	0.77981	0.5469
114.801	0.77938	0.5466
115.117	0.77926	0.54651
115.437	0.77927	0.54652
115.821	0.77892	0.54627
116.215	0.77933	0.54656
116.545	0.77923	0.54649
117.093	0.77934	0.54657
117.407	0.7792	0.54647
117.721	0.77907	0.54638
118.037	0.7787	0.54612
118.353	0.7787	0.54612
118.669	0.77874	0.54615
118.985	0.77912	0.54642
119.301	0.77905	0.54637
119.617	0.77893	0.54628
119.933	0.77874	0.54615
120.247	0.77838	0.5459
120.565	0.77847	0.54596
120.881	0.77827	0.54582
121.197	0.77843	0.54593
121.513	0.7783	0.54584
121.829	0.77853	0.54601
122.147	0.77815	0.54573
122.463	0.77797	0.54561
122.789	0.7778	0.54549
123.121	0.77815	0.54574
123.437	0.7782	0.54577
123.753	0.77827	0.54582
124.067	0.7779	0.54556
124.391	0.77809	0.5457
124.707	0.77755	0.54531
125.021	0.77757	0.54533
125.335	0.7774	0.54521
125.651	0.77755	0.54531
125.967	0.77773	0.54544
126.283	0.77755	0.54532
126.599	0.77759	0.54534
126.917	0.77735	0.54517
127.233	0.77741	0.54522
127.549	0.77727	0.54512
127.865	0.77743	0.54523
128.179	0.77746	0.54525
128.495	0.77752	0.54529
128.811	0.77746	0.54525
129.129	0.77708	0.54499
129.445	0.77697	0.54491
129.761	0.77679	0.54478
130.093	0.77686	0.54483
130.409	0.77728	0.54512
130.725	0.77715	0.54503
131.043	0.77708	0.54498
131.36	0.77682	0.5448
131.69	0.77668	0.54471
131.992	0.77651	0.54459
132.308	0.77663	0.54467
132.624	0.77695	0.54489
132.94	0.77671	0.54472
133.256	0.77662	0.54466
133.574	0.7764	0.54451
133.892	0.77609	0.54429
134.208	0.77582	0.5441
134.528	0.77582	0.5441
134.844	0.77598	0.54421
135.162	0.77611	0.54431
135.478	0.776	0.54423
135.794	0.77585	0.54412
136.11	0.77604	0.54425
136.426	0.77591	0.54417
136.742	0.77584	0.54412
137.062	0.77618	0.54436
137.378	0.77653	0.5446
137.696	0.77637	0.54449
138.014	0.77654	0.5446
138.332	0.7763	0.54444
138.648	0.77628	0.54442
138.964	0.77612	0.54431
139.28	0.7763	0.54444
139.596	0.77618	0.54436
139.914	0.7761	0.54429
140.23	0.77575	0.54405
140.548	0.77539	0.5438
140.866	0.7757	0.54402
141.19	0.77548	0.54386
141.508	0.77572	0.54403
141.824	0.77529	0.54373
142.14	0.77545	0.54384
142.456	0.77522	0.54368
142.772	0.77489	0.54345
143.088	0.77454	0.5432
143.406	0.77493	0.54348
143.724	0.77526	0.54371
144.04	0.77511	0.5436
144.356	0.77512	0.54361
144.674	0.7748	0.54338
144.99	0.77457	0.54322
145.308	0.77447	0.54315
145.626	0.77473	0.54333
145.942	0.77496	0.5435
146.262	0.77462	0.54326
146.578	0.77458	0.54323
146.896	0.77461	0.54325
147.212	0.77445	0.54314
147.53	0.77461	0.54326
147.846	0.77458	0.54323
148.162	0.77466	0.54329
148.478	0.77472	0.54333
148.797	0.77476	0.54336
149.113	0.7745	0.54318
149.429	0.77471	0.54332
149.761	0.77424	0.543
150.095	0.77437	0.54309
150.429	0.77457	0.54322
150.747	0.77432	0.54305
151.063	0.77432	0.54305
151.383	0.77424	0.54299
151.699	0.77397	0.5428
152.017	0.77379	0.54268
152.335	0.77362	0.54256
152.653	0.77393	0.54278
152.969	0.77388	0.54274
153.287	0.77375	0.54265
153.603	0.77387	0.54273
153.921	0.77364	0.54257
154.239	0.77342	0.54242
154.557	0.77355	0.54251
154.889	0.77372	0.54263
155.191	0.77373	0.54264
155.509	0.77357	0.54252
155.823	0.7738	0.54268
156.141	0.77357	0.54252
156.461	0.77362	0.54256
156.787	0.77365	0.54258
157.103	0.77393	0.54278
157.421	0.77365	0.54258
157.737	0.77362	0.54256
158.081	0.77348	0.54246
158.395	0.77332	0.54235
158.711	0.77323	0.54229
159.029	0.77321	0.54227
159.347	0.77339	0.5424
159.663	0.77308	0.54218
159.989	0.77325	0.5423
160.307	0.77264	0.54187
160.623	0.77273	0.54193
160.941	0.77269	0.54191
161.257	0.77275	0.54195
161.573	0.77296	0.54209
161.891	0.77268	0.5419
162.225	0.77248	0.54176
162.559	0.77251	0.54178
162.877	0.77204	0.54145
163.195	0.77193	0.54137
163.511	0.77218	0.54155
163.827	0.77236	0.54168
164.143	0.77232	0.54165
164.461	0.77202	0.54144
164.785	0.77182	0.5413
165.103	0.7715	0.54107
165.421	0.77145	0.54103
165.737	0.77129	0.54093
166.055	0.77154	0.5411
166.372	0.77153	0.54109
166.688	0.77148	0.54106
167.006	0.77144	0.54103
167.322	0.77124	0.54089
167.64	0.77133	0.54095
167.958	0.77098	0.5407
168.274	0.77138	0.54099
168.59	0.77145	0.54104
168.91	0.77128	0.54092
169.226	0.77107	0.54077
169.544	0.77076	0.54055
169.86	0.77087	0.54063
170.178	0.77068	0.54049
170.494	0.7711	0.54079
170.81	0.77123	0.54089
171.126	0.77139	0.54099
171.444	0.77104	0.54075
171.76	0.77084	0.54061
172.092	0.77098	0.54071
172.408	0.77093	0.54067
172.726	0.77116	0.54083
173.042	0.77118	0.54085
173.36	0.77117	0.54084
173.676	0.771	0.54072
173.992	0.77077	0.54056
174.31	0.77067	0.54049
174.626	0.77057	0.54042
174.944	0.7703	0.54023
175.262	0.77081	0.54059
175.59	0.77064	0.54047
175.906	0.77069	0.54051
176.222	0.77025	0.5402
176.538	0.7702	0.54016
176.858	0.76997	0.54
177.174	0.76972	0.53982
177.492	0.76968	0.5398
177.808	0.7703	0.54023
178.142	0.77007	0.54007
178.476	0.76968	0.5398
178.792	0.76951	0.53968
179.112	0.76952	0.53968
179.43	0.76914	0.53942
179.748	0.76952	0.53968
180.064	0.76963	0.53976
180.388	0.76928	0.53952
180.706	0.76923	0.53948
181.022	0.76901	0.53933
181.34	0.76898	0.53931
181.658	0.76872	0.53912
181.978	0.76889	0.53924
182.294	0.76901	0.53933
182.612	0.76879	0.53917
182.946	0.76876	0.53915
183.284	0.76845	0.53893
183.619	0.76847	0.53895
183.955	0.7683	0.53882
184.289	0.76854	0.539
184.607	0.76861	0.53904
184.923	0.76856	0.53901
185.241	0.7686	0.53904
185.557	0.76841	0.53891
185.875	0.76802	0.53863
186.195	0.76826	0.5388
186.515	0.76816	0.53873
186.831	0.76852	0.53898
187.151	0.76861	0.53905
187.467	0.76843	0.53892
187.783	0.76801	0.53863
188.101	0.7679	0.53855
188.421	0.76781	0.53848
188.739	0.76768	0.53839
189.057	0.76777	0.53846
189.377	0.76783	0.5385
189.697	0.76762	0.53835
190.015	0.76754	0.53829
190.333	0.76715	0.53802
190.651	0.76737	0.53817
190.967	0.76718	0.53804
191.285	0.76741	0.5382
191.603	0.76735	0.53816
191.919	0.76734	0.53815
192.237	0.76727	0.5381
192.555	0.76708	0.53797
192.881	0.76694	0.53787
193.199	0.76695	0.53788
193.515	0.76737	0.53818
193.831	0.76757	0.53832
194.149	0.76744	0.53822
194.465	0.76729	0.53812
194.793	0.767	0.53792
195.109	0.76679	0.53777
195.427	0.76669	0.5377
195.743	0.76706	0.53795
196.061	0.76661	0.53764
196.389	0.76635	0.53746
196.707	0.7666	0.53764
197.027	0.76633	0.53744
197.345	0.76631	0.53743
197.661	0.76639	0.53749
198.005	0.76642	0.53751
198.321	0.76631	0.53743
198.639	0.76642	0.53751
198.955	0.76624	0.53738
199.293	0.76606	0.53726
199.599	0.76599	0.53721
199.917	0.76589	0.53714
200.233	0.76599	0.53721
200.549	0.766	0.53722
200.867	0.76588	0.53713
201.198	0.76586	0.53712
201.516	0.76572	0.53702
201.834	0.7658	0.53707
202.15	0.76556	0.5369
202.466	0.76597	0.53719
202.792	0.76597	0.53719
203.11	0.76555	0.5369
203.428	0.76569	0.53699
203.744	0.76563	0.53696
204.06	0.76551	0.53687
204.388	0.76545	0.53683
204.706	0.76571	0.53701
205.024	0.76553	0.53689
205.344	0.76529	0.53672
205.662	0.76517	0.53663
205.99	0.76515	0.53662
206.306	0.76506	0.53655
206.622	0.76499	0.53651
206.94	0.76521	0.53666
207.256	0.76515	0.53662
207.574	0.76517	0.53663
207.892	0.76504	0.53654
208.208	0.76486	0.53641
208.526	0.76461	0.53624
208.846	0.76459	0.53623
209.182	0.76483	0.53639
209.5	0.76476	0.53634
209.82	0.76448	0.53615
210.136	0.76463	0.53625
210.456	0.76439	0.53608
210.772	0.76419	0.53594
211.092	0.76435	0.53606
211.41	0.76465	0.53627
211.728	0.76447	0.53614
212.048	0.76459	0.53623
212.366	0.76426	0.536
212.684	0.76418	0.53594
213.002	0.76393	0.53576
213.32	0.76389	0.53574
213.656	0.76419	0.53595
214.006	0.76422	0.53596
214.344	0.76418	0.53594
214.68	0.7638	0.53567
214.998	0.76386	0.53571
215.316	0.76381	0.53568
215.632	0.76369	0.5356
215.948	0.76379	0.53566
216.264	0.7634	0.53539
216.582	0.76341	0.5354
216.902	0.76331	0.53533
217.222	0.76323	0.53527
217.54	0.76324	0.53528
217.856	0.76314	0.53521
218.174	0.76351	0.53547
218.493	0.76345	0.53543
218.811	0.76338	0.53538
219.127	0.76307	0.53516
219.445	0.76324	0.53528
219.779	0.76333	0.53534
220.117	0.76353	0.53548
220.451	0.76356	0.5355
220.767	0.76354	0.53549
221.103	0.76328	0.53531
221.439	0.76298	0.5351
221.759	0.76265	0.53487
222.079	0.76251	0.53477
222.395	0.76254	0.53478
222.711	0.76276	0.53494
223.031	0.76277	0.53495
223.347	0.76271	0.53491
223.665	0.76251	0.53477
223.991	0.76209	0.53447
224.309	0.76234	0.53465
224.629	0.76221	0.53455
224.949	0.76237	0.53467
225.269	0.7623	0.53462
225.599	0.76218	0.53454
225.915	0.76195	0.53437
226.233	0.76167	0.53418
226.551	0.7616	0.53413
226.869	0.76151	0.53407
227.197	0.76171	0.5342
227.515	0.76176	0.53424
227.833	0.76184	0.5343
228.153	0.76146	0.53403
228.469	0.76151	0.53407
228.797	0.76181	0.53427
229.117	0.76161	0.53414
229.433	0.76153	0.53408
229.749	0.76145	0.53403
230.067	0.76146	0.53403
230.393	0.7614	0.53399
230.713	0.76115	0.53382
231.033	0.76096	0.53368
231.351	0.761	0.53371
231.667	0.76101	0.53371
231.993	0.76088	0.53363
232.311	0.76104	0.53374
232.627	0.76085	0.5336
232.943	0.76063	0.53345
233.263	0.76068	0.53348
233.591	0.76076	0.53354
233.927	0.76075	0.53353
234.263	0.76061	0.53343
234.581	0.76073	0.53352
234.915	0.76058	0.53342
235.233	0.76071	0.53351
235.551	0.7605	0.53336
235.869	0.76079	0.53356
236.188	0.76073	0.53351
236.504	0.76062	0.53344
236.82	0.76054	0.53339
237.138	0.76039	0.53328
237.456	0.7602	0.53315
237.772	0.76039	0.53328
238.088	0.76029	0.53321
238.404	0.76028	0.5332
238.722	0.75998	0.53299
239.04	0.75988	0.53292
239.378	0.75992	0.53295
239.696	0.75959	0.53272
240.014	0.75977	0.53284
240.332	0.75973	0.53282
240.648	0.75969	0.53279
240.966	0.75965	0.53276
241.282	0.7594	0.53258
241.616	0.75979	0.53286
241.932	0.75966	0.53277
242.25	0.75934	0.53255
242.566	0.75967	0.53277
242.882	0.75969	0.53279
243.2	0.75974	0.53282
243.516	0.75952	0.53267
243.834	0.75944	0.53261
244.152	0.75971	0.5328
244.468	0.75952	0.53267
244.796	0.75966	0.53277
245.114	0.75965	0.53276
245.432	0.75956	0.5327
245.748	0.75929	0.53251
246.066	0.75911	0.53238
246.394	0.75891	0.53224
246.71	0.75905	0.53234
247.026	0.7589	0.53224
247.344	0.75894	0.53226
247.662	0.75888	0.53222
247.99	0.75885	0.5322
248.31	0.75887	0.53222
248.626	0.75869	0.53209
248.944	0.75867	0.53207
249.262	0.75856	0.53199
249.59	0.75877	0.53214
249.906	0.7586	0.53202
250.224	0.75866	0.53207
250.54	0.75855	0.53199
250.86	0.7589	0.53224
251.188	0.7587	0.5321
251.504	0.75854	0.53198
251.82	0.75863	0.53205
252.138	0.75869	0.53209
252.456	0.7585	0.53195
252.772	0.75865	0.53206
253.088	0.7587	0.53209
253.406	0.75861	0.53203
253.723	0.75821	0.53175
254.039	0.75799	0.5316
254.355	0.75806	0.53164
254.673	0.75807	0.53165
255.007	0.75809	0.53166
255.341	0.75826	0.53178
255.677	0.75801	0.53161
255.995	0.75777	0.53144
256.329	0.75773	0.53141
256.663	0.75746	0.53123
256.995	0.75776	0.53144
257.331	0.7576	0.53132
257.667	0.75774	0.53142
258.001	0.75764	0.53135
258.335	0.75743	0.5312
258.665	0.75706	0.53095
258.999	0.75699	0.5309
259.333	0.75708	0.53096
259.667	0.75698	0.53089
260.003	0.75705	0.53094
260.337	0.75718	0.53103
260.673	0.75708	0.53096
261.007	0.75667	0.53067
261.341	0.75659	0.53061
261.675	0.75647	0.53053
261.989	0.7565	0.53055
262.307	0.75644	0.53051
262.623	0.7567	0.53069
262.939	0.75639	0.53048
263.259	0.75633	0.53043
263.587	0.75621	0.53035
263.907	0.75619	0.53034
264.223	0.7563	0.53041
264.541	0.75606	0.53024
264.857	0.75613	0.53029
265.173	0.75606	0.53024
265.491	0.75595	0.53017
265.809	0.75575	0.53003
266.129	0.7554	0.52978
266.445	0.75577	0.53004
266.765	0.75557	0.5299
267.081	0.75558	0.52991
267.401	0.75558	0.52991
267.717	0.75574	0.53002
268.033	0.75534	0.52974
268.349	0.75537	0.52976
268.667	0.7554	0.52978
268.983	0.75556	0.5299
269.299	0.75551	0.52986
269.619	0.75532	0.52972
269.939	0.75513	0.52959
270.259	0.75494	0.52946
270.575	0.75509	0.52956
270.895	0.75496	0.52947
271.212	0.75472	0.5293
271.528	0.75471	0.5293
271.846	0.75488	0.52941
272.162	0.75454	0.52917
272.48	0.75466	0.52926
272.796	0.75455	0.52918
273.114	0.7546	0.52922
273.45	0.75451	0.52915
273.766	0.75461	0.52922
274.086	0.75438	0.52906
274.422	0.75412	0.52888
274.74	0.7541	0.52887
275.076	0.75404	0.52883
275.396	0.75444	0.5291
275.714	0.75451	0.52915
276.03	0.75452	0.52916
276.348	0.75421	0.52895
276.666	0.75393	0.52875
277.002	0.75397	0.52878
277.336	0.75414	0.52889
277.67	0.75424	0.52897
277.996	0.75405	0.52883
278.314	0.75393	0.52875
278.63	0.75378	0.52865
278.948	0.75328	0.5283
279.264	0.75343	0.5284
279.592	0.75333	0.52833
279.908	0.75375	0.52862
280.226	0.7536	0.52851
280.544	0.75359	0.52851
280.86	0.75329	0.5283
281.188	0.75303	0.52812
281.504	0.75284	0.52798
281.822	0.75284	0.52799
282.142	0.75297	0.52808
282.458	0.7531	0.52816
282.776	0.75331	0.52832
283.092	0.75273	0.52791
283.41	0.7528	0.52796
283.728	0.75278	0.52794
284.046	0.75265	0.52785
284.364	0.75266	0.52786
284.682	0.7529	0.52802
284.998	0.75274	0.52792
285.336	0.75266	0.52786
285.682	0.75237	0.52766
285.998	0.75216	0.52751
286.314	0.75205	0.52743
286.634	0.75231	0.52761
286.952	0.75237	0.52766
287.27	0.7524	0.52768
287.598	0.75222	0.52755
287.914	0.75202	0.52741
288.23	0.75185	0.52729
288.563	0.75217	0.52751
288.879	0.75195	0.52736
289.195	0.75233	0.52763
289.513	0.75204	0.52742
289.833	0.75175	0.52722
290.149	0.75145	0.52701
290.467	0.75129	0.5269
290.795	0.75118	0.52682
291.113	0.75121	0.52684
291.433	0.75129	0.5269
291.751	0.75189	0.52732
292.067	0.75168	0.52717
292.395	0.75139	0.52697
292.713	0.75126	0.52687
293.031	0.75131	0.52691
293.347	0.75107	0.52674
293.663	0.75151	0.52705
293.991	0.75138	0.52696
294.311	0.75122	0.52685
294.627	0.75113	0.52679
294.945	0.75095	0.52666
295.263	0.75096	0.52667
295.591	0.75078	0.52654
295.909	0.75081	0.52656
296.227	0.75057	0.52639
296.543	0.75055	0.52638
296.861	0.7506	0.52641
297.189	0.75039	0.52626
297.505	0.75053	0.52637
297.821	0.75055	0.52638
298.141	0.7507	0.52649
298.457	0.75067	0.52646
298.785	0.75037	0.52625
299.103	0.75016	0.52611
299.421	0.74997	0.52597
299.737	0.74981	0.52586

## Sheet: Supplementary Fig.8b
Time (s)	Current density (mA/cm2)	PCE (%)
0	0.02169	0.01345
0.38002	0.01861	0.01154
0.69804	0.02202	0.01365
1.10206	1.69682	1.05203
1.54009	4.65618	2.88683
1.97011	4.79659	2.97388
2.36413	4.92702	3.05476
2.70615	5.04431	3.12747
3.02217	5.14816	3.19186
3.36219	5.24396	3.25126
3.70221	5.33237	3.30607
4.06823	5.41528	3.35747
4.40425	5.49281	3.40554
4.72227	5.5624	3.44869
5.03829	5.62838	3.4896
5.35631	5.68762	3.52633
5.67632	5.74379	3.56115
5.99034	5.79372	3.59211
6.30636	5.83802	3.61958
6.62438	5.88117	3.64632
6.9404	5.91929	3.66996
7.28042	5.9538	3.69136
7.69444	5.98583	3.71122
8.01046	6.01625	3.73008
8.32648	6.04341	3.74692
8.64249	6.06929	3.76296
8.96051	6.09624	3.77967
9.27653	6.12035	3.79462
9.59255	6.14111	3.80749
9.90657	6.16186	3.82035
10.2386	6.18118	3.83233
10.5546	6.19946	3.84367
10.8966	6.21567	3.85371
11.2426	6.23086	3.86313
11.5747	6.24543	3.87217
11.8907	6.25836	3.88018
12.2067	6.27164	3.88841
12.5227	6.28212	3.89492
12.8387	6.29227	3.90121
13.1547	6.30251	3.90755
13.4688	6.31367	3.91448
13.7868	6.32231	3.91983
14.1028	6.33183	3.92574
14.4208	6.34001	3.9308
14.7368	6.34661	3.9349
15.0509	6.3538	3.93936
15.3689	6.36024	3.94335
15.6849	6.36652	3.94724
16.0009	6.37207	3.95068
16.3169	6.37808	3.95441
16.633	6.38386	3.95799
16.949	6.39121	3.96255
17.265	6.39586	3.96544
17.589	6.40259	3.9696
17.905	6.40761	3.97272
18.223	6.41337	3.97629
18.5411	6.41824	3.97931
18.8571	6.42183	3.98153
19.1871	6.42621	3.98425
19.5031	6.43025	3.98676
19.8191	6.43499	3.98969
20.1351	6.43886	3.99209
20.4512	6.44231	3.99423
20.7692	6.44817	3.99787
21.0852	6.45041	3.99925
21.4032	6.45227	4.00041
21.7192	6.45539	4.00234
22.0353	6.4585	4.00427
22.3513	6.46044	4.00547
22.6673	6.46301	4.00706
22.9833	6.46588	4.00885
23.2993	6.46934	4.01099
23.6153	6.47092	4.01197
23.9314	6.47306	4.0133
24.2474	6.47677	4.01559
24.5634	6.48091	4.01816
24.8814	6.48194	4.0188
25.1974	6.48559	4.02107
25.5135	6.4888	4.02306
25.8275	6.49006	4.02384
26.1415	6.49404	4.0263
26.4575	6.49297	4.02564
26.7735	6.49841	4.02902
27.0916	6.50145	4.0309
27.4056	6.50359	4.03223
27.7216	6.50571	4.03354
28.0536	6.50826	4.03512
28.3696	6.50941	4.03583
28.6856	6.51085	4.03673
29.0017	6.51297	4.03804
29.3197	6.51377	4.03854
29.6357	6.51475	4.03914
29.9517	6.51803	4.04118
30.2677	6.51944	4.04205
30.5837	6.52123	4.04316
30.8998	6.52214	4.04373
31.2138	6.5241	4.04494
31.5438	6.52476	4.04535
31.8618	6.52728	4.04692
32.1778	6.52994	4.04856
32.4939	6.53059	4.04896
32.8099	6.53197	4.04982
33.1259	6.53345	4.05074
33.4419	6.53436	4.0513
33.7619	6.53645	4.0526
34.078	6.53758	4.0533
34.394	6.53947	4.05447
34.712	6.54324	4.05681
35.028	6.54431	4.05747
35.344	6.54669	4.05895
35.66	6.54736	4.05936
35.9841	6.55004	4.06103
36.3001	6.55119	4.06174
36.6181	6.55315	4.06295
36.9341	6.55446	4.06377
37.2501	6.55524	4.06425
37.5662	6.5565	4.06503
37.8842	6.55634	4.06493
38.2002	6.55754	4.06568
38.5162	6.5587	4.06639
38.8482	6.56209	4.0685
39.1802	6.56304	4.06908
39.4963	6.56459	4.07005
39.8283	6.56645	4.0712
40.1443	6.56745	4.07182
40.4623	6.56685	4.07145
40.8023	6.56923	4.07292
41.1343	6.57209	4.0747
41.4844	6.57278	4.07512
41.8164	6.5737	4.07569
42.1464	6.57579	4.07699
42.4784	6.57698	4.07773
42.8244	6.57775	4.07821
43.1445	6.57933	4.07918
43.4605	6.58266	4.08125
43.7765	6.5842	4.0822
44.0925	6.58389	4.08201
44.4085	6.58473	4.08253
44.7266	6.58601	4.08332
45.0426	6.58651	4.08364
45.3606	6.58719	4.08406
45.6786	6.58879	4.08505
45.9946	6.58907	4.08522
46.3107	6.59023	4.08594
46.6267	6.59305	4.08769
46.9447	6.59213	4.08712
47.2607	6.5937	4.08809
47.5847	6.59497	4.08888
47.9027	6.59617	4.08962
48.2208	6.59857	4.09112
48.5388	6.59889	4.09131
48.8828	6.60379	4.09435
49.1988	6.60234	4.09345
49.5148	6.60333	4.09407
49.8329	6.60563	4.09549
50.1489	6.60578	4.09558
50.4649	6.60597	4.0957
50.8029	6.60851	4.09728
51.1209	6.60915	4.09767
51.4369	6.60942	4.09784
51.755	6.61028	4.09837
52.081	6.61209	4.09949
52.395	6.61104	4.09885
52.715	6.61233	4.09965
53.033	6.61292	4.10001
53.3511	6.61531	4.10149
53.6671	6.61557	4.10165
53.9911	6.61686	4.10245
54.3071	6.61801	4.10317
54.6251	6.61836	4.10338
54.9411	6.61836	4.10338
55.2572	6.61917	4.10389
55.5732	6.62045	4.10468
55.8912	6.62036	4.10463
56.2072	6.62246	4.10593
56.5252	6.62412	4.10696
56.8413	6.62615	4.10821
57.1573	6.62683	4.10864
57.4733	6.62876	4.10983
57.7893	6.62804	4.10939
58.1053	6.62905	4.11001
58.4213	6.63051	4.11092
58.7374	6.6324	4.11209
59.0534	6.63205	4.11187
59.3694	6.63311	4.11253
59.6874	6.63468	4.1135
60.0054	6.63656	4.11467
60.3214	6.63638	4.11455
60.6415	6.63803	4.11558
60.9575	6.64028	4.11698
61.2915	6.64029	4.11698
61.5935	6.64047	4.11709
61.9115	6.64134	4.11763
62.2276	6.64126	4.11758
62.5436	6.64112	4.11749
62.8596	6.64276	4.11851
63.1756	6.64344	4.11893
63.4916	6.64373	4.11912
63.8077	6.64678	4.12101
64.1277	6.64794	4.12172
64.4597	6.64994	4.12296
64.7917	6.65087	4.12354
65.1237	6.65079	4.12349
65.4557	6.65388	4.12541
65.7758	6.65429	4.12566
66.1078	6.65367	4.12528
66.4238	6.65358	4.12522
66.7398	6.65518	4.12621
67.0698	6.65812	4.12803
67.3879	6.6569	4.12728
67.7199	6.6585	4.12827
68.0519	6.66032	4.1294
68.3699	6.66184	4.13034
68.7019	6.65853	4.12829
69.0199	6.65937	4.12881
69.336	6.66052	4.12952
69.666	6.66017	4.12931
69.986	6.6637	4.1315
70.302	6.66655	4.13326
70.618	6.66766	4.13395
70.9641	6.66645	4.1332
71.2961	6.66647	4.13321
71.6321	6.66456	4.13202
71.9641	6.66587	4.13284
72.2961	6.66803	4.13418
72.6282	6.67011	4.13547
72.9602	6.6713	4.13621
73.2922	6.67038	4.13564
73.6222	6.6702	4.13553
73.9562	6.67029	4.13558
74.2862	6.67128	4.13619
74.6183	6.67406	4.13792
74.9523	6.67565	4.1389
75.2683	6.67479	4.13837
75.6003	6.67531	4.13869
75.9163	6.67661	4.1395
76.2324	6.67586	4.13903
76.5484	6.67703	4.13976
76.8684	6.67678	4.1396
77.1924	6.67877	4.14084
77.5084	6.68048	4.1419
77.8264	6.6805	4.14191
78.1425	6.68	4.1416
78.4605	6.67984	4.1415
78.7845	6.68069	4.14203
79.1025	6.68068	4.14202
79.4185	6.68439	4.14432
79.7366	6.68528	4.14487
80.0526	6.68484	4.1446
80.3866	6.68471	4.14452
80.7326	6.68397	4.14406
81.0506	6.68268	4.14326
81.3667	6.68308	4.14351
81.6847	6.68504	4.14473
82.0007	6.68633	4.14553
82.3167	6.68427	4.14425
82.6347	6.68536	4.14493
82.9507	6.6845	4.14439
83.2688	6.68615	4.14541
83.5968	6.68757	4.14629
83.9308	6.68862	4.14694
84.2488	6.69109	4.14848
84.5668	6.69071	4.14824
84.8989	6.6907	4.14823
85.2309	6.69186	4.14895
85.5469	6.69152	4.14874
85.8629	6.68994	4.14776
86.1809	6.69091	4.14836
86.4989	6.6939	4.15022
86.815	6.694	4.15028
87.131	6.69639	4.15176
87.447	6.69606	4.15156
87.763	6.69519	4.15102
88.081	6.69524	4.15105
88.3991	6.69572	4.15135
88.7171	6.69644	4.15179
89.0351	6.69558	4.15126
89.3531	6.69702	4.15215
89.6691	6.70304	4.15589
89.9951	6.70089	4.15455
90.3092	6.70133	4.15483
90.6272	6.70037	4.15423
90.9472	6.70395	4.15645
91.2652	6.70239	4.15548
91.5932	6.70222	4.15537
91.9113	6.70313	4.15594
92.2313	6.70302	4.15587
92.5513	6.70214	4.15533
92.8693	6.70317	4.15596
93.1953	6.70572	4.15755
93.5113	6.70714	4.15842
93.8294	6.70834	4.15917
94.1454	6.70701	4.15835
94.4654	6.70488	4.15703
94.7934	6.70523	4.15724
95.1094	6.70707	4.15839
95.4295	6.70658	4.15808
95.7455	6.70767	4.15876
96.0635	6.70842	4.15922
96.3915	6.70885	4.15948
96.7115	6.70841	4.15921
97.0276	6.70782	4.15885
97.3476	6.71526	4.16346
97.6636	6.71575	4.16376
97.9896	6.71435	4.1629
98.3076	6.71507	4.16335
98.6236	6.71643	4.16419
98.9397	6.71712	4.16461
99.2577	6.71738	4.16478
99.5737	6.71944	4.16605
99.8897	6.71873	4.16561
100.21	6.71844	4.16543
100.526	6.71808	4.16521
100.842	6.71874	4.16562
101.16	6.72057	4.16676
101.478	6.72072	4.16685
101.794	6.72213	4.16772
102.11	6.72286	4.16817
102.428	6.72243	4.16791
102.746	6.7224	4.16789
103.064	6.72117	4.16712
103.38	6.72253	4.16797
103.698	6.72182	4.16753
104.018	6.72247	4.16793
104.334	6.72438	4.16912
104.652	6.7245	4.16919
104.968	6.72492	4.16945
105.286	6.72556	4.16985
105.602	6.72535	4.16971
105.92	6.72355	4.1686
106.24	6.72486	4.16941
106.558	6.72705	4.17077
106.878	6.72676	4.17059
107.208	6.72711	4.17081
107.524	6.72434	4.16909
107.84	6.7249	4.16944
108.156	6.72563	4.16989
108.482	6.72627	4.17029
108.798	6.72767	4.17115
109.114	6.72796	4.17134
109.434	6.73053	4.17293
109.766	6.72933	4.17218
110.082	6.72848	4.17166
110.4	6.72931	4.17217
110.718	6.73039	4.17284
111.036	6.7311	4.17328
111.352	6.73216	4.17394
111.68	6.7344	4.17533
111.996	6.73319	4.17458
112.316	6.73454	4.17541
112.634	6.73449	4.17538
112.95	6.73493	4.17566
113.268	6.73485	4.17561
113.594	6.73657	4.17667
113.911	6.73545	4.17598
114.229	6.73487	4.17562
114.547	6.73582	4.17621
114.863	6.73563	4.17609
115.191	6.73673	4.17677
115.507	6.73836	4.17778
115.823	6.73778	4.17742
116.141	6.73799	4.17755
116.459	6.7383	4.17775
116.787	6.73764	4.17734
117.103	6.73918	4.17829
117.421	6.73624	4.17647
117.741	6.73635	4.17654
118.061	6.73693	4.1769
118.387	6.73873	4.17801
118.705	6.73929	4.17836
119.023	6.73763	4.17733
119.339	6.73942	4.17844
119.655	6.74017	4.17891
119.973	6.74074	4.17926
120.291	6.74158	4.17978
120.611	6.74187	4.17996
120.931	6.74082	4.17931
121.251	6.73985	4.1787
121.567	6.73973	4.17863
121.887	6.74073	4.17925
122.205	6.74074	4.17926
122.521	6.74156	4.17977
122.837	6.74171	4.17986
123.155	6.7426	4.18041
123.471	6.74289	4.18059
123.789	6.74184	4.17994
124.107	6.74151	4.17974
124.425	6.74102	4.17943
124.743	6.7416	4.17979
125.061	6.74175	4.17988
125.377	6.74071	4.17924
125.693	6.74287	4.18058
126.011	6.74311	4.18073
126.341	6.74407	4.18132
126.657	6.74326	4.18082
126.973	6.74413	4.18136
127.289	6.74526	4.18206
127.605	6.74565	4.18231
127.921	6.7457	4.18234
128.239	6.74563	4.18229
128.557	6.74442	4.18154
128.889	6.74432	4.18148
129.191	6.7462	4.18264
129.511	6.74651	4.18284
129.831	6.74876	4.18423
130.151	6.74922	4.18452
130.481	6.74757	4.18349
130.795	6.74876	4.18423
131.113	6.74945	4.18466
131.432	6.75002	4.18501
131.75	6.75027	4.18517
132.07	6.75018	4.18511
132.396	6.75095	4.18559
132.716	6.74924	4.18453
133.044	6.74817	4.18387
133.36	6.7491	4.18444
133.694	6.75007	4.18504
133.996	6.74943	4.18465
134.314	6.75271	4.18668
134.628	6.75166	4.18603
134.938	6.75171	4.18606
135.254	6.74941	4.18463
135.57	6.7501	4.18506
135.888	6.75052	4.18533
136.206	6.75188	4.18617
136.524	6.75343	4.18713
136.84	6.75235	4.18645
137.156	6.7518	4.18611
137.474	6.75038	4.18524
137.79	6.75061	4.18538
138.108	6.75018	4.18511
138.426	6.75202	4.18625
138.746	6.75441	4.18774
139.062	6.75395	4.18745
139.38	6.75266	4.18665
139.714	6.75259	4.1866
140.048	6.75333	4.18707
140.384	6.75214	4.18632
140.732	6.75237	4.18647
141.064	6.75366	4.18727
141.398	6.75388	4.1874
141.734	6.75472	4.18793
142.07	6.75434	4.18769
142.404	6.75342	4.18712
142.736	6.75309	4.18692
143.07	6.75307	4.1869
143.406	6.75508	4.18815
143.86	6.75529	4.18828
144.254	6.75667	4.18914
144.57	6.75703	4.18936
144.904	6.75652	4.18904
145.28	6.75497	4.18808
145.594	6.75447	4.18777
145.912	6.75387	4.1874
146.23	6.75516	4.1882
146.55	6.7556	4.18847
146.866	6.75551	4.18842
147.192	6.75486	4.18801
147.508	6.7559	4.18866
147.826	6.75512	4.18818
148.142	6.75691	4.18928
148.46	6.75711	4.18941
148.787	6.75705	4.18937
149.103	6.75741	4.1896
149.421	6.75544	4.18837
149.739	6.75587	4.18864
150.055	6.75448	4.18778
150.371	6.75513	4.18818
150.687	6.75724	4.18949
151.005	6.75786	4.18987
151.325	6.75855	4.1903
151.643	6.7596	4.19095
151.961	6.75936	4.1908
152.277	6.75755	4.18968
152.593	6.75758	4.1897
152.909	6.75899	4.19057
153.225	6.76038	4.19143
153.543	6.75986	4.19112
153.861	6.7598	4.19108
154.179	6.76108	4.19187
154.495	6.7597	4.19101
154.811	6.75964	4.19098
155.131	6.7632	4.19319
155.447	6.76426	4.19384
155.763	6.76451	4.194
156.079	6.76248	4.19274
156.395	6.76237	4.19267
156.711	6.76033	4.1914
157.037	6.76114	4.19191
157.355	6.76063	4.19159
157.693	6.76365	4.19346
157.997	6.76352	4.19338
158.315	6.76365	4.19346
158.633	6.76348	4.19336
158.953	6.76095	4.19179
159.283	6.76109	4.19188
159.597	6.76176	4.19229
159.915	6.76083	4.19172
160.235	6.76457	4.19403
160.555	6.76335	4.19328
160.889	6.7639	4.19362
161.203	6.7634	4.19331
161.523	6.76243	4.19271
161.841	6.76105	4.19185
162.159	6.76141	4.19208
162.477	6.76382	4.19357
162.797	6.76387	4.1936
163.115	6.76541	4.19456
163.433	6.76397	4.19366
163.753	6.7636	4.19343
164.083	6.76348	4.19336
164.397	6.76176	4.19229
164.717	6.76171	4.19226
165.037	6.76419	4.1938
165.355	6.76316	4.19316
165.693	6.7639	4.19362
165.995	6.76282	4.19295
166.314	6.76227	4.19261
166.636	6.76212	4.19251
166.954	6.76473	4.19413
167.284	6.76619	4.19504
167.598	6.76538	4.19454
167.916	6.76636	4.19515
168.234	6.76366	4.19347
168.552	6.764	4.19368
168.87	6.76329	4.19324
169.198	6.7637	4.19349
169.514	6.76401	4.19368
169.832	6.7657	4.19473
170.15	6.76471	4.19412
170.466	6.76535	4.19452
170.792	6.76444	4.19395
171.11	6.76363	4.19345
171.43	6.76376	4.19353
171.748	6.76533	4.19451
172.066	6.76559	4.19466
172.394	6.76467	4.1941
172.712	6.76423	4.19382
173.032	6.76397	4.19366
173.35	6.76577	4.19478
173.668	6.76458	4.19404
173.996	6.76489	4.19423
174.316	6.76597	4.1949
174.634	6.76698	4.19553
174.952	6.76494	4.19427
175.27	6.76477	4.19416
175.598	6.76404	4.19371
175.918	6.7647	4.19411
176.238	6.76378	4.19354
176.558	6.76395	4.19365
176.878	6.76384	4.19358
177.192	6.76545	4.19458
177.512	6.76494	4.19427
177.83	6.76387	4.1936
178.148	6.76448	4.19398
178.466	6.76512	4.19437
178.796	6.76566	4.19471
179.116	6.76573	4.19476
179.434	6.76526	4.19446
179.754	6.76479	4.19417
180.094	6.76296	4.19303
180.396	6.7639	4.19362
180.716	6.76423	4.19382
181.036	6.76697	4.19552
181.354	6.76753	4.19587
181.68	6.76879	4.19665
181.998	6.76744	4.19581
182.316	6.76527	4.19447
182.634	6.76722	4.19567
182.952	6.76539	4.19454
183.282	6.76739	4.19578
183.599	6.76744	4.19581
183.915	6.76924	4.19693
184.233	6.76752	4.19586
184.551	6.76655	4.19526
184.895	6.7661	4.19498
185.199	6.76769	4.19597
185.527	6.76751	4.19586
185.845	6.76759	4.1959
186.163	6.7671	4.1956
186.479	6.7683	4.19634
186.797	6.76613	4.195
187.115	6.76613	4.195
187.433	6.76813	4.19624
187.751	6.76736	4.19576
188.067	6.76793	4.19612
188.397	6.76827	4.19633
188.715	6.76607	4.19496
189.035	6.76596	4.19489
189.353	6.76874	4.19662
189.683	6.76803	4.19618
190.013	6.76857	4.19652
190.349	6.76878	4.19664
190.667	6.76949	4.19708
191.003	6.76873	4.19661
191.341	6.7676	4.19591
191.679	6.76654	4.19526
192.029	6.76789	4.19609
192.345	6.76781	4.19605
192.681	6.76751	4.19586
193.019	6.76716	4.19564
193.355	6.76546	4.19458
193.691	6.76638	4.19515
194.029	6.76651	4.19523
194.347	6.76765	4.19594
194.685	6.76869	4.19659
195.021	6.76591	4.19487
195.357	6.76605	4.19495
195.693	6.76663	4.19531
196.011	6.76634	4.19513
196.347	6.76527	4.19447
196.683	6.76798	4.19615
197.021	6.76912	4.19685
197.357	6.77039	4.19764
197.707	6.76721	4.19567
198.045	6.76759	4.1959
198.381	6.76817	4.19626
198.717	6.76692	4.19549
199.035	6.76836	4.19638
199.353	6.76853	4.19649
199.681	6.76751	4.19586
199.999	6.7676	4.19591
200.315	6.76774	4.196
200.633	6.76764	4.19594
200.953	6.76856	4.19651
201.284	6.76798	4.19615
201.614	6.76756	4.19589
201.93	6.76867	4.19658
202.248	6.76867	4.19658
202.566	6.76611	4.19499
202.884	6.76671	4.19536
203.204	6.76588	4.19485
203.522	6.76647	4.19521
203.84	6.76801	4.19617
204.158	6.76712	4.19561
204.476	6.76988	4.19733
204.792	6.7696	4.19715
205.11	6.76888	4.19671
205.428	6.76665	4.19532
205.746	6.76789	4.19609
206.06	6.76852	4.19648
206.372	6.76661	4.1953
206.69	6.76643	4.19518
207.022	6.76446	4.19397
207.338	6.76324	4.19321
207.652	6.76525	4.19445
207.97	6.76646	4.1952
208.288	6.76699	4.19554
208.608	6.76483	4.1942
208.926	6.76322	4.1932
209.244	6.76115	4.19191
209.562	6.76095	4.19179
209.88	6.7602	4.19133
210.198	6.76274	4.1929
210.516	6.76273	4.19289
210.834	6.76459	4.19404
211.152	6.7626	4.19281
211.47	6.76156	4.19217
211.788	6.76069	4.19163
212.106	6.76091	4.19176
212.424	6.76062	4.19158
212.744	6.76114	4.19191
213.062	6.76088	4.19175
213.378	6.76233	4.19265
213.696	6.7594	4.19083
214.014	6.76067	4.19161
214.332	6.76127	4.19199
214.66	6.76276	4.19291
214.978	6.75911	4.19065
215.296	6.76081	4.1917
215.628	6.75864	4.19035
215.944	6.75918	4.19069
216.264	6.75832	4.19016
216.582	6.75893	4.19054
216.9	6.76112	4.19189
217.216	6.76334	4.19327
217.532	6.76392	4.19363
217.85	6.76483	4.1942
218.178	6.76367	4.19347
218.496	6.76381	4.19356
218.817	6.76437	4.19391
219.137	6.76496	4.19427
219.455	6.76438	4.19391
219.771	6.76293	4.19302
220.089	6.76314	4.19315
220.407	6.76162	4.19221
220.725	6.76201	4.19244
221.043	6.76095	4.19179
221.363	6.76378	4.19354
221.681	6.76295	4.19303
222.001	6.76233	4.19264
222.319	6.76293	4.19302
222.637	6.7587	4.19039
222.953	6.76057	4.19156
223.283	6.76049	4.1915
223.599	6.76093	4.19178
223.917	6.76155	4.19216
224.247	6.76309	4.19311
224.567	6.76163	4.19221
224.887	6.76235	4.19266
225.205	6.76169	4.19225
225.523	6.76211	4.19251
225.841	6.76384	4.19358
226.167	6.76271	4.19288
226.487	6.76396	4.19365
226.805	6.76324	4.19321
227.123	6.76309	4.19312
227.441	6.7642	4.1938
227.759	6.76445	4.19396
228.077	6.76398	4.19367
228.405	6.76517	4.19441
228.723	6.7624	4.19269
229.041	6.76049	4.1915
229.361	6.75944	4.19086
229.679	6.7621	4.1925
229.997	6.7608	4.19169
230.327	6.76148	4.19212
230.647	6.7602	4.19132
230.963	6.76025	4.19136
231.283	6.75954	4.19091
231.601	6.76001	4.19121
231.927	6.75864	4.19036
232.245	6.76206	4.19248
232.573	6.76126	4.19198
232.891	6.76155	4.19216
233.209	6.76065	4.19161
233.527	6.75921	4.19071
233.867	6.75736	4.18956
234.193	6.75788	4.18989
234.529	6.75949	4.19088
234.881	6.75876	4.19043
235.221	6.76067	4.19161
235.559	6.76025	4.19136
235.897	6.75802	4.18997
236.236	6.75898	4.19057
236.556	6.7592	4.1907
236.892	6.75857	4.19031
237.23	6.75857	4.19031
237.568	6.75802	4.18997
237.906	6.75836	4.19019
238.226	6.75839	4.1902
238.544	6.758	4.18996
238.864	6.75752	4.18966
239.192	6.75986	4.19111
239.51	6.75965	4.19098
239.828	6.75832	4.19016
240.156	6.7583	4.19015
240.484	6.75763	4.18973
240.81	6.75843	4.19022
241.148	6.75884	4.19048
241.486	6.7578	4.18984
241.802	6.75881	4.19046
242.14	6.75809	4.19002
242.456	6.75735	4.18956
242.796	6.75748	4.18964
243.134	6.75862	4.19035
243.474	6.7572	4.18946
243.812	6.75865	4.19036
244.148	6.75683	4.18923
244.484	6.75743	4.18961
244.802	6.75508	4.18815
245.12	6.75603	4.18874
245.436	6.75874	4.19042
245.754	6.7571	4.1894
246.084	6.75685	4.18925
246.4	6.75634	4.18893
246.73	6.75565	4.1885
247.048	6.75444	4.18775
247.364	6.7556	4.18847
247.68	6.75521	4.18823
247.996	6.75639	4.18896
248.314	6.75768	4.18976
248.632	6.75535	4.18832
248.95	6.75402	4.18749
249.268	6.75319	4.18698
249.594	6.75257	4.18659
249.912	6.75407	4.18752
250.232	6.75279	4.18673
250.564	6.75239	4.18648
250.88	6.75195	4.18621
251.198	6.75343	4.18713
251.516	6.75273	4.18669
251.832	6.75217	4.18635
252.15	6.75304	4.18689
252.468	6.7538	4.18735
252.796	6.75201	4.18625
253.112	6.75328	4.18703
253.43	6.75169	4.18605
253.749	6.75252	4.18656
254.079	6.75252	4.18656
254.397	6.75399	4.18747
254.715	6.75046	4.18528
255.031	6.75419	4.1876
255.351	6.75286	4.18678
255.667	6.75336	4.18708
255.995	6.75276	4.18671
256.325	6.75464	4.18787
256.643	6.75458	4.18784
256.961	6.75402	4.18749
257.279	6.75383	4.18737
257.597	6.75155	4.18596
257.915	6.75061	4.18538
258.233	6.75168	4.18604
258.551	6.75215	4.18633
258.869	6.75206	4.18628
259.199	6.75013	4.18508
259.519	6.75157	4.18597
259.837	6.74962	4.18476
260.155	6.74998	4.18499
260.489	6.75018	4.18511
260.795	6.75142	4.18588
261.113	6.75104	4.18564
261.431	6.75097	4.1856
261.749	6.7497	4.18482
262.065	6.74974	4.18484
262.395	6.74713	4.18322
262.713	6.749	4.18438
263.041	6.74985	4.1849
263.377	6.75124	4.18577
263.715	6.75119	4.18574
264.051	6.75245	4.18652
264.369	6.75182	4.18613
264.707	6.75183	4.18614
265.027	6.7525	4.18655
265.343	6.75136	4.18584
265.659	6.75087	4.18554
265.987	6.75092	4.18557
266.305	6.74858	4.18412
266.621	6.74989	4.18493
266.941	6.75024	4.18515
267.259	6.7487	4.1842
267.601	6.74826	4.18392
267.917	6.74724	4.18329
268.235	6.74818	4.18387
268.555	6.74689	4.18307
268.881	6.74873	4.18421
269.197	6.7473	4.18332
269.517	6.74839	4.184
269.835	6.74783	4.18365
270.151	6.747	4.18314
270.489	6.74703	4.18316
270.807	6.74628	4.18269
271.136	6.74548	4.1822
271.452	6.7469	4.18308
271.768	6.74771	4.18358
272.088	6.74629	4.1827
272.406	6.74752	4.18346
272.726	6.74712	4.18322
273.044	6.74552	4.18222
273.36	6.74401	4.18129
273.696	6.74451	4.1816
274.016	6.74551	4.18222
274.334	6.7487	4.1842
274.652	6.74537	4.18213
274.972	6.7462	4.18264
275.292	6.74492	4.18185
275.61	6.74727	4.18331
275.926	6.74548	4.1822
276.244	6.74493	4.18186
276.562	6.74353	4.18099
276.878	6.74473	4.18173
277.198	6.74477	4.18176
277.518	6.74359	4.18103
277.836	6.74453	4.18161
278.164	6.74446	4.18157
278.48	6.74396	4.18125
278.798	6.74279	4.18053
279.136	6.7447	4.18171
279.472	6.74298	4.18065
279.808	6.7438	4.18116
280.146	6.74403	4.1813
280.484	6.74349	4.18096
280.832	6.74398	4.18127
281.17	6.74357	4.18102
281.488	6.74158	4.17978
281.806	6.74113	4.1795
282.142	6.7411	4.17948
282.482	6.74151	4.17974
282.802	6.74426	4.18144
283.122	6.74517	4.182
283.442	6.74325	4.18081
283.76	6.74322	4.1808
284.078	6.74134	4.17963
284.398	6.74058	4.17916
284.716	6.74068	4.17922
285.034	6.74159	4.17978
285.352	6.74312	4.18073
285.694	6.74179	4.17991
286	6.74009	4.17886
286.32	6.7386	4.17793
286.638	6.73997	4.17878
286.956	6.74	4.1788
287.286	6.74189	4.17997
287.588	6.73957	4.17853
287.906	6.73999	4.17879
288.226	6.73875	4.17802
288.545	6.7394	4.17843
288.861	6.73684	4.17684
289.191	6.73877	4.17804
289.509	6.74011	4.17887
289.835	6.73837	4.17779
290.155	6.7378	4.17744
290.483	6.73933	4.17839
290.797	6.73758	4.1773
291.125	6.73647	4.17661
291.443	6.73904	4.1782
291.761	6.7394	4.17843
292.089	6.74041	4.17905
292.407	6.73933	4.17838
292.725	6.73878	4.17804
293.045	6.73904	4.17821
293.363	6.73868	4.17798
293.691	6.7385	4.17787
294.011	6.74148	4.17972
294.329	6.73928	4.17835
294.647	6.73871	4.178
294.973	6.73788	4.17748
295.291	6.73686	4.17685
295.609	6.73753	4.17727
295.935	6.73771	4.17738
296.253	6.73932	4.17838
296.571	6.73916	4.17828
296.889	6.73939	4.17842
297.207	6.73865	4.17796
297.525	6.73748	4.17724
297.845	6.73545	4.17598
298.163	6.73677	4.1768
298.481	6.73502	4.17571
298.801	6.73557	4.17605
299.117	6.73532	4.1759
299.435	6.73465	4.17548
299.761	6.73405	4.17511
