# Supplementary material for: Hydrogenated Cs2AgBiBr6 for significantly improved efficiency of lead-free inorganic double perovskite solar cell
Source: Nat Commun. 2022 Jun 13;13:3397. doi: 10.1038/s41467-022-31016-w (PMC9192601; doi:10.1038/s41467-022-31016-w)
Supplement: Supplementary file 4 — Source data [file 41467_2022_31016_MOESM4_ESM.zip › Supplementary Fig.9.xlsx]

## Sheet: Supplementary Fig.9a
Voc (V)
0 s Hydrogenation	600 s Hydrogenation	1200 s Hydrogenation
0.72	0.89	0.89
0.75	0.77	0.78
0.74	0.86	0.87
0.74	0.79	0.85
0.79	0.83	0.9
0.79	0.89	0.91
0.88	0.77	0.83
0.82	0.89	0.9
0.88	0.77	0.91
0.95	0.89	0.92
0.91	0.87	0.83
0.98	0.92	0.87
--	0.83	0.87
	0.74	0.85
	0.88	0.82
	0.85	0.82
	0.82	0.93
		0.91
		0.94
		0.83
		0.82

## Sheet: Supplementary Fig.9b
Jsc (mA/cm2)
0 s Hydrogenation	600 s Hydrogenation	1200 s Hydrogenation
0.87	4.63	13.13
0.9	6.67	13.2
0.95	7.87	10.41
0.96	4.15	9.34
0.89	4.44	10.6
1.01	7.58	7.85
0.93	6.67	9.81
1.11	5.84	11.01
1.03	8.7	9.18
0.89	7.65	11.4
0.81	5.83	9.6
0.67	6.31	8.47
	7.66	7.66
	7.57	9.63
	5.41	10.08
	6.55	10.32
	4.08	10.64
		9.74
		11.76
		11.05
		10.48

## Sheet: Supplementary Fig.9c
FF (%)
0 s Hydrogenation	600 s Hydrogenation	1200 s Hydrogenation
43.29	63.06	51.07
49.17	55.51	54.14
57.27	45.41	57.89
56.5	61.03	70.44
59.05	65.52	64.79
55.96	51.21	74.34
61.09	55.51	66.02
59.66	43.25	51.07
60.49	53.12	71.53
55.12	61.75	60.93
51.55	58.03	68.06
50.27	61.24	66.22
	60.48	59.21
	56.65	63.76
	59.65	67.09
	52.68	75.51
	51.55	57.65
		64.28
		53.44
		67.41
		58.85
